# Supplementary material for: Scott Blair Fractional-Type Viscoelastic Behavior of Clear Spruce Wood: Influence of Compression Wood on Power-Law Stiffness Parameters
Source: Materials (Basel). 2024 Nov 9;17(22):5477. doi: 10.3390/ma17225477 (PMC11595321; doi:10.3390/ma17225477)
Supplement: Supplementary file 1 [file materials-17-05477-s001.zip › DATA_MDPI_upload.d/00_28_225.txt]

Bezeichnung: 	 00_28_225 
Bezeichnung Kofler: 	 28 
temperature [deg C] 	 moisture content [%] 	 raw density [kg/m³] 	 width [mm] 	 height [mm] 	 length [mm] 	 creepforce [N] 	 holding time [s] 	 reaction wood [%] 
20 	 11.91 	 532.5 	 15.07 	 15.02 	 240 	 225 	 1800 	 44.18 
-------------- Daten Shimadzu AGX 10 kN & 2 x HBM WA 20 -------------- 
1 _ 1 
Zeit 	 Kraft 	 Weg 	 Ext.1 	 Ext.2 
sec 	 N 	 mm 	 mm 	 mm 
0.00 	 4.9098330 	 0.000000 	 0.0017229720 	 0.0022919970 
0.20 	 4.9098330 	 0.002375 	 0.0039958950 	 0.0033092500 
0.40 	 5.4343540 	 0.005675 	 0.0020154320 	 0.0024541220 
0.60 	 5.7903920 	 0.009000 	 0.0036811830 	 -0.0044345860 
0.80 	 5.9064230 	 0.012350 	 0.0076071420 	 -0.0093237560 
1.00 	 6.0685480 	 0.015675 	 0.0098927810 	 -0.0144958500 
1.20 	 6.1798100 	 0.019000 	 0.0134817800 	 -0.0200812000 
1.40 	 6.3276290 	 0.022350 	 0.0160026600 	 -0.0254058800 
1.60 	 6.3927970 	 0.025675 	 0.0224876400 	 -0.0331560800 
1.80 	 6.5549220 	 0.029025 	 0.0267537400 	 -0.0407409700 
2.00 	 6.6153210 	 0.032350 	 0.0338713300 	 -0.0442949900 
2.20 	 6.7297620 	 0.035675 	 0.0369930300 	 -0.0531260200 
2.40 	 6.8219500 	 0.039025 	 0.0430742900 	 -0.0586128200 
2.60 	 6.9491070 	 0.042350 	 0.0440311400 	 -0.0671164200 
2.80 	 6.9904330 	 0.045675 	 0.0540510800 	 -0.0743452700 
3.00 	 7.1160000 	 0.049000 	 0.0554974900 	 -0.0821209000 
3.20 	 7.2526930 	 0.052350 	 0.0639343300 	 -0.0851917300 
3.40 	 7.3496500 	 0.055675 	 0.0647226900 	 -0.0917498200 
3.60 	 7.4640910 	 0.059000 	 0.0745328300 	 -0.0983429000 
3.80 	 7.6135000 	 0.062350 	 0.0779151900 	 -0.1087379000 
4.00 	 7.5976050 	 0.065675 	 0.0886154200 	 -0.1140499000 
4.20 	 7.7676770 	 0.069000 	 0.0932884200 	 -0.1271248000 
4.40 	 7.7311200 	 0.072350 	 0.1042620000 	 -0.1308727000 
4.60 	 7.7374780 	 0.075675 	 0.1076666000 	 -0.1429653000 
4.80 	 7.8058240 	 0.079025 	 0.1202965000 	 -0.1487700000 
5.00 	 7.9186750 	 0.082350 	 0.1240953000 	 -0.1593399000 
5.20 	 7.8980130 	 0.085675 	 0.1351929000 	 -0.1640860000 
5.40 	 8.0506010 	 0.089000 	 0.1380380000 	 -0.1746305000 
5.60 	 8.0966950 	 0.092325 	 0.1503340000 	 -0.1803335000 
5.80 	 8.1078210 	 0.095675 	 0.1543808000 	 -0.1906999000 
6.00 	 8.2238510 	 0.099025 	 0.1647441000 	 -0.1960500000 
6.20 	 8.3049140 	 0.102350 	 0.1691723000 	 -0.2057266000 
6.40 	 8.3716710 	 0.105675 	 0.1803811000 	 -0.2135817000 
6.60 	 8.4352490 	 0.109025 	 0.1865451000 	 -0.2220821000 
6.80 	 8.4765750 	 0.112350 	 0.1962566000 	 -0.2279536000 
7.00 	 8.6069110 	 0.115675 	 0.2024205000 	 -0.2338028000 
7.20 	 8.6418790 	 0.119000 	 0.2129205000 	 -0.2431583000 
7.40 	 8.6943310 	 0.122350 	 0.2215417000 	 -0.2524153000 
7.60 	 8.7213520 	 0.125675 	 0.2305857000 	 -0.2604389000 
7.80 	 8.7451930 	 0.129000 	 0.2391879000 	 -0.2662023000 
8.00 	 8.8008240 	 0.132350 	 0.2469031000 	 -0.2751605000 
8.20 	 8.9232130 	 0.135675 	 0.2579498000 	 -0.2795347000 
8.40 	 8.9041400 	 0.139000 	 0.2657032000 	 -0.2895355000 
8.60 	 9.0694430 	 0.142350 	 0.2744452000 	 -0.2931372000 
8.80 	 9.0932850 	 0.145675 	 0.2825546000 	 -0.3031572000 
9.00 	 9.1075900 	 0.149025 	 0.2966309000 	 -0.3103447000 
9.20 	 9.1918310 	 0.152350 	 0.3021431000 	 -0.3203424000 
9.40 	 9.2267990 	 0.155675 	 0.3132979000 	 -0.3258832000 
9.60 	 9.1934200 	 0.159000 	 0.3189500000 	 -0.3385290000 
9.80 	 9.3348820 	 0.162350 	 0.3321997000 	 -0.3371239000 
10.00 	 9.3905130 	 0.165675 	 0.3406270000 	 -0.3437614000 
10.20 	 9.5224380 	 0.169025 	 0.3447342000 	 -0.3442637000 
10.40 	 9.6464160 	 0.172350 	 0.3491910000 	 -0.3523159000 
10.60 	 9.7322460 	 0.175675 	 0.3613504000 	 -0.3558858000 
10.80 	 9.8768870 	 0.179025 	 0.3644148000 	 -0.3666115000 
11.00 	 9.9309280 	 0.182350 	 0.3774357000 	 -0.3687350000 
11.20 	 9.9134450 	 0.185675 	 0.3819624000 	 -0.3798517000 
11.35 	 10.0453700 	 0.188175 	 0.3901323000 	 -0.3834343000 
11.40 	 10.0199400 	 0.189175 	 0.3955078000 	 -0.3825728000 
11.60 	 10.8941400 	 0.230200 	 0.4548836000 	 -0.4503377000 
11.80 	 12.9493100 	 0.377575 	 0.8337529000 	 -0.7801278000 
12.00 	 25.9351700 	 0.523900 	 0.8621693000 	 -1.0109620000 
12.20 	 28.0189500 	 0.531425 	 0.8536975000 	 -1.0246180000 
12.40 	 28.6547300 	 0.554200 	 0.8383910000 	 -1.0350350000 
12.60 	 35.6562900 	 0.618375 	 0.7822323000 	 -1.0913880000 
12.80 	 37.6494700 	 0.638950 	 0.7606061000 	 -1.1131800000 
13.00 	 43.3222500 	 0.697800 	 0.7170169000 	 -1.1511360000 
13.20 	 47.4691400 	 0.730275 	 0.6799094000 	 -1.1840980000 
13.40 	 51.2234400 	 0.772900 	 0.6489468000 	 -1.2222480000 
13.60 	 56.3828200 	 0.816925 	 0.6033389000 	 -1.2647720000 
13.80 	 60.2992400 	 0.853525 	 0.5749512000 	 -1.2915170000 
14.00 	 64.7417700 	 0.895050 	 0.5339877000 	 -1.3340060000 
14.20 	 69.1461600 	 0.934900 	 0.4983807000 	 -1.3636430000 
14.40 	 73.5664400 	 0.973825 	 0.4611492000 	 -1.3999780000 
14.60 	 77.8039300 	 1.012850 	 0.4329014000 	 -1.4312200000 
14.80 	 82.1081800 	 1.052075 	 0.3892231000 	 -1.4693010000 
15.00 	 86.4919100 	 1.090625 	 0.3589312000 	 -1.5034550000 
15.20 	 90.7691300 	 1.128700 	 0.3196684000 	 -1.5408550000 
15.40 	 95.0304600 	 1.166450 	 0.2883116000 	 -1.5747290000 
15.60 	 99.3665100 	 1.204575 	 0.2506351000 	 -1.6110070000 
15.80 	 103.7105000 	 1.243375 	 0.2173678000 	 -1.6412390000 
16.00 	 108.2150000 	 1.282475 	 0.1796563000 	 -1.6750110000 
16.20 	 112.5940000 	 1.320500 	 0.1434612000 	 -1.7108150000 
16.40 	 117.1239000 	 1.358975 	 0.1094309000 	 -1.7451830000 
16.60 	 121.4615000 	 1.397400 	 0.0757567100 	 -1.7780400000 
16.80 	 126.2649000 	 1.435450 	 0.0412082700 	 -1.8117050000 
17.00 	 130.7710000 	 1.471600 	 0.0046126050 	 -1.8440600000 
17.20 	 135.1595000 	 1.507650 	 -0.0283114100 	 -1.8778770000 
17.40 	 139.6847000 	 1.544250 	 -0.0604852000 	 -1.9114020000 
17.60 	 144.1669000 	 1.580425 	 -0.0931263000 	 -1.9421670000 
17.80 	 148.6492000 	 1.616100 	 -0.1251920000 	 -1.9772470000 
18.00 	 153.1680000 	 1.651750 	 -0.1599630000 	 -2.0066770000 
18.20 	 157.5089000 	 1.687300 	 -0.1954365000 	 -2.0381360000 
18.40 	 162.0150000 	 1.723075 	 -0.2268378000 	 -2.0669750000 
18.60 	 166.6069000 	 1.758600 	 -0.2615515000 	 -2.0964940000 
18.80 	 171.1098000 	 1.793675 	 -0.2926191000 	 -2.1300980000 
19.00 	 175.5428000 	 1.828800 	 -0.3286997000 	 -2.1657500000 
19.20 	 179.9822000 	 1.864175 	 -0.3576597000 	 -2.1975040000 
19.40 	 184.5551000 	 1.899225 	 -0.3927549000 	 -2.2352760000 
19.60 	 189.0580000 	 1.933725 	 -0.4202239000 	 -2.2594740000 
19.80 	 193.4799000 	 1.968100 	 -0.4583263000 	 -2.2938570000 
20.00 	 197.9129000 	 2.002450 	 -0.4868285000 	 -2.3157850000 
20.20 	 202.3697000 	 2.037200 	 -0.5230967000 	 -2.3522760000 
20.40 	 206.9171000 	 2.072050 	 -0.5513350000 	 -2.3819030000 
20.60 	 211.3994000 	 2.106325 	 -0.5870533000 	 -2.4200120000 
20.80 	 215.9500000 	 2.140475 	 -0.6176440000 	 -2.4486190000 
21.00 	 220.3687000 	 2.174600 	 -0.6527742000 	 -2.4883430000 
21.15 	 223.7225000 	 2.200100 	 -0.6741047000 	 -2.5113330000 
21.20 	 224.8144000 	 2.206550 	 -0.6797250000 	 -2.5175860000 
21.40 	 225.7760000 	 2.210325 	 -0.6914203000 	 -2.5281170000 
21.60 	 225.3707000 	 2.210000 	 -0.6895669000 	 -2.5264710000 
21.80 	 225.0401000 	 2.209850 	 -0.6931941000 	 -2.5292110000 
22.00 	 224.8605000 	 2.209825 	 -0.6872495000 	 -2.5280570000 
22.20 	 224.6205000 	 2.209900 	 -0.6931083000 	 -2.5303750000 
22.40 	 224.4012000 	 2.210125 	 -0.6913821000 	 -2.5300880000 
22.60 	 224.2565000 	 2.210475 	 -0.6936995000 	 -2.5319550000 
22.80 	 224.1294000 	 2.210825 	 -0.6927459000 	 -2.5323990000 
23.00 	 224.0737000 	 2.211225 	 -0.6941764000 	 -2.5335380000 
23.20 	 224.0403000 	 2.211700 	 -0.6936741000 	 -2.5347390000 
23.40 	 224.0149000 	 2.212150 	 -0.6949965000 	 -2.5353530000 
23.60 	 223.9259000 	 2.212650 	 -0.6916587000 	 -2.5362080000 
23.80 	 223.8909000 	 2.213200 	 -0.6942971000 	 -2.5360870000 
24.00 	 223.8067000 	 2.213700 	 -0.6961854000 	 -2.5380070000 
24.20 	 223.8019000 	 2.214300 	 -0.6952254000 	 -2.5376290000 
24.40 	 223.7765000 	 2.214900 	 -0.6968880000 	 -2.5404450000 
24.60 	 223.7908000 	 2.215525 	 -0.6965446000 	 -2.5391230000 
24.80 	 223.7797000 	 2.216150 	 -0.6981627000 	 -2.5424890000 
25.00 	 223.8226000 	 2.216775 	 -0.6950283000 	 -2.5404680000 
25.20 	 223.7940000 	 2.217400 	 -0.6997108000 	 -2.5441110000 
25.40 	 223.8655000 	 2.218025 	 -0.6981659000 	 -2.5425880000 
25.60 	 223.8766000 	 2.218625 	 -0.7014942000 	 -2.5457070000 
25.80 	 223.8512000 	 2.219225 	 -0.6994883000 	 -2.5435670000 
26.00 	 223.8051000 	 2.219800 	 -0.7030233000 	 -2.5473560000 
26.20 	 223.8083000 	 2.220425 	 -0.7007313000 	 -2.5453500000 
26.40 	 223.8147000 	 2.221050 	 -0.7043171000 	 -2.5493690000 
26.60 	 223.8242000 	 2.221650 	 -0.7014751000 	 -2.5465870000 
26.80 	 223.8321000 	 2.222250 	 -0.7031314000 	 -2.5511230000 
27.00 	 223.8433000 	 2.222825 	 -0.7027372000 	 -2.5476770000 
27.20 	 223.8512000 	 2.223400 	 -0.7070478000 	 -2.5520870000 
27.40 	 223.8639000 	 2.223975 	 -0.7019679000 	 -2.5492600000 
27.60 	 223.8750000 	 2.224525 	 -0.7083829000 	 -2.5536630000 
27.80 	 223.8909000 	 2.225075 	 -0.7049561000 	 -2.5509740000 
28.00 	 223.9068000 	 2.225600 	 -0.7091522000 	 -2.5553610000 
28.20 	 223.9243000 	 2.226100 	 -0.7054647000 	 -2.5520230000 
28.40 	 223.9386000 	 2.226600 	 -0.7103252000 	 -2.5562030000 
28.60 	 223.9561000 	 2.227100 	 -0.7070987000 	 -2.5531930000 
28.80 	 223.9720000 	 2.227575 	 -0.7114379000 	 -2.5572710000 
29.00 	 223.9895000 	 2.228050 	 -0.7076359000 	 -2.5540830000 
29.20 	 224.0054000 	 2.228525 	 -0.7060178000 	 -2.5581100000 
29.40 	 224.0213000 	 2.229000 	 -0.7083766000 	 -2.5549760000 
29.60 	 224.0340000 	 2.229450 	 -0.7126522000 	 -2.5596780000 
29.80 	 224.0499000 	 2.229900 	 -0.7089074000 	 -2.5575160000 
30.00 	 224.0642000 	 2.230325 	 -0.7141240000 	 -2.5619860000 
30.20 	 224.0801000 	 2.230750 	 -0.7081159000 	 -2.5587400000 
30.40 	 224.0928000 	 2.231175 	 -0.7134597000 	 -2.5619950000 
30.60 	 224.1103000 	 2.231600 	 -0.7099819000 	 -2.5593030000 
30.80 	 224.1230000 	 2.232000 	 -0.7153416000 	 -2.5622240000 
31.00 	 224.1389000 	 2.232425 	 -0.7124233000 	 -2.5598460000 
31.20 	 224.1500000 	 2.232825 	 -0.7164701000 	 -2.5630890000 
31.40 	 224.1659000 	 2.233200 	 -0.7134025000 	 -2.5605230000 
31.60 	 224.1818000 	 2.233600 	 -0.7142226000 	 -2.5633300000 
31.80 	 224.1993000 	 2.233975 	 -0.7141654000 	 -2.5614860000 
32.00 	 224.2184000 	 2.234350 	 -0.7170073000 	 -2.5640610000 
32.20 	 224.2374000 	 2.234700 	 -0.7150459000 	 -2.5620520000 
32.40 	 224.2549000 	 2.235050 	 -0.7123725000 	 -2.5646180000 
32.60 	 224.2708000 	 2.235400 	 -0.7155704000 	 -2.5626750000 
32.80 	 224.2867000 	 2.235725 	 -0.7185268000 	 -2.5650020000 
33.00 	 224.2994000 	 2.236050 	 -0.7123566000 	 -2.5634990000 
33.20 	 224.3106000 	 2.236375 	 -0.7191880000 	 -2.5656100000 
33.40 	 224.3217000 	 2.236700 	 -0.7171726000 	 -2.5641890000 
33.60 	 224.3280000 	 2.237025 	 -0.7194455000 	 -2.5660580000 
33.80 	 224.3392000 	 2.237325 	 -0.7138984000 	 -2.5653740000 
34.00 	 224.3471000 	 2.237625 	 -0.7181708000 	 -2.5666020000 
34.20 	 224.3582000 	 2.237925 	 -0.7185904000 	 -2.5662740000 
34.40 	 224.3694000 	 2.238225 	 -0.7197666000 	 -2.5668140000 
34.60 	 224.3837000 	 2.238500 	 -0.7195759000 	 -2.5671100000 
34.80 	 224.3980000 	 2.238800 	 -0.7168071000 	 -2.5667700000 
35.00 	 224.4059000 	 2.239075 	 -0.7186953000 	 -2.5681590000 
35.20 	 224.4139000 	 2.239350 	 -0.7166926000 	 -2.5671670000 
35.40 	 224.4218000 	 2.239625 	 -0.7150523000 	 -2.5689410000 
35.60 	 224.4298000 	 2.239875 	 -0.7155704000 	 -2.5674470000 
35.80 	 224.4393000 	 2.240150 	 -0.7213529000 	 -2.5697360000 
36.00 	 224.4488000 	 2.240400 	 -0.7206790000 	 -2.5681240000 
36.20 	 224.4584000 	 2.240650 	 -0.7170041000 	 -2.5705650000 
36.40 	 224.4647000 	 2.240900 	 -0.7212575000 	 -2.5685880000 
36.60 	 224.4727000 	 2.241150 	 -0.7173221000 	 -2.5711600000 
36.80 	 224.4759000 	 2.241400 	 -0.7214355000 	 -2.5686300000 
37.00 	 224.4806000 	 2.241650 	 -0.7243697000 	 -2.5716210000 
37.20 	 224.4886000 	 2.241875 	 -0.7196649000 	 -2.5693130000 
37.40 	 224.4965000 	 2.242125 	 -0.7210382000 	 -2.5726570000 
37.60 	 224.5061000 	 2.242350 	 -0.7197635000 	 -2.5699070000 
37.80 	 224.5204000 	 2.242575 	 -0.7252820000 	 -2.5731660000 
38.00 	 224.5267000 	 2.242800 	 -0.7224687000 	 -2.5702350000 
38.20 	 224.5347000 	 2.243000 	 -0.7249991000 	 -2.5735540000 
38.40 	 224.5394000 	 2.243225 	 -0.7219664000 	 -2.5706480000 
38.60 	 224.5426000 	 2.243425 	 -0.7235877000 	 -2.5739260000 
38.80 	 224.5490000 	 2.243650 	 -0.7229169000 	 -2.5709410000 
39.00 	 224.5553000 	 2.243850 	 -0.7232921000 	 -2.5746150000 
39.20 	 224.5617000 	 2.244050 	 -0.7196553000 	 -2.5711980000 
39.40 	 224.5665000 	 2.244250 	 -0.7270877000 	 -2.5748700000 
39.60 	 224.5696000 	 2.244450 	 -0.7235082000 	 -2.5716940000 
39.80 	 224.5712000 	 2.244650 	 -0.7272689000 	 -2.5754130000 
40.00 	 224.5712000 	 2.244850 	 -0.7237434000 	 -2.5719010000 
40.20 	 224.5712000 	 2.245050 	 -0.7285277000 	 -2.5756040000 
40.40 	 224.5712000 	 2.245250 	 -0.7246685000 	 -2.5723170000 
40.60 	 224.5712000 	 2.245450 	 -0.7290554000 	 -2.5760430000 
40.80 	 224.5744000 	 2.245650 	 -0.7250500000 	 -2.5727180000 
41.00 	 224.5776000 	 2.245850 	 -0.7292461000 	 -2.5763670000 
41.20 	 224.5824000 	 2.246050 	 -0.7257175000 	 -2.5734040000 
41.40 	 224.5824000 	 2.246250 	 -0.7296117000 	 -2.5765320000 
41.60 	 224.5887000 	 2.246425 	 -0.7260926000 	 -2.5738810000 
41.80 	 224.5935000 	 2.246625 	 -0.7296212000 	 -2.5766790000 
42.00 	 224.5983000 	 2.246800 	 -0.7264550000 	 -2.5748890000 
42.20 	 224.6062000 	 2.247000 	 -0.7292684000 	 -2.5768410000 
42.40 	 224.6141000 	 2.247175 	 -0.7269986000 	 -2.5750100000 
42.60 	 224.6173000 	 2.247350 	 -0.7300568000 	 -2.5771650000 
42.80 	 224.6173000 	 2.247525 	 -0.7234986000 	 -2.5752610000 
43.00 	 224.6173000 	 2.247700 	 -0.7297516000 	 -2.5772600000 
43.20 	 224.6173000 	 2.247875 	 -0.7277616000 	 -2.5761860000 
43.40 	 224.6173000 	 2.248050 	 -0.7306067000 	 -2.5780330000 
43.60 	 224.6221000 	 2.248225 	 -0.7290077000 	 -2.5770890000 
43.80 	 224.6221000 	 2.248400 	 -0.7306607000 	 -2.5779220000 
44.00 	 224.6253000 	 2.248575 	 -0.7291762000 	 -2.5779980000 
44.20 	 224.6253000 	 2.248750 	 -0.7304192000 	 -2.5782740000 
44.40 	 224.6284000 	 2.248925 	 -0.7302443000 	 -2.5786400000 
44.60 	 224.6300000 	 2.249100 	 -0.7297166000 	 -2.5786400000 
44.80 	 224.6332000 	 2.249275 	 -0.7298501000 	 -2.5791360000 
45.00 	 224.6332000 	 2.249425 	 -0.7281526000 	 -2.5781410000 
45.20 	 224.6459000 	 2.249600 	 -0.7300504000 	 -2.5794790000 
45.40 	 224.6523000 	 2.249750 	 -0.7280127000 	 -2.5780040000 
45.60 	 224.6618000 	 2.249925 	 -0.7321135000 	 -2.5797210000 
45.80 	 224.6666000 	 2.250075 	 -0.7307529000 	 -2.5778520000 
46.00 	 224.6730000 	 2.250225 	 -0.7327302000 	 -2.5800040000 
46.20 	 224.6745000 	 2.250375 	 -0.7281335000 	 -2.5778960000 
46.40 	 224.6745000 	 2.250525 	 -0.7332357000 	 -2.5816350000 
46.60 	 224.6761000 	 2.250675 	 -0.7307943000 	 -2.5793550000 
46.80 	 224.6761000 	 2.250825 	 -0.7335250000 	 -2.5811130000 
47.00 	 224.6809000 	 2.250975 	 -0.7309468000 	 -2.5783220000 
47.20 	 224.6841000 	 2.251125 	 -0.7340209000 	 -2.5814530000 
47.40 	 224.6888000 	 2.251250 	 -0.7310104000 	 -2.5783950000 
47.60 	 224.6920000 	 2.251400 	 -0.7344246000 	 -2.5822130000 
47.80 	 224.6968000 	 2.251550 	 -0.7316526000 	 -2.5786430000 
48.00 	 224.7000000 	 2.251700 	 -0.7347202000 	 -2.5821430000 
48.20 	 224.7000000 	 2.251825 	 -0.7316208000 	 -2.5794670000 
48.40 	 224.7000000 	 2.251975 	 -0.7350381000 	 -2.5827060000 
48.60 	 224.7000000 	 2.252100 	 -0.7318814000 	 -2.5795200000 
48.80 	 224.7047000 	 2.252250 	 -0.7353242000 	 -2.5828240000 
49.00 	 224.7079000 	 2.252375 	 -0.7319164000 	 -2.5794440000 
49.20 	 224.7079000 	 2.252500 	 -0.7356517000 	 -2.5829000000 
49.40 	 224.7111000 	 2.252650 	 -0.7320499000 	 -2.5797110000 
49.60 	 224.7127000 	 2.252775 	 -0.7360427000 	 -2.5830650000 
49.80 	 224.7127000 	 2.252900 	 -0.7324219000 	 -2.5799910000 
50.00 	 224.7127000 	 2.253050 	 -0.7363479000 	 -2.5834880000 
50.20 	 224.7127000 	 2.253175 	 -0.7323265000 	 -2.5799080000 
50.40 	 224.7127000 	 2.253300 	 -0.7367356000 	 -2.5835860000 
50.60 	 224.7127000 	 2.253425 	 -0.7328574000 	 -2.5803310000 
50.80 	 224.7159000 	 2.253550 	 -0.7367897000 	 -2.5840000000 
51.00 	 224.7159000 	 2.253700 	 -0.7326953000 	 -2.5809100000 
51.20 	 224.7206000 	 2.253825 	 -0.7309659000 	 -2.5840630000 
51.40 	 224.7222000 	 2.253950 	 -0.7324536000 	 -2.5810590000 
51.60 	 224.7238000 	 2.254075 	 -0.7370345000 	 -2.5843300000 
51.80 	 224.7286000 	 2.254200 	 -0.7338778000 	 -2.5816890000 
52.00 	 224.7286000 	 2.254325 	 -0.7372029000 	 -2.5842730000 
52.20 	 224.7318000 	 2.254450 	 -0.7342275000 	 -2.5822380000 
52.40 	 224.7318000 	 2.254575 	 -0.7377275000 	 -2.5843400000 
52.60 	 224.7349000 	 2.254700 	 -0.7344437000 	 -2.5823020000 
52.80 	 224.7397000 	 2.254825 	 -0.7374700000 	 -2.5841970000 
53.00 	 224.7397000 	 2.254925 	 -0.7347965000 	 -2.5821140000 
53.20 	 224.7397000 	 2.255050 	 -0.7379277000 	 -2.5843370000 
53.40 	 224.7397000 	 2.255175 	 -0.7350540000 	 -2.5824040000 
53.60 	 224.7397000 	 2.255300 	 -0.7378165000 	 -2.5845840000 
53.80 	 224.7429000 	 2.255425 	 -0.7352670000 	 -2.5827980000 
54.00 	 224.7477000 	 2.255525 	 -0.7379596000 	 -2.5852900000 
54.20 	 224.7508000 	 2.255650 	 -0.7356167000 	 -2.5836850000 
54.40 	 224.7508000 	 2.255750 	 -0.7380899000 	 -2.5850170000 
54.60 	 224.7556000 	 2.255875 	 -0.7357915000 	 -2.5835420000 
54.80 	 224.7556000 	 2.255975 	 -0.7382298000 	 -2.5852230000 
55.00 	 224.7588000 	 2.256100 	 -0.7363160000 	 -2.5839360000 
55.20 	 224.7588000 	 2.256200 	 -0.7382298000 	 -2.5854050000 
55.40 	 224.7588000 	 2.256300 	 -0.7369137000 	 -2.5846200000 
55.60 	 224.7588000 	 2.256425 	 -0.7385731000 	 -2.5855730000 
55.80 	 224.7588000 	 2.256525 	 -0.7371648000 	 -2.5848960000 
56.00 	 224.7556000 	 2.256650 	 -0.7386907000 	 -2.5853980000 
56.20 	 224.7588000 	 2.256750 	 -0.7321835000 	 -2.5856430000 
56.40 	 224.7604000 	 2.256850 	 -0.7387416000 	 -2.5857540000 
56.60 	 224.7651000 	 2.256975 	 -0.7383410000 	 -2.5860370000 
56.80 	 224.7667000 	 2.257075 	 -0.7387288000 	 -2.5866220000 
57.00 	 224.7747000 	 2.257175 	 -0.7384872000 	 -2.5873980000 
57.20 	 224.7794000 	 2.257275 	 -0.7385635000 	 -2.5868830000 
57.40 	 224.7794000 	 2.257375 	 -0.7391071000 	 -2.5877860000 
57.60 	 224.7826000 	 2.257475 	 -0.7388751000 	 -2.5871280000 
57.80 	 224.7874000 	 2.257575 	 -0.7393646000 	 -2.5876970000 
58.00 	 224.7874000 	 2.257675 	 -0.7388051000 	 -2.5869430000 
58.20 	 224.7874000 	 2.257775 	 -0.7393487000 	 -2.5880150000 
58.40 	 224.7874000 	 2.257875 	 -0.7390626000 	 -2.5873820000 
58.60 	 224.7826000 	 2.257975 	 -0.7386112000 	 -2.5884340000 
58.80 	 224.7826000 	 2.258075 	 -0.7392533000 	 -2.5874110000 
59.00 	 224.7794000 	 2.258175 	 -0.7397493000 	 -2.5884410000 
59.20 	 224.7794000 	 2.258275 	 -0.7394028000 	 -2.5877350000 
59.40 	 224.7794000 	 2.258375 	 -0.7401021000 	 -2.5887490000 
59.60 	 224.7794000 	 2.258475 	 -0.7395299000 	 -2.5877640000 
59.80 	 224.7747000 	 2.258575 	 -0.7405917000 	 -2.5890860000 
60.00 	 224.7747000 	 2.258675 	 -0.7397652000 	 -2.5876840000 
60.20 	 224.7747000 	 2.258775 	 -0.7407951000 	 -2.5892290000 
60.40 	 224.7747000 	 2.258875 	 -0.7397175000 	 -2.5876110000 
60.60 	 224.7731000 	 2.259000 	 -0.7411416000 	 -2.5896610000 
60.80 	 224.7747000 	 2.259100 	 -0.7392597000 	 -2.5877950000 
61.00 	 224.7794000 	 2.259200 	 -0.7414945000 	 -2.5900170000 
61.20 	 224.7826000 	 2.259300 	 -0.7395967000 	 -2.5878140000 
61.40 	 224.7890000 	 2.259400 	 -0.7418982000 	 -2.5903610000 
61.60 	 224.7953000 	 2.259475 	 -0.7395490000 	 -2.5879570000 
61.80 	 224.7985000 	 2.259575 	 -0.7413037000 	 -2.5904880000 
62.00 	 224.8033000 	 2.259675 	 -0.7378928000 	 -2.5878210000 
62.20 	 224.8033000 	 2.259750 	 -0.7422574000 	 -2.5909740000 
62.40 	 224.8033000 	 2.259850 	 -0.7392089000 	 -2.5881350000 
62.60 	 224.8017000 	 2.259950 	 -0.7424641000 	 -2.5909610000 
62.80 	 224.7985000 	 2.260025 	 -0.7397429000 	 -2.5881740000 
63.00 	 224.7985000 	 2.260125 	 -0.7426961000 	 -2.5910660000 
63.20 	 224.7985000 	 2.260200 	 -0.7400672000 	 -2.5884310000 
63.40 	 224.8033000 	 2.260300 	 -0.7428424000 	 -2.5915590000 
63.60 	 224.8033000 	 2.260400 	 -0.7400735000 	 -2.5882150000 
63.80 	 224.8033000 	 2.260475 	 -0.7435703000 	 -2.5917080000 
64.00 	 224.8033000 	 2.260575 	 -0.7401307000 	 -2.5885260000 
64.20 	 224.8033000 	 2.260650 	 -0.7437801000 	 -2.5920680000 
64.40 	 224.8065000 	 2.260750 	 -0.7402388000 	 -2.5887780000 
64.60 	 224.8081000 	 2.260825 	 -0.7441552000 	 -2.5922040000 
64.80 	 224.8128000 	 2.260925 	 -0.7404804000 	 -2.5890830000 
65.00 	 224.8096000 	 2.261000 	 -0.7442729000 	 -2.5924080000 
65.20 	 224.8065000 	 2.261100 	 -0.7406552000 	 -2.5891240000 
65.40 	 224.8033000 	 2.261175 	 -0.7443810000 	 -2.5927350000 
65.60 	 224.8033000 	 2.261275 	 -0.7407348000 	 -2.5891720000 
65.80 	 224.8033000 	 2.261375 	 -0.7430935000 	 -2.5928910000 
66.00 	 224.8033000 	 2.261450 	 -0.7397048000 	 -2.5893370000 
66.20 	 224.8065000 	 2.261550 	 -0.7446416000 	 -2.5930790000 
66.40 	 224.8065000 	 2.261625 	 -0.7404137000 	 -2.5892420000 
66.60 	 224.8096000 	 2.261725 	 -0.7449086000 	 -2.5930120000 
66.80 	 224.8112000 	 2.261800 	 -0.7405980000 	 -2.5893120000 
67.00 	 224.8144000 	 2.261900 	 -0.7447243000 	 -2.5930240000 
67.20 	 224.8176000 	 2.261975 	 -0.7410939000 	 -2.5895660000 
67.40 	 224.8192000 	 2.262050 	 -0.7452170000 	 -2.5928430000 
67.60 	 224.8255000 	 2.262125 	 -0.7412784000 	 -2.5898110000 
67.80 	 224.8303000 	 2.262225 	 -0.7452679000 	 -2.5929040000 
68.00 	 224.8303000 	 2.262300 	 -0.7411544000 	 -2.5897250000 
68.20 	 224.8303000 	 2.262375 	 -0.7452583000 	 -2.5929160000 
68.40 	 224.8239000 	 2.262450 	 -0.7418251000 	 -2.5897410000 
68.60 	 224.8224000 	 2.262525 	 -0.7455413000 	 -2.5927830000 
68.80 	 224.8176000 	 2.262600 	 -0.7418792000 	 -2.5897600000 
69.00 	 224.8160000 	 2.262700 	 -0.7456779000 	 -2.5927350000 
69.20 	 224.8144000 	 2.262775 	 -0.7420285000 	 -2.5896900000 
69.40 	 224.8160000 	 2.262850 	 -0.7457034000 	 -2.5929930000 
69.60 	 224.8176000 	 2.262950 	 -0.7423146000 	 -2.5898960000 
69.80 	 224.8176000 	 2.263025 	 -0.7459641000 	 -2.5928690000 
70.00 	 224.8176000 	 2.263125 	 -0.7425753000 	 -2.5901290000 
70.20 	 224.8176000 	 2.263200 	 -0.7459068000 	 -2.5928400000 
70.40 	 224.8176000 	 2.263275 	 -0.7429059000 	 -2.5903960000 
70.60 	 224.8176000 	 2.263375 	 -0.7461484000 	 -2.5931070000 
70.80 	 224.8192000 	 2.263450 	 -0.7431952000 	 -2.5905610000 
71.00 	 224.8224000 	 2.263525 	 -0.7460976000 	 -2.5929290000 
71.20 	 224.8255000 	 2.263600 	 -0.7433128000 	 -2.5908880000 
71.40 	 224.8255000 	 2.263700 	 -0.7460626000 	 -2.5929930000 
71.60 	 224.8303000 	 2.263775 	 -0.7436911000 	 -2.5912540000 
71.80 	 224.8335000 	 2.263850 	 -0.7461198000 	 -2.5929670000 
72.00 	 224.8383000 	 2.263925 	 -0.7440408000 	 -2.5915750000 
72.20 	 224.8414000 	 2.264000 	 -0.7461675000 	 -2.5931840000 
72.40 	 224.8462000 	 2.264050 	 -0.7442920000 	 -2.5921090000 
72.60 	 224.8494000 	 2.264125 	 -0.7459514000 	 -2.5929520000 
72.80 	 224.8494000 	 2.264200 	 -0.7446671000 	 -2.5922620000 
73.00 	 224.8494000 	 2.264275 	 -0.7456875000 	 -2.5929100000 
73.20 	 224.8462000 	 2.264350 	 -0.7448292000 	 -2.5927800000 
73.40 	 224.8462000 	 2.264400 	 -0.7452806000 	 -2.5924490000 
73.60 	 224.8414000 	 2.264475 	 -0.7457002000 	 -2.5933840000 
73.80 	 224.8446000 	 2.264550 	 -0.7452933000 	 -2.5923220000 
74.00 	 224.8414000 	 2.264625 	 -0.7459481000 	 -2.5935270000 
74.20 	 224.8414000 	 2.264700 	 -0.7451375000 	 -2.5922080000 
74.40 	 224.8414000 	 2.264750 	 -0.7464059000 	 -2.5935140000 
74.60 	 224.8414000 	 2.264825 	 -0.7452488000 	 -2.5920070000 
74.80 	 224.8414000 	 2.264900 	 -0.7465680000 	 -2.5936160000 
75.00 	 224.8462000 	 2.264975 	 -0.7452679000 	 -2.5919560000 
75.20 	 224.8462000 	 2.265050 	 -0.7470131000 	 -2.5938860000 
75.40 	 224.8462000 	 2.265100 	 -0.7450708000 	 -2.5918010000 
75.60 	 224.8462000 	 2.265175 	 -0.7472770000 	 -2.5941630000 
75.80 	 224.8462000 	 2.265250 	 -0.7451026000 	 -2.5917020000 
76.00 	 224.8462000 	 2.265325 	 -0.7477252000 	 -2.5943570000 
76.20 	 224.8462000 	 2.265400 	 -0.7450708000 	 -2.5915940000 
76.40 	 224.8462000 	 2.265450 	 -0.7478873000 	 -2.5944900000 
76.60 	 224.8478000 	 2.265525 	 -0.7451184000 	 -2.5916070000 
76.80 	 224.8494000 	 2.265600 	 -0.7482338000 	 -2.5945060000 
77.00 	 224.8494000 	 2.265675 	 -0.7453060000 	 -2.5916100000 
77.20 	 224.8542000 	 2.265750 	 -0.7482052000 	 -2.5945730000 
77.40 	 224.8557000 	 2.265800 	 -0.7455254000 	 -2.5917910000 
77.60 	 224.8573000 	 2.265875 	 -0.7486026000 	 -2.5948870000 
77.80 	 224.8621000 	 2.265925 	 -0.7454904000 	 -2.5919370000 
78.00 	 224.8621000 	 2.266000 	 -0.7486503000 	 -2.5951770000 
78.20 	 224.8573000 	 2.266050 	 -0.7456843000 	 -2.5920490000 
78.40 	 224.8573000 	 2.266125 	 -0.7490635000 	 -2.5953960000 
78.60 	 224.8557000 	 2.266175 	 -0.7456207000 	 -2.5920230000 
78.80 	 224.8542000 	 2.266250 	 -0.7490031000 	 -2.5952790000 
79.00 	 224.8542000 	 2.266325 	 -0.7459545000 	 -2.5923860000 
79.20 	 224.8494000 	 2.266375 	 -0.7492638000 	 -2.5955360000 
79.40 	 224.8542000 	 2.266450 	 -0.7461516000 	 -2.5923630000 
79.60 	 224.8542000 	 2.266500 	 -0.7492383000 	 -2.5955420000 
79.80 	 224.8573000 	 2.266575 	 -0.7462088000 	 -2.5924270000 
80.00 	 224.8621000 	 2.266650 	 -0.7494767000 	 -2.5955930000 
80.20 	 224.8653000 	 2.266700 	 -0.7464123000 	 -2.5924080000 
80.40 	 224.8669000 	 2.266750 	 -0.7495308000 	 -2.5957520000 
80.60 	 224.8653000 	 2.266825 	 -0.7464250000 	 -2.5924140000 
80.80 	 224.8621000 	 2.266875 	 -0.7496548000 	 -2.5956760000 
81.00 	 224.8573000 	 2.266950 	 -0.7462788000 	 -2.5924170000 
81.20 	 224.8542000 	 2.267000 	 -0.7499282000 	 -2.5958280000 
81.40 	 224.8478000 	 2.267075 	 -0.7464663000 	 -2.5924460000 
81.60 	 224.8462000 	 2.267150 	 -0.7499759000 	 -2.5959050000 
81.80 	 224.8462000 	 2.267200 	 -0.7463932000 	 -2.5925920000 
82.00 	 224.8462000 	 2.267275 	 -0.7501824000 	 -2.5961180000 
82.20 	 224.8478000 	 2.267350 	 -0.7466189000 	 -2.5926050000 
82.40 	 224.8494000 	 2.267425 	 -0.7503096000 	 -2.5961050000 
82.60 	 224.8494000 	 2.267500 	 -0.7465013000 	 -2.5927420000 
82.80 	 224.8542000 	 2.267550 	 -0.7506211000 	 -2.5962700000 
83.00 	 224.8542000 	 2.267625 	 -0.7466094000 	 -2.5927990000 
83.20 	 224.8542000 	 2.267675 	 -0.7506879000 	 -2.5963180000 
83.40 	 224.8542000 	 2.267750 	 -0.7467079000 	 -2.5929580000 
83.60 	 224.8589000 	 2.267825 	 -0.7506752000 	 -2.5964830000 
83.80 	 224.8621000 	 2.267875 	 -0.7468605000 	 -2.5931010000 
84.00 	 224.8653000 	 2.267950 	 -0.7470958000 	 -2.5966040000 
84.20 	 224.8700000 	 2.268000 	 -0.7460849000 	 -2.5934380000 
84.40 	 224.8700000 	 2.268050 	 -0.7508183000 	 -2.5967190000 
84.60 	 224.8653000 	 2.268125 	 -0.7445081000 	 -2.5938160000 
84.80 	 224.8653000 	 2.268175 	 -0.7453473000 	 -2.5970240000 
85.00 	 224.8653000 	 2.268250 	 -0.7473564000 	 -2.5941340000 
85.20 	 224.8621000 	 2.268300 	 -0.7507960000 	 -2.5969380000 
85.40 	 224.8621000 	 2.268350 	 -0.7476139000 	 -2.5945850000 
85.60 	 224.8653000 	 2.268425 	 -0.7507324000 	 -2.5970200000 
85.80 	 224.8621000 	 2.268475 	 -0.7464377000 	 -2.5945540000 
86.00 	 224.8621000 	 2.268525 	 -0.7504559000 	 -2.5972490000 
86.20 	 224.8573000 	 2.268600 	 -0.7409859000 	 -2.5948020000 
86.40 	 224.8573000 	 2.268675 	 -0.7466634000 	 -2.5973260000 
86.60 	 224.8573000 	 2.268725 	 -0.7440599000 	 -2.5949640000 
86.80 	 224.8573000 	 2.268800 	 -0.7508056000 	 -2.5972970000 
87.00 	 224.8621000 	 2.268850 	 -0.7476616000 	 -2.5952980000 
87.20 	 224.8621000 	 2.268925 	 -0.7514445000 	 -2.5978500000 
87.40 	 224.8653000 	 2.268975 	 -0.7490699000 	 -2.5965210000 
87.60 	 224.8653000 	 2.269025 	 -0.7511266000 	 -2.5980920000 
87.80 	 224.8700000 	 2.269100 	 -0.7493591000 	 -2.5971860000 
88.00 	 224.8700000 	 2.269150 	 -0.7509581000 	 -2.5980440000 
88.20 	 224.8700000 	 2.269225 	 -0.7498010000 	 -2.5974500000 
88.40 	 224.8653000 	 2.269275 	 -0.7507706000 	 -2.5978210000 
88.60 	 224.8589000 	 2.269325 	 -0.7501221000 	 -2.5981300000 
88.80 	 224.8542000 	 2.269400 	 -0.7505512000 	 -2.5980030000 
89.00 	 224.8462000 	 2.269475 	 -0.7505322000 	 -2.5985750000 
89.20 	 224.8383000 	 2.269550 	 -0.7500744000 	 -2.5976820000 
89.40 	 224.8335000 	 2.269625 	 -0.7507547000 	 -2.5988100000 
89.60 	 224.8335000 	 2.269700 	 -0.7500775000 	 -2.5975890000 
89.80 	 224.8335000 	 2.269775 	 -0.7511139000 	 -2.5991090000 
90.00 	 224.8335000 	 2.269850 	 -0.7499186000 	 -2.5973770000 
90.20 	 224.8335000 	 2.269925 	 -0.7516289000 	 -2.5992930000 
90.40 	 224.8383000 	 2.270000 	 -0.7493401000 	 -2.5970750000 
90.60 	 224.8398000 	 2.270075 	 -0.7518132000 	 -2.5994810000 
90.80 	 224.8462000 	 2.270125 	 -0.7496993000 	 -2.5970650000 
91.00 	 224.8494000 	 2.270200 	 -0.7519881000 	 -2.5995250000 
91.20 	 224.8573000 	 2.270275 	 -0.7495562000 	 -2.5969190000 
91.40 	 224.8621000 	 2.270325 	 -0.7523346000 	 -2.5997860000 
91.60 	 224.8700000 	 2.270400 	 -0.7496770000 	 -2.5970620000 
91.80 	 224.8764000 	 2.270450 	 -0.7526048000 	 -2.5999830000 
92.00 	 224.8812000 	 2.270500 	 -0.7496357000 	 -2.5969630000 
92.20 	 224.8844000 	 2.270550 	 -0.7529068000 	 -2.5998970000 
92.40 	 224.8891000 	 2.270600 	 -0.7497215000 	 -2.5969510000 
92.60 	 224.8891000 	 2.270650 	 -0.7527542000 	 -2.5997960000 
92.80 	 224.8891000 	 2.270700 	 -0.7497120000 	 -2.5961460000 
93.00 	 224.8844000 	 2.270750 	 -0.7530594000 	 -2.5994490000 
93.20 	 224.8844000 	 2.270800 	 -0.7498137000 	 -2.5960450000 
93.40 	 224.8812000 	 2.270850 	 -0.7534091000 	 -2.5995920000 
93.60 	 224.8764000 	 2.270925 	 -0.7496102000 	 -2.5961940000 
93.80 	 224.8764000 	 2.270975 	 -0.7493909000 	 -2.6000020000 
94.00 	 224.8764000 	 2.271025 	 -0.7491557000 	 -2.5960480000 
94.20 	 224.8764000 	 2.271075 	 -0.7531293000 	 -2.5998240000 
94.40 	 224.8764000 	 2.271125 	 -0.7500331000 	 -2.5967720000 
94.60 	 224.8812000 	 2.271200 	 -0.7539368000 	 -2.6003430000 
94.80 	 224.8844000 	 2.271250 	 -0.7499282000 	 -2.5969280000 
95.00 	 224.8844000 	 2.271300 	 -0.7541720000 	 -2.6003040000 
95.20 	 224.8844000 	 2.271350 	 -0.7503923000 	 -2.5970680000 
95.40 	 224.8844000 	 2.271400 	 -0.7539177000 	 -2.6003840000 
95.60 	 224.8844000 	 2.271450 	 -0.7503605000 	 -2.5974430000 
95.80 	 224.8844000 	 2.271500 	 -0.7541879000 	 -2.6005050000 
96.00 	 224.8844000 	 2.271550 	 -0.7505894000 	 -2.5975200000 
96.20 	 224.8875000 	 2.271600 	 -0.7541339000 	 -2.6005620000 
96.40 	 224.8891000 	 2.271650 	 -0.7505353000 	 -2.5975290000 
96.60 	 224.8891000 	 2.271700 	 -0.7541783000 	 -2.6007430000 
96.80 	 224.8891000 	 2.271750 	 -0.7503827000 	 -2.5976560000 
97.00 	 224.8891000 	 2.271800 	 -0.7543182000 	 -2.6007240000 
97.20 	 224.8891000 	 2.271850 	 -0.7506847000 	 -2.5977550000 
97.40 	 224.8891000 	 2.271900 	 -0.7541783000 	 -2.6007530000 
97.60 	 224.8907000 	 2.271950 	 -0.7508214000 	 -2.5979360000 
97.80 	 224.8971000 	 2.272000 	 -0.7540989000 	 -2.6005840000 
98.00 	 224.9002000 	 2.272050 	 -0.7511203000 	 -2.5981490000 
98.20 	 224.9050000 	 2.272075 	 -0.7540671000 	 -2.6004250000 
98.40 	 224.9066000 	 2.272125 	 -0.7513364000 	 -2.5983490000 
98.60 	 224.9066000 	 2.272150 	 -0.7540639000 	 -2.6002340000 
98.80 	 224.9050000 	 2.272200 	 -0.7515812000 	 -2.5988010000 
99.00 	 224.9002000 	 2.272250 	 -0.7537715000 	 -2.6001070000 
99.20 	 224.8971000 	 2.272275 	 -0.7517083000 	 -2.5989150000 
99.40 	 224.8923000 	 2.272325 	 -0.7537206000 	 -2.6000850000 
99.60 	 224.8923000 	 2.272375 	 -0.7522805000 	 -2.5991850000 
99.80 	 224.8891000 	 2.272425 	 -0.7536634000 	 -2.6000850000 
100.00 	 224.8859000 	 2.272475 	 -0.7525094000 	 -2.5993130000 
100.20 	 224.8844000 	 2.272525 	 -0.7534536000 	 -2.5996240000 
100.40 	 224.8844000 	 2.272575 	 -0.7529736000 	 -2.5998020000 
100.60 	 224.8844000 	 2.272625 	 -0.7531993000 	 -2.5992650000 
100.80 	 224.8891000 	 2.272675 	 -0.7534186000 	 -2.6000120000 
101.00 	 224.8907000 	 2.272725 	 -0.7529609000 	 -2.5991250000 
101.20 	 224.8923000 	 2.272775 	 -0.7536952000 	 -2.6003300000 
101.40 	 224.8923000 	 2.272825 	 -0.7528909000 	 -2.5992140000 
101.60 	 224.8971000 	 2.272875 	 -0.7542038000 	 -2.6006440000 
101.80 	 224.8971000 	 2.272925 	 -0.7525508000 	 -2.5989280000 
102.00 	 224.8971000 	 2.272975 	 -0.7542260000 	 -2.6007870000 
102.20 	 224.8923000 	 2.273025 	 -0.7525444000 	 -2.5987430000 
102.40 	 224.8923000 	 2.273075 	 -0.7544740000 	 -2.6010010000 
102.60 	 224.8923000 	 2.273125 	 -0.7524109000 	 -2.5987820000 
102.80 	 224.8891000 	 2.273175 	 -0.7548428000 	 -2.6010740000 
103.00 	 224.8891000 	 2.273225 	 -0.7523091000 	 -2.5978250000 
103.20 	 224.8891000 	 2.273275 	 -0.7549763000 	 -2.6012640000 
103.40 	 224.8907000 	 2.273325 	 -0.7522838000 	 -2.5981460000 
103.60 	 224.8907000 	 2.273375 	 -0.7552147000 	 -2.6012200000 
103.80 	 224.8923000 	 2.273425 	 -0.7521343000 	 -2.5986000000 
104.00 	 224.8923000 	 2.273475 	 -0.7555516000 	 -2.6016840000 
104.20 	 224.8923000 	 2.273525 	 -0.7519658000 	 -2.5983910000 
104.40 	 224.8923000 	 2.273575 	 -0.7557774000 	 -2.6018210000 
104.60 	 224.8923000 	 2.273625 	 -0.7521693000 	 -2.5983080000 
104.80 	 224.8923000 	 2.273675 	 -0.7558632000 	 -2.6017380000 
105.00 	 224.8923000 	 2.273725 	 -0.7519817000 	 -2.5980030000 
105.20 	 224.8923000 	 2.273775 	 -0.7560349000 	 -2.6013090000 
105.40 	 224.8971000 	 2.273800 	 -0.7522075000 	 -2.5981460000 
105.60 	 224.9002000 	 2.273850 	 -0.7561684000 	 -2.6018620000 
105.80 	 224.9050000 	 2.273900 	 -0.7522075000 	 -2.5986740000 
106.00 	 224.9050000 	 2.273950 	 -0.7561175000 	 -2.6022590000 
106.20 	 224.9082000 	 2.273975 	 -0.7525349000 	 -2.5987560000 
106.40 	 224.9082000 	 2.274025 	 -0.7562510000 	 -2.6019640000 
106.60 	 224.9130000 	 2.274050 	 -0.7525635000 	 -2.5987470000 
106.80 	 224.9130000 	 2.274100 	 -0.7563400000 	 -2.6019670000 
107.00 	 224.9130000 	 2.274150 	 -0.7527542000 	 -2.5990040000 
107.20 	 224.9161000 	 2.274175 	 -0.7563050000 	 -2.6017830000 
107.40 	 224.9130000 	 2.274225 	 -0.7528846000 	 -2.5990680000 
107.60 	 224.9082000 	 2.274250 	 -0.7564322000 	 -2.6018870000 
107.80 	 224.9050000 	 2.274300 	 -0.7530816000 	 -2.5992040000 
108.00 	 224.8987000 	 2.274350 	 -0.7561620000 	 -2.6016010000 
108.20 	 224.8971000 	 2.274375 	 -0.7534186000 	 -2.5997350000 
108.40 	 224.8971000 	 2.274425 	 -0.7560031000 	 -2.6015850000 
108.60 	 224.8971000 	 2.274475 	 -0.7536189000 	 -2.5999520000 
108.80 	 224.8971000 	 2.274525 	 -0.7561175000 	 -2.6015820000 
109.00 	 224.8939000 	 2.274575 	 -0.7537778000 	 -2.6001390000 
109.20 	 224.8971000 	 2.274600 	 -0.7559713000 	 -2.6015350000 
109.40 	 224.8971000 	 2.274650 	 -0.7541116000 	 -2.6003810000 
109.60 	 224.8971000 	 2.274700 	 -0.7557361000 	 -2.6013150000 
109.80 	 224.8971000 	 2.274750 	 -0.7543023000 	 -2.6005240000 
110.00 	 224.8987000 	 2.274800 	 -0.7557583000 	 -2.6010420000 
110.20 	 224.9002000 	 2.274825 	 -0.7549827000 	 -2.6009270000 
110.40 	 224.9002000 	 2.274875 	 -0.7553069000 	 -2.6007910000 
110.60 	 224.8987000 	 2.274925 	 -0.7553641000 	 -2.6014230000 
110.80 	 224.8923000 	 2.274975 	 -0.7553609000 	 -2.6007210000 
111.00 	 224.8891000 	 2.275025 	 -0.7554658000 	 -2.6014170000 
111.20 	 224.8844000 	 2.275075 	 -0.7551797000 	 -2.6005110000 
111.40 	 224.8812000 	 2.275125 	 -0.7559967000 	 -2.6016930000 
111.60 	 224.8812000 	 2.275175 	 -0.7541243000 	 -2.6002030000 
111.80 	 224.8812000 	 2.275225 	 -0.7561715000 	 -2.6018650000 
112.00 	 224.8812000 	 2.275275 	 -0.7548777000 	 -2.6000500000 
112.20 	 224.8844000 	 2.275350 	 -0.7567978000 	 -2.6022020000 
112.40 	 224.8844000 	 2.275400 	 -0.7547315000 	 -2.6000210000 
112.60 	 224.8891000 	 2.275450 	 -0.7570489000 	 -2.6025200000 
112.80 	 224.8907000 	 2.275500 	 -0.7547156000 	 -2.5998940000 
113.00 	 224.8923000 	 2.275550 	 -0.7575257000 	 -2.6028320000 
113.20 	 224.8971000 	 2.275575 	 -0.7546170000 	 -2.5998050000 
113.40 	 224.8971000 	 2.275625 	 -0.7576847000 	 -2.6029590000 
113.60 	 224.8971000 	 2.275675 	 -0.7546012000 	 -2.5998430000 
113.80 	 224.8971000 	 2.275725 	 -0.7578627000 	 -2.6031490000 
114.00 	 224.8923000 	 2.275775 	 -0.7545440000 	 -2.5998660000 
114.20 	 224.8907000 	 2.275825 	 -0.7579390000 	 -2.6033690000 
114.40 	 224.8859000 	 2.275875 	 -0.7546711000 	 -2.6001230000 
114.60 	 224.8844000 	 2.275925 	 -0.7584063000 	 -2.6035790000 
114.80 	 224.8844000 	 2.275975 	 -0.7546616000 	 -2.6003430000 
115.00 	 224.8875000 	 2.276025 	 -0.7584636000 	 -2.6036450000 
115.20 	 224.8844000 	 2.276075 	 -0.7546902000 	 -2.6002120000 
115.40 	 224.8891000 	 2.276125 	 -0.7585526000 	 -2.6037630000 
115.60 	 224.8923000 	 2.276175 	 -0.7548173000 	 -2.6004950000 
115.80 	 224.8939000 	 2.276225 	 -0.7585812000 	 -2.6037690000 
116.00 	 224.8971000 	 2.276250 	 -0.7548396000 	 -2.6004090000 
116.20 	 224.9002000 	 2.276300 	 -0.7586034000 	 -2.6037880000 
116.40 	 224.9002000 	 2.276350 	 -0.7551034000 	 -2.6006320000 
116.60 	 224.9034000 	 2.276400 	 -0.7588800000 	 -2.6038620000 
116.80 	 224.9002000 	 2.276450 	 -0.7552115000 	 -2.6008480000 
117.00 	 224.9050000 	 2.276475 	 -0.7586352000 	 -2.6037910000 
117.20 	 224.9082000 	 2.276525 	 -0.7555866000 	 -2.6012230000 
117.40 	 224.9130000 	 2.276550 	 -0.7586797000 	 -2.6037090000 
117.60 	 224.9130000 	 2.276600 	 -0.7557487000 	 -2.6015160000 
117.80 	 224.9130000 	 2.276650 	 -0.7585780000 	 -2.6035050000 
118.00 	 224.9130000 	 2.276675 	 -0.7561207000 	 -2.6018050000 
118.20 	 224.9130000 	 2.276725 	 -0.7586415000 	 -2.6035880000 
118.40 	 224.9130000 	 2.276750 	 -0.7560889000 	 -2.6017790000 
118.60 	 224.9082000 	 2.276800 	 -0.7586638000 	 -2.6034130000 
118.80 	 224.9082000 	 2.276850 	 -0.7563241000 	 -2.6021580000 
119.00 	 224.9082000 	 2.276875 	 -0.7582791000 	 -2.6032800000 
119.20 	 224.9082000 	 2.276925 	 -0.7567914000 	 -2.6024310000 
119.40 	 224.9050000 	 2.276950 	 -0.7581647000 	 -2.6030510000 
119.60 	 224.9050000 	 2.277000 	 -0.7569059000 	 -2.6023770000 
119.80 	 224.9034000 	 2.277050 	 -0.7581838000 	 -2.6031180000 
120.00 	 224.9034000 	 2.277075 	 -0.7570807000 	 -2.6025040000 
120.20 	 224.8987000 	 2.277125 	 -0.7580280000 	 -2.6027140000 
120.40 	 224.8971000 	 2.277175 	 -0.7573732000 	 -2.6027200000 
120.60 	 224.8971000 	 2.277225 	 -0.7577642000 	 -2.6024470000 
120.80 	 224.8971000 	 2.277275 	 -0.7579835000 	 -2.6031720000 
121.00 	 224.8971000 	 2.277300 	 -0.7573350000 	 -2.6021800000 
121.20 	 224.9002000 	 2.277350 	 -0.7581298000 	 -2.6034860000 
121.40 	 224.9002000 	 2.277400 	 -0.7571856000 	 -2.6020970000 
121.60 	 224.9002000 	 2.277450 	 -0.7585875000 	 -2.6037060000 
121.80 	 224.9002000 	 2.277500 	 -0.7568486000 	 -2.6016870000 
122.00 	 224.9002000 	 2.277525 	 -0.7588132000 	 -2.6038300000 
122.20 	 224.9002000 	 2.277575 	 -0.7568391000 	 -2.6016900000 
122.40 	 224.9002000 	 2.277625 	 -0.7590548000 	 -2.6041700000 
122.60 	 224.9050000 	 2.277675 	 -0.7564163000 	 -2.6015570000 
122.80 	 224.9082000 	 2.277700 	 -0.7592678000 	 -2.6043770000 
123.00 	 224.9082000 	 2.277750 	 -0.7564259000 	 -2.6004700000 
123.20 	 224.9130000 	 2.277775 	 -0.7594967000 	 -2.6036580000 
123.40 	 224.9209000 	 2.277825 	 -0.7564386000 	 -2.6013440000 
123.60 	 224.9241000 	 2.277850 	 -0.7597669000 	 -2.6043510000 
123.80 	 224.9289000 	 2.277900 	 -0.7565022000 	 -2.6008800000 
124.00 	 224.9320000 	 2.277950 	 -0.7597860000 	 -2.6044940000 
124.20 	 224.9320000 	 2.278000 	 -0.7565848000 	 -2.6014200000 
124.40 	 224.9289000 	 2.278025 	 -0.7601483000 	 -2.6047290000 
124.60 	 224.9241000 	 2.278100 	 -0.7564099000 	 -2.6015630000 
124.80 	 224.9209000 	 2.278125 	 -0.7601134000 	 -2.6047610000 
125.00 	 224.9209000 	 2.278150 	 -0.7565880000 	 -2.6011630000 
125.20 	 224.9209000 	 2.278200 	 -0.7603200000 	 -2.6044620000 
125.40 	 224.9241000 	 2.278225 	 -0.7564799000 	 -2.6014170000 
125.60 	 224.9289000 	 2.278250 	 -0.7601197000 	 -2.6050760000 
125.80 	 224.9289000 	 2.278275 	 -0.7565530000 	 -2.6015090000 
126.00 	 224.9289000 	 2.278350 	 -0.7603328000 	 -2.6051270000 
126.20 	 224.9289000 	 2.278400 	 -0.7565657000 	 -2.6010510000 
126.40 	 224.9289000 	 2.278450 	 -0.7605870000 	 -2.6050660000 
126.60 	 224.9289000 	 2.278500 	 -0.7568359000 	 -2.6014800000 
126.80 	 224.9289000 	 2.278550 	 -0.7607365000 	 -2.6050980000 
127.00 	 224.9320000 	 2.278600 	 -0.7569631000 	 -2.6016870000 
127.20 	 224.9320000 	 2.278650 	 -0.7607333000 	 -2.6050410000 
127.40 	 224.9368000 	 2.278700 	 -0.7571030000 	 -2.6018780000 
127.60 	 224.9368000 	 2.278750 	 -0.7609431000 	 -2.6046880000 
127.80 	 224.9400000 	 2.278800 	 -0.7571475000 	 -2.6021830000 
128.00 	 224.9400000 	 2.278850 	 -0.7607301000 	 -2.6050980000 
128.20 	 224.9432000 	 2.278900 	 -0.7565276000 	 -2.6025770000 
128.40 	 224.9400000 	 2.278950 	 -0.7600625000 	 -2.6051300000 
128.60 	 224.9447000 	 2.279000 	 -0.7570744000 	 -2.6025100000 
128.80 	 224.9447000 	 2.279050 	 -0.7599004000 	 -2.6050660000 
129.00 	 224.9479000 	 2.279100 	 -0.7573255000 	 -2.6026150000 
129.20 	 224.9511000 	 2.279125 	 -0.7607937000 	 -2.6049610000 
129.40 	 224.9559000 	 2.279175 	 -0.7578850000 	 -2.6029620000 
129.60 	 224.9591000 	 2.279225 	 -0.7606316000 	 -2.6049010000 
129.80 	 224.9559000 	 2.279250 	 -0.7582951000 	 -2.6034230000 
130.00 	 224.9591000 	 2.279275 	 -0.7604218000 	 -2.6048210000 
130.20 	 224.9559000 	 2.279325 	 -0.7586161000 	 -2.6036200000 
130.40 	 224.9575000 	 2.279350 	 -0.7602596000 	 -2.6046340000 
130.60 	 224.9591000 	 2.279375 	 -0.7590866000 	 -2.6040010000 
130.80 	 224.9591000 	 2.279425 	 -0.7601261000 	 -2.6044850000 
131.00 	 224.9591000 	 2.279450 	 -0.7592106000 	 -2.6039600000 
131.20 	 224.9591000 	 2.279475 	 -0.7601230000 	 -2.6042870000 
131.40 	 224.9559000 	 2.279500 	 -0.7592265000 	 -2.6043480000 
131.60 	 224.9511000 	 2.279550 	 -0.7598559000 	 -2.6041920000 
131.80 	 224.9447000 	 2.279575 	 -0.7598082000 	 -2.6046340000 
132.00 	 224.9400000 	 2.279625 	 -0.7592137000 	 -2.6035850000 
132.20 	 224.9368000 	 2.279675 	 -0.7602787000 	 -2.6050600000 
132.40 	 224.9368000 	 2.279725 	 -0.7589181000 	 -2.6037120000 
132.60 	 224.9368000 	 2.279775 	 -0.7593186000 	 -2.6053080000 
132.80 	 224.9400000 	 2.279825 	 -0.7575290000 	 -2.6035720000 
133.00 	 224.9416000 	 2.279875 	 -0.7589626000 	 -2.6053680000 
133.20 	 224.9447000 	 2.279925 	 -0.7577165000 	 -2.6033690000 
133.40 	 224.9447000 	 2.279975 	 -0.7608636000 	 -2.6057180000 
133.60 	 224.9479000 	 2.280025 	 -0.7588037000 	 -2.6032760000 
133.80 	 224.9479000 	 2.280075 	 -0.7613945000 	 -2.6059790000 
134.00 	 224.9511000 	 2.280100 	 -0.7587751000 	 -2.6032830000 
134.20 	 224.9511000 	 2.280150 	 -0.7616774000 	 -2.6061980000 
134.40 	 224.9591000 	 2.280175 	 -0.7584508000 	 -2.6031530000 
134.60 	 224.9638000 	 2.280225 	 -0.7615948000 	 -2.6063220000 
134.80 	 224.9670000 	 2.280250 	 -0.7584985000 	 -2.6030570000 
135.00 	 224.9718000 	 2.280275 	 -0.7621129000 	 -2.6065320000 
135.20 	 224.9718000 	 2.280300 	 -0.7587147000 	 -2.6031970000 
135.40 	 224.9718000 	 2.280325 	 -0.7622750000 	 -2.6065510000 
135.60 	 224.9718000 	 2.280325 	 -0.7586066000 	 -2.6032350000 
135.80 	 224.9718000 	 2.280350 	 -0.7625580000 	 -2.6066840000 
136.00 	 224.9670000 	 2.280375 	 -0.7588227000 	 -2.6034640000 
136.20 	 224.9638000 	 2.280400 	 -0.7627423000 	 -2.6067000000 
136.40 	 224.9638000 	 2.280450 	 -0.7587306000 	 -2.6035720000 
136.60 	 224.9591000 	 2.280475 	 -0.7625739000 	 -2.6066680000 
136.80 	 224.9591000 	 2.280500 	 -0.7588132000 	 -2.6035880000 
137.00 	 224.9591000 	 2.280525 	 -0.7626915000 	 -2.6066370000 
137.20 	 224.9591000 	 2.280550 	 -0.7590930000 	 -2.6038360000 
137.40 	 224.9559000 	 2.280600 	 -0.7626470000 	 -2.6067070000 
137.60 	 224.9511000 	 2.280625 	 -0.7592233000 	 -2.6038270000 
137.80 	 224.9479000 	 2.280675 	 -0.7623672000 	 -2.6064300000 
138.00 	 224.9447000 	 2.280700 	 -0.7595126000 	 -2.6042720000 
138.20 	 224.9447000 	 2.280775 	 -0.7623418000 	 -2.6064140000 
138.40 	 224.9400000 	 2.280800 	 -0.7594236000 	 -2.6044650000 
138.60 	 224.9400000 	 2.280875 	 -0.7620907000 	 -2.6063700000 
138.80 	 224.9447000 	 2.280900 	 -0.7594331000 	 -2.6047610000 
139.00 	 224.9479000 	 2.280975 	 -0.7616933000 	 -2.6062140000 
139.20 	 224.9511000 	 2.281000 	 -0.7594236000 	 -2.6049870000 
139.40 	 224.9511000 	 2.281050 	 -0.7618110000 	 -2.6062460000 
139.60 	 224.9575000 	 2.281075 	 -0.7603073000 	 -2.6056130000 
139.80 	 224.9606000 	 2.281125 	 -0.7616425000 	 -2.6059880000 
140.00 	 224.9638000 	 2.281150 	 -0.7607555000 	 -2.6058260000 
140.20 	 224.9686000 	 2.281175 	 -0.7614740000 	 -2.6057820000 
140.40 	 224.9718000 	 2.281200 	 -0.7610671000 	 -2.6060420000 
140.60 	 224.9781000 	 2.281225 	 -0.7598495000 	 -2.6055590000 
140.80 	 224.9797000 	 2.281250 	 -0.7613881000 	 -2.6060740000 
141.00 	 224.9829000 	 2.281250 	 -0.7615216000 	 -2.6075840000 
141.20 	 224.9829000 	 2.281275 	 -0.7626057000 	 -2.6093700000 
141.40 	 224.9829000 	 2.281275 	 -0.7614136000 	 -2.6075330000 
141.60 	 224.9797000 	 2.281300 	 -0.7627360000 	 -2.6086520000 
141.80 	 224.9718000 	 2.281275 	 -0.7612483000 	 -2.6077460000 
142.00 	 224.9638000 	 2.281300 	 -0.7633654000 	 -2.6108070000 
142.20 	 224.9527000 	 2.281350 	 -0.7611720000 	 -2.6083340000 
142.40 	 224.9463000 	 2.281375 	 -0.7634767000 	 -2.6099210000 
142.60 	 224.9368000 	 2.281425 	 -0.7607269000 	 -2.6074500000 
142.80 	 224.9289000 	 2.281475 	 -0.7637437000 	 -2.6109630000 
143.00 	 224.9241000 	 2.281525 	 -0.7606538000 	 -2.6071140000 
143.20 	 224.9177000 	 2.281550 	 -0.7638041000 	 -2.6102760000 
143.40 	 224.9161000 	 2.281600 	 -0.7604726000 	 -2.6068810000 
143.60 	 224.9130000 	 2.281625 	 -0.7639630000 	 -2.6101940000 
143.80 	 224.9130000 	 2.281675 	 -0.7603168000 	 -2.6068880000 
144.00 	 224.9146000 	 2.281700 	 -0.7639758000 	 -2.6103880000 
144.20 	 224.9161000 	 2.281750 	 -0.7603137000 	 -2.6068080000 
144.40 	 224.9161000 	 2.281775 	 -0.7642238000 	 -2.6104230000 
144.60 	 224.9193000 	 2.281825 	 -0.7602882000 	 -2.6070310000 
144.80 	 224.9225000 	 2.281850 	 -0.7642238000 	 -2.6103050000 
145.00 	 224.9289000 	 2.281875 	 -0.7603741000 	 -2.6068660000 
145.20 	 224.9320000 	 2.281925 	 -0.7641919000 	 -2.6104160000 
145.40 	 224.9368000 	 2.281975 	 -0.7599449000 	 -2.6070790000 
145.60 	 224.9400000 	 2.282050 	 -0.7638264000 	 -2.6105470000 
145.80 	 224.9384000 	 2.282075 	 -0.7602024000 	 -2.6071480000 
146.00 	 224.9384000 	 2.282125 	 -0.7643668000 	 -2.6108260000 
146.20 	 224.9368000 	 2.282175 	 -0.7606061000 	 -2.6079530000 
146.40 	 224.9368000 	 2.282250 	 -0.7645448000 	 -2.6106580000 
146.60 	 224.9400000 	 2.282275 	 -0.7605743000 	 -2.6069610000 
146.80 	 224.9400000 	 2.282350 	 -0.7645162000 	 -2.6103560000 
147.00 	 224.9400000 	 2.282375 	 -0.7605934000 	 -2.6069550000 
147.20 	 224.9416000 	 2.282450 	 -0.7644431000 	 -2.6097900000 
147.40 	 224.9447000 	 2.282475 	 -0.7611211000 	 -2.6072220000 
147.60 	 224.9495000 	 2.282525 	 -0.7643827000 	 -2.6097680000 
147.80 	 224.9511000 	 2.282575 	 -0.7611625000 	 -2.6072340000 
148.00 	 224.9559000 	 2.282600 	 -0.7644017000 	 -2.6096690000 
148.20 	 224.9591000 	 2.282650 	 -0.7612514000 	 -2.6074470000 
148.40 	 224.9638000 	 2.282675 	 -0.7642682000 	 -2.6096370000 
148.60 	 224.9638000 	 2.282700 	 -0.7614899000 	 -2.6084450000 
148.80 	 224.9670000 	 2.282750 	 -0.7643191000 	 -2.6110110000 
149.00 	 224.9670000 	 2.282775 	 -0.7616107000 	 -2.6083720000 
149.20 	 224.9670000 	 2.282800 	 -0.7644780000 	 -2.6094600000 
149.40 	 224.9606000 	 2.282825 	 -0.7618650000 	 -2.6077330000 
149.60 	 224.9591000 	 2.282850 	 -0.7642396000 	 -2.6096120000 
149.80 	 224.9591000 	 2.282900 	 -0.7619667000 	 -2.6077970000 
150.00 	 224.9559000 	 2.282925 	 -0.7644367000 	 -2.6093390000 
150.20 	 224.9559000 	 2.282950 	 -0.7620843000 	 -2.6080990000 
150.40 	 224.9591000 	 2.283000 	 -0.7640648000 	 -2.6092590000 
150.60 	 224.9638000 	 2.283025 	 -0.7626597000 	 -2.6092050000 
150.80 	 224.9638000 	 2.283050 	 -0.7638264000 	 -2.6100190000 
151.00 	 224.9638000 	 2.283075 	 -0.7628727000 	 -2.6097230000 
151.20 	 224.9638000 	 2.283125 	 -0.7636070000 	 -2.6096950000 
151.40 	 224.9638000 	 2.283150 	 -0.7633050000 	 -2.6097650000 
151.60 	 224.9670000 	 2.283175 	 -0.7635657000 	 -2.6091580000 
151.80 	 224.9670000 	 2.283200 	 -0.7631779000 	 -2.6087000000 
152.00 	 224.9670000 	 2.283225 	 -0.7635848000 	 -2.6085880000 
152.20 	 224.9654000 	 2.283275 	 -0.7633654000 	 -2.6096690000 
152.40 	 224.9638000 	 2.283300 	 -0.7634354000 	 -2.6091540000 
152.60 	 224.9591000 	 2.283325 	 -0.7640012000 	 -2.6101400000 
152.80 	 224.9559000 	 2.283350 	 -0.7633845000 	 -2.6087600000 
153.00 	 224.9559000 	 2.283400 	 -0.7641125000 	 -2.6102920000 
153.20 	 224.9511000 	 2.283425 	 -0.7630730000 	 -2.6090880000 
153.40 	 224.9511000 	 2.283475 	 -0.7643254000 	 -2.6104930000 
153.60 	 224.9511000 	 2.283500 	 -0.7631938000 	 -2.6089860000 
153.80 	 224.9511000 	 2.283550 	 -0.7646561000 	 -2.6107820000 
154.00 	 224.9559000 	 2.283600 	 -0.7625611000 	 -2.6085280000 
154.20 	 224.9591000 	 2.283625 	 -0.7645734000 	 -2.6108930000 
154.40 	 224.9591000 	 2.283675 	 -0.7619254000 	 -2.6084800000 
154.60 	 224.9638000 	 2.283700 	 -0.7651202000 	 -2.6112970000 
154.80 	 224.9638000 	 2.283725 	 -0.7624372000 	 -2.6082480000 
155.00 	 224.9654000 	 2.283750 	 -0.7655017000 	 -2.6114110000 
155.20 	 224.9670000 	 2.283775 	 -0.7623355000 	 -2.6080830000 
155.40 	 224.9670000 	 2.283825 	 -0.7657560000 	 -2.6114490000 
155.60 	 224.9670000 	 2.283850 	 -0.7622560000 	 -2.6081310000 
155.80 	 224.9670000 	 2.283875 	 -0.7657878000 	 -2.6114970000 
156.00 	 224.9718000 	 2.283900 	 -0.7620112000 	 -2.6081560000 
156.20 	 224.9734000 	 2.283925 	 -0.7659753000 	 -2.6117770000 
156.40 	 224.9749000 	 2.283950 	 -0.7601293000 	 -2.6080990000 
156.60 	 224.9781000 	 2.283950 	 -0.7650344000 	 -2.6119870000 
156.80 	 224.9765000 	 2.283975 	 -0.7606189000 	 -2.6082710000 
157.00 	 224.9781000 	 2.283975 	 -0.7645607000 	 -2.6122190000 
157.20 	 224.9749000 	 2.284000 	 -0.7624562000 	 -2.6085350000 
157.40 	 224.9718000 	 2.284025 	 -0.7663854000 	 -2.6119200000 
157.60 	 224.9670000 	 2.284050 	 -0.7623768000 	 -2.6085250000 
157.80 	 224.9638000 	 2.284075 	 -0.7664204000 	 -2.6119520000 
158.00 	 224.9559000 	 2.284100 	 -0.7624372000 	 -2.6087410000 
158.20 	 224.9479000 	 2.284150 	 -0.7660930000 	 -2.6118280000 
158.40 	 224.9400000 	 2.284200 	 -0.7625294000 	 -2.6090110000 
158.60 	 224.9352000 	 2.284225 	 -0.7659721000 	 -2.6118370000 
158.80 	 224.9289000 	 2.284300 	 -0.7627201000 	 -2.6091320000 
159.00 	 224.9289000 	 2.284350 	 -0.7662995000 	 -2.6116970000 
159.20 	 224.9289000 	 2.284375 	 -0.7632001000 	 -2.6092530000 
159.40 	 224.9289000 	 2.284450 	 -0.7662519000 	 -2.6114690000 
159.60 	 224.9305000 	 2.284475 	 -0.7633559000 	 -2.6093860000 
159.80 	 224.9368000 	 2.284550 	 -0.7662328000 	 -2.6113640000 
160.00 	 224.9400000 	 2.284600 	 -0.7634227000 	 -2.6095100000 
160.20 	 224.9479000 	 2.284650 	 -0.7659594000 	 -2.6113450000 
160.40 	 224.9511000 	 2.284700 	 -0.7635530000 	 -2.6096500000 
160.60 	 224.9559000 	 2.284725 	 -0.7659181000 	 -2.6111760000 
160.80 	 224.9591000 	 2.284775 	 -0.7636738000 	 -2.6097550000 
161.00 	 224.9670000 	 2.284800 	 -0.7658577000 	 -2.6110900000 
161.20 	 224.9749000 	 2.284825 	 -0.7640712000 	 -2.6099330000 
161.40 	 224.9813000 	 2.284850 	 -0.7656670000 	 -2.6106480000 
161.60 	 224.9908000 	 2.284850 	 -0.7651711000 	 -2.6115420000 
161.80 	 224.9988000 	 2.284875 	 -0.7660675000 	 -2.6118210000 
162.00 	 225.0036000 	 2.284875 	 -0.7652028000 	 -2.6117610000 
162.20 	 225.0036000 	 2.284875 	 -0.7661279000 	 -2.6118400000 
162.40 	 224.9988000 	 2.284875 	 -0.7654349000 	 -2.6124130000 
162.60 	 224.9940000 	 2.284875 	 -0.7659944000 	 -2.6121430000 
162.80 	 224.9829000 	 2.284875 	 -0.7656924000 	 -2.6126030000 
163.00 	 224.9734000 	 2.284875 	 -0.7656415000 	 -2.6117040000 
163.20 	 224.9638000 	 2.284875 	 -0.7661565000 	 -2.6127970000 
163.40 	 224.9559000 	 2.284900 	 -0.7652314000 	 -2.6120630000 
163.60 	 224.9479000 	 2.284950 	 -0.7662233000 	 -2.6135060000 
163.80 	 224.9400000 	 2.285000 	 -0.7652314000 	 -2.6121360000 
164.00 	 224.9368000 	 2.285050 	 -0.7662265000 	 -2.6136370000 
164.20 	 224.9368000 	 2.285100 	 -0.7651488000 	 -2.6121460000 
164.40 	 224.9320000 	 2.285150 	 -0.7659499000 	 -2.6135760000 
164.60 	 224.9320000 	 2.285200 	 -0.7647324000 	 -2.6119390000 
164.80 	 224.9289000 	 2.285225 	 -0.7657083000 	 -2.6136680000 
165.00 	 224.9289000 	 2.285300 	 -0.7644908000 	 -2.6119520000 
165.20 	 224.9289000 	 2.285350 	 -0.7658863000 	 -2.6137510000 
165.40 	 224.9273000 	 2.285400 	 -0.7645862000 	 -2.6118950000 
165.60 	 224.9289000 	 2.285425 	 -0.7660389000 	 -2.6136750000 
165.80 	 224.9320000 	 2.285450 	 -0.7646656000 	 -2.6119170000 
166.00 	 224.9320000 	 2.285525 	 -0.7661883000 	 -2.6139130000 
166.20 	 224.9400000 	 2.285600 	 -0.7642174000 	 -2.6117680000 
166.40 	 224.9400000 	 2.285625 	 -0.7665094000 	 -2.6139480000 
166.60 	 224.9479000 	 2.285700 	 -0.7647292000 	 -2.6116630000 
166.80 	 224.9543000 	 2.285725 	 -0.7667287000 	 -2.6139260000 
167.00 	 224.9638000 	 2.285775 	 -0.7650153000 	 -2.6115610000 
167.20 	 224.9686000 	 2.285800 	 -0.7670307000 	 -2.6139990000 
167.40 	 224.9749000 	 2.285825 	 -0.7649358000 	 -2.6115830000 
167.60 	 224.9813000 	 2.285850 	 -0.7670529000 	 -2.6140630000 
167.80 	 224.9877000 	 2.285825 	 -0.7653046000 	 -2.6118340000 
168.00 	 224.9908000 	 2.285850 	 -0.7675076000 	 -2.6143460000 
168.20 	 224.9956000 	 2.285875 	 -0.7655430000 	 -2.6121140000 
168.40 	 224.9956000 	 2.285900 	 -0.7677746000 	 -2.6144150000 
168.60 	 224.9972000 	 2.285875 	 -0.7656320000 	 -2.6123140000 
168.80 	 224.9956000 	 2.285875 	 -0.7679176000 	 -2.6148190000 
169.00 	 224.9877000 	 2.285875 	 -0.7655208000 	 -2.6121710000 
169.20 	 224.9797000 	 2.285875 	 -0.7681020000 	 -2.6147460000 
169.40 	 224.9718000 	 2.285875 	 -0.7656892000 	 -2.6122310000 
169.60 	 224.9638000 	 2.285900 	 -0.7682991000 	 -2.6149300000 
169.80 	 224.9591000 	 2.285900 	 -0.7655048000 	 -2.6124220000 
170.00 	 224.9559000 	 2.285975 	 -0.7683563000 	 -2.6152710000 
170.20 	 224.9511000 	 2.286000 	 -0.7653649000 	 -2.6122670000 
170.40 	 224.9479000 	 2.286050 	 -0.7684167000 	 -2.6153720000 
170.60 	 224.9447000 	 2.286075 	 -0.7651488000 	 -2.6122250000 
170.80 	 224.9400000 	 2.286125 	 -0.7685757000 	 -2.6155090000 
171.00 	 224.9368000 	 2.286175 	 -0.7649581000 	 -2.6121360000 
171.20 	 224.9368000 	 2.286225 	 -0.7686202000 	 -2.6155410000 
171.40 	 224.9400000 	 2.286275 	 -0.7648754000 	 -2.6121010000 
171.60 	 224.9400000 	 2.286350 	 -0.7687537000 	 -2.6154960000 
171.80 	 224.9447000 	 2.286375 	 -0.7649644000 	 -2.6120540000 
172.00 	 224.9479000 	 2.286425 	 -0.7688109000 	 -2.6156080000 
172.20 	 224.9479000 	 2.286475 	 -0.7647800000 	 -2.6121490000 
172.40 	 224.9511000 	 2.286500 	 -0.7687156000 	 -2.6155380000 
172.60 	 224.9559000 	 2.286550 	 -0.7649072000 	 -2.6120880000 
172.80 	 224.9638000 	 2.286575 	 -0.7688046000 	 -2.6155030000 
173.00 	 224.9686000 	 2.286625 	 -0.7648373000 	 -2.6121010000 
173.20 	 224.9749000 	 2.286650 	 -0.7686774000 	 -2.6154490000 
173.40 	 224.9829000 	 2.286675 	 -0.7649581000 	 -2.6122670000 
173.60 	 224.9877000 	 2.286700 	 -0.7688777000 	 -2.6154260000 
173.80 	 224.9908000 	 2.286675 	 -0.7591947000 	 -2.6126130000 
174.00 	 224.9908000 	 2.286675 	 -0.7626343000 	 -2.6155090000 
174.20 	 224.9908000 	 2.286675 	 -0.7596429000 	 -2.6127210000 
174.40 	 224.9893000 	 2.286675 	 -0.7634544000 	 -2.6154490000 
174.60 	 224.9877000 	 2.286675 	 -0.7598369000 	 -2.6129530000 
174.80 	 224.9877000 	 2.286675 	 -0.7627710000 	 -2.6152800000 
175.00 	 224.9829000 	 2.286700 	 -0.7619349000 	 -2.6133600000 
175.20 	 224.9797000 	 2.286725 	 -0.7629045000 	 -2.6151970000 
175.40 	 224.9718000 	 2.286725 	 -0.7602151000 	 -2.6133510000 
175.60 	 224.9670000 	 2.286750 	 -0.7625008000 	 -2.6152070000 
175.80 	 224.9638000 	 2.286750 	 -0.7592424000 	 -2.6134870000 
176.00 	 224.9591000 	 2.286800 	 -0.7617664000 	 -2.6151310000 
176.20 	 224.9575000 	 2.286825 	 -0.7594935000 	 -2.6137420000 
176.40 	 224.9511000 	 2.286875 	 -0.7614040000 	 -2.6146570000 
176.60 	 224.9479000 	 2.286900 	 -0.7613246000 	 -2.6138400000 
176.80 	 224.9447000 	 2.286950 	 -0.7665380000 	 -2.6144760000 
177.00 	 224.9400000 	 2.287000 	 -0.7664331000 	 -2.6141360000 
177.20 	 224.9400000 	 2.287050 	 -0.7677968000 	 -2.6145140000 
177.40 	 224.9400000 	 2.287100 	 -0.7667828000 	 -2.6143770000 
177.60 	 224.9400000 	 2.287150 	 -0.7679208000 	 -2.6144760000 
177.80 	 224.9447000 	 2.287200 	 -0.7668686000 	 -2.6142340000 
178.00 	 224.9479000 	 2.287250 	 -0.7676919000 	 -2.6143900000 
178.20 	 224.9511000 	 2.287275 	 -0.7671229000 	 -2.6144890000 
178.40 	 224.9559000 	 2.287325 	 -0.7672151000 	 -2.6139320000 
178.60 	 224.9591000 	 2.287375 	 -0.7673200000 	 -2.6146130000 
178.80 	 224.9638000 	 2.287375 	 -0.7673581000 	 -2.6139550000 
179.00 	 224.9638000 	 2.287425 	 -0.7672787000 	 -2.6147530000 
179.20 	 224.9670000 	 2.287450 	 -0.7672405000 	 -2.6139770000 
179.40 	 224.9718000 	 2.287475 	 -0.7675330000 	 -2.6147330000 
179.60 	 224.9765000 	 2.287500 	 -0.7670562000 	 -2.6136430000 
179.80 	 224.9829000 	 2.287525 	 -0.7680225000 	 -2.6149180000 
180.00 	 224.9908000 	 2.287550 	 -0.7670148000 	 -2.6137510000 
180.20 	 224.9956000 	 2.287525 	 -0.7685979000 	 -2.6157000000 
180.40 	 224.9956000 	 2.287525 	 -0.7670085000 	 -2.6137960000 
180.60 	 224.9924000 	 2.287525 	 -0.7685216000 	 -2.6157820000 
180.80 	 224.9877000 	 2.287525 	 -0.7669926000 	 -2.6137480000 
181.00 	 224.9829000 	 2.287525 	 -0.7687060000 	 -2.6157670000 
181.20 	 224.9749000 	 2.287525 	 -0.7661152000 	 -2.6137000000 
181.40 	 224.9670000 	 2.287550 	 -0.7684135000 	 -2.6156810000 
181.60 	 224.9638000 	 2.287600 	 -0.7664712000 	 -2.6134330000 
181.80 	 224.9591000 	 2.287625 	 -0.7684422000 	 -2.6160530000 
182.00 	 224.9559000 	 2.287650 	 -0.7655589000 	 -2.6131850000 
182.20 	 224.9559000 	 2.287700 	 -0.7666810000 	 -2.6163010000 
182.40 	 224.9511000 	 2.287725 	 -0.7620175000 	 -2.6129790000 
182.60 	 224.9479000 	 2.287775 	 -0.7649644000 	 -2.6166760000 
182.80 	 224.9447000 	 2.287800 	 -0.7605426000 	 -2.6130650000 
183.00 	 224.9447000 	 2.287875 	 -0.7627773000 	 -2.6165870000 
183.20 	 224.9416000 	 2.287900 	 -0.7620080000 	 -2.6129250000 
183.40 	 224.9447000 	 2.287975 	 -0.7673486000 	 -2.6167230000 
183.60 	 224.9447000 	 2.288000 	 -0.7652696000 	 -2.6128550000 
183.80 	 224.9479000 	 2.288075 	 -0.7700856000 	 -2.6167140000 
184.00 	 224.9511000 	 2.288100 	 -0.7657655000 	 -2.6126580000 
184.20 	 224.9559000 	 2.288150 	 -0.7692687000 	 -2.6165260000 
184.40 	 224.9591000 	 2.288175 	 -0.7631779000 	 -2.6127970000 
184.60 	 224.9638000 	 2.288200 	 -0.7664840000 	 -2.6164410000 
184.80 	 224.9638000 	 2.288250 	 -0.7658609000 	 -2.6130290000 
185.00 	 224.9638000 	 2.288275 	 -0.7701047000 	 -2.6164530000 
185.20 	 224.9670000 	 2.288300 	 -0.7594426000 	 -2.6130260000 
185.40 	 224.9670000 	 2.288325 	 -0.7638295000 	 -2.6162500000 
185.60 	 224.9749000 	 2.288350 	 -0.7602151000 	 -2.6133890000 
185.80 	 224.9749000 	 2.288375 	 -0.7633750000 	 -2.6160750000 
186.00 	 224.9813000 	 2.288375 	 -0.7667478000 	 -2.6136210000 
186.20 	 224.9829000 	 2.288400 	 -0.7704353000 	 -2.6178930000 
186.40 	 224.9877000 	 2.288425 	 -0.7675648000 	 -2.6156650000 
186.60 	 224.9877000 	 2.288450 	 -0.7702987000 	 -2.6177720000 
186.80 	 224.9877000 	 2.288425 	 -0.7672532000 	 -2.6145870000 
187.00 	 224.9877000 	 2.288425 	 -0.7700761000 	 -2.6167650000 
187.20 	 224.9845000 	 2.288450 	 -0.7672818000 	 -2.6146600000 
187.40 	 224.9829000 	 2.288450 	 -0.7698949000 	 -2.6168090000 
187.60 	 224.9829000 	 2.288475 	 -0.7672628000 	 -2.6148890000 
187.80 	 224.9797000 	 2.288475 	 -0.7701969000 	 -2.6167200000 
188.00 	 224.9734000 	 2.288500 	 -0.7676061000 	 -2.6153120000 
188.20 	 224.9670000 	 2.288500 	 -0.7700189000 	 -2.6168410000 
188.40 	 224.9638000 	 2.288550 	 -0.7676156000 	 -2.6152450000 
188.60 	 224.9559000 	 2.288575 	 -0.7699935000 	 -2.6169300000 
188.80 	 224.9511000 	 2.288600 	 -0.7677619000 	 -2.6154300000 
189.00 	 224.9479000 	 2.288650 	 -0.7698218000 	 -2.6165230000 
189.20 	 224.9479000 	 2.288700 	 -0.7681401000 	 -2.6157090000 
189.40 	 224.9447000 	 2.288725 	 -0.7697487000 	 -2.6166060000 
189.60 	 224.9479000 	 2.288775 	 -0.7678986000 	 -2.6156040000 
189.80 	 224.9447000 	 2.288825 	 -0.7695166000 	 -2.6162370000 
190.00 	 224.9479000 	 2.288875 	 -0.7685661000 	 -2.6159600000 
190.20 	 224.9479000 	 2.288900 	 -0.7695039000 	 -2.6160720000 
190.40 	 224.9511000 	 2.288950 	 -0.7686202000 	 -2.6160620000 
190.60 	 224.9559000 	 2.288975 	 -0.7691606000 	 -2.6158680000 
190.80 	 224.9591000 	 2.289025 	 -0.7692845000 	 -2.6165130000 
191.00 	 224.9638000 	 2.289075 	 -0.7688713000 	 -2.6156970000 
191.20 	 224.9670000 	 2.289100 	 -0.7691669000 	 -2.6164500000 
191.40 	 224.9718000 	 2.289125 	 -0.7688141000 	 -2.6155410000 
191.60 	 224.9781000 	 2.289150 	 -0.7695516000 	 -2.6168510000 
191.80 	 224.9829000 	 2.289150 	 -0.7688427000 	 -2.6153340000 
192.00 	 224.9908000 	 2.289175 	 -0.7701397000 	 -2.6170090000 
192.20 	 224.9956000 	 2.289200 	 -0.7685184000 	 -2.6151820000 
192.40 	 224.9956000 	 2.289175 	 -0.7702160000 	 -2.6176040000 
192.60 	 224.9956000 	 2.289175 	 -0.7683563000 	 -2.6153120000 
192.80 	 224.9940000 	 2.289175 	 -0.7703622000 	 -2.6176230000 
193.00 	 224.9908000 	 2.289175 	 -0.7678445000 	 -2.6151440000 
193.20 	 224.9877000 	 2.289175 	 -0.7707341000 	 -2.6180550000 
193.40 	 224.9829000 	 2.289175 	 -0.7675012000 	 -2.6149780000 
193.60 	 224.9829000 	 2.289175 	 -0.7706928000 	 -2.6179310000 
193.80 	 224.9797000 	 2.289200 	 -0.7673963000 	 -2.6149020000 
194.00 	 224.9749000 	 2.289200 	 -0.7709344000 	 -2.6180050000 
194.20 	 224.9718000 	 2.289225 	 -0.7675775000 	 -2.6149080000 
194.40 	 224.9638000 	 2.289250 	 -0.7708995000 	 -2.6181760000 
194.60 	 224.9559000 	 2.289275 	 -0.7674916000 	 -2.6149270000 
194.80 	 224.9479000 	 2.289300 	 -0.7710012000 	 -2.6182530000 
195.00 	 224.9400000 	 2.289350 	 -0.7670784000 	 -2.6146510000 
195.20 	 224.9336000 	 2.289400 	 -0.7709535000 	 -2.6182720000 
195.40 	 224.9289000 	 2.289475 	 -0.7669767000 	 -2.6148160000 
195.60 	 224.9289000 	 2.289500 	 -0.7706324000 	 -2.6181600000 
195.80 	 224.9320000 	 2.289550 	 -0.7667128000 	 -2.6145740000 
196.00 	 224.9384000 	 2.289600 	 -0.7705180000 	 -2.6183030000 
196.20 	 224.9447000 	 2.289650 	 -0.7664776000 	 -2.6146350000 
196.40 	 224.9511000 	 2.289700 	 -0.7700698000 	 -2.6181630000 
196.60 	 224.9591000 	 2.289750 	 -0.7665856000 	 -2.6147370000 
196.80 	 224.9638000 	 2.289775 	 -0.7708263000 	 -2.6180490000 
197.00 	 224.9702000 	 2.289800 	 -0.7675298000 	 -2.6148640000 
197.20 	 224.9749000 	 2.289825 	 -0.7714335000 	 -2.6179410000 
197.40 	 224.9829000 	 2.289850 	 -0.7676029000 	 -2.6148190000 
197.60 	 224.9893000 	 2.289850 	 -0.7717482000 	 -2.6178930000 
197.80 	 224.9956000 	 2.289850 	 -0.7682800000 	 -2.6151940000 
198.00 	 225.0036000 	 2.289850 	 -0.7717609000 	 -2.6178650000 
198.20 	 225.0067000 	 2.289850 	 -0.7686329000 	 -2.6153660000 
198.40 	 225.0067000 	 2.289850 	 -0.7715098000 	 -2.6174860000 
198.60 	 225.0083000 	 2.289850 	 -0.7687696000 	 -2.6155950000 
198.80 	 225.0036000 	 2.289850 	 -0.7712333000 	 -2.6171240000 
199.00 	 224.9988000 	 2.289850 	 -0.7691669000 	 -2.6159450000 
199.20 	 224.9908000 	 2.289850 	 -0.7709122000 	 -2.6170410000 
199.40 	 224.9877000 	 2.289850 	 -0.7692019000 	 -2.6160270000 
199.60 	 224.9829000 	 2.289850 	 -0.7712269000 	 -2.6172320000 
199.80 	 224.9797000 	 2.289875 	 -0.7694467000 	 -2.6159640000 
200.00 	 224.9797000 	 2.289900 	 -0.7709758000 	 -2.6168000000 
200.20 	 224.9749000 	 2.289900 	 -0.7695516000 	 -2.6161320000 
200.40 	 224.9718000 	 2.289925 	 -0.7706578000 	 -2.6166310000 
200.60 	 224.9670000 	 2.289925 	 -0.7700379000 	 -2.6170380000 
200.80 	 224.9638000 	 2.289950 	 -0.7704512000 	 -2.6166980000 
201.00 	 224.9559000 	 2.290000 	 -0.7704449000 	 -2.6172960000 
201.20 	 224.9511000 	 2.290025 	 -0.7699363000 	 -2.6163930000 
201.40 	 224.9511000 	 2.290075 	 -0.7706070000 	 -2.6174230000 
201.60 	 224.9479000 	 2.290100 	 -0.7700030000 	 -2.6163550000 
201.80 	 224.9479000 	 2.290150 	 -0.7707151000 	 -2.6175180000 
202.00 	 224.9479000 	 2.290175 	 -0.7696692000 	 -2.6161740000 
202.20 	 224.9447000 	 2.290225 	 -0.7707627000 	 -2.6176010000 
202.40 	 224.9447000 	 2.290275 	 -0.7695580000 	 -2.6160430000 
202.60 	 224.9447000 	 2.290325 	 -0.7712300000 	 -2.6178960000 
202.80 	 224.9447000 	 2.290375 	 -0.7694912000 	 -2.6157700000 
203.00 	 224.9463000 	 2.290425 	 -0.7711919000 	 -2.6179950000 
203.20 	 224.9511000 	 2.290475 	 -0.7692146000 	 -2.6157570000 
203.40 	 224.9559000 	 2.290525 	 -0.7714812000 	 -2.6181950000 
203.60 	 224.9591000 	 2.290550 	 -0.7689317000 	 -2.6155570000 
203.80 	 224.9670000 	 2.290575 	 -0.7717450000 	 -2.6183030000 
204.00 	 224.9702000 	 2.290600 	 -0.7687759000 	 -2.6152420000 
204.20 	 224.9718000 	 2.290650 	 -0.7718722000 	 -2.6185130000 
204.40 	 224.9765000 	 2.290650 	 -0.7684739000 	 -2.6152230000 
204.60 	 224.9829000 	 2.290675 	 -0.7722187000 	 -2.6185130000 
204.80 	 224.9940000 	 2.290675 	 -0.7692369000 	 -2.6155600000 
205.00 	 224.9988000 	 2.290700 	 -0.7725525000 	 -2.6188980000 
205.20 	 225.0083000 	 2.290725 	 -0.7691033000 	 -2.6153980000 
205.40 	 225.0115000 	 2.290700 	 -0.7732709000 	 -2.6191520000 
205.60 	 225.0115000 	 2.290725 	 -0.7691066000 	 -2.6155630000 
205.80 	 225.0036000 	 2.290700 	 -0.7733600000 	 -2.6191550000 
206.00 	 224.9956000 	 2.290700 	 -0.7690970000 	 -2.6157090000 
206.20 	 224.9877000 	 2.290700 	 -0.7730071000 	 -2.6189800000 
206.40 	 224.9797000 	 2.290700 	 -0.7691447000 	 -2.6156460000 
206.60 	 224.9749000 	 2.290700 	 -0.7730007000 	 -2.6188820000 
206.80 	 224.9718000 	 2.290700 	 -0.7693068000 	 -2.6158550000 
207.00 	 224.9670000 	 2.290725 	 -0.7728354000 	 -2.6187200000 
207.20 	 224.9638000 	 2.290725 	 -0.7696660000 	 -2.6168410000 
207.40 	 224.9638000 	 2.290775 	 -0.7725334000 	 -2.6189520000 
207.60 	 224.9591000 	 2.290800 	 -0.7698854000 	 -2.6171520000 
207.80 	 224.9559000 	 2.290850 	 -0.7723172000 	 -2.6186150000 
208.00 	 224.9495000 	 2.290875 	 -0.7702668000 	 -2.6175180000 
208.20 	 224.9479000 	 2.290925 	 -0.7717196000 	 -2.6183100000 
208.40 	 224.9447000 	 2.290975 	 -0.7704830000 	 -2.6177790000 
208.60 	 224.9447000 	 2.291025 	 -0.7715480000 	 -2.6180330000 
208.80 	 224.9447000 	 2.291075 	 -0.7706578000 	 -2.6180620000 
209.00 	 224.9447000 	 2.291125 	 -0.7709312000 	 -2.6176260000 
209.20 	 224.9479000 	 2.291150 	 -0.7709217000 	 -2.6183160000 
209.40 	 224.9511000 	 2.291200 	 -0.7705720000 	 -2.6173110000 
209.60 	 224.9559000 	 2.291250 	 -0.7712650000 	 -2.6187010000 
209.80 	 224.9591000 	 2.291275 	 -0.7701079000 	 -2.6169110000 
210.00 	 224.9670000 	 2.291300 	 -0.7720916000 	 -2.6188180000 
210.20 	 224.9749000 	 2.291350 	 -0.7699299000 	 -2.6165200000 
210.40 	 224.9797000 	 2.291350 	 -0.7718150000 	 -2.6185730000 
210.60 	 224.9877000 	 2.291375 	 -0.7698218000 	 -2.6163670000 
210.80 	 224.9908000 	 2.291400 	 -0.7721233000 	 -2.6187200000 
211.00 	 224.9988000 	 2.291425 	 -0.7699394000 	 -2.6163200000 
211.20 	 225.0036000 	 2.291400 	 -0.7728291000 	 -2.6193590000 
211.40 	 225.0099000 	 2.291400 	 -0.7695961000 	 -2.6166030000 
211.60 	 225.0147000 	 2.291400 	 -0.7721265000 	 -2.6195560000 
211.80 	 225.0147000 	 2.291400 	 -0.7690271000 	 -2.6164280000 
212.00 	 225.0147000 	 2.291400 	 -0.7722791000 	 -2.6197590000 
212.20 	 225.0115000 	 2.291400 	 -0.7673804000 	 -2.6163040000 
212.40 	 225.0036000 	 2.291400 	 -0.7710870000 	 -2.6198450000 
212.60 	 224.9972000 	 2.291400 	 -0.7675807000 	 -2.6163230000 
212.80 	 224.9908000 	 2.291400 	 -0.7715098000 	 -2.6197120000 
213.00 	 224.9845000 	 2.291400 	 -0.7676125000 	 -2.6162270000 
213.20 	 224.9797000 	 2.291400 	 -0.7715194000 	 -2.6198070000 
213.40 	 224.9749000 	 2.291400 	 -0.7674980000 	 -2.6162240000 
213.60 	 224.9749000 	 2.291400 	 -0.7711728000 	 -2.6196830000 
213.80 	 224.9718000 	 2.291400 	 -0.7670053000 	 -2.6163010000 
214.00 	 224.9670000 	 2.291425 	 -0.7708899000 	 -2.6196160000 
214.20 	 224.9638000 	 2.291425 	 -0.7676315000 	 -2.6169460000 
214.40 	 224.9591000 	 2.291475 	 -0.7704003000 	 -2.6202170000 
214.60 	 224.9559000 	 2.291500 	 -0.7665284000 	 -2.6168850000 
214.80 	 224.9479000 	 2.291550 	 -0.7704290000 	 -2.6202580000 
215.00 	 224.9447000 	 2.291600 	 -0.7662423000 	 -2.6171180000 
215.20 	 224.9368000 	 2.291625 	 -0.7697868000 	 -2.6203440000 
215.40 	 224.9305000 	 2.291700 	 -0.7657464000 	 -2.6172260000 
215.60 	 224.9289000 	 2.291750 	 -0.7705085000 	 -2.6203820000 
215.80 	 224.9241000 	 2.291800 	 -0.7667987000 	 -2.6170860000 
216.00 	 224.9320000 	 2.291825 	 -0.7705339000 	 -2.6202230000 
216.20 	 224.9352000 	 2.291875 	 -0.7674153000 	 -2.6170570000 
216.40 	 224.9447000 	 2.291925 	 -0.7710488000 	 -2.6199910000 
216.60 	 224.9511000 	 2.292000 	 -0.7689349000 	 -2.6174740000 
216.80 	 224.9591000 	 2.292025 	 -0.7722664000 	 -2.6198700000 
217.00 	 224.9654000 	 2.292050 	 -0.7692973000 	 -2.6177470000 
217.20 	 224.9718000 	 2.292100 	 -0.7710361000 	 -2.6194640000 
217.40 	 224.9797000 	 2.292100 	 -0.7703495000 	 -2.6180300000 
217.60 	 224.9877000 	 2.292125 	 -0.7725461000 	 -2.6193550000 
217.80 	 224.9956000 	 2.292125 	 -0.7712300000 	 -2.6183860000 
218.00 	 225.0036000 	 2.292150 	 -0.7726701000 	 -2.6192030000 
218.20 	 225.0083000 	 2.292175 	 -0.7715003000 	 -2.6187070000 
218.40 	 225.0131000 	 2.292150 	 -0.7734871000 	 -2.6191870000 
218.60 	 225.0147000 	 2.292150 	 -0.7730739000 	 -2.6294110000 
218.80 	 225.0115000 	 2.292150 	 -0.7666111000 	 -2.6308890000 
219.00 	 225.0099000 	 2.292150 	 -0.7661502000 	 -2.6315910000 
219.20 	 224.9956000 	 2.292150 	 -0.7662265000 	 -2.6306880000 
219.40 	 224.9813000 	 2.292150 	 -0.7666461000 	 -2.6318610000 
219.60 	 224.9559000 	 2.292150 	 -0.7655970000 	 -2.6302560000 
219.80 	 224.9273000 	 2.292150 	 -0.7670720000 	 -2.6322050000 
220.00 	 224.8971000 	 2.292175 	 -0.7654222000 	 -2.6298650000 
220.20 	 224.8685000 	 2.292250 	 -0.7671928000 	 -2.6324560000 
220.40 	 224.8478000 	 2.292300 	 -0.7652600000 	 -2.6299510000 
220.60 	 224.8303000 	 2.292375 	 -0.7674376000 	 -2.6326150000 
220.80 	 224.8224000 	 2.292475 	 -0.7649994000 	 -2.6298490000 
221.00 	 224.8144000 	 2.292550 	 -0.7673836000 	 -2.6323830000 
221.20 	 224.8144000 	 2.292625 	 -0.7649326000 	 -2.6297660000 
221.40 	 224.8176000 	 2.292725 	 -0.7677714000 	 -2.6329900000 
221.60 	 224.8255000 	 2.292800 	 -0.7646497000 	 -2.6296140000 
221.80 	 224.8335000 	 2.292875 	 -0.7680702000 	 -2.6328750000 
222.00 	 224.8446000 	 2.292950 	 -0.7644717000 	 -2.6293440000 
222.20 	 224.8573000 	 2.293025 	 -0.7683532000 	 -2.6330730000 
222.40 	 224.8669000 	 2.293075 	 -0.7642365000 	 -2.6294490000 
222.60 	 224.8812000 	 2.293125 	 -0.7685471000 	 -2.6329710000 
222.80 	 224.8955000 	 2.293175 	 -0.7642968000 	 -2.6295540000 
223.00 	 224.9082000 	 2.293225 	 -0.7683786000 	 -2.6331040000 
223.20 	 224.9225000 	 2.293275 	 -0.7645194000 	 -2.6293400000 
223.40 	 224.9352000 	 2.293300 	 -0.7684517000 	 -2.6328910000 
223.60 	 224.9416000 	 2.293350 	 -0.7643922000 	 -2.6294900000 
223.80 	 224.9479000 	 2.293375 	 -0.7684739000 	 -2.6328690000 
224.00 	 224.9527000 	 2.293450 	 -0.7645226000 	 -2.6296200000 
224.20 	 224.9559000 	 2.293475 	 -0.7683532000 	 -2.6326530000 
224.40 	 224.9654000 	 2.293500 	 -0.7646370000 	 -2.6298240000 
224.60 	 224.9734000 	 2.293525 	 -0.7684040000 	 -2.6325130000 
224.80 	 224.9877000 	 2.293550 	 -0.7649358000 	 -2.6299950000 
225.00 	 224.9940000 	 2.293575 	 -0.7683086000 	 -2.6324020000 
225.20 	 224.9988000 	 2.293575 	 -0.7712650000 	 -2.6302120000 
225.40 	 225.0036000 	 2.293575 	 -0.7684771000 	 -2.6321380000 
225.60 	 225.0067000 	 2.293575 	 -0.7658450000 	 -2.6303010000 
225.80 	 225.0067000 	 2.293575 	 -0.7684548000 	 -2.6318900000 
226.00 	 225.0067000 	 2.293575 	 -0.7658958000 	 -2.6304090000 
226.20 	 225.0036000 	 2.293575 	 -0.7683754000 	 -2.6317880000 
226.40 	 225.0020000 	 2.293575 	 -0.7659721000 	 -2.6304720000 
226.60 	 224.9988000 	 2.293575 	 -0.7681847000 	 -2.6317760000 
226.80 	 224.9924000 	 2.293575 	 -0.7662678000 	 -2.6306250000 
227.00 	 224.9877000 	 2.293575 	 -0.7681942000 	 -2.6315620000 
227.20 	 224.9829000 	 2.293575 	 -0.7662582000 	 -2.6306720000 
227.40 	 224.9749000 	 2.293575 	 -0.7681751000 	 -2.6316450000 
227.60 	 224.9718000 	 2.293600 	 -0.7664458000 	 -2.6307710000 
227.80 	 224.9670000 	 2.293600 	 -0.7679145000 	 -2.6314160000 
228.00 	 224.9638000 	 2.293650 	 -0.7665856000 	 -2.6310030000 
228.20 	 224.9591000 	 2.293675 	 -0.7679971000 	 -2.6312950000 
228.40 	 224.9559000 	 2.293700 	 -0.7665157000 	 -2.6311020000 
228.60 	 224.9511000 	 2.293750 	 -0.7679335000 	 -2.6313400000 
228.80 	 224.9447000 	 2.293800 	 -0.7729848000 	 -2.6311680000 
229.00 	 224.9447000 	 2.293850 	 -0.7732646000 	 -2.6308380000 
229.20 	 224.9400000 	 2.293875 	 -0.7736015000 	 -2.6317850000 
229.40 	 224.9447000 	 2.293950 	 -0.7731215000 	 -2.6306180000 
229.60 	 224.9479000 	 2.293975 	 -0.7731374000 	 -2.6317600000 
229.80 	 224.9479000 	 2.294025 	 -0.7717705000 	 -2.6305550000 
230.00 	 224.9511000 	 2.294075 	 -0.7715225000 	 -2.6317760000 
230.20 	 224.9511000 	 2.294100 	 -0.7708263000 	 -2.6302560000 
230.40 	 224.9511000 	 2.294150 	 -0.7725461000 	 -2.6321540000 
230.60 	 224.9559000 	 2.294200 	 -0.7710361000 	 -2.6300330000 
230.80 	 224.9591000 	 2.294225 	 -0.7740338000 	 -2.6321760000 
231.00 	 224.9670000 	 2.294250 	 -0.7722409000 	 -2.6300530000 
231.20 	 224.9702000 	 2.294275 	 -0.7735984000 	 -2.6323440000 
231.40 	 224.9749000 	 2.294300 	 -0.7713191000 	 -2.6297980000 
231.60 	 224.9797000 	 2.294325 	 -0.7716751000 	 -2.6323030000 
231.80 	 224.9829000 	 2.294325 	 -0.7665825000 	 -2.6297820000 
232.00 	 224.9877000 	 2.294350 	 -0.7706928000 	 -2.6325390000 
232.20 	 224.9908000 	 2.294350 	 -0.7731533000 	 -2.6295120000 
232.40 	 224.9908000 	 2.294375 	 -0.7759380000 	 -2.6326210000 
232.60 	 224.9908000 	 2.294375 	 -0.7724476000 	 -2.6294490000 
232.80 	 224.9908000 	 2.294375 	 -0.7726765000 	 -2.6327260000 
233.00 	 224.9877000 	 2.294375 	 -0.7684104000 	 -2.6294870000 
233.20 	 224.9877000 	 2.294375 	 -0.7730071000 	 -2.6329870000 
233.40 	 224.9829000 	 2.294375 	 -0.7691383000 	 -2.6294800000 
233.60 	 224.9813000 	 2.294375 	 -0.7729626000 	 -2.6328820000 
233.80 	 224.9749000 	 2.294400 	 -0.7696025000 	 -2.6293690000 
234.00 	 224.9734000 	 2.294400 	 -0.7703145000 	 -2.6328850000 
234.20 	 224.9670000 	 2.294450 	 -0.7666619000 	 -2.6293530000 
234.40 	 224.9638000 	 2.294475 	 -0.7702732000 	 -2.6329100000 
234.60 	 224.9591000 	 2.294500 	 -0.7664426000 	 -2.6294070000 
234.80 	 224.9527000 	 2.294525 	 -0.7700475000 	 -2.6329260000 
235.00 	 224.9511000 	 2.294575 	 -0.7666111000 	 -2.6293370000 
235.20 	 224.9447000 	 2.294600 	 -0.7703845000 	 -2.6331620000 
235.40 	 224.9447000 	 2.294650 	 -0.7665475000 	 -2.6294610000 
235.60 	 224.9447000 	 2.294700 	 -0.7699839000 	 -2.6331550000 
235.80 	 224.9479000 	 2.294750 	 -0.7660262000 	 -2.6293370000 
236.00 	 224.9511000 	 2.294800 	 -0.7700475000 	 -2.6330600000 
236.20 	 224.9559000 	 2.294825 	 -0.7659721000 	 -2.6292550000 
236.40 	 224.9591000 	 2.294875 	 -0.7700761000 	 -2.6329070000 
236.60 	 224.9654000 	 2.294900 	 -0.7659848000 	 -2.6293150000 
236.80 	 224.9718000 	 2.294925 	 -0.7701747000 	 -2.6330310000 
237.00 	 224.9765000 	 2.294950 	 -0.7661311000 	 -2.6293060000 
237.20 	 224.9829000 	 2.294975 	 -0.7702255000 	 -2.6329420000 
237.40 	 224.9908000 	 2.295000 	 -0.7666556000 	 -2.6294490000 
237.60 	 224.9956000 	 2.294975 	 -0.7704671000 	 -2.6328400000 
237.80 	 224.9956000 	 2.294975 	 -0.7663663000 	 -2.6294800000 
238.00 	 224.9956000 	 2.294975 	 -0.7704957000 	 -2.6327640000 
238.20 	 224.9988000 	 2.294975 	 -0.7663981000 	 -2.6294520000 
238.40 	 224.9956000 	 2.294975 	 -0.7703940000 	 -2.6328850000 
238.60 	 224.9988000 	 2.294975 	 -0.7664998000 	 -2.6295980000 
238.80 	 224.9988000 	 2.294975 	 -0.7703082000 	 -2.6328280000 
239.00 	 224.9988000 	 2.294975 	 -0.7664044000 	 -2.6295730000 
239.20 	 224.9956000 	 2.294975 	 -0.7703304000 	 -2.6326150000 
239.40 	 224.9956000 	 2.294975 	 -0.7665284000 	 -2.6296390000 
239.60 	 224.9956000 	 2.294975 	 -0.7702510000 	 -2.6325890000 
239.80 	 224.9908000 	 2.294975 	 -0.7666429000 	 -2.6298330000 
240.00 	 224.9877000 	 2.294975 	 -0.7701461000 	 -2.6325800000 
240.20 	 224.9829000 	 2.294975 	 -0.7664299000 	 -2.6298460000 
240.40 	 224.9829000 	 2.294975 	 -0.7698186000 	 -2.6325320000 
240.60 	 224.9797000 	 2.295000 	 -0.7667542000 	 -2.6302560000 
240.80 	 224.9781000 	 2.295025 	 -0.7696342000 	 -2.6320300000 
241.00 	 224.9749000 	 2.295050 	 -0.7667351000 	 -2.6300240000 
241.20 	 224.9718000 	 2.295050 	 -0.7697614000 	 -2.6319980000 
241.40 	 224.9670000 	 2.295075 	 -0.7671039000 	 -2.6302970000 
241.60 	 224.9638000 	 2.295100 	 -0.7695516000 	 -2.6318330000 
241.80 	 224.9638000 	 2.295125 	 -0.7670752000 	 -2.6303100000 
242.00 	 224.9591000 	 2.295150 	 -0.7695262000 	 -2.6318680000 
242.20 	 224.9591000 	 2.295200 	 -0.7673677000 	 -2.6305520000 
242.40 	 224.9559000 	 2.295225 	 -0.7695134000 	 -2.6316860000 
242.60 	 224.9559000 	 2.295275 	 -0.7678540000 	 -2.6306220000 
242.80 	 224.9559000 	 2.295300 	 -0.7694467000 	 -2.6316670000 
243.00 	 224.9559000 	 2.295350 	 -0.7673264000 	 -2.6307680000 
243.20 	 224.9591000 	 2.295375 	 -0.7693068000 	 -2.6315560000 
243.40 	 224.9591000 	 2.295425 	 -0.7674376000 	 -2.6307330000 
243.60 	 224.9606000 	 2.295450 	 -0.7692719000 	 -2.6314260000 
243.80 	 224.9638000 	 2.295475 	 -0.7674408000 	 -2.6308160000 
244.00 	 224.9638000 	 2.295500 	 -0.7693577000 	 -2.6315280000 
244.20 	 224.9670000 	 2.295525 	 -0.7675902000 	 -2.6310090000 
244.40 	 224.9670000 	 2.295575 	 -0.7688172000 	 -2.6310380000 
244.60 	 224.9734000 	 2.295600 	 -0.7681147000 	 -2.6314190000 
244.80 	 224.9749000 	 2.295600 	 -0.7682864000 	 -2.6307010000 
245.00 	 224.9797000 	 2.295650 	 -0.7685693000 	 -2.6317120000 
245.20 	 224.9797000 	 2.295625 	 -0.7751338000 	 -2.6308280000 
245.40 	 224.9829000 	 2.295650 	 -0.7756678000 	 -2.6317910000 
245.60 	 224.9877000 	 2.295650 	 -0.7715575000 	 -2.6308540000 
245.80 	 224.9893000 	 2.295675 	 -0.7724635000 	 -2.6321440000 
246.00 	 224.9924000 	 2.295675 	 -0.7692623000 	 -2.6303740000 
246.20 	 224.9956000 	 2.295675 	 -0.7738845000 	 -2.6322910000 
246.40 	 224.9988000 	 2.295675 	 -0.7726256000 	 -2.6303770000 
246.60 	 224.9988000 	 2.295675 	 -0.7737350000 	 -2.6320970000 
246.80 	 224.9988000 	 2.295675 	 -0.7724762000 	 -2.6301990000 
247.00 	 224.9908000 	 2.295675 	 -0.7739957000 	 -2.6322010000 
247.20 	 224.9877000 	 2.295675 	 -0.7724507000 	 -2.6301960000 
247.40 	 224.9877000 	 2.295675 	 -0.7740561000 	 -2.6322270000 
247.60 	 224.9829000 	 2.295675 	 -0.7725175000 	 -2.6301670000 
247.80 	 224.9829000 	 2.295675 	 -0.7749589000 	 -2.6324050000 
248.00 	 224.9829000 	 2.295700 	 -0.7723713000 	 -2.6299860000 
248.20 	 224.9797000 	 2.295725 	 -0.7741483000 	 -2.6326970000 
248.40 	 224.9718000 	 2.295750 	 -0.7716687000 	 -2.6297000000 
248.60 	 224.9670000 	 2.295750 	 -0.7708454000 	 -2.6328280000 
248.80 	 224.9638000 	 2.295775 	 -0.7683881000 	 -2.6298460000 
249.00 	 224.9559000 	 2.295800 	 -0.7706738000 	 -2.6326020000 
249.20 	 224.9511000 	 2.295850 	 -0.7681624000 	 -2.6297220000 
249.40 	 224.9495000 	 2.295875 	 -0.7709472000 	 -2.6327070000 
249.60 	 224.9479000 	 2.295925 	 -0.7679367000 	 -2.6297120000 
249.80 	 224.9479000 	 2.295975 	 -0.7711728000 	 -2.6329800000 
250.00 	 224.9479000 	 2.296000 	 -0.7678382000 	 -2.6295470000 
250.20 	 224.9511000 	 2.296050 	 -0.7711760000 	 -2.6331420000 
250.40 	 224.9559000 	 2.296075 	 -0.7677873000 	 -2.6294450000 
250.60 	 224.9638000 	 2.296125 	 -0.7714653000 	 -2.6330150000 
250.80 	 224.9654000 	 2.296150 	 -0.7676061000 	 -2.6293370000 
251.00 	 224.9718000 	 2.296175 	 -0.7716370000 	 -2.6330570000 
251.20 	 224.9749000 	 2.296200 	 -0.7674153000 	 -2.6292800000 
251.40 	 224.9797000 	 2.296225 	 -0.7716497000 	 -2.6331390000 
251.60 	 224.9829000 	 2.296225 	 -0.7674789000 	 -2.6293370000 
251.80 	 224.9924000 	 2.296225 	 -0.7719262000 	 -2.6330660000 
252.00 	 224.9988000 	 2.296225 	 -0.7678636000 	 -2.6295060000 
252.20 	 225.0067000 	 2.296225 	 -0.7719294000 	 -2.6330920000 
252.40 	 225.0115000 	 2.296225 	 -0.7678159000 	 -2.6295380000 
252.60 	 225.0147000 	 2.296225 	 -0.7720916000 	 -2.6331390000 
252.80 	 225.0115000 	 2.296225 	 -0.7684199000 	 -2.6295540000 
253.00 	 225.0115000 	 2.296225 	 -0.7727973000 	 -2.6331390000 
253.20 	 225.0067000 	 2.296225 	 -0.7687092000 	 -2.6297280000 
253.40 	 225.0067000 	 2.296225 	 -0.7728608000 	 -2.6330310000 
253.60 	 225.0036000 	 2.296225 	 -0.7689762000 	 -2.6296780000 
253.80 	 225.0020000 	 2.296225 	 -0.7729213000 	 -2.6328060000 
254.00 	 224.9988000 	 2.296225 	 -0.7690780000 	 -2.6299730000 
254.20 	 224.9956000 	 2.296225 	 -0.7727019000 	 -2.6326590000 
254.40 	 224.9908000 	 2.296225 	 -0.7695706000 	 -2.6300270000 
254.60 	 224.9877000 	 2.296225 	 -0.7726924000 	 -2.6325990000 
254.80 	 224.9797000 	 2.296225 	 -0.7695230000 	 -2.6300490000 
255.00 	 224.9765000 	 2.296225 	 -0.7726542000 	 -2.6323600000 
255.20 	 224.9718000 	 2.296250 	 -0.7693259000 	 -2.6301670000 
255.40 	 224.9670000 	 2.296250 	 -0.7731660000 	 -2.6322520000 
255.60 	 224.9638000 	 2.296300 	 -0.7699044000 	 -2.6304750000 
255.80 	 224.9575000 	 2.296325 	 -0.7724921000 	 -2.6319310000 
256.00 	 224.9591000 	 2.296350 	 -0.7695484000 	 -2.6307610000 
256.20 	 224.9511000 	 2.296400 	 -0.7713572000 	 -2.6317280000 
256.40 	 224.9511000 	 2.296425 	 -0.7688077000 	 -2.6308190000 
256.60 	 224.9479000 	 2.296475 	 -0.7705625000 	 -2.6317820000 
256.80 	 224.9447000 	 2.296500 	 -0.7689190000 	 -2.6312030000 
257.00 	 224.9447000 	 2.296550 	 -0.7701333000 	 -2.6312260000 
257.20 	 224.9400000 	 2.296600 	 -0.7694308000 	 -2.6313560000 
257.40 	 224.9447000 	 2.296675 	 -0.7700284000 	 -2.6311590000 
257.60 	 224.9479000 	 2.296700 	 -0.7692814000 	 -2.6314290000 
257.80 	 224.9575000 	 2.296750 	 -0.7696883000 	 -2.6310220000 
258.00 	 224.9622000 	 2.296775 	 -0.7694721000 	 -2.6315660000 
258.20 	 224.9718000 	 2.296800 	 -0.7697646000 	 -2.6311810000 
258.40 	 224.9797000 	 2.296850 	 -0.7696629000 	 -2.6317410000 
258.60 	 224.9845000 	 2.296825 	 -0.7701588000 	 -2.6307680000 
258.80 	 224.9956000 	 2.296825 	 -0.7702128000 	 -2.6320040000 
259.00 	 225.0036000 	 2.296825 	 -0.7696374000 	 -2.6304850000 
259.20 	 225.0115000 	 2.296825 	 -0.7705402000 	 -2.6320430000 
259.40 	 225.0147000 	 2.296825 	 -0.7692623000 	 -2.6301800000 
259.60 	 225.0147000 	 2.296825 	 -0.7705784000 	 -2.6321380000 
259.80 	 225.0147000 	 2.296825 	 -0.7690875000 	 -2.6299760000 
260.00 	 225.0115000 	 2.296825 	 -0.7712555000 	 -2.6327010000 
260.20 	 225.0067000 	 2.296825 	 -0.7684803000 	 -2.6297030000 
260.40 	 225.0036000 	 2.296825 	 -0.7714653000 	 -2.6329300000 
260.60 	 225.0036000 	 2.296825 	 -0.7681561000 	 -2.6295090000 
260.80 	 224.9988000 	 2.296825 	 -0.7718086000 	 -2.6330180000 
261.00 	 224.9988000 	 2.296825 	 -0.7680638000 	 -2.6294330000 
261.20 	 224.9988000 	 2.296825 	 -0.7717006000 	 -2.6331070000 
261.40 	 224.9908000 	 2.296825 	 -0.7681274000 	 -2.6294170000 
261.60 	 224.9893000 	 2.296825 	 -0.7717482000 	 -2.6331490000 
261.80 	 224.9829000 	 2.296825 	 -0.7679558000 	 -2.6294010000 
262.00 	 224.9813000 	 2.296825 	 -0.7718976000 	 -2.6331230000 
262.20 	 224.9781000 	 2.296825 	 -0.7678890000 	 -2.6293950000 
262.40 	 224.9749000 	 2.296825 	 -0.7719517000 	 -2.6331010000 
262.60 	 224.9749000 	 2.296850 	 -0.7680352000 	 -2.6294420000 
262.80 	 224.9718000 	 2.296875 	 -0.7722314000 	 -2.6330310000 
263.00 	 224.9718000 	 2.296900 	 -0.7680607000 	 -2.6296140000 
263.20 	 224.9718000 	 2.296925 	 -0.7719104000 	 -2.6330220000 
263.40 	 224.9670000 	 2.296950 	 -0.7681624000 	 -2.6297820000 
263.60 	 224.9670000 	 2.296950 	 -0.7720184000 	 -2.6329490000 
263.80 	 224.9638000 	 2.297000 	 -0.7681179000 	 -2.6298050000 
264.00 	 224.9638000 	 2.297025 	 -0.7718404000 	 -2.6327670000 
264.20 	 224.9591000 	 2.297075 	 -0.7682292000 	 -2.6299890000 
264.40 	 224.9591000 	 2.297100 	 -0.7719612000 	 -2.6325580000 
264.60 	 224.9591000 	 2.297125 	 -0.7683086000 	 -2.6300650000 
264.80 	 224.9638000 	 2.297150 	 -0.7717355000 	 -2.6323800000 
265.00 	 224.9654000 	 2.297175 	 -0.7684676000 	 -2.6300910000 
265.20 	 224.9718000 	 2.297225 	 -0.7717482000 	 -2.6322780000 
265.40 	 224.9749000 	 2.297250 	 -0.7693036000 	 -2.6306820000 
265.60 	 224.9797000 	 2.297250 	 -0.7719104000 	 -2.6319220000 
265.80 	 224.9813000 	 2.297275 	 -0.7695198000 	 -2.6308120000 
266.00 	 224.9829000 	 2.297300 	 -0.7718022000 	 -2.6317530000 
266.20 	 224.9877000 	 2.297275 	 -0.7699490000 	 -2.6308570000 
266.40 	 224.9893000 	 2.297275 	 -0.7715480000 	 -2.6314070000 
266.60 	 224.9908000 	 2.297300 	 -0.7698600000 	 -2.6311680000 
266.80 	 224.9956000 	 2.297325 	 -0.7708836000 	 -2.6314260000 
267.00 	 224.9988000 	 2.297350 	 -0.7703241000 	 -2.6314000000 
267.20 	 225.0036000 	 2.297325 	 -0.7732932000 	 -2.6311370000 
267.40 	 224.9988000 	 2.297325 	 -0.7730229000 	 -2.6316070000 
267.60 	 224.9988000 	 2.297325 	 -0.7725620000 	 -2.6307960000 
267.80 	 224.9956000 	 2.297325 	 -0.7729022000 	 -2.6319190000 
268.00 	 224.9908000 	 2.297325 	 -0.7723172000 	 -2.6305580000 
268.20 	 224.9893000 	 2.297325 	 -0.7734489000 	 -2.6322840000 
268.40 	 224.9845000 	 2.297325 	 -0.7710235000 	 -2.6300750000 
268.60 	 224.9829000 	 2.297325 	 -0.7729180000 	 -2.6324810000 
268.80 	 224.9797000 	 2.297325 	 -0.7714558000 	 -2.6300020000 
269.00 	 224.9765000 	 2.297325 	 -0.7739417000 	 -2.6325420000 
269.20 	 224.9718000 	 2.297350 	 -0.7715416000 	 -2.6297820000 
269.40 	 224.9718000 	 2.297375 	 -0.7741070000 	 -2.6329390000 
269.60 	 224.9670000 	 2.297400 	 -0.7710298000 	 -2.6298240000 
269.80 	 224.9638000 	 2.297425 	 -0.7741801000 	 -2.6329580000 
270.00 	 224.9591000 	 2.297450 	 -0.7708899000 	 -2.6296300000 
270.20 	 224.9559000 	 2.297500 	 -0.7743009000 	 -2.6331390000 
270.40 	 224.9527000 	 2.297525 	 -0.7707341000 	 -2.6295190000 
270.60 	 224.9511000 	 2.297575 	 -0.7737541000 	 -2.6331170000 
270.80 	 224.9511000 	 2.297600 	 -0.7704671000 	 -2.6294830000 
271.00 	 224.9511000 	 2.297650 	 -0.7748890000 	 -2.6330980000 
271.20 	 224.9559000 	 2.297675 	 -0.7711284000 	 -2.6294450000 
271.40 	 224.9559000 	 2.297725 	 -0.7759730000 	 -2.6329830000 
271.60 	 224.9559000 	 2.297775 	 -0.7744439000 	 -2.6295470000 
271.80 	 224.9559000 	 2.297800 	 -0.7796510000 	 -2.6331110000 
272.00 	 224.9622000 	 2.297850 	 -0.7756169000 	 -2.6295120000 
272.20 	 224.9654000 	 2.297875 	 -0.7795429000 	 -2.6329740000 
272.40 	 224.9749000 	 2.297900 	 -0.7752959000 	 -2.6296970000 
272.60 	 224.9797000 	 2.297925 	 -0.7784939000 	 -2.6327480000 
272.80 	 224.9908000 	 2.297925 	 -0.7753563000 	 -2.6300270000 
273.00 	 224.9972000 	 2.297925 	 -0.7800166000 	 -2.6326720000 
273.20 	 225.0036000 	 2.297925 	 -0.7765071000 	 -2.6299920000 
273.40 	 225.0115000 	 2.297925 	 -0.7799721000 	 -2.6325390000 
273.60 	 225.0131000 	 2.297925 	 -0.7769489000 	 -2.6300690000 
273.80 	 225.0179000 	 2.297925 	 -0.7800166000 	 -2.6324150000 
274.00 	 225.0147000 	 2.297925 	 -0.7767868000 	 -2.6301450000 
274.20 	 225.0115000 	 2.297925 	 -0.7797940000 	 -2.6322590000 
274.40 	 225.0067000 	 2.297925 	 -0.7771333000 	 -2.6305870000 
274.60 	 225.0020000 	 2.297925 	 -0.7791996000 	 -2.6317660000 
274.80 	 224.9972000 	 2.297925 	 -0.7775943000 	 -2.6308120000 
275.00 	 224.9908000 	 2.297925 	 -0.7789453000 	 -2.6314580000 
275.20 	 224.9908000 	 2.297925 	 -0.7778645000 	 -2.6312000000 
275.40 	 224.9877000 	 2.297925 	 -0.7785257000 	 -2.6313050000 
275.60 	 224.9829000 	 2.297925 	 -0.7781855000 	 -2.6314510000 
275.80 	 224.9813000 	 2.297925 	 -0.7781093000 	 -2.6308980000 
276.00 	 224.9797000 	 2.297925 	 -0.7785257000 	 -2.6317210000 
276.20 	 224.9749000 	 2.297925 	 -0.7780870000 	 -2.6307520000 
276.40 	 224.9718000 	 2.297950 	 -0.7790057000 	 -2.6322050000 
276.60 	 224.9670000 	 2.297950 	 -0.7776928000 	 -2.6303550000 
276.80 	 224.9638000 	 2.298000 	 -0.7791583000 	 -2.6322300000 
277.00 	 224.9591000 	 2.298025 	 -0.7775021000 	 -2.6301160000 
277.20 	 224.9575000 	 2.298050 	 -0.7794603000 	 -2.6325160000 
277.40 	 224.9559000 	 2.298100 	 -0.7773590000 	 -2.6302430000 
277.60 	 224.9479000 	 2.298150 	 -0.7793617000 	 -2.6324490000 
277.80 	 224.9479000 	 2.298175 	 -0.7771333000 	 -2.6300370000 
278.00 	 224.9447000 	 2.298225 	 -0.7794189000 	 -2.6326850000 
278.20 	 224.9447000 	 2.298275 	 -0.7768822000 	 -2.6296970000 
278.40 	 224.9447000 	 2.298300 	 -0.7796637000 	 -2.6326750000 
278.60 	 224.9479000 	 2.298375 	 -0.7768504000 	 -2.6297860000 
278.80 	 224.9511000 	 2.298400 	 -0.7799403000 	 -2.6329610000 
279.00 	 224.9559000 	 2.298450 	 -0.7768599000 	 -2.6297380000 
279.20 	 224.9638000 	 2.298475 	 -0.7800547000 	 -2.6329960000 
279.40 	 224.9734000 	 2.298525 	 -0.7768567000 	 -2.6297700000 
279.60 	 224.9813000 	 2.298550 	 -0.7801501000 	 -2.6329960000 
279.80 	 224.9877000 	 2.298550 	 -0.7773049000 	 -2.6295250000 
280.00 	 224.9908000 	 2.298550 	 -0.7808971000 	 -2.6329330000 
280.20 	 224.9908000 	 2.298600 	 -0.7773590000 	 -2.6293750000 
280.40 	 224.9956000 	 2.298575 	 -0.7813136000 	 -2.6328720000 
280.60 	 224.9956000 	 2.298575 	 -0.7773812000 	 -2.6293120000 
280.80 	 224.9972000 	 2.298575 	 -0.7811610000 	 -2.6329550000 
281.00 	 224.9956000 	 2.298575 	 -0.7773177000 	 -2.6294740000 
281.20 	 224.9924000 	 2.298575 	 -0.7811896000 	 -2.6329390000 
281.40 	 224.9924000 	 2.298575 	 -0.7772382000 	 -2.6294740000 
281.60 	 224.9908000 	 2.298575 	 -0.7812755000 	 -2.6329770000 
281.80 	 224.9877000 	 2.298575 	 -0.7772319000 	 -2.6295660000 
282.00 	 224.9877000 	 2.298575 	 -0.7812245000 	 -2.6328090000 
282.20 	 224.9877000 	 2.298575 	 -0.7773685000 	 -2.6295630000 
282.40 	 224.9829000 	 2.298575 	 -0.7811515000 	 -2.6326690000 
282.60 	 224.9813000 	 2.298600 	 -0.7775052000 	 -2.6297350000 
282.80 	 224.9797000 	 2.298600 	 -0.7809766000 	 -2.6324530000 
283.00 	 224.9749000 	 2.298625 	 -0.7778232000 	 -2.6299570000 
283.20 	 224.9749000 	 2.298650 	 -0.7811229000 	 -2.6324080000 
283.40 	 224.9749000 	 2.298650 	 -0.7778931000 	 -2.6300300000 
283.60 	 224.9718000 	 2.298675 	 -0.7809607000 	 -2.6324530000 
283.80 	 224.9670000 	 2.298700 	 -0.7781124000 	 -2.6301220000 
284.00 	 224.9654000 	 2.298725 	 -0.7809067000 	 -2.6322650000 
284.20 	 224.9638000 	 2.298750 	 -0.7784017000 	 -2.6304370000 
284.40 	 224.9591000 	 2.298775 	 -0.7805030000 	 -2.6318230000 
284.60 	 224.9591000 	 2.298825 	 -0.7786815000 	 -2.6307960000 
284.80 	 224.9591000 	 2.298850 	 -0.7802264000 	 -2.6315910000 
285.00 	 224.9559000 	 2.298875 	 -0.7789357000 	 -2.6309940000 
285.20 	 224.9591000 	 2.298925 	 -0.7801692000 	 -2.6314450000 
285.40 	 224.9591000 	 2.298950 	 -0.7790343000 	 -2.6310130000 
285.60 	 224.9591000 	 2.298975 	 -0.7798608000 	 -2.6311590000 
285.80 	 224.9638000 	 2.299000 	 -0.7791201000 	 -2.6312380000 
286.00 	 224.9670000 	 2.299025 	 -0.7799085000 	 -2.6313080000 
286.20 	 224.9749000 	 2.299050 	 -0.7790883000 	 -2.6313240000 
286.40 	 224.9829000 	 2.299075 	 -0.7798259000 	 -2.6312420000 
286.60 	 224.9908000 	 2.299100 	 -0.7792314000 	 -2.6311080000 
286.80 	 224.9956000 	 2.299075 	 -0.7799657000 	 -2.6311240000 
287.00 	 224.9988000 	 2.299075 	 -0.7796383000 	 -2.6313240000 
287.20 	 225.0036000 	 2.299075 	 -0.7797654000 	 -2.6308410000 
287.40 	 225.0067000 	 2.299075 	 -0.7798449000 	 -2.6316130000 
287.60 	 225.0067000 	 2.299075 	 -0.7794380000 	 -2.6306220000 
287.80 	 225.0067000 	 2.299075 	 -0.7799721000 	 -2.6318770000 
288.00 	 225.0052000 	 2.299075 	 -0.7790947000 	 -2.6304340000 
288.20 	 225.0036000 	 2.299075 	 -0.7801342000 	 -2.6320840000 
288.40 	 224.9988000 	 2.299075 	 -0.7787482000 	 -2.6302460000 
288.60 	 224.9956000 	 2.299075 	 -0.7803758000 	 -2.6322590000 
288.80 	 224.9893000 	 2.299075 	 -0.7784970000 	 -2.6299190000 
289.00 	 224.9877000 	 2.299075 	 -0.7807922000 	 -2.6324270000 
289.20 	 224.9829000 	 2.299100 	 -0.7783000000 	 -2.6299290000 
289.40 	 224.9797000 	 2.299100 	 -0.7810720000 	 -2.6326020000 
289.60 	 224.9718000 	 2.299125 	 -0.7782014000 	 -2.6296070000 
289.80 	 224.9670000 	 2.299150 	 -0.7814344000 	 -2.6328790000 
290.00 	 224.9638000 	 2.299150 	 -0.7779694000 	 -2.6296390000 
290.20 	 224.9622000 	 2.299200 	 -0.7814312000 	 -2.6328820000 
290.40 	 224.9638000 	 2.299225 	 -0.7779058000 	 -2.6294900000 
290.60 	 224.9638000 	 2.299250 	 -0.7815456000 	 -2.6329550000 
290.80 	 224.9670000 	 2.299300 	 -0.7777627000 	 -2.6294680000 
291.00 	 224.9638000 	 2.299325 	 -0.7817109000 	 -2.6330760000 
291.20 	 224.9591000 	 2.299350 	 -0.7776546000 	 -2.6294550000 
291.40 	 224.9575000 	 2.299375 	 -0.7816060000 	 -2.6329520000 
291.60 	 224.9559000 	 2.299400 	 -0.7775815000 	 -2.6294580000 
291.80 	 224.9559000 	 2.299450 	 -0.7816537000 	 -2.6329580000 
292.00 	 224.9591000 	 2.299475 	 -0.7775529000 	 -2.6292710000 
292.20 	 224.9670000 	 2.299525 	 -0.7815616000 	 -2.6327990000 
292.40 	 224.9718000 	 2.299525 	 -0.7777214000 	 -2.6294140000 
292.60 	 224.9813000 	 2.299575 	 -0.7815616000 	 -2.6326780000 
292.80 	 224.9845000 	 2.299600 	 -0.7779121000 	 -2.6296550000 
293.00 	 224.9956000 	 2.299575 	 -0.7817777000 	 -2.6324840000 
293.20 	 224.9956000 	 2.299575 	 -0.7785003000 	 -2.6298170000 
293.40 	 224.9988000 	 2.299575 	 -0.7816156000 	 -2.6324810000 
293.60 	 224.9988000 	 2.299575 	 -0.7785924000 	 -2.6301350000 
293.80 	 224.9988000 	 2.299575 	 -0.7813358000 	 -2.6321130000 
294.00 	 224.9956000 	 2.299575 	 -0.7788467000 	 -2.6303390000 
294.20 	 224.9956000 	 2.299575 	 -0.7810338000 	 -2.6316520000 
294.40 	 224.9956000 	 2.299575 	 -0.7791106000 	 -2.6307110000 
294.60 	 224.9956000 	 2.299575 	 -0.7805125000 	 -2.6311910000 
294.80 	 224.9956000 	 2.299575 	 -0.7797273000 	 -2.6312540000 
295.00 	 224.9956000 	 2.299575 	 -0.7800961000 	 -2.6309520000 
295.20 	 224.9908000 	 2.299575 	 -0.7801787000 	 -2.6315530000 
295.40 	 224.9908000 	 2.299575 	 -0.7797210000 	 -2.6305130000 
295.60 	 224.9877000 	 2.299575 	 -0.7804139000 	 -2.6319760000 
295.80 	 224.9829000 	 2.299575 	 -0.7793649000 	 -2.6303010000 
296.00 	 224.9797000 	 2.299600 	 -0.7808145000 	 -2.6322620000 
296.20 	 224.9749000 	 2.299625 	 -0.7788086000 	 -2.6299640000 
296.40 	 224.9718000 	 2.299625 	 -0.7813581000 	 -2.6325070000 
296.60 	 224.9670000 	 2.299650 	 -0.7786338000 	 -2.6296580000 
296.80 	 224.9718000 	 2.299675 	 -0.7815297000 	 -2.6326970000 
297.00 	 224.9718000 	 2.299700 	 -0.7783349000 	 -2.6294230000 
297.20 	 224.9670000 	 2.299725 	 -0.7817268000 	 -2.6328250000 
297.40 	 224.9670000 	 2.299750 	 -0.7780870000 	 -2.6293950000 
297.60 	 224.9670000 	 2.299775 	 -0.7818826000 	 -2.6327900000 
297.80 	 224.9638000 	 2.299800 	 -0.7781093000 	 -2.6293560000 
298.00 	 224.9638000 	 2.299850 	 -0.7818604000 	 -2.6327580000 
298.20 	 224.9670000 	 2.299875 	 -0.7780870000 	 -2.6293440000 
298.40 	 224.9718000 	 2.299900 	 -0.7819398000 	 -2.6329230000 
298.60 	 224.9718000 	 2.299925 	 -0.7780234000 	 -2.6293790000 
298.80 	 224.9797000 	 2.299925 	 -0.7820066000 	 -2.6328980000 
299.00 	 224.9797000 	 2.299950 	 -0.7782142000 	 -2.6295150000 
299.20 	 224.9829000 	 2.299975 	 -0.7822927000 	 -2.6328090000 
299.40 	 224.9829000 	 2.300000 	 -0.7786019000 	 -2.6295980000 
299.60 	 224.9877000 	 2.299975 	 -0.7823467000 	 -2.6324590000 
299.80 	 224.9877000 	 2.299975 	 -0.7787482000 	 -2.6296580000 
300.00 	 224.9908000 	 2.299975 	 -0.7819557000 	 -2.6326020000 
300.20 	 224.9908000 	 2.299975 	 -0.7786369000 	 -2.6297760000 
300.40 	 224.9877000 	 2.300000 	 -0.7818667000 	 -2.6322140000 
300.60 	 224.9877000 	 2.300000 	 -0.7789771000 	 -2.6301160000 
300.80 	 224.9829000 	 2.300025 	 -0.7817300000 	 -2.6319190000 
301.00 	 224.9797000 	 2.300025 	 -0.7792060000 	 -2.6303260000 
301.20 	 224.9797000 	 2.300025 	 -0.7814534000 	 -2.6318520000 
301.40 	 224.9749000 	 2.300050 	 -0.7795779000 	 -2.6307170000 
301.60 	 224.9781000 	 2.300050 	 -0.7812850000 	 -2.6316520000 
301.80 	 224.9749000 	 2.300075 	 -0.7798226000 	 -2.6309330000 
302.00 	 224.9749000 	 2.300100 	 -0.7810752000 	 -2.6315850000 
302.20 	 224.9749000 	 2.300100 	 -0.7798004000 	 -2.6311140000 
302.40 	 224.9718000 	 2.300150 	 -0.7809957000 	 -2.6314190000 
302.60 	 224.9670000 	 2.300150 	 -0.7803726000 	 -2.6315050000 
302.80 	 224.9591000 	 2.300200 	 -0.7806270000 	 -2.6311810000 
303.00 	 224.9591000 	 2.300225 	 -0.7805538000 	 -2.6315850000 
303.20 	 224.9559000 	 2.300250 	 -0.7803249000 	 -2.6309520000 
303.40 	 224.9543000 	 2.300300 	 -0.7805920000 	 -2.6317910000 
303.60 	 224.9559000 	 2.300325 	 -0.7803281000 	 -2.6307420000 
303.80 	 224.9559000 	 2.300375 	 -0.7809162000 	 -2.6320550000 
304.00 	 224.9638000 	 2.300400 	 -0.7798799000 	 -2.6304940000 
304.20 	 224.9718000 	 2.300425 	 -0.7810783000 	 -2.6321510000 
304.40 	 224.9797000 	 2.300450 	 -0.7799244000 	 -2.6305930000 
304.60 	 224.9829000 	 2.300500 	 -0.7812405000 	 -2.6323350000 
304.80 	 224.9908000 	 2.300475 	 -0.7796574000 	 -2.6301260000 
305.00 	 224.9972000 	 2.300475 	 -0.7820161000 	 -2.6325290000 
305.20 	 225.0036000 	 2.300475 	 -0.7795048000 	 -2.6299510000 
305.40 	 225.0115000 	 2.300475 	 -0.7820702000 	 -2.6324810000 
305.60 	 225.0147000 	 2.300475 	 -0.7795365000 	 -2.6296870000 
305.80 	 225.0226000 	 2.300475 	 -0.7823880000 	 -2.6327450000 
306.00 	 225.0226000 	 2.300475 	 -0.7792791000 	 -2.6294610000 
306.20 	 225.0226000 	 2.300475 	 -0.7825534000 	 -2.6327510000 
306.40 	 225.0179000 	 2.300475 	 -0.7791805000 	 -2.6294610000 
306.60 	 225.0147000 	 2.300475 	 -0.7827377000 	 -2.6327770000 
306.80 	 225.0115000 	 2.300475 	 -0.7790311000 	 -2.6294010000 
307.00 	 225.0036000 	 2.300475 	 -0.7827377000 	 -2.6328630000 
307.20 	 224.9988000 	 2.300475 	 -0.7788563000 	 -2.6293980000 
307.40 	 224.9956000 	 2.300475 	 -0.7828045000 	 -2.6328340000 
307.60 	 224.9908000 	 2.300475 	 -0.7787768000 	 -2.6293020000 
307.80 	 224.9908000 	 2.300475 	 -0.7828999000 	 -2.6331040000 
308.00 	 224.9877000 	 2.300475 	 -0.7789485000 	 -2.6295850000 
308.20 	 224.9829000 	 2.300475 	 -0.7826996000 	 -2.6328500000 
308.40 	 224.9813000 	 2.300475 	 -0.7787259000 	 -2.6293950000 
308.60 	 224.9749000 	 2.300475 	 -0.7828744000 	 -2.6328980000 
308.80 	 224.9718000 	 2.300475 	 -0.7787578000 	 -2.6294390000 
309.00 	 224.9670000 	 2.300475 	 -0.7827218000 	 -2.6329170000 
309.20 	 224.9591000 	 2.300475 	 -0.7787959000 	 -2.6294450000 
309.40 	 224.9559000 	 2.300500 	 -0.7827568000 	 -2.6329610000 
309.60 	 224.9495000 	 2.300550 	 -0.7790375000 	 -2.6296360000 
309.80 	 224.9479000 	 2.300600 	 -0.7827918000 	 -2.6327100000 
310.00 	 224.9447000 	 2.300625 	 -0.7789771000 	 -2.6297760000 
310.20 	 224.9416000 	 2.300675 	 -0.7827123000 	 -2.6327550000 
310.40 	 224.9400000 	 2.300750 	 -0.7791424000 	 -2.6298650000 
310.60 	 224.9400000 	 2.300775 	 -0.7825788000 	 -2.6324840000 
310.80 	 224.9400000 	 2.300825 	 -0.7791837000 	 -2.6300270000 
311.00 	 224.9447000 	 2.300875 	 -0.7822132000 	 -2.6321350000 
311.20 	 224.9479000 	 2.300925 	 -0.7793363000 	 -2.6301380000 
311.40 	 224.9559000 	 2.300975 	 -0.7820670000 	 -2.6321510000 
311.60 	 224.9591000 	 2.301000 	 -0.7796447000 	 -2.6303670000 
311.80 	 224.9670000 	 2.301050 	 -0.7819589000 	 -2.6318140000 
312.00 	 224.9718000 	 2.301075 	 -0.7797591000 	 -2.6305070000 
312.20 	 224.9781000 	 2.301100 	 -0.7818000000 	 -2.6318330000 
312.40 	 224.9861000 	 2.301100 	 -0.7798481000 	 -2.6306660000 
312.60 	 224.9940000 	 2.301125 	 -0.7817046000 	 -2.6318550000 
312.80 	 225.0036000 	 2.301125 	 -0.7799022000 	 -2.6304790000 
313.00 	 225.0115000 	 2.301125 	 -0.7819239000 	 -2.6317500000 
313.20 	 225.0147000 	 2.301125 	 -0.7803409000 	 -2.6311680000 
313.40 	 225.0179000 	 2.301125 	 -0.7818286000 	 -2.6314860000 
313.60 	 225.0147000 	 2.301125 	 -0.7808463000 	 -2.6313560000 
313.80 	 225.0115000 	 2.301125 	 -0.7811515000 	 -2.6311970000 
314.00 	 225.0067000 	 2.301125 	 -0.7811737000 	 -2.6317250000 
314.20 	 225.0036000 	 2.301125 	 -0.7811229000 	 -2.6309840000 
314.40 	 225.0004000 	 2.301125 	 -0.7811483000 	 -2.6318360000 
314.60 	 224.9956000 	 2.301125 	 -0.7809258000 	 -2.6308250000 
314.80 	 224.9908000 	 2.301125 	 -0.7815011000 	 -2.6319980000 
315.00 	 224.9877000 	 2.301125 	 -0.7806270000 	 -2.6305040000 
315.20 	 224.9797000 	 2.301125 	 -0.7821210000 	 -2.6322520000 
315.40 	 224.9670000 	 2.301125 	 -0.7803790000 	 -2.6304180000 
315.60 	 224.9591000 	 2.301125 	 -0.7820638000 	 -2.6322490000 
315.80 	 224.9511000 	 2.301150 	 -0.7802518000 	 -2.6301990000 
316.00 	 224.9463000 	 2.301150 	 -0.7820861000 	 -2.6322270000 
316.20 	 224.9400000 	 2.301225 	 -0.7802963000 	 -2.6301640000 
316.40 	 224.9400000 	 2.301275 	 -0.7820988000 	 -2.6324020000 
316.60 	 224.9368000 	 2.301325 	 -0.7803917000 	 -2.6301890000 
316.80 	 224.9368000 	 2.301375 	 -0.7819462000 	 -2.6322360000 
317.00 	 224.9352000 	 2.301450 	 -0.7802169000 	 -2.6301160000 
317.20 	 224.9320000 	 2.301475 	 -0.7822196000 	 -2.6325000000 
317.40 	 224.9320000 	 2.301550 	 -0.7801660000 	 -2.6299670000 
317.60 	 224.9289000 	 2.301575 	 -0.7825565000 	 -2.6325580000 
317.80 	 224.9320000 	 2.301650 	 -0.7799689000 	 -2.6300210000 
318.00 	 224.9368000 	 2.301700 	 -0.7826106000 	 -2.6326690000 
318.20 	 224.9400000 	 2.301750 	 -0.7798545000 	 -2.6298270000 
318.40 	 224.9463000 	 2.301800 	 -0.7830588000 	 -2.6327770000 
318.60 	 224.9559000 	 2.301850 	 -0.7794603000 	 -2.6295250000 
318.80 	 224.9622000 	 2.301875 	 -0.7829189000 	 -2.6329800000 
319.00 	 224.9702000 	 2.301925 	 -0.7796924000 	 -2.6295120000 
319.20 	 224.9749000 	 2.301950 	 -0.7829888000 	 -2.6329520000 
319.40 	 224.9829000 	 2.301975 	 -0.7795811000 	 -2.6294870000 
319.60 	 224.9829000 	 2.301975 	 -0.7838790000 	 -2.6338610000 
319.80 	 224.9893000 	 2.301975 	 -0.7803535000 	 -2.6298270000 
320.00 	 224.9908000 	 2.302000 	 -0.7840888000 	 -2.6331460000 
320.20 	 224.9956000 	 2.302000 	 -0.7801787000 	 -2.6297350000 
320.40 	 224.9956000 	 2.302000 	 -0.7839616000 	 -2.6338200000 
320.60 	 224.9956000 	 2.302000 	 -0.7801533000 	 -2.6303160000 
320.80 	 224.9956000 	 2.302000 	 -0.7841809000 	 -2.6339820000 
321.00 	 224.9908000 	 2.302000 	 -0.7801819000 	 -2.6304750000 
321.20 	 224.9877000 	 2.302000 	 -0.7840793000 	 -2.6339820000 
321.40 	 224.9829000 	 2.302000 	 -0.7803504000 	 -2.6303610000 
321.60 	 224.9797000 	 2.302000 	 -0.7839839000 	 -2.6337910000 
321.80 	 224.9797000 	 2.302000 	 -0.7803695000 	 -2.6306030000 
322.00 	 224.9749000 	 2.302025 	 -0.7841174000 	 -2.6340320000 
322.20 	 224.9749000 	 2.302050 	 -0.7804394000 	 -2.6310350000 
322.40 	 224.9718000 	 2.302050 	 -0.7840284000 	 -2.6338160000 
322.60 	 224.9718000 	 2.302075 	 -0.7805888000 	 -2.6310760000 
322.80 	 224.9670000 	 2.302100 	 -0.7840061000 	 -2.6338260000 
323.00 	 224.9591000 	 2.302125 	 -0.7806237000 	 -2.6313940000 
323.20 	 224.9559000 	 2.302175 	 -0.7837486000 	 -2.6336290000 
323.40 	 224.9479000 	 2.302200 	 -0.7809384000 	 -2.6314800000 
323.60 	 224.9447000 	 2.302250 	 -0.7836087000 	 -2.6336290000 
323.80 	 224.9447000 	 2.302300 	 -0.7808812000 	 -2.6313910000 
324.00 	 224.9479000 	 2.302350 	 -0.7836406000 	 -2.6334980000 
324.20 	 224.9527000 	 2.302375 	 -0.7807700000 	 -2.6314190000 
324.40 	 224.9559000 	 2.302425 	 -0.7836024000 	 -2.6336510000 
324.60 	 224.9638000 	 2.302450 	 -0.7809925000 	 -2.6315780000 
324.80 	 224.9654000 	 2.302500 	 -0.7835357000 	 -2.6333940000 
325.00 	 224.9718000 	 2.302525 	 -0.7812755000 	 -2.6317150000 
325.20 	 224.9734000 	 2.302550 	 -0.7833989000 	 -2.6332540000 
325.40 	 224.9797000 	 2.302575 	 -0.7812691000 	 -2.6315880000 
325.60 	 224.9829000 	 2.302550 	 -0.7836596000 	 -2.6330690000 
325.80 	 224.9908000 	 2.302575 	 -0.7813771000 	 -2.6316070000 
326.00 	 224.9908000 	 2.302600 	 -0.7836310000 	 -2.6330950000 
326.20 	 224.9956000 	 2.302625 	 -0.7818158000 	 -2.6320330000 
326.40 	 224.9956000 	 2.302600 	 -0.7834530000 	 -2.6330790000 
326.60 	 224.9988000 	 2.302600 	 -0.7821178000 	 -2.6324020000 
326.80 	 225.0036000 	 2.302600 	 -0.7831001000 	 -2.6327550000 
327.00 	 225.0052000 	 2.302600 	 -0.7823976000 	 -2.6326850000 
327.20 	 225.0067000 	 2.302600 	 -0.7828839000 	 -2.6325800000 
327.40 	 225.0115000 	 2.302600 	 -0.7823499000 	 -2.6327450000 
327.60 	 225.0067000 	 2.302600 	 -0.7826837000 	 -2.6324680000 
327.80 	 225.0052000 	 2.302600 	 -0.7826519000 	 -2.6328560000 
328.00 	 224.9988000 	 2.302600 	 -0.7826201000 	 -2.6322490000 
328.20 	 224.9956000 	 2.302600 	 -0.7829062000 	 -2.6331300000 
328.40 	 224.9908000 	 2.302600 	 -0.7823913000 	 -2.6322080000 
328.60 	 224.9829000 	 2.302600 	 -0.7829253000 	 -2.6331110000 
328.80 	 224.9829000 	 2.302600 	 -0.7822037000 	 -2.6319440000 
329.00 	 224.9797000 	 2.302600 	 -0.7831828000 	 -2.6332760000 
329.20 	 224.9749000 	 2.302600 	 -0.7821719000 	 -2.6318420000 
329.40 	 224.9749000 	 2.302625 	 -0.7833640000 	 -2.6335590000 
329.60 	 224.9734000 	 2.302625 	 -0.7819144000 	 -2.6316070000 
329.80 	 224.9734000 	 2.302650 	 -0.7834498000 	 -2.6335650000 
330.00 	 224.9670000 	 2.302675 	 -0.7819207000 	 -2.6316420000 
330.20 	 224.9638000 	 2.302700 	 -0.7836628000 	 -2.6337050000 
330.40 	 224.9591000 	 2.302750 	 -0.7815043000 	 -2.6313660000 
330.60 	 224.9511000 	 2.302775 	 -0.7839489000 	 -2.6340610000 
330.80 	 224.9495000 	 2.302825 	 -0.7814217000 	 -2.6314260000 
331.00 	 224.9479000 	 2.302850 	 -0.7839966000 	 -2.6341060000 
331.20 	 224.9479000 	 2.302900 	 -0.7812659000 	 -2.6311940000 
331.40 	 224.9511000 	 2.302925 	 -0.7841110000 	 -2.6340770000 
331.60 	 224.9559000 	 2.302975 	 -0.7810497000 	 -2.6311240000 
331.80 	 224.9591000 	 2.303025 	 -0.7843621000 	 -2.6342520000 
332.00 	 224.9638000 	 2.303050 	 -0.7808590000 	 -2.6309870000 
332.20 	 224.9718000 	 2.303075 	 -0.7844448000 	 -2.6344110000 
332.40 	 224.9797000 	 2.303100 	 -0.7808590000 	 -2.6308760000 
332.60 	 224.9877000 	 2.303125 	 -0.7845783000 	 -2.6343190000 
332.80 	 224.9956000 	 2.303100 	 -0.7809861000 	 -2.6310510000 
333.00 	 224.9988000 	 2.303100 	 -0.7845275000 	 -2.6345860000 
333.20 	 225.0067000 	 2.303100 	 -0.7807922000 	 -2.6310730000 
333.40 	 225.0115000 	 2.303100 	 -0.7847373000 	 -2.6343890000 
333.60 	 225.0147000 	 2.303100 	 -0.7810593000 	 -2.6313590000 
333.80 	 225.0147000 	 2.303100 	 -0.7846133000 	 -2.6343510000 
334.00 	 225.0179000 	 2.303100 	 -0.7810752000 	 -2.6314480000 
334.20 	 225.0226000 	 2.303100 	 -0.7843907000 	 -2.6340520000 
334.40 	 225.0179000 	 2.303100 	 -0.7812945000 	 -2.6318330000 
334.60 	 225.0179000 	 2.303100 	 -0.7843558000 	 -2.6339180000 
334.80 	 225.0179000 	 2.303100 	 -0.7813295000 	 -2.6317660000 
335.00 	 225.0195000 	 2.303100 	 -0.7842191000 	 -2.6338320000 
335.20 	 225.0226000 	 2.303100 	 -0.7814185000 	 -2.6318710000 
335.40 	 225.0226000 	 2.303100 	 -0.7840888000 	 -2.6338930000 
335.60 	 225.0179000 	 2.303100 	 -0.7815552000 	 -2.6320490000 
335.80 	 225.0179000 	 2.303050 	 -0.7841206000 	 -2.6335490000 
336.00 	 225.0147000 	 2.303050 	 -0.7817491000 	 -2.6321000000 
336.20 	 225.0115000 	 2.303050 	 -0.7838790000 	 -2.6334640000 
336.40 	 225.0067000 	 2.303050 	 -0.7819430000 	 -2.6323380000 
336.60 	 225.0004000 	 2.303050 	 -0.7835770000 	 -2.6332890000 
336.80 	 224.9956000 	 2.303050 	 -0.7823022000 	 -2.6327040000 
337.00 	 224.9893000 	 2.303050 	 -0.7832336000 	 -2.6329330000 
337.20 	 224.9829000 	 2.303050 	 -0.7823626000 	 -2.6328210000 
337.40 	 224.9765000 	 2.303050 	 -0.7829921000 	 -2.6326880000 
337.60 	 224.9749000 	 2.303050 	 -0.7827314000 	 -2.6329710000 
337.80 	 224.9718000 	 2.303050 	 -0.7826233000 	 -2.6324020000 
338.00 	 224.9718000 	 2.303050 	 -0.7829602000 	 -2.6332030000 
338.20 	 224.9718000 	 2.303050 	 -0.7826392000 	 -2.6323920000 
338.40 	 224.9749000 	 2.303050 	 -0.7830620000 	 -2.6333590000 
338.60 	 224.9749000 	 2.303050 	 -0.7825120000 	 -2.6322680000 
338.80 	 224.9749000 	 2.303075 	 -0.7830238000 	 -2.6332760000 
339.00 	 224.9749000 	 2.303100 	 -0.7827790000 	 -2.6326910000 
339.20 	 224.9718000 	 2.303125 	 -0.7831383000 	 -2.6333050000 
339.40 	 224.9670000 	 2.303150 	 -0.7826297000 	 -2.6322520000 
339.60 	 224.9670000 	 2.303175 	 -0.7832591000 	 -2.6335490000 
339.80 	 224.9638000 	 2.303200 	 -0.7824166000 	 -2.6322140000 
340.00 	 224.9559000 	 2.303225 	 -0.7834180000 	 -2.6335720000 
340.20 	 224.9559000 	 2.303275 	 -0.7822068000 	 -2.6319920000 
340.40 	 224.9511000 	 2.303300 	 -0.7838218000 	 -2.6339880000 
340.60 	 224.9511000 	 2.303350 	 -0.7819843000 	 -2.6318300000 
340.80 	 224.9511000 	 2.303375 	 -0.7837264000 	 -2.6338960000 
341.00 	 224.9511000 	 2.303425 	 -0.7819398000 	 -2.6317250000 
341.20 	 224.9511000 	 2.303475 	 -0.7839648000 	 -2.6339370000 
341.40 	 224.9559000 	 2.303500 	 -0.7818953000 	 -2.6319470000 
341.60 	 224.9591000 	 2.303550 	 -0.7838154000 	 -2.6338100000 
341.80 	 224.9638000 	 2.303575 	 -0.7819939000 	 -2.6317820000 
342.00 	 224.9734000 	 2.303600 	 -0.7839870000 	 -2.6339600000 
342.20 	 224.9829000 	 2.303625 	 -0.7817841000 	 -2.6316640000 
342.40 	 224.9908000 	 2.303650 	 -0.7842128000 	 -2.6341310000 
342.60 	 224.9956000 	 2.303675 	 -0.7817968000 	 -2.6317280000 
342.80 	 225.0036000 	 2.303650 	 -0.7844989000 	 -2.6340420000 
343.00 	 225.0067000 	 2.303650 	 -0.7817586000 	 -2.6314610000 
343.20 	 225.0067000 	 2.303650 	 -0.7848390000 	 -2.6342300000 
343.40 	 225.0115000 	 2.303650 	 -0.7819112000 	 -2.6314190000 
343.60 	 225.0115000 	 2.303650 	 -0.7847468000 	 -2.6344270000 
343.80 	 225.0147000 	 2.303650 	 -0.7815616000 	 -2.6312920000 
344.00 	 225.0147000 	 2.303650 	 -0.7848422000 	 -2.6343310000 
344.20 	 225.0179000 	 2.303650 	 -0.7815139000 	 -2.6310830000 
344.40 	 225.0179000 	 2.303650 	 -0.7849153000 	 -2.6343030000 
344.60 	 225.0179000 	 2.303650 	 -0.7815425000 	 -2.6312030000 
344.80 	 225.0179000 	 2.303650 	 -0.7847500000 	 -2.6343730000 
345.00 	 225.0147000 	 2.303650 	 -0.7816283000 	 -2.6312480000 
345.20 	 225.0115000 	 2.303650 	 -0.7847627000 	 -2.6344170000 
345.40 	 225.0115000 	 2.303650 	 -0.7815361000 	 -2.6313560000 
345.60 	 225.0067000 	 2.303650 	 -0.7849407000 	 -2.6343760000 
345.80 	 225.0067000 	 2.303650 	 -0.7815139000 	 -2.6310920000 
346.00 	 225.0036000 	 2.303650 	 -0.7847531000 	 -2.6344390000 
346.20 	 225.0036000 	 2.303650 	 -0.7813263000 	 -2.6311210000 
346.40 	 224.9988000 	 2.303650 	 -0.7849471000 	 -2.6343920000 
346.60 	 224.9988000 	 2.303650 	 -0.7814789000 	 -2.6311180000 
346.80 	 224.9956000 	 2.303650 	 -0.7851124000 	 -2.6345510000 
347.00 	 224.9908000 	 2.303650 	 -0.7814312000 	 -2.6310920000 
347.20 	 224.9845000 	 2.303650 	 -0.7852300000 	 -2.6344550000 
347.40 	 224.9829000 	 2.303650 	 -0.7813517000 	 -2.6310160000 
347.60 	 224.9797000 	 2.303650 	 -0.7851124000 	 -2.6344870000 
347.80 	 224.9797000 	 2.303650 	 -0.7813867000 	 -2.6311430000 
348.00 	 224.9797000 	 2.303650 	 -0.7852173000 	 -2.6345860000 
348.20 	 224.9797000 	 2.303650 	 -0.7813931000 	 -2.6311050000 
348.40 	 224.9797000 	 2.303650 	 -0.7850901000 	 -2.6344140000 
348.60 	 224.9797000 	 2.303650 	 -0.7813517000 	 -2.6312510000 
348.80 	 224.9797000 	 2.303650 	 -0.7849630000 	 -2.6342960000 
349.00 	 224.9749000 	 2.303650 	 -0.7813740000 	 -2.6312510000 
349.20 	 224.9718000 	 2.303650 	 -0.7850075000 	 -2.6343090000 
349.40 	 224.9702000 	 2.303650 	 -0.7815202000 	 -2.6313850000 
349.60 	 224.9638000 	 2.303675 	 -0.7849248000 	 -2.6342420000 
349.80 	 224.9591000 	 2.303725 	 -0.7815234000 	 -2.6313400000 
350.00 	 224.9559000 	 2.303750 	 -0.7849090000 	 -2.6339880000 
350.20 	 224.9495000 	 2.303800 	 -0.7817936000 	 -2.6314260000 
350.40 	 224.9479000 	 2.303825 	 -0.7846069000 	 -2.6336990000 
350.60 	 224.9447000 	 2.303875 	 -0.7821591000 	 -2.6318930000 
350.80 	 224.9447000 	 2.303925 	 -0.7843367000 	 -2.6333400000 
351.00 	 224.9447000 	 2.303975 	 -0.7823403000 	 -2.6322140000 
351.20 	 224.9479000 	 2.304025 	 -0.7842128000 	 -2.6332760000 
351.40 	 224.9495000 	 2.304050 	 -0.7826106000 	 -2.6325160000 
351.60 	 224.9559000 	 2.304100 	 -0.7839012000 	 -2.6329100000 
351.80 	 224.9591000 	 2.304150 	 -0.7828013000 	 -2.6326780000 
352.00 	 224.9670000 	 2.304175 	 -0.7838694000 	 -2.6327510000 
352.20 	 224.9781000 	 2.304200 	 -0.7829030000 	 -2.6326310000 
352.40 	 224.9877000 	 2.304200 	 -0.7838058000 	 -2.6328250000 
352.60 	 224.9988000 	 2.304200 	 -0.7834275000 	 -2.6330340000 
352.80 	 225.0099000 	 2.304200 	 -0.7837932000 	 -2.6328530000 
353.00 	 225.0163000 	 2.304200 	 -0.7834657000 	 -2.6329330000 
353.20 	 225.0226000 	 2.304200 	 -0.7835388000 	 -2.6325610000 
353.40 	 225.0226000 	 2.304200 	 -0.7838504000 	 -2.6331580000 
353.60 	 225.0242000 	 2.304200 	 -0.7835833000 	 -2.6323640000 
353.80 	 225.0226000 	 2.304200 	 -0.7841174000 	 -2.6334220000 
354.00 	 225.0179000 	 2.304200 	 -0.7828744000 	 -2.6319090000 
354.20 	 225.0147000 	 2.304200 	 -0.7843558000 	 -2.6337150000 
354.40 	 225.0131000 	 2.304200 	 -0.7829825000 	 -2.6318390000 
354.60 	 225.0115000 	 2.304200 	 -0.7844575000 	 -2.6337150000 
354.80 	 225.0067000 	 2.304200 	 -0.7827663000 	 -2.6318010000 
355.00 	 225.0067000 	 2.304200 	 -0.7846673000 	 -2.6340520000 
355.20 	 224.9988000 	 2.304200 	 -0.7823880000 	 -2.6315340000 
355.40 	 224.9988000 	 2.304200 	 -0.7849153000 	 -2.6341340000 
355.60 	 224.9956000 	 2.304200 	 -0.7824675000 	 -2.6314800000 
355.80 	 224.9940000 	 2.304200 	 -0.7849566000 	 -2.6342490000 
356.00 	 224.9956000 	 2.304200 	 -0.7821782000 	 -2.6313970000 
356.20 	 224.9956000 	 2.304200 	 -0.7851028000 	 -2.6343060000 
356.40 	 224.9988000 	 2.304200 	 -0.7821687000 	 -2.6314040000 
356.60 	 224.9956000 	 2.304200 	 -0.7851728000 	 -2.6342360000 
356.80 	 224.9956000 	 2.304200 	 -0.7820861000 	 -2.6312890000 
357.00 	 224.9908000 	 2.304200 	 -0.7852364000 	 -2.6344010000 
357.20 	 224.9893000 	 2.304225 	 -0.7817904000 	 -2.6311300000 
357.40 	 224.9893000 	 2.304200 	 -0.7854557000 	 -2.6345250000 
357.60 	 224.9877000 	 2.304200 	 -0.7816410000 	 -2.6311710000 
357.80 	 224.9829000 	 2.304200 	 -0.7855511000 	 -2.6344620000 
358.00 	 224.9813000 	 2.304200 	 -0.7816982000 	 -2.6309650000 
358.20 	 224.9797000 	 2.304200 	 -0.7854271000 	 -2.6345280000 
358.40 	 224.9749000 	 2.304200 	 -0.7817936000 	 -2.6311080000 
358.60 	 224.9749000 	 2.304200 	 -0.7855797000 	 -2.6344080000 
358.80 	 224.9749000 	 2.304200 	 -0.7815806000 	 -2.6310630000 
359.00 	 224.9718000 	 2.304200 	 -0.7853381000 	 -2.6344140000 
359.20 	 224.9702000 	 2.304225 	 -0.7817491000 	 -2.6311520000 
359.40 	 224.9638000 	 2.304225 	 -0.7854970000 	 -2.6342680000 
359.60 	 224.9622000 	 2.304275 	 -0.7816792000 	 -2.6312510000 
359.80 	 224.9591000 	 2.304300 	 -0.7854493000 	 -2.6343000000 
360.00 	 224.9559000 	 2.304325 	 -0.7819684000 	 -2.6313560000 
360.20 	 224.9511000 	 2.304375 	 -0.7851664000 	 -2.6338960000 
360.40 	 224.9511000 	 2.304425 	 -0.7821178000 	 -2.6315750000 
360.60 	 224.9511000 	 2.304450 	 -0.7851664000 	 -2.6337530000 
360.80 	 224.9511000 	 2.304500 	 -0.7822895000 	 -2.6317150000 
361.00 	 224.9479000 	 2.304550 	 -0.7848867000 	 -2.6336800000 
361.20 	 224.9511000 	 2.304575 	 -0.7826042000 	 -2.6320200000 
361.40 	 224.9543000 	 2.304625 	 -0.7848104000 	 -2.6334320000 
361.60 	 224.9591000 	 2.304650 	 -0.7828267000 	 -2.6320770000 
361.80 	 224.9606000 	 2.304700 	 -0.7845243000 	 -2.6332950000 
362.00 	 224.9670000 	 2.304725 	 -0.7831478000 	 -2.6324080000 
362.20 	 224.9749000 	 2.304750 	 -0.7845275000 	 -2.6329710000 
362.40 	 224.9797000 	 2.304775 	 -0.7829475000 	 -2.6324150000 
362.60 	 224.9877000 	 2.304775 	 -0.7841619000 	 -2.6328020000 
362.80 	 224.9940000 	 2.304800 	 -0.7834371000 	 -2.6326940000 
363.00 	 225.0020000 	 2.304825 	 -0.7841396000 	 -2.6326080000 
363.20 	 225.0036000 	 2.304800 	 -0.7839775000 	 -2.6314510000 
363.40 	 225.0067000 	 2.304800 	 -0.7844416000 	 -2.6313020000 
363.60 	 225.0115000 	 2.304800 	 -0.7841651000 	 -2.6315090000 
363.80 	 225.0115000 	 2.304800 	 -0.7843145000 	 -2.6311330000 
364.00 	 225.0115000 	 2.304800 	 -0.7842986000 	 -2.6314990000 
364.20 	 225.0115000 	 2.304800 	 -0.7843081000 	 -2.6309360000 
364.40 	 225.0147000 	 2.304800 	 -0.7842891000 	 -2.6316830000 
364.60 	 225.0147000 	 2.304800 	 -0.7840888000 	 -2.6307580000 
364.80 	 225.0147000 	 2.304800 	 -0.7845974000 	 -2.6318520000 
365.00 	 225.0131000 	 2.304800 	 -0.7838218000 	 -2.6304050000 
365.20 	 225.0067000 	 2.304800 	 -0.7850806000 	 -2.6322270000 
365.40 	 225.0036000 	 2.304800 	 -0.7835007000 	 -2.6304240000 
365.60 	 224.9988000 	 2.304800 	 -0.7852109000 	 -2.6322560000 
365.80 	 224.9988000 	 2.304800 	 -0.7835515000 	 -2.6302590000 
366.00 	 224.9956000 	 2.304800 	 -0.7853635000 	 -2.6325100000 
366.20 	 224.9956000 	 2.304800 	 -0.7832082000 	 -2.6299760000 
366.40 	 224.9956000 	 2.304800 	 -0.7856115000 	 -2.6327990000 
366.60 	 224.9908000 	 2.304800 	 -0.7827663000 	 -2.6298110000 
366.80 	 224.9908000 	 2.304800 	 -0.7856560000 	 -2.6327610000 
367.00 	 224.9829000 	 2.304800 	 -0.7826265000 	 -2.6298300000 
367.20 	 224.9829000 	 2.304800 	 -0.7858912000 	 -2.6329710000 
367.40 	 224.9797000 	 2.304800 	 -0.7826614000 	 -2.6296170000 
367.60 	 224.9797000 	 2.304800 	 -0.7857323000 	 -2.6329390000 
367.80 	 224.9797000 	 2.304800 	 -0.7825311000 	 -2.6295920000 
368.00 	 224.9797000 	 2.304800 	 -0.7861297000 	 -2.6330920000 
368.20 	 224.9797000 	 2.304800 	 -0.7822101000 	 -2.6295980000 
368.40 	 224.9765000 	 2.304800 	 -0.7861741000 	 -2.6330950000 
368.60 	 224.9749000 	 2.304800 	 -0.7823658000 	 -2.6295470000 
368.80 	 224.9718000 	 2.304800 	 -0.7861233000 	 -2.6331200000 
369.00 	 224.9718000 	 2.304825 	 -0.7824834000 	 -2.6297280000 
369.20 	 224.9670000 	 2.304850 	 -0.7863522000 	 -2.6331810000 
369.40 	 224.9638000 	 2.304900 	 -0.7822132000 	 -2.6296170000 
369.60 	 224.9638000 	 2.304925 	 -0.7863617000 	 -2.6331010000 
369.80 	 224.9591000 	 2.304950 	 -0.7822863000 	 -2.6297060000 
370.00 	 224.9591000 	 2.304975 	 -0.7863998000 	 -2.6331330000 
370.20 	 224.9591000 	 2.305000 	 -0.7824262000 	 -2.6298780000 
370.40 	 224.9559000 	 2.305025 	 -0.7860851000 	 -2.6326310000 
370.60 	 224.9559000 	 2.305075 	 -0.7826519000 	 -2.6300300000 
370.80 	 224.9511000 	 2.305125 	 -0.7858753000 	 -2.6325990000 
371.00 	 224.9511000 	 2.305150 	 -0.7829030000 	 -2.6303510000 
371.20 	 224.9559000 	 2.305200 	 -0.7856178000 	 -2.6322650000 
371.40 	 224.9559000 	 2.305225 	 -0.7829158000 	 -2.6305170000 
371.60 	 224.9638000 	 2.305275 	 -0.7854621000 	 -2.6320930000 
371.80 	 224.9670000 	 2.305300 	 -0.7834180000 	 -2.6308310000 
372.00 	 224.9718000 	 2.305325 	 -0.7852745000 	 -2.6317760000 
372.20 	 224.9749000 	 2.305350 	 -0.7838281000 	 -2.6311840000 
372.40 	 224.9829000 	 2.305375 	 -0.7847373000 	 -2.6312570000 
372.60 	 224.9893000 	 2.305375 	 -0.7844670000 	 -2.6314830000 
372.80 	 224.9956000 	 2.305400 	 -0.7847055000 	 -2.6310860000 
373.00 	 224.9988000 	 2.305425 	 -0.7847373000 	 -2.6317120000 
373.20 	 225.0067000 	 2.305400 	 -0.7847945000 	 -2.6308310000 
373.40 	 225.0083000 	 2.305400 	 -0.7855161000 	 -2.6322010000 
373.60 	 225.0115000 	 2.305400 	 -0.7842477000 	 -2.6304790000 
373.80 	 225.0147000 	 2.305400 	 -0.7857673000 	 -2.6324720000 
374.00 	 225.0147000 	 2.305400 	 -0.7839775000 	 -2.6302530000 
374.20 	 225.0179000 	 2.305400 	 -0.7857196000 	 -2.6323440000 
374.40 	 225.0179000 	 2.305400 	 -0.7838090000 	 -2.6302310000 
374.60 	 225.0179000 	 2.305400 	 -0.7858849000 	 -2.6325860000 
374.80 	 225.0147000 	 2.305400 	 -0.7839012000 	 -2.6302530000 
375.00 	 225.0147000 	 2.305400 	 -0.7858308000 	 -2.6325920000 
375.20 	 225.0115000 	 2.305400 	 -0.7839807000 	 -2.6302690000 
375.40 	 225.0067000 	 2.305400 	 -0.7859643000 	 -2.6325730000 
375.60 	 225.0036000 	 2.305400 	 -0.7839267000 	 -2.6302910000 
375.80 	 225.0004000 	 2.305400 	 -0.7862441000 	 -2.6325540000 
376.00 	 224.9988000 	 2.305400 	 -0.7836978000 	 -2.6299790000 
376.20 	 224.9988000 	 2.305400 	 -0.7864857000 	 -2.6327100000 
376.40 	 224.9972000 	 2.305400 	 -0.7832432000 	 -2.6297980000 
376.60 	 224.9956000 	 2.305400 	 -0.7865143000 	 -2.6328470000 
376.80 	 224.9940000 	 2.305400 	 -0.7832654000 	 -2.6298170000 
377.00 	 224.9893000 	 2.305400 	 -0.7865334000 	 -2.6329330000 
377.20 	 224.9877000 	 2.305400 	 -0.7833131000 	 -2.6295920000 
377.40 	 224.9829000 	 2.305400 	 -0.7866859000 	 -2.6330660000 
377.60 	 224.9797000 	 2.305400 	 -0.7828236000 	 -2.6296330000 
377.80 	 224.9797000 	 2.305400 	 -0.7867622000 	 -2.6331010000 
378.00 	 224.9749000 	 2.305400 	 -0.7828395000 	 -2.6297160000 
378.20 	 224.9749000 	 2.305400 	 -0.7869212000 	 -2.6330820000 
378.40 	 224.9718000 	 2.305400 	 -0.7828490000 	 -2.6295310000 
378.60 	 224.9718000 	 2.305400 	 -0.7868862000 	 -2.6330410000 
378.80 	 224.9718000 	 2.305400 	 -0.7829888000 	 -2.6296360000 
379.00 	 224.9670000 	 2.305425 	 -0.7869784000 	 -2.6331360000 
379.20 	 224.9638000 	 2.305450 	 -0.7829571000 	 -2.6296420000 
379.40 	 224.9638000 	 2.305500 	 -0.7868512000 	 -2.6331260000 
379.60 	 224.9591000 	 2.305525 	 -0.7831001000 	 -2.6296420000 
379.80 	 224.9559000 	 2.305550 	 -0.7869498000 	 -2.6330820000 
380.00 	 224.9511000 	 2.305600 	 -0.7829888000 	 -2.6297470000 
380.20 	 224.9511000 	 2.305650 	 -0.7868640000 	 -2.6329740000 
380.40 	 224.9511000 	 2.305675 	 -0.7831319000 	 -2.6299890000 
380.60 	 224.9527000 	 2.305725 	 -0.7867432000 	 -2.6329230000 
380.80 	 224.9591000 	 2.305750 	 -0.7833226000 	 -2.6301130000 
381.00 	 224.9591000 	 2.305800 	 -0.7864158000 	 -2.6326820000 
381.20 	 224.9638000 	 2.305825 	 -0.7834308000 	 -2.6304880000 
381.40 	 224.9638000 	 2.305850 	 -0.7864094000 	 -2.6325700000 
381.60 	 224.9670000 	 2.305875 	 -0.7834275000 	 -2.6303200000 
381.80 	 224.9718000 	 2.305900 	 -0.7863522000 	 -2.6325040000 
382.00 	 224.9749000 	 2.305925 	 -0.7836151000 	 -2.6305480000 
382.20 	 224.9797000 	 2.305950 	 -0.7862759000 	 -2.6323030000 
382.40 	 224.9845000 	 2.305975 	 -0.7838567000 	 -2.6305990000 
382.60 	 224.9908000 	 2.305950 	 -0.7864380000 	 -2.6322400000 
382.80 	 224.9956000 	 2.305950 	 -0.7843113000 	 -2.6308190000 
383.00 	 224.9988000 	 2.305950 	 -0.7860915000 	 -2.6319630000 
383.20 	 225.0067000 	 2.305950 	 -0.7843749000 	 -2.6310700000 
383.40 	 225.0115000 	 2.305950 	 -0.7860883000 	 -2.6318040000 
383.60 	 225.0115000 	 2.305950 	 -0.7845719000 	 -2.6312540000 
383.80 	 225.0115000 	 2.305950 	 -0.7857450000 	 -2.6315620000 
384.00 	 225.0067000 	 2.305950 	 -0.7851537000 	 -2.6315400000 
384.20 	 225.0036000 	 2.305950 	 -0.7856719000 	 -2.6314740000 
384.40 	 224.9988000 	 2.305950 	 -0.7848580000 	 -2.6314320000 
384.60 	 224.9972000 	 2.305950 	 -0.7856496000 	 -2.6314930000 
384.80 	 224.9988000 	 2.305950 	 -0.7849407000 	 -2.6315370000 
385.00 	 224.9908000 	 2.305950 	 -0.7855797000 	 -2.6313400000 
385.20 	 224.9940000 	 2.305950 	 -0.7853031000 	 -2.6316520000 
385.40 	 224.9877000 	 2.305950 	 -0.7852650000 	 -2.6311650000 
385.60 	 224.9829000 	 2.305950 	 -0.7855288000 	 -2.6319630000 
385.80 	 224.9829000 	 2.305950 	 -0.7849057000 	 -2.6309590000 
386.00 	 224.9749000 	 2.305975 	 -0.7856877000 	 -2.6321760000 
386.20 	 224.9718000 	 2.305975 	 -0.7848231000 	 -2.6308950000 
386.40 	 224.9654000 	 2.306000 	 -0.7858658000 	 -2.6321670000 
386.60 	 224.9622000 	 2.306050 	 -0.7845783000 	 -2.6306280000 
386.80 	 224.9559000 	 2.306075 	 -0.7861455000 	 -2.6326970000 
387.00 	 224.9463000 	 2.306100 	 -0.7843113000 	 -2.6305740000 
387.20 	 224.9400000 	 2.306150 	 -0.7862250000 	 -2.6325260000 
387.40 	 224.9320000 	 2.306200 	 -0.7844067000 	 -2.6303640000 
387.60 	 224.9289000 	 2.306250 	 -0.7863267000 	 -2.6326340000 
387.80 	 224.9289000 	 2.306325 	 -0.7841714000 	 -2.6302150000 
388.00 	 224.9241000 	 2.306350 	 -0.7866192000 	 -2.6327900000 
388.20 	 224.9289000 	 2.306400 	 -0.7840443000 	 -2.6301160000 
388.40 	 224.9289000 	 2.306425 	 -0.7869053000 	 -2.6330440000 
388.60 	 224.9368000 	 2.306475 	 -0.7835357000 	 -2.6298740000 
388.80 	 224.9400000 	 2.306525 	 -0.7871024000 	 -2.6333110000 
389.00 	 224.9479000 	 2.306575 	 -0.7836469000 	 -2.6297980000 
389.20 	 224.9511000 	 2.306600 	 -0.7872613000 	 -2.6332440000 
389.40 	 224.9591000 	 2.306650 	 -0.7834339000 	 -2.6295790000 
389.60 	 224.9638000 	 2.306675 	 -0.7873281000 	 -2.6333270000 
389.80 	 224.9718000 	 2.306725 	 -0.7835229000 	 -2.6297790000 
390.00 	 224.9749000 	 2.306750 	 -0.7874775000 	 -2.6333810000 
390.20 	 224.9829000 	 2.306775 	 -0.7835388000 	 -2.6297540000 
390.40 	 224.9893000 	 2.306750 	 -0.7879829000 	 -2.6332030000 
390.60 	 224.9956000 	 2.306750 	 -0.7842954000 	 -2.6301130000 
390.80 	 224.9956000 	 2.306750 	 -0.7881959000 	 -2.6336930000 
391.00 	 224.9956000 	 2.306750 	 -0.7841651000 	 -2.6300970000 
391.20 	 224.9956000 	 2.306750 	 -0.7882309000 	 -2.6336130000 
391.40 	 224.9908000 	 2.306750 	 -0.7841396000 	 -2.6301070000 
391.60 	 224.9877000 	 2.306750 	 -0.7879670000 	 -2.6334480000 
391.80 	 224.9829000 	 2.306775 	 -0.7843335000 	 -2.6311560000 
392.00 	 224.9797000 	 2.306800 	 -0.7880751000 	 -2.6341600000 
392.20 	 224.9718000 	 2.306825 	 -0.7845910000 	 -2.6313400000 
392.40 	 224.9702000 	 2.306825 	 -0.7882722000 	 -2.6343220000 
392.60 	 224.9670000 	 2.306825 	 -0.7849280000 	 -2.6318840000 
392.80 	 224.9638000 	 2.306875 	 -0.7880465000 	 -2.6341150000 
393.00 	 224.9591000 	 2.306900 	 -0.7851346000 	 -2.6319000000 
393.20 	 224.9559000 	 2.306950 	 -0.7880402000 	 -2.6339820000 
393.40 	 224.9527000 	 2.306975 	 -0.7853349000 	 -2.6322490000 
393.60 	 224.9511000 	 2.307025 	 -0.7878081000 	 -2.6337810000 
393.80 	 224.9511000 	 2.307050 	 -0.7853635000 	 -2.6321860000 
394.00 	 224.9511000 	 2.307100 	 -0.7876873000 	 -2.6337500000 
394.20 	 224.9511000 	 2.307150 	 -0.7855670000 	 -2.6322970000 
394.40 	 224.9511000 	 2.307175 	 -0.7875220000 	 -2.6335810000 
394.60 	 224.9559000 	 2.307225 	 -0.7858022000 	 -2.6326120000 
394.80 	 224.9591000 	 2.307250 	 -0.7873504000 	 -2.6333810000 
395.00 	 224.9638000 	 2.307300 	 -0.7858213000 	 -2.6328250000 
395.20 	 224.9749000 	 2.307325 	 -0.7871246000 	 -2.6331070000 
395.40 	 224.9813000 	 2.307350 	 -0.7861550000 	 -2.6329100000 
395.60 	 224.9877000 	 2.307375 	 -0.7866223000 	 -2.6328660000 
395.80 	 224.9908000 	 2.307350 	 -0.7864380000 	 -2.6328590000 
396.00 	 224.9956000 	 2.307350 	 -0.7872295000 	 -2.6329520000 
396.20 	 224.9972000 	 2.307350 	 -0.7867368000 	 -2.6332000000 
396.40 	 224.9988000 	 2.307350 	 -0.7867559000 	 -2.6325920000 
396.60 	 225.0036000 	 2.307350 	 -0.7871882000 	 -2.6335590000 
396.80 	 224.9988000 	 2.307350 	 -0.7862441000 	 -2.6323220000 
397.00 	 225.0036000 	 2.307350 	 -0.7872836000 	 -2.6337430000 
397.20 	 224.9988000 	 2.307350 	 -0.7863967000 	 -2.6323480000 
397.40 	 224.9956000 	 2.307350 	 -0.7873694000 	 -2.6338130000 
397.60 	 224.9956000 	 2.307350 	 -0.7859771000 	 -2.6319660000 
397.80 	 224.9893000 	 2.307350 	 -0.7877254000 	 -2.6339500000 
398.00 	 224.9908000 	 2.307350 	 -0.7858149000 	 -2.6319730000 
398.20 	 224.9877000 	 2.307350 	 -0.7879543000 	 -2.6340870000 
398.40 	 224.9908000 	 2.307350 	 -0.7857354000 	 -2.6319280000 
398.60 	 224.9877000 	 2.307350 	 -0.7879956000 	 -2.6344170000 
398.80 	 224.9877000 	 2.307375 	 -0.7855065000 	 -2.6312000000 
399.00 	 224.9877000 	 2.307375 	 -0.7887109000 	 -2.6338930000 
399.20 	 224.9845000 	 2.307400 	 -0.7852967000 	 -2.6305610000 
399.40 	 224.9829000 	 2.307400 	 -0.7886950000 	 -2.6341030000 
399.60 	 224.9829000 	 2.307400 	 -0.7850901000 	 -2.6309460000 
399.80 	 224.9829000 	 2.307425 	 -0.7888572000 	 -2.6350120000 
400.00 	 224.9829000 	 2.307450 	 -0.7853858000 	 -2.6304910000 
400.20 	 224.9797000 	 2.307450 	 -0.7888572000 	 -2.6339850000 
400.40 	 224.9797000 	 2.307475 	 -0.7852046000 	 -2.6306440000 
400.60 	 224.9734000 	 2.307450 	 -0.7892609000 	 -2.6342460000 
400.80 	 224.9702000 	 2.307475 	 -0.7854335000 	 -2.6306560000 
401.00 	 224.9670000 	 2.307500 	 -0.7891655000 	 -2.6342960000 
401.20 	 224.9638000 	 2.307550 	 -0.7853349000 	 -2.6306530000 
401.40 	 224.9622000 	 2.307575 	 -0.7892259000 	 -2.6342960000 
401.60 	 224.9591000 	 2.307600 	 -0.7853158000 	 -2.6306790000 
401.80 	 224.9591000 	 2.307625 	 -0.7892132000 	 -2.6341220000 
402.00 	 224.9591000 	 2.307675 	 -0.7853699000 	 -2.6307610000 
402.20 	 224.9638000 	 2.307700 	 -0.7893848000 	 -2.6341410000 
402.40 	 224.9670000 	 2.307725 	 -0.7855447000 	 -2.6309080000 
402.60 	 224.9718000 	 2.307750 	 -0.7891909000 	 -2.6340840000 
402.80 	 224.9734000 	 2.307775 	 -0.7854843000 	 -2.6310250000 
403.00 	 224.9749000 	 2.307800 	 -0.7890161000 	 -2.6338740000 
403.20 	 224.9749000 	 2.307800 	 -0.7855352000 	 -2.6310920000 
403.40 	 224.9797000 	 2.307825 	 -0.7890606000 	 -2.6337020000 
403.60 	 224.9797000 	 2.307850 	 -0.7859612000 	 -2.6313460000 
403.80 	 224.9829000 	 2.307875 	 -0.7887332000 	 -2.6334350000 
404.00 	 224.9877000 	 2.307850 	 -0.7863299000 	 -2.6316200000 
404.20 	 224.9956000 	 2.307850 	 -0.7884439000 	 -2.6332860000 
404.40 	 225.0004000 	 2.307850 	 -0.7865683000 	 -2.6319730000 
404.60 	 225.0020000 	 2.307850 	 -0.7883517000 	 -2.6331810000 
404.80 	 225.0067000 	 2.307850 	 -0.7867813000 	 -2.6321410000 
405.00 	 225.0067000 	 2.307850 	 -0.7879766000 	 -2.6326500000 
405.20 	 225.0115000 	 2.307850 	 -0.7871405000 	 -2.6325540000 
405.40 	 225.0147000 	 2.307850 	 -0.7876619000 	 -2.6323130000 
405.60 	 225.0147000 	 2.307850 	 -0.7874966000 	 -2.6329960000 
405.80 	 225.0147000 	 2.307850 	 -0.7874520000 	 -2.6323060000 
406.00 	 225.0147000 	 2.307850 	 -0.7878017000 	 -2.6332030000 
406.20 	 225.0147000 	 2.307850 	 -0.7871723000 	 -2.6318930000 
406.40 	 225.0115000 	 2.307850 	 -0.7880179000 	 -2.6332250000 
406.60 	 225.0036000 	 2.307850 	 -0.7868608000 	 -2.6317910000 
406.80 	 224.9988000 	 2.307850 	 -0.7883103000 	 -2.6335050000 
407.00 	 224.9956000 	 2.307850 	 -0.7865111000 	 -2.6314130000 
407.20 	 224.9908000 	 2.307850 	 -0.7887840000 	 -2.6339050000 
407.40 	 224.9877000 	 2.307850 	 -0.7860883000 	 -2.6312320000 
407.60 	 224.9877000 	 2.307850 	 -0.7891019000 	 -2.6341920000 
407.80 	 224.9877000 	 2.307850 	 -0.7857673000 	 -2.6309300000 
408.00 	 224.9877000 	 2.307850 	 -0.7893753000 	 -2.6343660000 
408.20 	 224.9829000 	 2.307850 	 -0.7855797000 	 -2.6307390000 
408.40 	 224.9797000 	 2.307850 	 -0.7894611000 	 -2.6343820000 
408.60 	 224.9749000 	 2.307850 	 -0.7856305000 	 -2.6308700000 
408.80 	 224.9718000 	 2.307875 	 -0.7894580000 	 -2.6345510000 
409.00 	 224.9670000 	 2.307900 	 -0.7855193000 	 -2.6311810000 
409.20 	 224.9638000 	 2.307925 	 -0.7894961000 	 -2.6348620000 
409.40 	 224.9591000 	 2.307950 	 -0.7856687000 	 -2.6313660000 
409.60 	 224.9591000 	 2.308000 	 -0.7895756000 	 -2.6348430000 
409.80 	 224.9559000 	 2.308025 	 -0.7856910000 	 -2.6317060000 
410.00 	 224.9511000 	 2.308075 	 -0.7894071000 	 -2.6349100000 
410.20 	 224.9511000 	 2.308100 	 -0.7857640000 	 -2.6317690000 
410.40 	 224.9511000 	 2.308150 	 -0.7893117000 	 -2.6347890000 
410.60 	 224.9511000 	 2.308175 	 -0.7857895000 	 -2.6318710000 
410.80 	 224.9559000 	 2.308225 	 -0.7892577000 	 -2.6348150000 
411.00 	 224.9606000 	 2.308250 	 -0.7858976000 	 -2.6320430000 
411.20 	 224.9718000 	 2.308300 	 -0.7891083000 	 -2.6346180000 
411.40 	 224.9797000 	 2.308300 	 -0.7858499000 	 -2.6320490000 
411.60 	 224.9877000 	 2.308325 	 -0.7891337000 	 -2.6345510000 
411.80 	 224.9972000 	 2.308350 	 -0.7861646000 	 -2.6322590000 
412.00 	 225.0052000 	 2.308375 	 -0.7888730000 	 -2.6343250000 
412.20 	 225.0147000 	 2.308350 	 -0.7868290000 	 -2.6324530000 
412.40 	 225.0179000 	 2.308350 	 -0.7892259000 	 -2.6339310000 
412.60 	 225.0258000 	 2.308350 	 -0.7869180000 	 -2.6324150000 
412.80 	 225.0258000 	 2.308350 	 -0.7890479000 	 -2.6338640000 
413.00 	 225.0306000 	 2.308350 	 -0.7869752000 	 -2.6323220000 
413.20 	 225.0274000 	 2.308350 	 -0.7890224000 	 -2.6336380000 
413.40 	 225.0258000 	 2.308350 	 -0.7869117000 	 -2.6322400000 
413.60 	 225.0258000 	 2.308300 	 -0.7889970000 	 -2.6336290000 
413.80 	 225.0258000 	 2.308300 	 -0.7872963000 	 -2.6327610000 
414.00 	 225.0258000 	 2.308275 	 -0.7884216000 	 -2.6330440000 
414.20 	 225.0258000 	 2.308250 	 -0.7874139000 	 -2.6327670000 
414.40 	 225.0258000 	 2.308225 	 -0.7887936000 	 -2.6333940000 
414.60 	 225.0226000 	 2.308200 	 -0.7873090000 	 -2.6325510000 
414.80 	 225.0179000 	 2.308200 	 -0.7885329000 	 -2.6331840000 
415.00 	 225.0147000 	 2.308175 	 -0.7874298000 	 -2.6328120000 
415.20 	 225.0115000 	 2.308150 	 -0.7883866000 	 -2.6331520000 
415.40 	 225.0147000 	 2.308150 	 -0.7876523000 	 -2.6329680000 
415.60 	 225.0147000 	 2.308125 	 -0.7880211000 	 -2.6327420000 
415.80 	 225.0115000 	 2.308150 	 -0.7878177000 	 -2.6332310000 
416.00 	 225.0067000 	 2.308125 	 -0.7877700000 	 -2.6324780000 
416.20 	 225.0036000 	 2.308100 	 -0.7882722000 	 -2.6334700000 
416.40 	 224.9988000 	 2.308100 	 -0.7878494000 	 -2.6323440000 
416.60 	 224.9908000 	 2.308100 	 -0.7880402000 	 -2.6334030000 
416.80 	 224.9845000 	 2.308075 	 -0.7875347000 	 -2.6322430000 
417.00 	 224.9829000 	 2.308100 	 -0.7882945000 	 -2.6336830000 
417.20 	 224.9797000 	 2.308100 	 -0.7872264000 	 -2.6320010000 
417.40 	 224.9797000 	 2.308100 	 -0.7889239000 	 -2.6342200000 
417.60 	 224.9749000 	 2.308075 	 -0.7869212000 	 -2.6317410000 
417.80 	 224.9749000 	 2.308100 	 -0.7890956000 	 -2.6341310000 
418.00 	 224.9718000 	 2.308100 	 -0.7867050000 	 -2.6319280000 
418.20 	 224.9718000 	 2.308100 	 -0.7893085000 	 -2.6342270000 
418.40 	 224.9670000 	 2.308150 	 -0.7866256000 	 -2.6315020000 
418.60 	 224.9670000 	 2.308175 	 -0.7894198000 	 -2.6345220000 
418.80 	 224.9654000 	 2.308200 	 -0.7861614000 	 -2.6313400000 
419.00 	 224.9591000 	 2.308225 	 -0.7895374000 	 -2.6347570000 
419.20 	 224.9559000 	 2.308250 	 -0.7859961000 	 -2.6312670000 
419.40 	 224.9559000 	 2.308300 	 -0.7898839000 	 -2.6349640000 
419.60 	 224.9479000 	 2.308325 	 -0.7860629000 	 -2.6313370000 
419.80 	 224.9479000 	 2.308375 	 -0.7898776000 	 -2.6347860000 
420.00 	 224.9447000 	 2.308425 	 -0.7860374000 	 -2.6310760000 
420.20 	 224.9479000 	 2.308475 	 -0.7899793000 	 -2.6347800000 
420.40 	 224.9479000 	 2.308500 	 -0.7859961000 	 -2.6314000000 
420.60 	 224.9479000 	 2.308550 	 -0.7897536000 	 -2.6346590000 
420.80 	 224.9511000 	 2.308600 	 -0.7860534000 	 -2.6314770000 
421.00 	 224.9479000 	 2.308625 	 -0.7898871000 	 -2.6347030000 
421.20 	 224.9479000 	 2.308675 	 -0.7861837000 	 -2.6315560000 
421.40 	 224.9511000 	 2.308700 	 -0.7897282000 	 -2.6346810000 
421.60 	 224.9559000 	 2.308750 	 -0.7860470000 	 -2.6315120000 
421.80 	 224.9638000 	 2.308800 	 -0.7897536000 	 -2.6344490000 
422.00 	 224.9718000 	 2.308800 	 -0.7864253000 	 -2.6318550000 
422.20 	 224.9797000 	 2.308850 	 -0.7893658000 	 -2.6341120000 
422.40 	 224.9877000 	 2.308850 	 -0.7868131000 	 -2.6321410000 
422.60 	 224.9940000 	 2.308850 	 -0.7894675000 	 -2.6338890000 
422.80 	 224.9988000 	 2.308850 	 -0.7870547000 	 -2.6327450000 
423.00 	 225.0067000 	 2.308850 	 -0.7895184000 	 -2.6343470000 
423.20 	 225.0147000 	 2.308850 	 -0.7874553000 	 -2.6330280000 
423.40 	 225.0163000 	 2.308850 	 -0.7889716000 	 -2.6340010000 
423.60 	 225.0179000 	 2.308850 	 -0.7875665000 	 -2.6334250000 
423.80 	 225.0179000 	 2.308850 	 -0.7887936000 	 -2.6335370000 
424.00 	 225.0147000 	 2.308850 	 -0.7880147000 	 -2.6336830000 
424.20 	 225.0115000 	 2.308850 	 -0.7882531000 	 -2.6332160000 
424.40 	 225.0115000 	 2.308850 	 -0.7884662000 	 -2.6341280000 
424.60 	 225.0115000 	 2.308850 	 -0.7880020000 	 -2.6330760000 
424.80 	 225.0131000 	 2.308850 	 -0.7886474000 	 -2.6341950000 
425.00 	 225.0115000 	 2.308850 	 -0.7876778000 	 -2.6328630000 
425.20 	 225.0115000 	 2.308850 	 -0.7889112000 	 -2.6343440000 
425.40 	 225.0115000 	 2.308850 	 -0.7874743000 	 -2.6325390000 
425.60 	 225.0036000 	 2.308850 	 -0.7894071000 	 -2.6347130000 
425.80 	 224.9988000 	 2.308850 	 -0.7873122000 	 -2.6324940000 
426.00 	 224.9988000 	 2.308850 	 -0.7893085000 	 -2.6348620000 
426.20 	 224.9956000 	 2.308850 	 -0.7869466000 	 -2.6321190000 
426.40 	 224.9956000 	 2.308850 	 -0.7898553000 	 -2.6352210000 
426.60 	 224.9956000 	 2.308850 	 -0.7866128000 	 -2.6320620000 
426.80 	 224.9956000 	 2.308850 	 -0.7902368000 	 -2.6351990000 
427.00 	 224.9956000 	 2.308850 	 -0.7866001000 	 -2.6318900000 
427.20 	 224.9908000 	 2.308850 	 -0.7901192000 	 -2.6353710000 
427.40 	 224.9908000 	 2.308850 	 -0.7863522000 	 -2.6317630000 
427.60 	 224.9877000 	 2.308850 	 -0.7902495000 	 -2.6352980000 
427.80 	 224.9877000 	 2.308850 	 -0.7863681000 	 -2.6317280000 
428.00 	 224.9877000 	 2.308850 	 -0.7902877000 	 -2.6352310000 
428.20 	 224.9829000 	 2.308850 	 -0.7863998000 	 -2.6319340000 
428.40 	 224.9829000 	 2.308850 	 -0.7902400000 	 -2.6353070000 
428.60 	 224.9813000 	 2.308850 	 -0.7864857000 	 -2.6321670000 
428.80 	 224.9797000 	 2.308850 	 -0.7902400000 	 -2.6352060000 
429.00 	 224.9797000 	 2.308850 	 -0.7865620000 	 -2.6320970000 
429.20 	 224.9797000 	 2.308850 	 -0.7901001000 	 -2.6351520000 
429.40 	 224.9749000 	 2.308850 	 -0.7867146000 	 -2.6321540000 
429.60 	 224.9718000 	 2.308850 	 -0.7900842000 	 -2.6348590000 
429.80 	 224.9718000 	 2.308875 	 -0.7866573000 	 -2.6321190000 
430.00 	 224.9670000 	 2.308875 	 -0.7901255000 	 -2.6347760000 
430.20 	 224.9670000 	 2.308925 	 -0.7869784000 	 -2.6323100000 
430.40 	 224.9638000 	 2.308950 	 -0.7897504000 	 -2.6343630000 
430.60 	 224.9638000 	 2.308975 	 -0.7873631000 	 -2.6326820000 
430.80 	 224.9591000 	 2.309000 	 -0.7894071000 	 -2.6340930000 
431.00 	 224.9591000 	 2.309050 	 -0.7875729000 	 -2.6327480000 
431.20 	 224.9591000 	 2.309075 	 -0.7895152000 	 -2.6340710000 
431.40 	 224.9591000 	 2.309100 	 -0.7874171000 	 -2.6328750000 
431.60 	 224.9638000 	 2.309125 	 -0.7891814000 	 -2.6338130000 
431.80 	 224.9670000 	 2.309150 	 -0.7876778000 	 -2.6330980000 
432.00 	 224.9686000 	 2.309200 	 -0.7891083000 	 -2.6336480000 
432.20 	 224.9734000 	 2.309200 	 -0.7881196000 	 -2.6332730000 
432.40 	 224.9749000 	 2.309225 	 -0.7884757000 	 -2.6332250000 
432.60 	 224.9797000 	 2.309250 	 -0.7881959000 	 -2.6336350000 
432.80 	 224.9797000 	 2.309250 	 -0.7885838000 	 -2.6326850000 
433.00 	 224.9797000 	 2.309250 	 -0.7886219000 	 -2.6333620000 
433.20 	 224.9797000 	 2.309275 	 -0.7885170000 	 -2.6325580000 
433.40 	 224.9829000 	 2.309300 	 -0.7887618000 	 -2.6334760000 
433.60 	 224.9829000 	 2.309325 	 -0.7884693000 	 -2.6324050000 
433.80 	 224.9877000 	 2.309300 	 -0.7893944000 	 -2.6347860000 
434.00 	 224.9877000 	 2.309300 	 -0.7881133000 	 -2.6331140000 
434.20 	 224.9908000 	 2.309325 	 -0.7897345000 	 -2.6341950000 
434.40 	 224.9908000 	 2.309350 	 -0.7881864000 	 -2.6320970000 
434.60 	 224.9908000 	 2.309350 	 -0.7897059000 	 -2.6341500000 
434.80 	 224.9908000 	 2.309375 	 -0.7881927000 	 -2.6321160000 
435.00 	 224.9893000 	 2.309350 	 -0.7899221000 	 -2.6341220000 
435.20 	 224.9908000 	 2.309350 	 -0.7880751000 	 -2.6320390000 
435.40 	 224.9877000 	 2.309350 	 -0.7899793000 	 -2.6341920000 
435.60 	 224.9893000 	 2.309350 	 -0.7877922000 	 -2.6317880000 
435.80 	 224.9877000 	 2.309350 	 -0.7904021000 	 -2.6346140000 
436.00 	 224.9877000 	 2.309350 	 -0.7875347000 	 -2.6317340000 
436.20 	 224.9861000 	 2.309350 	 -0.7905133000 	 -2.6348240000 
436.40 	 224.9829000 	 2.309350 	 -0.7873821000 	 -2.6316230000 
436.60 	 224.9797000 	 2.309375 	 -0.7907740000 	 -2.6347700000 
436.80 	 224.9765000 	 2.309375 	 -0.7872455000 	 -2.6314770000 
437.00 	 224.9749000 	 2.309400 	 -0.7908853000 	 -2.6348910000 
437.20 	 224.9749000 	 2.309425 	 -0.7870324000 	 -2.6314190000 
437.40 	 224.9797000 	 2.309450 	 -0.7908885000 	 -2.6349990000 
437.60 	 224.9797000 	 2.309475 	 -0.7870293000 	 -2.6315150000 
437.80 	 224.9829000 	 2.309450 	 -0.7911046000 	 -2.6350720000 
438.00 	 224.9829000 	 2.309450 	 -0.7870801000 	 -2.6315180000 
438.20 	 224.9877000 	 2.309475 	 -0.7911714000 	 -2.6348850000 
438.40 	 224.9797000 	 2.309500 	 -0.7872359000 	 -2.6315470000 
438.60 	 224.9797000 	 2.309525 	 -0.7910951000 	 -2.6347450000 
438.80 	 224.9718000 	 2.309500 	 -0.7873281000 	 -2.6322840000 
439.00 	 224.9718000 	 2.309525 	 -0.7910697000 	 -2.6349610000 
439.20 	 224.9718000 	 2.309550 	 -0.7874680000 	 -2.6317310000 
439.40 	 224.9718000 	 2.309575 	 -0.7910601000 	 -2.6347760000 
439.60 	 224.9749000 	 2.309600 	 -0.7874234000 	 -2.6320140000 
439.80 	 224.9749000 	 2.309625 	 -0.7910792000 	 -2.6346620000 
440.00 	 224.9797000 	 2.309625 	 -0.7877223000 	 -2.6320870000 
440.20 	 224.9797000 	 2.309650 	 -0.7905642000 	 -2.6343570000 
440.40 	 224.9749000 	 2.309650 	 -0.7880370000 	 -2.6323250000 
440.60 	 224.9781000 	 2.309675 	 -0.7904117000 	 -2.6340740000 
440.80 	 224.9749000 	 2.309700 	 -0.7882945000 	 -2.6329010000 
441.00 	 224.9749000 	 2.309700 	 -0.7899094000 	 -2.6338990000 
441.20 	 224.9781000 	 2.309725 	 -0.7887999000 	 -2.6333300000 
441.40 	 224.9797000 	 2.309750 	 -0.7895820000 	 -2.6334640000 
441.60 	 224.9829000 	 2.309775 	 -0.7892990000 	 -2.6336380000 
441.80 	 224.9829000 	 2.309750 	 -0.7894135000 	 -2.6330440000 
442.00 	 224.9829000 	 2.309775 	 -0.7897632000 	 -2.6341660000 
442.20 	 224.9829000 	 2.309800 	 -0.7891369000 	 -2.6331330000 
442.40 	 224.9877000 	 2.309800 	 -0.7899094000 	 -2.6344520000 
442.60 	 224.9908000 	 2.309825 	 -0.7888317000 	 -2.6328060000 
442.80 	 224.9956000 	 2.309800 	 -0.7902336000 	 -2.6350820000 
443.00 	 224.9988000 	 2.309800 	 -0.7886124000 	 -2.6328400000 
443.20 	 225.0004000 	 2.309800 	 -0.7906024000 	 -2.6352720000 
443.40 	 225.0020000 	 2.309800 	 -0.7883294000 	 -2.6327830000 
443.60 	 224.9988000 	 2.309800 	 -0.7907550000 	 -2.6352690000 
443.80 	 224.9988000 	 2.309800 	 -0.7879766000 	 -2.6323570000 
444.00 	 224.9956000 	 2.309800 	 -0.7910125000 	 -2.6354310000 
444.20 	 224.9956000 	 2.309800 	 -0.7877191000 	 -2.6322620000 
444.40 	 224.9908000 	 2.309800 	 -0.7913939000 	 -2.6355200000 
444.60 	 224.9908000 	 2.309800 	 -0.7878430000 	 -2.6323570000 
444.80 	 224.9893000 	 2.309800 	 -0.7913176000 	 -2.6357840000 
445.00 	 224.9877000 	 2.309800 	 -0.7876269000 	 -2.6322490000 
445.20 	 224.9829000 	 2.309825 	 -0.7914289000 	 -2.6358860000 
445.40 	 224.9829000 	 2.309825 	 -0.7875983000 	 -2.6325700000 
445.60 	 224.9813000 	 2.309850 	 -0.7915433000 	 -2.6358030000 
445.80 	 224.9813000 	 2.309850 	 -0.7875760000 	 -2.6324110000 
446.00 	 224.9797000 	 2.309850 	 -0.7914035000 	 -2.6360730000 
446.20 	 224.9797000 	 2.309875 	 -0.7875093000 	 -2.6326470000 
446.40 	 224.9749000 	 2.309875 	 -0.7914352000 	 -2.6361750000 
446.60 	 224.9749000 	 2.309900 	 -0.7876873000 	 -2.6326750000 
446.80 	 224.9718000 	 2.309925 	 -0.7914956000 	 -2.6359720000 
447.00 	 224.9718000 	 2.309950 	 -0.7875760000 	 -2.6329010000 
447.20 	 224.9718000 	 2.309975 	 -0.7912509000 	 -2.6359340000 
447.40 	 224.9718000 	 2.309975 	 -0.7879925000 	 -2.6331010000 
447.60 	 224.9718000 	 2.310000 	 -0.7910983000 	 -2.6355870000 
447.80 	 224.9670000 	 2.310025 	 -0.7880815000 	 -2.6332660000 
448.00 	 224.9718000 	 2.310050 	 -0.7908440000 	 -2.6353550000 
448.20 	 224.9718000 	 2.310075 	 -0.7883866000 	 -2.6334790000 
448.40 	 224.9718000 	 2.310100 	 -0.7906914000 	 -2.6350780000 
448.60 	 224.9749000 	 2.310125 	 -0.7885901000 	 -2.6338200000 
448.80 	 224.9797000 	 2.310125 	 -0.7902622000 	 -2.6345980000 
449.00 	 224.9813000 	 2.310150 	 -0.7891560000 	 -2.6343890000 
449.20 	 224.9829000 	 2.310150 	 -0.7898903000 	 -2.6343440000 
449.40 	 224.9877000 	 2.310150 	 -0.7892831000 	 -2.6343350000 
449.60 	 224.9908000 	 2.310175 	 -0.7896964000 	 -2.6337460000 
449.80 	 224.9956000 	 2.310200 	 -0.7895947000 	 -2.6343850000 
450.00 	 224.9956000 	 2.310225 	 -0.7896042000 	 -2.6336160000 
450.20 	 224.9988000 	 2.310200 	 -0.7898521000 	 -2.6349580000 
450.40 	 225.0036000 	 2.310200 	 -0.7895978000 	 -2.6340550000 
450.60 	 225.0067000 	 2.310200 	 -0.7901001000 	 -2.6351830000 
450.80 	 225.0115000 	 2.310200 	 -0.7892068000 	 -2.6337370000 
451.00 	 225.0179000 	 2.310200 	 -0.7904911000 	 -2.6355390000 
451.20 	 225.0226000 	 2.310200 	 -0.7890224000 	 -2.6336700000 
451.40 	 225.0226000 	 2.310200 	 -0.7906628000 	 -2.6356860000 
451.60 	 225.0195000 	 2.310200 	 -0.7888158000 	 -2.6335910000 
451.80 	 225.0179000 	 2.310200 	 -0.7906469000 	 -2.6357620000 
452.00 	 225.0147000 	 2.310200 	 -0.7887046000 	 -2.6335270000 
452.20 	 225.0067000 	 2.310200 	 -0.7906628000 	 -2.6357590000 
452.40 	 225.0004000 	 2.310200 	 -0.7888031000 	 -2.6335370000 
452.60 	 224.9956000 	 2.310200 	 -0.7910156000 	 -2.6359080000 
452.80 	 224.9893000 	 2.310200 	 -0.7886823000 	 -2.6336990000 
453.00 	 224.9877000 	 2.310200 	 -0.7907677000 	 -2.6357430000 
453.20 	 224.9829000 	 2.310200 	 -0.7886346000 	 -2.6334570000 
453.40 	 224.9877000 	 2.310200 	 -0.7909711000 	 -2.6361880000 
453.60 	 224.9877000 	 2.310200 	 -0.7883136000 	 -2.6334640000 
453.80 	 224.9877000 	 2.310200 	 -0.7911587000 	 -2.6359970000 
454.00 	 224.9877000 	 2.310200 	 -0.7883072000 	 -2.6334130000 
454.20 	 224.9877000 	 2.310200 	 -0.7911364000 	 -2.6361150000 
454.40 	 224.9877000 	 2.310200 	 -0.7882118000 	 -2.6333140000 
454.60 	 224.9861000 	 2.310200 	 -0.7911332000 	 -2.6361240000 
454.80 	 224.9797000 	 2.310200 	 -0.7881514000 	 -2.6330440000 
455.00 	 224.9749000 	 2.310200 	 -0.7912191000 	 -2.6362160000 
455.20 	 224.9718000 	 2.310200 	 -0.7880147000 	 -2.6329740000 
455.40 	 224.9670000 	 2.310225 	 -0.7915815000 	 -2.6364230000 
455.60 	 224.9638000 	 2.310225 	 -0.7878017000 	 -2.6328500000 
455.80 	 224.9638000 	 2.310275 	 -0.7913558000 	 -2.6363060000 
456.00 	 224.9591000 	 2.310300 	 -0.7878335000 	 -2.6329800000 
456.20 	 224.9591000 	 2.310350 	 -0.7916133000 	 -2.6361660000 
456.40 	 224.9559000 	 2.310375 	 -0.7878463000 	 -2.6327710000 
456.60 	 224.9559000 	 2.310425 	 -0.7916355000 	 -2.6362770000 
456.80 	 224.9559000 	 2.310450 	 -0.7878653000 	 -2.6326660000 
457.00 	 224.9591000 	 2.310500 	 -0.7915561000 	 -2.6361590000 
457.20 	 224.9638000 	 2.310525 	 -0.7877795000 	 -2.6330380000 
457.40 	 224.9670000 	 2.310550 	 -0.7914575000 	 -2.6361110000 
457.60 	 224.9670000 	 2.310575 	 -0.7878907000 	 -2.6329990000 
457.80 	 224.9749000 	 2.310600 	 -0.7915719000 	 -2.6360580000 
458.00 	 224.9797000 	 2.310625 	 -0.7879829000 	 -2.6330850000 
458.20 	 224.9829000 	 2.310650 	 -0.7916164000 	 -2.6360070000 
458.40 	 224.9829000 	 2.310675 	 -0.7878876000 	 -2.6330760000 
458.60 	 224.9877000 	 2.310650 	 -0.7916069000 	 -2.6363820000 
458.80 	 224.9877000 	 2.310650 	 -0.7880783000 	 -2.6334730000 
459.00 	 224.9908000 	 2.310675 	 -0.7915783000 	 -2.6362230000 
459.20 	 224.9908000 	 2.310675 	 -0.7882627000 	 -2.6336000000 
459.40 	 224.9908000 	 2.310700 	 -0.7915179000 	 -2.6358670000 
459.60 	 224.9956000 	 2.310725 	 -0.7883994000 	 -2.6336350000 
459.80 	 224.9956000 	 2.310700 	 -0.7914448000 	 -2.6358290000 
460.00 	 224.9972000 	 2.310700 	 -0.7887363000 	 -2.6340900000 
460.20 	 224.9988000 	 2.310700 	 -0.7911491000 	 -2.6355930000 
460.40 	 224.9988000 	 2.310700 	 -0.7891242000 	 -2.6343630000 
460.60 	 225.0036000 	 2.310700 	 -0.7908567000 	 -2.6352950000 
460.80 	 225.0036000 	 2.310700 	 -0.7892545000 	 -2.6343440000 
461.00 	 224.9988000 	 2.310700 	 -0.7907073000 	 -2.6352880000 
461.20 	 224.9972000 	 2.310700 	 -0.7896201000 	 -2.6349580000 
461.40 	 224.9908000 	 2.310700 	 -0.7901828000 	 -2.6349610000 
461.60 	 224.9908000 	 2.310700 	 -0.7898744000 	 -2.6352570000 
461.80 	 224.9908000 	 2.310700 	 -0.7898299000 	 -2.6345730000 
462.00 	 224.9877000 	 2.310700 	 -0.7902050000 	 -2.6354660000 
462.20 	 224.9829000 	 2.310700 	 -0.7895978000 	 -2.6343760000 
462.40 	 224.9797000 	 2.310700 	 -0.7906278000 	 -2.6355710000 
462.60 	 224.9718000 	 2.310700 	 -0.7894166000 	 -2.6341760000 
462.80 	 224.9638000 	 2.310725 	 -0.7910347000 	 -2.6359080000 
463.00 	 224.9559000 	 2.310775 	 -0.7891147000 	 -2.6336830000 
463.20 	 224.9495000 	 2.310800 	 -0.7912318000 	 -2.6361630000 
463.40 	 224.9447000 	 2.310850 	 -0.7887236000 	 -2.6334890000 
463.60 	 224.9400000 	 2.310900 	 -0.7914479000 	 -2.6364330000 
463.80 	 224.9384000 	 2.310950 	 -0.7886378000 	 -2.6334250000 
464.00 	 224.9368000 	 2.310975 	 -0.7918389000 	 -2.6366330000 
464.20 	 224.9368000 	 2.311050 	 -0.7884248000 	 -2.6333900000 
464.40 	 224.9368000 	 2.311075 	 -0.7917913000 	 -2.6367190000 
464.60 	 224.9368000 	 2.311150 	 -0.7883613000 	 -2.6334060000 
464.80 	 224.9400000 	 2.311175 	 -0.7919979000 	 -2.6366710000 
465.00 	 224.9432000 	 2.311250 	 -0.7882214000 	 -2.6333170000 
465.20 	 224.9511000 	 2.311275 	 -0.7919057000 	 -2.6366460000 
465.40 	 224.9591000 	 2.311325 	 -0.7880942000 	 -2.6332980000 
465.60 	 224.9670000 	 2.311350 	 -0.7919025000 	 -2.6366840000 
465.80 	 224.9797000 	 2.311400 	 -0.7882182000 	 -2.6333940000 
466.00 	 224.9877000 	 2.311425 	 -0.7919884000 	 -2.6366740000 
466.20 	 224.9956000 	 2.311400 	 -0.7886060000 	 -2.6337020000 
466.40 	 225.0020000 	 2.311400 	 -0.7923095000 	 -2.6368270000 
466.60 	 225.0067000 	 2.311400 	 -0.7885774000 	 -2.6336700000 
466.80 	 225.0115000 	 2.311400 	 -0.7921250000 	 -2.6367600000 
467.00 	 225.0115000 	 2.311400 	 -0.7887204000 	 -2.6338770000 
467.20 	 225.0115000 	 2.311400 	 -0.7921346000 	 -2.6365540000 
467.40 	 225.0067000 	 2.311400 	 -0.7887077000 	 -2.6339530000 
467.60 	 225.0036000 	 2.311400 	 -0.7919566000 	 -2.6365120000 
467.80 	 224.9988000 	 2.311400 	 -0.7888444000 	 -2.6340550000 
468.00 	 224.9908000 	 2.311400 	 -0.7919057000 	 -2.6364100000 
468.20 	 224.9908000 	 2.311400 	 -0.7889048000 	 -2.6342390000 
468.40 	 224.9877000 	 2.311400 	 -0.7916482000 	 -2.6362320000 
468.60 	 224.9877000 	 2.311400 	 -0.7892545000 	 -2.6343630000 
468.80 	 224.9829000 	 2.311400 	 -0.7915084000 	 -2.6361530000 
469.00 	 224.9797000 	 2.311400 	 -0.7891210000 	 -2.6344460000 
469.20 	 224.9797000 	 2.311400 	 -0.7913653000 	 -2.6359910000 
469.40 	 224.9749000 	 2.311425 	 -0.7893499000 	 -2.6345760000 
469.60 	 224.9718000 	 2.311450 	 -0.7914607000 	 -2.6358220000 
469.80 	 224.9670000 	 2.311475 	 -0.7898521000 	 -2.6349960000 
470.00 	 224.9638000 	 2.311500 	 -0.7910697000 	 -2.6354690000 
470.20 	 224.9559000 	 2.311525 	 -0.7900143000 	 -2.6352720000 
470.40 	 224.9463000 	 2.311575 	 -0.7906787000 	 -2.6352850000 
470.60 	 224.9400000 	 2.311625 	 -0.7898172000 	 -2.6353390000 
470.80 	 224.9336000 	 2.311675 	 -0.7904720000 	 -2.6353610000 
471.00 	 224.9368000 	 2.311725 	 -0.7900556000 	 -2.6354600000 
471.20 	 224.9400000 	 2.311775 	 -0.7901923000 	 -2.6349290000 
471.40 	 224.9479000 	 2.311825 	 -0.7902940000 	 -2.6356790000 
471.60 	 224.9527000 	 2.311850 	 -0.7900047000 	 -2.6350310000 
471.80 	 224.9606000 	 2.311900 	 -0.7902527000 	 -2.6356920000 
472.00 	 224.9702000 	 2.311925 	 -0.7898362000 	 -2.6346520000 
472.20 	 224.9749000 	 2.311950 	 -0.7906723000 	 -2.6359880000 
472.40 	 224.9877000 	 2.311950 	 -0.7895883000 	 -2.6345380000 
472.60 	 224.9956000 	 2.311975 	 -0.7906723000 	 -2.6360510000 
472.80 	 225.0036000 	 2.312000 	 -0.7895406000 	 -2.6344940000 
473.00 	 225.0115000 	 2.312000 	 -0.7907994000 	 -2.6360920000 
473.20 	 225.0147000 	 2.312000 	 -0.7897599000 	 -2.6344900000 
473.40 	 225.0226000 	 2.312000 	 -0.7910983000 	 -2.6362830000 
473.60 	 225.0226000 	 2.312000 	 -0.7894357000 	 -2.6342710000 
473.80 	 225.0258000 	 2.312000 	 -0.7917881000 	 -2.6368550000 
474.00 	 225.0226000 	 2.312000 	 -0.7891433000 	 -2.6338890000 
474.20 	 225.0226000 	 2.312000 	 -0.7918389000 	 -2.6368970000 
474.40 	 225.0179000 	 2.311950 	 -0.7888762000 	 -2.6339240000 
474.60 	 225.0179000 	 2.311950 	 -0.7920265000 	 -2.6368680000 
474.80 	 225.0147000 	 2.311950 	 -0.7888508000 	 -2.6336030000 
475.00 	 225.0131000 	 2.311950 	 -0.7920329000 	 -2.6369510000 
475.20 	 225.0099000 	 2.311900 	 -0.7887109000 	 -2.6336670000 
475.40 	 225.0067000 	 2.311900 	 -0.7921378000 	 -2.6371260000 
475.60 	 225.0036000 	 2.311900 	 -0.7885520000 	 -2.6336640000 
475.80 	 225.0036000 	 2.311900 	 -0.7922649000 	 -2.6372690000 
476.00 	 225.0036000 	 2.311900 	 -0.7887490000 	 -2.6336570000 
476.20 	 225.0036000 	 2.311900 	 -0.7922618000 	 -2.6370430000 
476.40 	 225.0036000 	 2.311900 	 -0.7885965000 	 -2.6338610000 
476.60 	 224.9988000 	 2.311900 	 -0.7921632000 	 -2.6372080000 
476.80 	 224.9988000 	 2.311900 	 -0.7887523000 	 -2.6336730000 
477.00 	 224.9956000 	 2.311900 	 -0.7922459000 	 -2.6371610000 
477.20 	 224.9908000 	 2.311900 	 -0.7886251000 	 -2.6337270000 
477.40 	 224.9829000 	 2.311900 	 -0.7924111000 	 -2.6372590000 
477.60 	 224.9797000 	 2.311900 	 -0.7885392000 	 -2.6335460000 
477.80 	 224.9718000 	 2.311900 	 -0.7924271000 	 -2.6373830000 
478.00 	 224.9670000 	 2.311900 	 -0.7884057000 	 -2.6335020000 
478.20 	 224.9654000 	 2.311900 	 -0.7925701000 	 -2.6374880000 
478.40 	 224.9670000 	 2.311900 	 -0.7884662000 	 -2.6336220000 
478.60 	 224.9718000 	 2.311925 	 -0.7925224000 	 -2.6373200000 
478.80 	 224.9718000 	 2.311950 	 -0.7882945000 	 -2.6334510000 
479.00 	 224.9718000 	 2.311975 	 -0.7927418000 	 -2.6373230000 
479.20 	 224.9670000 	 2.312000 	 -0.7882054000 	 -2.6335110000 
479.40 	 224.9670000 	 2.312025 	 -0.7926083000 	 -2.6372690000 
479.60 	 224.9638000 	 2.312075 	 -0.7883231000 	 -2.6336160000 
479.80 	 224.9622000 	 2.312100 	 -0.7925479000 	 -2.6372180000 
480.00 	 224.9591000 	 2.312125 	 -0.7882722000 	 -2.6336570000 
480.20 	 224.9559000 	 2.312150 	 -0.7925065000 	 -2.6371030000 
480.40 	 224.9559000 	 2.312200 	 -0.7885265000 	 -2.6337850000 
480.60 	 224.9559000 	 2.312225 	 -0.7922872000 	 -2.6369320000 
480.80 	 224.9591000 	 2.312275 	 -0.7886060000 	 -2.6337940000 
481.00 	 224.9606000 	 2.312300 	 -0.7923095000 	 -2.6369000000 
481.20 	 224.9670000 	 2.312350 	 -0.7885965000 	 -2.6340390000 
481.40 	 224.9718000 	 2.312375 	 -0.7922046000 	 -2.6367630000 
481.60 	 224.9781000 	 2.312400 	 -0.7888444000 	 -2.6341470000 
481.80 	 224.9829000 	 2.312425 	 -0.7922586000 	 -2.6366780000 
482.00 	 224.9908000 	 2.312400 	 -0.7893022000 	 -2.6341120000 
482.20 	 224.9956000 	 2.312400 	 -0.7923222000 	 -2.6366010000 
482.40 	 224.9988000 	 2.312400 	 -0.7892068000 	 -2.6342360000 
482.60 	 225.0067000 	 2.312400 	 -0.7922363000 	 -2.6365850000 
482.80 	 225.0115000 	 2.312400 	 -0.7896392000 	 -2.6347100000 
483.00 	 225.0147000 	 2.312400 	 -0.7920011000 	 -2.6364550000 
483.20 	 225.0179000 	 2.312400 	 -0.7895184000 	 -2.6346330000 
483.40 	 225.0179000 	 2.312400 	 -0.7921791000 	 -2.6364140000 
483.60 	 225.0179000 	 2.312400 	 -0.7895184000 	 -2.6346300000 
483.80 	 225.0147000 	 2.312400 	 -0.7918453000 	 -2.6360860000 
484.00 	 225.0067000 	 2.312400 	 -0.7899984000 	 -2.6349770000 
484.20 	 225.0067000 	 2.312400 	 -0.7917245000 	 -2.6360420000 
484.40 	 225.0036000 	 2.312400 	 -0.7900397000 	 -2.6352530000 
484.60 	 224.9988000 	 2.312400 	 -0.7914575000 	 -2.6358830000 
484.80 	 224.9988000 	 2.312400 	 -0.7902591000 	 -2.6353680000 
485.00 	 224.9956000 	 2.312400 	 -0.7912223000 	 -2.6355110000 
485.20 	 224.9956000 	 2.312400 	 -0.7904561000 	 -2.6355490000 
485.40 	 224.9956000 	 2.312400 	 -0.7911015000 	 -2.6355330000 
485.60 	 224.9908000 	 2.312400 	 -0.7905133000 	 -2.6356790000 
485.80 	 224.9908000 	 2.312400 	 -0.7909012000 	 -2.6354220000 
486.00 	 224.9877000 	 2.312400 	 -0.7907677000 	 -2.6358250000 
486.20 	 224.9877000 	 2.312400 	 -0.7906628000 	 -2.6351640000 
486.40 	 224.9877000 	 2.312400 	 -0.7908313000 	 -2.6358890000 
486.60 	 224.9845000 	 2.312400 	 -0.7908790000 	 -2.6352690000 
486.80 	 224.9829000 	 2.312400 	 -0.7908726000 	 -2.6358440000 
487.00 	 224.9845000 	 2.312400 	 -0.7908662000 	 -2.6351930000 
487.20 	 224.9845000 	 2.312400 	 -0.7909870000 	 -2.6357330000 
487.40 	 224.9829000 	 2.312425 	 -0.7906755000 	 -2.6351010000 
487.60 	 224.9797000 	 2.312425 	 -0.7913113000 	 -2.6362740000 
487.80 	 224.9749000 	 2.312450 	 -0.7905610000 	 -2.6350820000 
488.00 	 224.9718000 	 2.312475 	 -0.7913272000 	 -2.6362320000 
488.20 	 224.9718000 	 2.312475 	 -0.7903004000 	 -2.6349040000 
488.40 	 224.9670000 	 2.312500 	 -0.7913558000 	 -2.6362930000 
488.60 	 224.9718000 	 2.312525 	 -0.7905769000 	 -2.6351230000 
488.80 	 224.9718000 	 2.312550 	 -0.7912318000 	 -2.6361110000 
489.00 	 224.9718000 	 2.312575 	 -0.7904021000 	 -2.6347890000 
489.20 	 224.9670000 	 2.312575 	 -0.7917340000 	 -2.6365410000 
489.40 	 224.9670000 	 2.312625 	 -0.7900588000 	 -2.6346210000 
489.60 	 224.9670000 	 2.312650 	 -0.7921410000 	 -2.6369830000 
489.80 	 224.9670000 	 2.312675 	 -0.7897727000 	 -2.6341950000 
490.00 	 224.9670000 	 2.312700 	 -0.7922077000 	 -2.6370210000 
490.20 	 224.9718000 	 2.312725 	 -0.7896360000 	 -2.6340840000 
490.40 	 224.9718000 	 2.312750 	 -0.7923825000 	 -2.6370430000 
490.60 	 224.9781000 	 2.312775 	 -0.7893594000 	 -2.6340230000 
490.80 	 224.9797000 	 2.312800 	 -0.7925892000 	 -2.6371960000 
491.00 	 224.9829000 	 2.312825 	 -0.7885647000 	 -2.6337530000 
491.20 	 224.9877000 	 2.312800 	 -0.7933140000 	 -2.6375260000 
491.40 	 224.9908000 	 2.312800 	 -0.7898299000 	 -2.6341090000 
491.60 	 224.9972000 	 2.312800 	 -0.7932949000 	 -2.6374720000 
491.80 	 225.0004000 	 2.312800 	 -0.7896233000 	 -2.6340200000 
492.00 	 225.0083000 	 2.312800 	 -0.7932250000 	 -2.6375640000 
492.20 	 225.0115000 	 2.312800 	 -0.7896233000 	 -2.6338770000 
492.40 	 225.0147000 	 2.312800 	 -0.7932727000 	 -2.6373610000 
492.60 	 225.0147000 	 2.312800 	 -0.7894484000 	 -2.6340610000 
492.80 	 225.0147000 	 2.312800 	 -0.7933331000 	 -2.6375100000 
493.00 	 225.0067000 	 2.312800 	 -0.7894738000 	 -2.6341560000 
493.20 	 225.0036000 	 2.312800 	 -0.7932345000 	 -2.6373320000 
493.40 	 224.9988000 	 2.312800 	 -0.7895915000 	 -2.6342360000 
493.60 	 224.9956000 	 2.312800 	 -0.7930470000 	 -2.6372210000 
493.80 	 224.9956000 	 2.312800 	 -0.7895692000 	 -2.6342770000 
494.00 	 224.9956000 	 2.312800 	 -0.7930851000 	 -2.6371450000 
494.20 	 224.9956000 	 2.312800 	 -0.7896264000 	 -2.6344970000 
494.40 	 224.9956000 	 2.312800 	 -0.7928880000 	 -2.6370750000 
494.60 	 224.9956000 	 2.312800 	 -0.7896678000 	 -2.6345410000 
494.80 	 224.9908000 	 2.312800 	 -0.7928181000 	 -2.6369570000 
495.00 	 224.9877000 	 2.312800 	 -0.7900524000 	 -2.6347130000 
495.20 	 224.9829000 	 2.312800 	 -0.7928435000 	 -2.6366110000 
495.40 	 224.9797000 	 2.312800 	 -0.7900588000 	 -2.6350400000 
495.60 	 224.9749000 	 2.312800 	 -0.7926051000 	 -2.6365820000 
495.80 	 224.9718000 	 2.312825 	 -0.7899253000 	 -2.6349800000 
496.00 	 224.9718000 	 2.312825 	 -0.7928880000 	 -2.6370620000 
496.20 	 224.9718000 	 2.312850 	 -0.7903798000 	 -2.6352880000 
496.40 	 224.9702000 	 2.312875 	 -0.7923508000 	 -2.6364230000 
496.60 	 224.9670000 	 2.312900 	 -0.7903194000 	 -2.6353290000 
496.80 	 224.9702000 	 2.312925 	 -0.7924302000 	 -2.6365790000 
497.00 	 224.9670000 	 2.312950 	 -0.7905070000 	 -2.6354190000 
497.20 	 224.9638000 	 2.312975 	 -0.7921727000 	 -2.6363850000 
497.40 	 224.9591000 	 2.313000 	 -0.7905960000 	 -2.6354660000 
497.60 	 224.9591000 	 2.313025 	 -0.7920297000 	 -2.6363790000 
497.80 	 224.9559000 	 2.313075 	 -0.7905896000 	 -2.6356820000 
498.00 	 224.9591000 	 2.313100 	 -0.7918676000 	 -2.6363470000 
498.20 	 224.9591000 	 2.313125 	 -0.7904720000 	 -2.6355390000 
498.40 	 224.9654000 	 2.313175 	 -0.7920551000 	 -2.6363850000 
498.60 	 224.9718000 	 2.313200 	 -0.7903321000 	 -2.6355620000 
498.80 	 224.9749000 	 2.313225 	 -0.7917277000 	 -2.6361820000 
499.00 	 224.9829000 	 2.313250 	 -0.7906246000 	 -2.6358350000 
499.20 	 224.9908000 	 2.313275 	 -0.7916196000 	 -2.6360700000 
499.40 	 224.9988000 	 2.313250 	 -0.7914289000 	 -2.6364040000 
499.60 	 225.0052000 	 2.313250 	 -0.7921823000 	 -2.6364390000 
499.80 	 225.0115000 	 2.313250 	 -0.7919788000 	 -2.6369410000 
500.00 	 225.0147000 	 2.313250 	 -0.7918644000 	 -2.6363150000 
500.20 	 225.0179000 	 2.313250 	 -0.7919280000 	 -2.6370530000 
500.40 	 225.0179000 	 2.313250 	 -0.7915688000 	 -2.6359370000 
500.60 	 225.0226000 	 2.313250 	 -0.7922077000 	 -2.6371670000 
500.80 	 225.0226000 	 2.313250 	 -0.7914798000 	 -2.6358990000 
501.00 	 225.0226000 	 2.313250 	 -0.7925637000 	 -2.6374280000 
501.20 	 225.0226000 	 2.313250 	 -0.7913017000 	 -2.6357080000 
501.40 	 225.0163000 	 2.313250 	 -0.7927354000 	 -2.6374910000 
501.60 	 225.0163000 	 2.313225 	 -0.7910156000 	 -2.6355490000 
501.80 	 225.0115000 	 2.313200 	 -0.7931678000 	 -2.6378470000 
502.00 	 225.0131000 	 2.313200 	 -0.7908408000 	 -2.6352280000 
502.20 	 225.0115000 	 2.313200 	 -0.7931868000 	 -2.6378790000 
502.40 	 225.0115000 	 2.313200 	 -0.7904180000 	 -2.6349770000 
502.60 	 225.0067000 	 2.313175 	 -0.7936382000 	 -2.6381620000 
502.80 	 225.0067000 	 2.313150 	 -0.7902718000 	 -2.6351070000 
503.00 	 225.0067000 	 2.313150 	 -0.7934475000 	 -2.6381240000 
503.20 	 225.0115000 	 2.313150 	 -0.7901446000 	 -2.6351200000 
503.40 	 225.0115000 	 2.313150 	 -0.7936954000 	 -2.6382190000 
503.60 	 225.0115000 	 2.313150 	 -0.7900174000 	 -2.6346650000 
503.80 	 225.0067000 	 2.313150 	 -0.7937431000 	 -2.6382350000 
504.00 	 225.0067000 	 2.313150 	 -0.7899952000 	 -2.6349190000 
504.20 	 225.0020000 	 2.313150 	 -0.7937050000 	 -2.6382000000 
504.40 	 224.9988000 	 2.313150 	 -0.7899125000 	 -2.6348880000 
504.60 	 224.9956000 	 2.313150 	 -0.7938353000 	 -2.6382290000 
504.80 	 224.9908000 	 2.313150 	 -0.7901828000 	 -2.6349540000 
505.00 	 224.9877000 	 2.313150 	 -0.7937622000 	 -2.6380670000 
505.20 	 224.9845000 	 2.313150 	 -0.7901160000 	 -2.6349420000 
505.40 	 224.9829000 	 2.313150 	 -0.7936509000 	 -2.6380570000 
505.60 	 224.9813000 	 2.313150 	 -0.7901446000 	 -2.6351930000 
505.80 	 224.9797000 	 2.313150 	 -0.7934411000 	 -2.6377300000 
506.00 	 224.9749000 	 2.313150 	 -0.7904307000 	 -2.6355840000 
506.20 	 224.9749000 	 2.313150 	 -0.7933171000 	 -2.6377200000 
506.40 	 224.9749000 	 2.313150 	 -0.7907454000 	 -2.6359400000 
506.60 	 224.9749000 	 2.313150 	 -0.7928308000 	 -2.6372910000 
506.80 	 224.9749000 	 2.313150 	 -0.7910601000 	 -2.6361500000 
507.00 	 224.9749000 	 2.313200 	 -0.7927831000 	 -2.6371830000 
507.20 	 224.9749000 	 2.313200 	 -0.7912667000 	 -2.6362390000 
507.40 	 224.9749000 	 2.313225 	 -0.7926591000 	 -2.6369250000 
507.60 	 224.9749000 	 2.313250 	 -0.7913017000 	 -2.6364450000 
507.80 	 224.9749000 	 2.313275 	 -0.7925415000 	 -2.6368650000 
508.00 	 224.9765000 	 2.313300 	 -0.7914829000 	 -2.6365120000 
508.20 	 224.9797000 	 2.313300 	 -0.7919725000 	 -2.6365920000 
508.40 	 224.9797000 	 2.313300 	 -0.7916927000 	 -2.6367060000 
508.60 	 224.9797000 	 2.313325 	 -0.7920265000 	 -2.6363630000 
508.80 	 224.9749000 	 2.313350 	 -0.7924398000 	 -2.6374050000 
509.00 	 224.9718000 	 2.313350 	 -0.7918898000 	 -2.6365540000 
509.20 	 224.9670000 	 2.313375 	 -0.7928531000 	 -2.6376120000 
509.40 	 224.9638000 	 2.313400 	 -0.7919948000 	 -2.6364930000 
509.60 	 224.9591000 	 2.313450 	 -0.7928022000 	 -2.6377580000 
509.80 	 224.9591000 	 2.313475 	 -0.7918962000 	 -2.6362670000 
510.00 	 224.9559000 	 2.313500 	 -0.7931359000 	 -2.6378280000 
510.20 	 224.9559000 	 2.313550 	 -0.7916451000 	 -2.6359970000 
510.40 	 224.9591000 	 2.313575 	 -0.7933299000 	 -2.6380760000 
510.60 	 224.9638000 	 2.313600 	 -0.7913621000 	 -2.6359210000 
510.80 	 224.9670000 	 2.313625 	 -0.7934443000 	 -2.6382290000 
511.00 	 224.9718000 	 2.313675 	 -0.7913208000 	 -2.6359590000 
511.20 	 224.9749000 	 2.313700 	 -0.7936700000 	 -2.6383080000 
511.40 	 224.9797000 	 2.313700 	 -0.7910379000 	 -2.6357270000 
511.60 	 224.9877000 	 2.313725 	 -0.7942009000 	 -2.6385210000 
511.80 	 224.9908000 	 2.313700 	 -0.7910538000 	 -2.6354760000 
512.00 	 224.9956000 	 2.313700 	 -0.7944648000 	 -2.6386740000 
512.20 	 224.9956000 	 2.313700 	 -0.7907772000 	 -2.6353290000 
512.40 	 224.9988000 	 2.313700 	 -0.7943789000 	 -2.6388260000 
512.60 	 224.9988000 	 2.313700 	 -0.7906532000 	 -2.6353260000 
512.80 	 224.9988000 	 2.313700 	 -0.7944234000 	 -2.6388260000 
513.00 	 225.0036000 	 2.313700 	 -0.7906119000 	 -2.6353230000 
513.20 	 225.0036000 	 2.313700 	 -0.7945824000 	 -2.6387180000 
513.40 	 225.0099000 	 2.313700 	 -0.7907613000 	 -2.6354250000 
513.60 	 225.0115000 	 2.313700 	 -0.7943471000 	 -2.6386550000 
513.80 	 225.0115000 	 2.313700 	 -0.7907009000 	 -2.6353870000 
514.00 	 225.0147000 	 2.313700 	 -0.7943885000 	 -2.6388010000 
514.20 	 225.0131000 	 2.313700 	 -0.7906850000 	 -2.6353960000 
514.40 	 225.0115000 	 2.313700 	 -0.7945728000 	 -2.6386450000 
514.60 	 225.0067000 	 2.313700 	 -0.7905102000 	 -2.6354220000 
514.80 	 224.9988000 	 2.313700 	 -0.7945029000 	 -2.6385210000 
515.00 	 224.9988000 	 2.313700 	 -0.7906978000 	 -2.6356510000 
515.20 	 224.9988000 	 2.313700 	 -0.7944393000 	 -2.6385660000 
515.40 	 224.9988000 	 2.313700 	 -0.7907740000 	 -2.6356160000 
515.60 	 224.9988000 	 2.313700 	 -0.7941977000 	 -2.6383560000 
515.80 	 225.0036000 	 2.313700 	 -0.7910569000 	 -2.6357560000 
516.00 	 225.0036000 	 2.313700 	 -0.7942645000 	 -2.6382570000 
516.20 	 224.9988000 	 2.313700 	 -0.7909997000 	 -2.6359300000 
516.40 	 224.9988000 	 2.313700 	 -0.7940610000 	 -2.6380470000 
516.60 	 224.9956000 	 2.313700 	 -0.7911269000 	 -2.6359490000 
516.80 	 224.9956000 	 2.313700 	 -0.7939752000 	 -2.6381620000 
517.00 	 224.9908000 	 2.313700 	 -0.7910220000 	 -2.6359880000 
517.20 	 224.9908000 	 2.313700 	 -0.7941246000 	 -2.6381810000 
517.40 	 224.9877000 	 2.313700 	 -0.7910506000 	 -2.6359490000 
517.60 	 224.9829000 	 2.313700 	 -0.7939720000 	 -2.6382350000 
517.80 	 224.9797000 	 2.313700 	 -0.7911777000 	 -2.6359400000 
518.00 	 224.9749000 	 2.313700 	 -0.7938035000 	 -2.6380630000 
518.20 	 224.9718000 	 2.313725 	 -0.7914193000 	 -2.6362960000 
518.40 	 224.9718000 	 2.313750 	 -0.7938067000 	 -2.6381020000 
518.60 	 224.9670000 	 2.313775 	 -0.7917182000 	 -2.6365760000 
518.80 	 224.9670000 	 2.313800 	 -0.7936032000 	 -2.6380320000 
519.00 	 224.9638000 	 2.313825 	 -0.7915656000 	 -2.6366580000 
519.20 	 224.9638000 	 2.313850 	 -0.7935937000 	 -2.6378120000 
519.40 	 224.9638000 	 2.313900 	 -0.7919280000 	 -2.6368140000 
519.60 	 224.9638000 	 2.313925 	 -0.7934729000 	 -2.6375360000 
519.80 	 224.9654000 	 2.313950 	 -0.7919216000 	 -2.6370020000 
520.00 	 224.9670000 	 2.313975 	 -0.7933967000 	 -2.6377610000 
520.20 	 224.9718000 	 2.314000 	 -0.7921473000 	 -2.6370720000 
520.40 	 224.9718000 	 2.314025 	 -0.7929516000 	 -2.6374180000 
520.60 	 224.9749000 	 2.314050 	 -0.7924048000 	 -2.6374080000 
520.80 	 224.9797000 	 2.314050 	 -0.7929007000 	 -2.6371920000 
521.00 	 224.9829000 	 2.314075 	 -0.7929929000 	 -2.6374560000 
521.20 	 224.9829000 	 2.314100 	 -0.7930152000 	 -2.6369570000 
521.40 	 224.9797000 	 2.314100 	 -0.7931836000 	 -2.6376690000 
521.60 	 224.9797000 	 2.314100 	 -0.7928149000 	 -2.6369890000 
521.80 	 224.9797000 	 2.314100 	 -0.7933108000 	 -2.6382100000 
522.00 	 224.9797000 	 2.314125 	 -0.7925256000 	 -2.6371480000 
522.20 	 224.9797000 	 2.314150 	 -0.7935810000 	 -2.6386990000 
522.40 	 224.9797000 	 2.314175 	 -0.7922332000 	 -2.6370940000 
522.60 	 224.9829000 	 2.314150 	 -0.7939466000 	 -2.6391630000 
522.80 	 224.9797000 	 2.314150 	 -0.7921124000 	 -2.6369980000 
523.00 	 224.9797000 	 2.314175 	 -0.7941659000 	 -2.6395960000 
523.20 	 224.9797000 	 2.314200 	 -0.7918326000 	 -2.6370650000 
523.40 	 224.9797000 	 2.314200 	 -0.7942931000 	 -2.6396590000 
523.60 	 224.9829000 	 2.314225 	 -0.7918262000 	 -2.6371130000 
523.80 	 224.9877000 	 2.314200 	 -0.7948112000 	 -2.6401900000 
524.00 	 224.9877000 	 2.314225 	 -0.7920710000 	 -2.6371670000 
524.20 	 224.9877000 	 2.314250 	 -0.7950783000 	 -2.6404510000 
524.40 	 224.9877000 	 2.314275 	 -0.7915815000 	 -2.6371700000 
524.60 	 224.9877000 	 2.314250 	 -0.7951927000 	 -2.6404030000 
524.80 	 224.9829000 	 2.314250 	 -0.7916737000 	 -2.6370940000 
525.00 	 224.9861000 	 2.314275 	 -0.7952659000 	 -2.6402090000 
525.20 	 224.9829000 	 2.314300 	 -0.7916005000 	 -2.6368140000 
525.40 	 224.9829000 	 2.314300 	 -0.7951705000 	 -2.6403620000 
525.60 	 224.9829000 	 2.314325 	 -0.7915624000 	 -2.6370430000 
525.80 	 224.9829000 	 2.314300 	 -0.7954343000 	 -2.6406960000 
526.00 	 224.9829000 	 2.314325 	 -0.7917086000 	 -2.6371830000 
526.20 	 224.9829000 	 2.314350 	 -0.7955201000 	 -2.6405560000 
526.40 	 224.9829000 	 2.314375 	 -0.7917245000 	 -2.6372080000 
526.60 	 224.9797000 	 2.314350 	 -0.7954343000 	 -2.6406920000 
526.80 	 224.9749000 	 2.314350 	 -0.7915561000 	 -2.6374210000 
527.00 	 224.9749000 	 2.314375 	 -0.7953517000 	 -2.6407400000 
527.20 	 224.9718000 	 2.314400 	 -0.7917690000 	 -2.6375130000 
527.40 	 224.9718000 	 2.314425 	 -0.7953835000 	 -2.6407180000 
527.60 	 224.9718000 	 2.314450 	 -0.7917150000 	 -2.6375800000 
527.80 	 224.9749000 	 2.314475 	 -0.7954184000 	 -2.6405810000 
528.00 	 224.9718000 	 2.314475 	 -0.7918803000 	 -2.6378150000 
528.20 	 224.9718000 	 2.314500 	 -0.7953866000 	 -2.6406350000 
528.40 	 224.9718000 	 2.314525 	 -0.7919280000 	 -2.6376980000 
528.60 	 224.9749000 	 2.314550 	 -0.7952150000 	 -2.6405400000 
528.80 	 224.9749000 	 2.314550 	 -0.7919216000 	 -2.6378440000 
529.00 	 224.9797000 	 2.314575 	 -0.7949225000 	 -2.6404760000 
529.20 	 224.9829000 	 2.314600 	 -0.7916482000 	 -2.6376790000 
529.40 	 224.9829000 	 2.314625 	 -0.7949416000 	 -2.6402570000 
529.60 	 224.9829000 	 2.314600 	 -0.7921155000 	 -2.6380920000 
529.80 	 224.9829000 	 2.314625 	 -0.7950211000 	 -2.6403110000 
530.00 	 224.9829000 	 2.314625 	 -0.7921441000 	 -2.6382670000 
530.20 	 224.9877000 	 2.314650 	 -0.7951800000 	 -2.6404510000 
530.40 	 224.9908000 	 2.314675 	 -0.7921982000 	 -2.6383140000 
530.60 	 224.9956000 	 2.314650 	 -0.7951673000 	 -2.6403400000 
530.80 	 225.0036000 	 2.314650 	 -0.7922967000 	 -2.6383370000 
531.00 	 225.0036000 	 2.314650 	 -0.7950433000 	 -2.6402890000 
531.20 	 225.0067000 	 2.314650 	 -0.7922967000 	 -2.6381940000 
531.40 	 225.0067000 	 2.314650 	 -0.7951609000 	 -2.6404320000 
531.60 	 225.0099000 	 2.314650 	 -0.7923381000 	 -2.6383180000 
531.80 	 225.0115000 	 2.314650 	 -0.7951005000 	 -2.6404320000 
532.00 	 225.0115000 	 2.314650 	 -0.7922077000 	 -2.6382730000 
532.20 	 225.0115000 	 2.314650 	 -0.7948558000 	 -2.6401360000 
532.40 	 225.0115000 	 2.314650 	 -0.7924970000 	 -2.6386290000 
532.60 	 225.0067000 	 2.314650 	 -0.7947540000 	 -2.6400500000 
532.80 	 225.0036000 	 2.314650 	 -0.7927895000 	 -2.6388960000 
533.00 	 224.9924000 	 2.314650 	 -0.7944457000 	 -2.6397770000 
533.20 	 224.9893000 	 2.314650 	 -0.7930374000 	 -2.6390330000 
533.40 	 224.9829000 	 2.314650 	 -0.7943058000 	 -2.6394650000 
533.60 	 224.9829000 	 2.314650 	 -0.7933204000 	 -2.6391600000 
533.80 	 224.9797000 	 2.314650 	 -0.7940165000 	 -2.6393570000 
534.00 	 224.9781000 	 2.314650 	 -0.7935874000 	 -2.6395480000 
534.20 	 224.9797000 	 2.314650 	 -0.7938258000 	 -2.6392200000 
534.40 	 224.9749000 	 2.314650 	 -0.7936891000 	 -2.6395350000 
534.60 	 224.9749000 	 2.314675 	 -0.7936700000 	 -2.6389310000 
534.80 	 224.9749000 	 2.314700 	 -0.7941119000 	 -2.6398560000 
535.00 	 224.9718000 	 2.314725 	 -0.7931328000 	 -2.6384640000 
535.20 	 224.9718000 	 2.314750 	 -0.7944870000 	 -2.6402570000 
535.40 	 224.9718000 	 2.314775 	 -0.7929071000 	 -2.6383850000 
535.60 	 224.9749000 	 2.314775 	 -0.7946523000 	 -2.6405530000 
535.80 	 224.9749000 	 2.314800 	 -0.7927513000 	 -2.6382990000 
536.00 	 224.9749000 	 2.314825 	 -0.7948589000 	 -2.6407400000 
536.20 	 224.9797000 	 2.314850 	 -0.7925224000 	 -2.6381300000 
536.40 	 224.9797000 	 2.314850 	 -0.7950115000 	 -2.6407120000 
536.60 	 224.9797000 	 2.314850 	 -0.7925701000 	 -2.6383370000 
536.80 	 224.9797000 	 2.314875 	 -0.7950401000 	 -2.6410290000 
537.00 	 224.9829000 	 2.314900 	 -0.7925288000 	 -2.6383400000 
537.20 	 224.9829000 	 2.314900 	 -0.7951546000 	 -2.6410990000 
537.40 	 224.9845000 	 2.314925 	 -0.7923317000 	 -2.6381240000 
537.60 	 224.9877000 	 2.314900 	 -0.7953708000 	 -2.6414620000 
537.80 	 224.9908000 	 2.314900 	 -0.7920265000 	 -2.6382670000 
538.00 	 224.9908000 	 2.314900 	 -0.7956250000 	 -2.6414200000 
538.20 	 224.9908000 	 2.314900 	 -0.7919280000 	 -2.6381240000 
538.40 	 224.9908000 	 2.314900 	 -0.7956855000 	 -2.6413790000 
538.60 	 224.9877000 	 2.314925 	 -0.7917277000 	 -2.6381490000 
538.80 	 224.9829000 	 2.314950 	 -0.7959144000 	 -2.6416400000 
539.00 	 224.9797000 	 2.314950 	 -0.7921600000 	 -2.6382380000 
539.20 	 224.9765000 	 2.314950 	 -0.7961972000 	 -2.6415090000 
539.40 	 224.9749000 	 2.314975 	 -0.7918930000 	 -2.6378820000 
539.60 	 224.9718000 	 2.314975 	 -0.7961242000 	 -2.6415760000 
539.80 	 224.9718000 	 2.315000 	 -0.7919979000 	 -2.6378030000 
540.00 	 224.9734000 	 2.315025 	 -0.7961464000 	 -2.6414710000 
540.20 	 224.9749000 	 2.315050 	 -0.7918453000 	 -2.6376500000 
540.40 	 224.9749000 	 2.315075 	 -0.7961623000 	 -2.6414680000 
540.60 	 224.9749000 	 2.315100 	 -0.7918199000 	 -2.6377330000 
540.80 	 224.9718000 	 2.315100 	 -0.7961114000 	 -2.6414490000 
541.00 	 224.9702000 	 2.315125 	 -0.7920138000 	 -2.6379710000 
541.20 	 224.9670000 	 2.315150 	 -0.7957935000 	 -2.6412610000 
541.40 	 224.9670000 	 2.315175 	 -0.7920424000 	 -2.6380130000 
541.60 	 224.9670000 	 2.315225 	 -0.7959207000 	 -2.6411560000 
541.80 	 224.9718000 	 2.315250 	 -0.7924080000 	 -2.6382540000 
542.00 	 224.9718000 	 2.315275 	 -0.7957299000 	 -2.6411470000 
542.20 	 224.9765000 	 2.315300 	 -0.7924461000 	 -2.6382610000 
542.40 	 224.9797000 	 2.315325 	 -0.7956505000 	 -2.6408890000 
542.60 	 224.9877000 	 2.315300 	 -0.7925606000 	 -2.6383590000 
542.80 	 224.9877000 	 2.315325 	 -0.7956918000 	 -2.6408480000 
543.00 	 224.9908000 	 2.315350 	 -0.7927482000 	 -2.6385820000 
543.20 	 224.9956000 	 2.315350 	 -0.7955233000 	 -2.6405050000 
543.40 	 224.9988000 	 2.315350 	 -0.7929452000 	 -2.6388710000 
543.60 	 224.9988000 	 2.315350 	 -0.7952849000 	 -2.6404380000 
543.80 	 225.0036000 	 2.315350 	 -0.7931201000 	 -2.6391980000 
544.00 	 225.0052000 	 2.315350 	 -0.7951069000 	 -2.6402190000 
544.20 	 225.0067000 	 2.315350 	 -0.7932504000 	 -2.6390870000 
544.40 	 225.0067000 	 2.315350 	 -0.7950592000 	 -2.6401870000 
544.60 	 225.0083000 	 2.315350 	 -0.7931836000 	 -2.6391600000 
544.80 	 225.0115000 	 2.315350 	 -0.7951800000 	 -2.6403780000 
545.00 	 225.0115000 	 2.315350 	 -0.7934030000 	 -2.6392870000 
545.20 	 225.0147000 	 2.315350 	 -0.7947667000 	 -2.6400410000 
545.40 	 225.0147000 	 2.315350 	 -0.7936668000 	 -2.6396020000 
545.60 	 225.0147000 	 2.315350 	 -0.7946714000 	 -2.6397960000 
545.80 	 225.0147000 	 2.315350 	 -0.7937527000 	 -2.6396630000 
546.00 	 225.0115000 	 2.315350 	 -0.7944870000 	 -2.6396970000 
546.20 	 225.0067000 	 2.315350 	 -0.7939243000 	 -2.6399140000 
546.40 	 224.9988000 	 2.315350 	 -0.7945601000 	 -2.6397290000 
546.60 	 224.9956000 	 2.315350 	 -0.7940833000 	 -2.6399170000 
546.80 	 224.9877000 	 2.315350 	 -0.7941182000 	 -2.6394430000 
547.00 	 224.9861000 	 2.315350 	 -0.7942994000 	 -2.6401870000 
547.20 	 224.9797000 	 2.315350 	 -0.7939593000 	 -2.6392680000 
547.40 	 224.9797000 	 2.315350 	 -0.7947190000 	 -2.6404060000 
547.60 	 224.9749000 	 2.315350 	 -0.7937209000 	 -2.6389600000 
547.80 	 224.9749000 	 2.315350 	 -0.7948049000 	 -2.6405400000 
548.00 	 224.9734000 	 2.315350 	 -0.7935937000 	 -2.6388550000 
548.20 	 224.9670000 	 2.315350 	 -0.7950847000 	 -2.6406480000 
548.40 	 224.9638000 	 2.315375 	 -0.7933712000 	 -2.6385750000 
548.60 	 224.9591000 	 2.315400 	 -0.7948494000 	 -2.6405680000 
548.80 	 224.9559000 	 2.315450 	 -0.7932981000 	 -2.6386070000 
549.00 	 224.9479000 	 2.315475 	 -0.7951514000 	 -2.6408360000 
549.20 	 224.9432000 	 2.315525 	 -0.7933362000 	 -2.6385560000 
549.40 	 224.9400000 	 2.315575 	 -0.7952372000 	 -2.6408860000 
549.60 	 224.9368000 	 2.315625 	 -0.7933267000 	 -2.6386330000 
549.80 	 224.9400000 	 2.315675 	 -0.7952912000 	 -2.6408990000 
550.00 	 224.9400000 	 2.315725 	 -0.7930120000 	 -2.6385910000 
550.20 	 224.9447000 	 2.315750 	 -0.7954820000 	 -2.6411090000 
550.40 	 224.9447000 	 2.315825 	 -0.7929611000 	 -2.6384290000 
550.60 	 224.9495000 	 2.315850 	 -0.7953231000 	 -2.6410580000 
550.80 	 224.9511000 	 2.315900 	 -0.7927926000 	 -2.6383690000 
551.00 	 224.9591000 	 2.315950 	 -0.7955424000 	 -2.6411820000 
551.20 	 224.9638000 	 2.315975 	 -0.7930787000 	 -2.6384610000 
551.40 	 224.9734000 	 2.316000 	 -0.7955996000 	 -2.6413510000 
551.60 	 224.9813000 	 2.316025 	 -0.7929484000 	 -2.6383880000 
551.80 	 224.9877000 	 2.316050 	 -0.7958667000 	 -2.6413980000 
552.00 	 224.9908000 	 2.316075 	 -0.7927608000 	 -2.6381970000 
552.20 	 224.9956000 	 2.316050 	 -0.7958794000 	 -2.6412040000 
552.40 	 224.9988000 	 2.316050 	 -0.7928340000 	 -2.6383340000 
552.60 	 224.9988000 	 2.316050 	 -0.7958794000 	 -2.6413630000 
552.80 	 224.9988000 	 2.316050 	 -0.7928308000 	 -2.6382890000 
553.00 	 224.9988000 	 2.316050 	 -0.7961782000 	 -2.6414040000 
553.20 	 224.9956000 	 2.316050 	 -0.7925510000 	 -2.6381180000 
553.40 	 224.9924000 	 2.316050 	 -0.7962704000 	 -2.6415280000 
553.60 	 224.9908000 	 2.316050 	 -0.7925542000 	 -2.6381140000 
553.80 	 224.9908000 	 2.316050 	 -0.7964293000 	 -2.6416180000 
554.00 	 224.9877000 	 2.316050 	 -0.7927354000 	 -2.6380830000 
554.20 	 224.9893000 	 2.316050 	 -0.7964357000 	 -2.6416330000 
554.40 	 224.9877000 	 2.316050 	 -0.7927449000 	 -2.6383110000 
554.60 	 224.9877000 	 2.316050 	 -0.7965342000 	 -2.6415820000 
554.80 	 224.9845000 	 2.316075 	 -0.7921791000 	 -2.6383240000 
555.00 	 224.9829000 	 2.316100 	 -0.7958253000 	 -2.6415790000 
555.20 	 224.9797000 	 2.316100 	 -0.7920170000 	 -2.6383620000 
555.40 	 224.9718000 	 2.316100 	 -0.7962831000 	 -2.6415440000 
555.60 	 224.9718000 	 2.316125 	 -0.7934062000 	 -2.6384670000 
555.80 	 224.9638000 	 2.316150 	 -0.7969475000 	 -2.6415090000 
556.00 	 224.9606000 	 2.316175 	 -0.7934697000 	 -2.6386170000 
556.20 	 224.9591000 	 2.316200 	 -0.7966169000 	 -2.6412420000 
556.40 	 224.9559000 	 2.316250 	 -0.7936223000 	 -2.6386520000 
556.60 	 224.9559000 	 2.316275 	 -0.7967917000 	 -2.6412270000 
556.80 	 224.9559000 	 2.316325 	 -0.7935842000 	 -2.6389820000 
557.00 	 224.9511000 	 2.316350 	 -0.7964770000 	 -2.6410320000 
557.20 	 224.9479000 	 2.316400 	 -0.7936382000 	 -2.6389760000 
557.40 	 224.9479000 	 2.316450 	 -0.7965724000 	 -2.6411060000 
557.60 	 224.9479000 	 2.316475 	 -0.7936478000 	 -2.6391410000 
557.80 	 224.9479000 	 2.316525 	 -0.7961528000 	 -2.6407370000 
558.00 	 224.9479000 	 2.316550 	 -0.7941119000 	 -2.6394880000 
558.20 	 224.9559000 	 2.316600 	 -0.7958476000 	 -2.6405080000 
558.40 	 224.9638000 	 2.316650 	 -0.7940801000 	 -2.6394590000 
558.60 	 224.9718000 	 2.316650 	 -0.7958634000 	 -2.6404000000 
558.80 	 224.9813000 	 2.316700 	 -0.7943249000 	 -2.6396470000 
559.00 	 224.9940000 	 2.316725 	 -0.7956950000 	 -2.6402980000 
559.20 	 225.0036000 	 2.316700 	 -0.7949384000 	 -2.6397960000 
559.40 	 225.0147000 	 2.316700 	 -0.7957045000 	 -2.6402030000 
559.60 	 225.0226000 	 2.316700 	 -0.7951069000 	 -2.6400220000 
559.80 	 225.0258000 	 2.316700 	 -0.7952499000 	 -2.6397900000 
560.00 	 225.0306000 	 2.316700 	 -0.7957872000 	 -2.6406830000 
560.20 	 225.0306000 	 2.316700 	 -0.7949765000 	 -2.6394650000 
560.40 	 225.0306000 	 2.316700 	 -0.7962767000 	 -2.6411120000 
560.60 	 225.0306000 	 2.316700 	 -0.7943916000 	 -2.6390680000 
560.80 	 225.0274000 	 2.316675 	 -0.7964166000 	 -2.6412610000 
561.00 	 225.0306000 	 2.316650 	 -0.7943026000 	 -2.6387440000 
561.20 	 225.0258000 	 2.316625 	 -0.7969666000 	 -2.6414970000 
561.40 	 225.0226000 	 2.316600 	 -0.7939084000 	 -2.6385660000 
561.60 	 225.0226000 	 2.316600 	 -0.7970683000 	 -2.6417000000 
561.80 	 225.0179000 	 2.316575 	 -0.7938417000 	 -2.6385050000 
562.00 	 225.0147000 	 2.316550 	 -0.7972145000 	 -2.6417610000 
562.20 	 225.0147000 	 2.316550 	 -0.7935174000 	 -2.6384610000 
562.40 	 225.0115000 	 2.316550 	 -0.7972177000 	 -2.6418050000 
562.60 	 225.0067000 	 2.316550 	 -0.7933934000 	 -2.6384450000 
562.80 	 225.0052000 	 2.316550 	 -0.7971700000 	 -2.6418780000 
563.00 	 225.0036000 	 2.316550 	 -0.7935143000 	 -2.6384890000 
563.20 	 224.9988000 	 2.316550 	 -0.7972844000 	 -2.6418240000 
563.40 	 224.9956000 	 2.316550 	 -0.7935524000 	 -2.6385530000 
563.60 	 224.9956000 	 2.316550 	 -0.7972177000 	 -2.6419640000 
563.80 	 224.9956000 	 2.316550 	 -0.7933712000 	 -2.6388900000 
564.00 	 224.9956000 	 2.316550 	 -0.7971318000 	 -2.6422440000 
564.20 	 224.9924000 	 2.316550 	 -0.7932599000 	 -2.6387150000 
564.40 	 224.9893000 	 2.316550 	 -0.7971160000 	 -2.6422310000 
564.60 	 224.9829000 	 2.316550 	 -0.7933712000 	 -2.6388800000 
564.80 	 224.9797000 	 2.316550 	 -0.7971478000 	 -2.6420940000 
565.00 	 224.9797000 	 2.316550 	 -0.7934030000 	 -2.6388870000 
565.20 	 224.9781000 	 2.316550 	 -0.7971700000 	 -2.6421260000 
565.40 	 224.9749000 	 2.316550 	 -0.7937304000 	 -2.6390170000 
565.60 	 224.9749000 	 2.316550 	 -0.7969475000 	 -2.6418690000 
565.80 	 224.9718000 	 2.316550 	 -0.7937336000 	 -2.6392710000 
566.00 	 224.9718000 	 2.316550 	 -0.7969602000 	 -2.6418050000 
566.20 	 224.9670000 	 2.316550 	 -0.7937336000 	 -2.6393190000 
566.40 	 224.9638000 	 2.316575 	 -0.7968553000 	 -2.6417130000 
566.60 	 224.9591000 	 2.316600 	 -0.7937654000 	 -2.6391980000 
566.80 	 224.9559000 	 2.316650 	 -0.7968203000 	 -2.6416750000 
567.00 	 224.9559000 	 2.316675 	 -0.7939498000 	 -2.6394270000 
567.20 	 224.9591000 	 2.316700 	 -0.7967504000 	 -2.6416940000 
567.40 	 224.9591000 	 2.316750 	 -0.7938576000 	 -2.6394720000 
567.60 	 224.9591000 	 2.316775 	 -0.7965882000 	 -2.6414230000 
567.80 	 224.9559000 	 2.316800 	 -0.7940833000 	 -2.6395190000 
568.00 	 224.9511000 	 2.316850 	 -0.7965692000 	 -2.6414710000 
568.20 	 224.9479000 	 2.316875 	 -0.7941945000 	 -2.6398250000 
568.40 	 224.9479000 	 2.316925 	 -0.7963975000 	 -2.6412040000 
568.60 	 224.9511000 	 2.316975 	 -0.7944806000 	 -2.6400380000 
568.80 	 224.9559000 	 2.317000 	 -0.7962163000 	 -2.6408070000 
569.00 	 224.9591000 	 2.317050 	 -0.7948589000 	 -2.6403680000 
569.20 	 224.9638000 	 2.317075 	 -0.7957999000 	 -2.6406100000 
569.40 	 224.9718000 	 2.317100 	 -0.7950560000 	 -2.6406860000 
569.60 	 224.9749000 	 2.317125 	 -0.7953040000 	 -2.6401840000 
569.80 	 224.9797000 	 2.317150 	 -0.7954820000 	 -2.6409050000 
570.00 	 224.9877000 	 2.317175 	 -0.7949543000 	 -2.6401300000 
570.20 	 224.9972000 	 2.317150 	 -0.7961178000 	 -2.6412460000 
570.40 	 225.0067000 	 2.317150 	 -0.7952785000 	 -2.6400150000 
570.60 	 225.0147000 	 2.317150 	 -0.7963212000 	 -2.6412140000 
570.80 	 225.0210000 	 2.317150 	 -0.7948526000 	 -2.6396850000 
571.00 	 225.0242000 	 2.317150 	 -0.7964516000 	 -2.6417420000 
571.20 	 225.0258000 	 2.317150 	 -0.7946587000 	 -2.6394210000 
571.40 	 225.0258000 	 2.317150 	 -0.7968839000 	 -2.6417990000 
571.60 	 225.0258000 	 2.317150 	 -0.7944298000 	 -2.6391090000 
571.80 	 225.0226000 	 2.317150 	 -0.7971128000 	 -2.6419700000 
572.00 	 225.0226000 	 2.317150 	 -0.7943026000 	 -2.6390650000 
572.20 	 225.0179000 	 2.317125 	 -0.7973226000 	 -2.6422020000 
572.40 	 225.0179000 	 2.317100 	 -0.7938258000 	 -2.6388550000 
572.60 	 225.0147000 	 2.317100 	 -0.7974498000 	 -2.6423550000 
572.80 	 225.0147000 	 2.317100 	 -0.7938640000 	 -2.6388230000 
573.00 	 225.0115000 	 2.317075 	 -0.7975388000 	 -2.6423360000 
573.20 	 225.0115000 	 2.317050 	 -0.7936287000 	 -2.6389470000 
573.40 	 225.0083000 	 2.317050 	 -0.7976373000 	 -2.6423390000 
573.60 	 225.0067000 	 2.317050 	 -0.7937463000 	 -2.6389280000 
573.80 	 225.0067000 	 2.317050 	 -0.7976277000 	 -2.6421670000 
574.00 	 225.0067000 	 2.317050 	 -0.7939212000 	 -2.6390300000 
574.20 	 225.0036000 	 2.317050 	 -0.7973893000 	 -2.6420120000 
574.40 	 225.0036000 	 2.317050 	 -0.7940801000 	 -2.6392870000 
574.60 	 225.0036000 	 2.317050 	 -0.7973003000 	 -2.6418210000 
574.80 	 225.0036000 	 2.317050 	 -0.7940610000 	 -2.6392910000 
575.00 	 225.0036000 	 2.317050 	 -0.7971604000 	 -2.6418140000 
575.20 	 225.0036000 	 2.317050 	 -0.7942804000 	 -2.6395160000 
575.40 	 225.0036000 	 2.317050 	 -0.7970874000 	 -2.6416940000 
575.60 	 225.0036000 	 2.317050 	 -0.7943535000 	 -2.6396750000 
575.80 	 224.9988000 	 2.317050 	 -0.7968108000 	 -2.6414300000 
576.00 	 224.9972000 	 2.317050 	 -0.7944075000 	 -2.6398250000 
576.20 	 224.9956000 	 2.317050 	 -0.7968140000 	 -2.6413790000 
576.40 	 224.9908000 	 2.317050 	 -0.7947000000 	 -2.6400060000 
576.60 	 224.9908000 	 2.317050 	 -0.7967281000 	 -2.6410770000 
576.80 	 224.9877000 	 2.317050 	 -0.7951260000 	 -2.6403110000 
577.00 	 224.9877000 	 2.317050 	 -0.7961082000 	 -2.6408130000 
577.20 	 224.9829000 	 2.317050 	 -0.7951673000 	 -2.6404920000 
577.40 	 224.9797000 	 2.317050 	 -0.7962100000 	 -2.6409910000 
577.60 	 224.9797000 	 2.317050 	 -0.7951705000 	 -2.6404450000 
577.80 	 224.9749000 	 2.317050 	 -0.7960701000 	 -2.6407500000 
578.00 	 224.9749000 	 2.317050 	 -0.7955424000 	 -2.6406990000 
578.20 	 224.9718000 	 2.317050 	 -0.7959461000 	 -2.6403590000 
578.40 	 224.9702000 	 2.317050 	 -0.7956632000 	 -2.6408100000 
578.60 	 224.9654000 	 2.317075 	 -0.7956918000 	 -2.6403680000 
578.80 	 224.9638000 	 2.317100 	 -0.7960987000 	 -2.6411880000 
579.00 	 224.9591000 	 2.317150 	 -0.7953994000 	 -2.6402160000 
579.20 	 224.9591000 	 2.317175 	 -0.7961400000 	 -2.6413760000 
579.40 	 224.9591000 	 2.317200 	 -0.7949861000 	 -2.6396660000 
579.60 	 224.9575000 	 2.317250 	 -0.7963467000 	 -2.6414970000 
579.80 	 224.9559000 	 2.317275 	 -0.7947413000 	 -2.6395890000 
580.00 	 224.9559000 	 2.317325 	 -0.7967981000 	 -2.6418240000 
580.20 	 224.9559000 	 2.317350 	 -0.7944425000 	 -2.6392810000 
580.40 	 224.9527000 	 2.317400 	 -0.7971478000 	 -2.6422120000 
580.60 	 224.9591000 	 2.317425 	 -0.7942422000 	 -2.6393030000 
580.80 	 224.9638000 	 2.317475 	 -0.7972813000 	 -2.6422340000 
581.00 	 224.9670000 	 2.317500 	 -0.7940356000 	 -2.6390770000 
581.20 	 224.9749000 	 2.317525 	 -0.7975578000 	 -2.6423170000 
581.40 	 224.9797000 	 2.317550 	 -0.7939307000 	 -2.6390620000 
581.60 	 224.9877000 	 2.317575 	 -0.7974561000 	 -2.6423900000 
581.80 	 224.9908000 	 2.317550 	 -0.7944043000 	 -2.6390360000 
582.00 	 224.9956000 	 2.317550 	 -0.7978058000 	 -2.6425930000 
582.20 	 224.9972000 	 2.317550 	 -0.7941405000 	 -2.6390390000 
582.40 	 224.9988000 	 2.317550 	 -0.7979711000 	 -2.6424500000 
582.60 	 225.0036000 	 2.317550 	 -0.7942009000 	 -2.6390680000 
582.80 	 225.0067000 	 2.317550 	 -0.7979965000 	 -2.6425430000 
583.00 	 225.0147000 	 2.317550 	 -0.7942581000 	 -2.6390580000 
583.20 	 225.0147000 	 2.317550 	 -0.7979171000 	 -2.6425740000 
583.40 	 225.0163000 	 2.317550 	 -0.7942581000 	 -2.6390520000 
583.60 	 225.0147000 	 2.317550 	 -0.7980728000 	 -2.6424120000 
583.80 	 225.0115000 	 2.317550 	 -0.7940928000 	 -2.6389630000 
584.00 	 225.0115000 	 2.317550 	 -0.7979425000 	 -2.6423710000 
584.20 	 225.0067000 	 2.317550 	 -0.7941468000 	 -2.6390360000 
584.40 	 225.0036000 	 2.317550 	 -0.7978217000 	 -2.6423420000 
584.60 	 225.0036000 	 2.317550 	 -0.7942263000 	 -2.6392270000 
584.80 	 225.0036000 	 2.317550 	 -0.7979584000 	 -2.6423070000 
585.00 	 225.0036000 	 2.317550 	 -0.7944520000 	 -2.6392520000 
585.20 	 224.9988000 	 2.317550 	 -0.7978598000 	 -2.6422470000 
585.40 	 224.9956000 	 2.317550 	 -0.7941024000 	 -2.6390140000 
585.60 	 224.9908000 	 2.317550 	 -0.7978471000 	 -2.6421010000 
585.80 	 224.9877000 	 2.317550 	 -0.7943694000 	 -2.6392940000 
586.00 	 224.9877000 	 2.317550 	 -0.7977009000 	 -2.6421130000 
586.20 	 224.9877000 	 2.317550 	 -0.7946110000 	 -2.6396820000 
586.40 	 224.9861000 	 2.317550 	 -0.7974879000 	 -2.6418810000 
586.60 	 224.9829000 	 2.317550 	 -0.7947986000 	 -2.6397100000 
586.80 	 224.9829000 	 2.317550 	 -0.7974529000 	 -2.6418240000 
587.00 	 224.9797000 	 2.317550 	 -0.7947667000 	 -2.6397230000 
587.20 	 224.9797000 	 2.317550 	 -0.7974561000 	 -2.6416750000 
587.40 	 224.9797000 	 2.317575 	 -0.7949352000 	 -2.6395860000 
587.60 	 224.9829000 	 2.317600 	 -0.7973576000 	 -2.6414300000 
587.80 	 224.9877000 	 2.317600 	 -0.7952849000 	 -2.6401930000 
588.00 	 224.9908000 	 2.317625 	 -0.7969348000 	 -2.6412110000 
588.20 	 224.9908000 	 2.317600 	 -0.7958730000 	 -2.6405620000 
588.40 	 224.9877000 	 2.317600 	 -0.7972590000 	 -2.6413630000 
588.60 	 224.9877000 	 2.317625 	 -0.7960765000 	 -2.6407850000 
588.80 	 224.9829000 	 2.317625 	 -0.7968171000 	 -2.6410710000 
589.00 	 224.9829000 	 2.317650 	 -0.7964389000 	 -2.6412930000 
589.20 	 224.9781000 	 2.317675 	 -0.7964261000 	 -2.6407910000 
589.40 	 224.9718000 	 2.317675 	 -0.7967377000 	 -2.6415320000 
589.60 	 224.9718000 	 2.317675 	 -0.7964293000 	 -2.6408360000 
589.80 	 224.9670000 	 2.317700 	 -0.7970174000 	 -2.6418370000 
590.00 	 224.9638000 	 2.317750 	 -0.7960637000 	 -2.6406640000 
590.20 	 224.9638000 	 2.317775 	 -0.7972717000 	 -2.6421290000 
590.40 	 224.9670000 	 2.317800 	 -0.7958571000 	 -2.6404950000 
590.60 	 224.9670000 	 2.317825 	 -0.7974116000 	 -2.6422790000 
590.80 	 224.9718000 	 2.317850 	 -0.7955901000 	 -2.6403550000 
591.00 	 224.9718000 	 2.317875 	 -0.7975133000 	 -2.6424060000 
591.20 	 224.9749000 	 2.317900 	 -0.7955456000 	 -2.6401140000 
591.40 	 224.9765000 	 2.317925 	 -0.7979584000 	 -2.6425520000 
591.60 	 224.9829000 	 2.317925 	 -0.7953803000 	 -2.6400380000 
591.80 	 224.9877000 	 2.317950 	 -0.7979870000 	 -2.6426670000 
592.00 	 224.9908000 	 2.317950 	 -0.7951609000 	 -2.6398500000 
592.20 	 224.9988000 	 2.317950 	 -0.7982095000 	 -2.6428860000 
592.40 	 225.0036000 	 2.317950 	 -0.7952404000 	 -2.6397900000 
592.60 	 225.0067000 	 2.317950 	 -0.7984893000 	 -2.6430960000 
592.80 	 225.0067000 	 2.317950 	 -0.7950719000 	 -2.6397610000 
593.00 	 225.0067000 	 2.317950 	 -0.7985656000 	 -2.6430540000 
593.20 	 225.0067000 	 2.317950 	 -0.7949225000 	 -2.6398750000 
593.40 	 225.0067000 	 2.317950 	 -0.7985306000 	 -2.6432070000 
593.60 	 225.0115000 	 2.317950 	 -0.7950147000 	 -2.6397670000 
593.80 	 225.0115000 	 2.317950 	 -0.7985020000 	 -2.6432320000 
594.00 	 225.0115000 	 2.317950 	 -0.7949638000 	 -2.6397510000 
594.20 	 225.0036000 	 2.317950 	 -0.7987595000 	 -2.6432450000 
594.40 	 225.0036000 	 2.317950 	 -0.7947890000 	 -2.6397670000 
594.60 	 225.0036000 	 2.317950 	 -0.7986736000 	 -2.6432290000 
594.80 	 225.0036000 	 2.317950 	 -0.7949162000 	 -2.6399390000 
595.00 	 225.0067000 	 2.317950 	 -0.7985719000 	 -2.6431560000 
595.20 	 225.0083000 	 2.317950 	 -0.7949765000 	 -2.6401360000 
595.40 	 225.0067000 	 2.317950 	 -0.7985973000 	 -2.6429620000 
595.60 	 225.0115000 	 2.317950 	 -0.7952690000 	 -2.6402660000 
595.80 	 225.0083000 	 2.317950 	 -0.7982731000 	 -2.6425650000 
596.00 	 225.0067000 	 2.317950 	 -0.7952976000 	 -2.6404480000 
596.20 	 225.0067000 	 2.317950 	 -0.7979615000 	 -2.6424880000 
596.40 	 225.0036000 	 2.317950 	 -0.7954375000 	 -2.6405780000 
596.60 	 225.0020000 	 2.317950 	 -0.7980188000 	 -2.6424920000 
596.80 	 224.9972000 	 2.317950 	 -0.7956314000 	 -2.6406640000 
597.00 	 224.9908000 	 2.317950 	 -0.7976977000 	 -2.6420090000 
597.20 	 224.9908000 	 2.317950 	 -0.7957299000 	 -2.6410480000 
597.40 	 224.9877000 	 2.317950 	 -0.7974561000 	 -2.6418370000 
597.60 	 224.9877000 	 2.317950 	 -0.7963784000 	 -2.6414200000 
597.80 	 224.9829000 	 2.317950 	 -0.7972304000 	 -2.6417220000 
598.00 	 224.9797000 	 2.317950 	 -0.7962100000 	 -2.6415000000 
598.20 	 224.9749000 	 2.317950 	 -0.7971001000 	 -2.6415030000 
598.40 	 224.9718000 	 2.317950 	 -0.7966264000 	 -2.6417670000 
598.60 	 224.9702000 	 2.317975 	 -0.7969316000 	 -2.6414870000 
598.80 	 224.9686000 	 2.318000 	 -0.7971509000 	 -2.6419190000 
599.00 	 224.9718000 	 2.318025 	 -0.7967059000 	 -2.6409470000 
599.20 	 224.9749000 	 2.318050 	 -0.7973194000 	 -2.6420280000 
599.40 	 224.9749000 	 2.318075 	 -0.7965247000 	 -2.6408450000 
599.60 	 224.9749000 	 2.318100 	 -0.7975547000 	 -2.6423290000 
599.80 	 224.9749000 	 2.318100 	 -0.7963626000 	 -2.6407530000 
600.00 	 224.9718000 	 2.318125 	 -0.7975451000 	 -2.6422980000 
600.20 	 224.9718000 	 2.318150 	 -0.7962036000 	 -2.6406700000 
600.40 	 224.9718000 	 2.318175 	 -0.7981014000 	 -2.6426980000 
600.60 	 224.9749000 	 2.318200 	 -0.7961623000 	 -2.6405620000 
600.80 	 224.9749000 	 2.318200 	 -0.7978694000 	 -2.6426220000 
601.00 	 224.9797000 	 2.318225 	 -0.7960288000 	 -2.6406610000 
601.20 	 224.9829000 	 2.318250 	 -0.7979298000 	 -2.6427400000 
601.40 	 224.9829000 	 2.318250 	 -0.7959111000 	 -2.6404860000 
601.60 	 224.9877000 	 2.318250 	 -0.7986291000 	 -2.6433090000 
601.80 	 224.9908000 	 2.318250 	 -0.7956441000 	 -2.6405270000 
602.00 	 224.9924000 	 2.318250 	 -0.7986133000 	 -2.6434710000 
602.20 	 224.9972000 	 2.318250 	 -0.7955233000 	 -2.6405370000 
602.40 	 224.9988000 	 2.318250 	 -0.7987563000 	 -2.6435570000 
602.60 	 224.9988000 	 2.318250 	 -0.7955170000 	 -2.6401330000 
602.80 	 225.0036000 	 2.318250 	 -0.7991378000 	 -2.6436580000 
603.00 	 225.0036000 	 2.318250 	 -0.7953231000 	 -2.6400220000 
603.20 	 225.0036000 	 2.318250 	 -0.7990806000 	 -2.6435020000 
603.40 	 225.0004000 	 2.318250 	 -0.7951577000 	 -2.6401330000 
603.60 	 224.9988000 	 2.318250 	 -0.7990201000 	 -2.6435630000 
603.80 	 224.9988000 	 2.318250 	 -0.7951609000 	 -2.6402380000 
604.00 	 224.9956000 	 2.318250 	 -0.7990456000 	 -2.6434960000 
604.20 	 224.9956000 	 2.318250 	 -0.7952150000 	 -2.6402500000 
604.40 	 224.9956000 	 2.318250 	 -0.7988580000 	 -2.6432040000 
604.60 	 224.9940000 	 2.318250 	 -0.7953421000 	 -2.6403740000 
604.80 	 224.9908000 	 2.318250 	 -0.7988898000 	 -2.6432390000 
605.00 	 224.9829000 	 2.318250 	 -0.7953898000 	 -2.6405400000 
605.20 	 224.9829000 	 2.318275 	 -0.7987118000 	 -2.6430990000 
605.40 	 224.9797000 	 2.318300 	 -0.7956187000 	 -2.6407500000 
605.60 	 224.9797000 	 2.318300 	 -0.7987658000 	 -2.6431560000 
605.80 	 224.9749000 	 2.318325 	 -0.7957077000 	 -2.6407690000 
606.00 	 224.9734000 	 2.318325 	 -0.7986514000 	 -2.6431080000 
606.20 	 224.9702000 	 2.318350 	 -0.7958062000 	 -2.6408930000 
606.40 	 224.9670000 	 2.318375 	 -0.7986386000 	 -2.6429780000 
606.60 	 224.9638000 	 2.318400 	 -0.7962322000 	 -2.6413790000 
606.80 	 224.9670000 	 2.318425 	 -0.7984288000 	 -2.6427870000 
607.00 	 224.9670000 	 2.318450 	 -0.7964738000 	 -2.6416560000 
607.20 	 224.9718000 	 2.318500 	 -0.7980029000 	 -2.6423230000 
607.40 	 224.9718000 	 2.318500 	 -0.7966550000 	 -2.6418720000 
607.60 	 224.9749000 	 2.318525 	 -0.7978058000 	 -2.6420180000 
607.80 	 224.9749000 	 2.318550 	 -0.7972686000 	 -2.6421420000 
608.00 	 224.9797000 	 2.318575 	 -0.7974434000 	 -2.6418020000 
608.20 	 224.9797000 	 2.318575 	 -0.7975769000 	 -2.6423650000 
608.40 	 224.9797000 	 2.318600 	 -0.7974593000 	 -2.6418300000 
608.60 	 224.9797000 	 2.318625 	 -0.7977359000 	 -2.6426510000 
608.80 	 224.9829000 	 2.318600 	 -0.7972367000 	 -2.6414460000 
609.00 	 224.9877000 	 2.318625 	 -0.7982063000 	 -2.6428640000 
609.20 	 224.9908000 	 2.318625 	 -0.7972972000 	 -2.6414460000 
609.40 	 224.9956000 	 2.318650 	 -0.7984924000 	 -2.6430390000 
609.60 	 224.9988000 	 2.318650 	 -0.7970397000 	 -2.6411220000 
609.80 	 224.9988000 	 2.318650 	 -0.7990424000 	 -2.6434230000 
610.00 	 224.9988000 	 2.318650 	 -0.7969475000 	 -2.6412360000 
610.20 	 224.9988000 	 2.318650 	 -0.7991600000 	 -2.6435950000 
610.40 	 224.9988000 	 2.318650 	 -0.7967504000 	 -2.6411220000 
610.60 	 224.9988000 	 2.318650 	 -0.7993507000 	 -2.6436680000 
610.80 	 224.9988000 	 2.318650 	 -0.7964389000 	 -2.6409440000 
611.00 	 224.9988000 	 2.318650 	 -0.7995160000 	 -2.6439450000 
611.20 	 224.9988000 	 2.318650 	 -0.7962990000 	 -2.6409020000 
611.40 	 224.9956000 	 2.318650 	 -0.7996877000 	 -2.6440750000 
611.60 	 224.9956000 	 2.318650 	 -0.7962100000 	 -2.6407270000 
611.80 	 224.9956000 	 2.318650 	 -0.7998848000 	 -2.6440720000 
612.00 	 224.9956000 	 2.318650 	 -0.7961909000 	 -2.6408860000 
612.20 	 224.9956000 	 2.318650 	 -0.8000183000 	 -2.6439410000 
612.40 	 224.9908000 	 2.318650 	 -0.7962608000 	 -2.6407400000 
612.60 	 224.9908000 	 2.318650 	 -0.7999833000 	 -2.6439890000 
612.80 	 224.9877000 	 2.318650 	 -0.7959302000 	 -2.6405650000 
613.00 	 224.9877000 	 2.318650 	 -0.7999992000 	 -2.6440720000 
613.20 	 224.9829000 	 2.318650 	 -0.7960415000 	 -2.6407370000 
613.40 	 224.9829000 	 2.318650 	 -0.7998657000 	 -2.6439160000 
613.60 	 224.9797000 	 2.318675 	 -0.7961686000 	 -2.6408130000 
613.80 	 224.9749000 	 2.318675 	 -0.7998466000 	 -2.6440400000 
614.00 	 224.9749000 	 2.318700 	 -0.7961305000 	 -2.6408700000 
614.20 	 224.9734000 	 2.318725 	 -0.7997513000 	 -2.6439130000 
614.40 	 224.9749000 	 2.318750 	 -0.7962958000 	 -2.6410290000 
614.60 	 224.9718000 	 2.318775 	 -0.7994906000 	 -2.6436840000 
614.80 	 224.9718000 	 2.318775 	 -0.7964070000 	 -2.6412300000 
615.00 	 224.9718000 	 2.318800 	 -0.7994874000 	 -2.6435850000 
615.20 	 224.9749000 	 2.318825 	 -0.7965119000 	 -2.6412520000 
615.40 	 224.9749000 	 2.318850 	 -0.7993412000 	 -2.6433720000 
615.60 	 224.9749000 	 2.318875 	 -0.7964802000 	 -2.6413570000 
615.80 	 224.9797000 	 2.318875 	 -0.7993094000 	 -2.6434610000 
616.00 	 224.9797000 	 2.318900 	 -0.7967027000 	 -2.6414270000 
616.20 	 224.9797000 	 2.318925 	 -0.7990806000 	 -2.6431400000 
616.40 	 224.9829000 	 2.318900 	 -0.7972654000 	 -2.6419540000 
616.60 	 224.9829000 	 2.318925 	 -0.7989820000 	 -2.6430990000 
616.80 	 224.9877000 	 2.318925 	 -0.7972272000 	 -2.6421740000 
617.00 	 224.9877000 	 2.318950 	 -0.7988421000 	 -2.6431660000 
617.20 	 224.9908000 	 2.318950 	 -0.7974052000 	 -2.6421960000 
617.40 	 224.9908000 	 2.318950 	 -0.7989852000 	 -2.6432480000 
617.60 	 224.9956000 	 2.318950 	 -0.7975833000 	 -2.6425430000 
617.80 	 224.9956000 	 2.318950 	 -0.7989247000 	 -2.6431020000 
618.00 	 224.9956000 	 2.318950 	 -0.7976627000 	 -2.6423960000 
618.20 	 224.9956000 	 2.318950 	 -0.7987849000 	 -2.6428600000 
618.40 	 224.9956000 	 2.318950 	 -0.7981364000 	 -2.6428730000 
618.60 	 224.9956000 	 2.318950 	 -0.7983112000 	 -2.6424950000 
618.80 	 224.9956000 	 2.318950 	 -0.7983811000 	 -2.6432420000 
619.00 	 224.9908000 	 2.318950 	 -0.7979806000 	 -2.6421390000 
619.20 	 224.9893000 	 2.318950 	 -0.7988262000 	 -2.6433880000 
619.40 	 224.9829000 	 2.318950 	 -0.7977517000 	 -2.6419610000 
619.60 	 224.9797000 	 2.318950 	 -0.7989311000 	 -2.6436650000 
619.80 	 224.9797000 	 2.318950 	 -0.7975324000 	 -2.6417830000 
620.00 	 224.9749000 	 2.318975 	 -0.7993539000 	 -2.6438710000 
620.20 	 224.9749000 	 2.319000 	 -0.7971859000 	 -2.6413950000 
620.40 	 224.9797000 	 2.319025 	 -0.7995605000 	 -2.6440720000 
620.60 	 224.9797000 	 2.319050 	 -0.7968616000 	 -2.6413470000 
620.80 	 224.9829000 	 2.319075 	 -0.7996909000 	 -2.6442020000 
621.00 	 224.9797000 	 2.319050 	 -0.7972527000 	 -2.6413540000 
621.20 	 224.9797000 	 2.319050 	 -0.7997704000 	 -2.6441350000 
621.40 	 224.9797000 	 2.319075 	 -0.7968839000 	 -2.6413630000 
621.60 	 224.9797000 	 2.319100 	 -0.8001550000 	 -2.6444530000 
621.80 	 224.9781000 	 2.319100 	 -0.7965978000 	 -2.6412330000 
622.00 	 224.9749000 	 2.319100 	 -0.8003044000 	 -2.6445670000 
622.20 	 224.9797000 	 2.319125 	 -0.7967218000 	 -2.6414270000 
622.40 	 224.9813000 	 2.319150 	 -0.8004951000 	 -2.6448410000 
622.60 	 224.9829000 	 2.319175 	 -0.7964007000 	 -2.6413820000 
622.80 	 224.9829000 	 2.319150 	 -0.8003648000 	 -2.6447710000 
623.00 	 224.9829000 	 2.319150 	 -0.7964420000 	 -2.6413120000 
623.20 	 224.9797000 	 2.319175 	 -0.8003585000 	 -2.6447650000 
623.40 	 224.9829000 	 2.319200 	 -0.7965247000 	 -2.6412710000 
623.60 	 224.9797000 	 2.319200 	 -0.8002599000 	 -2.6447010000 
623.80 	 224.9797000 	 2.319200 	 -0.7965438000 	 -2.6415220000 
624.00 	 224.9813000 	 2.319200 	 -0.8004093000 	 -2.6449140000 
624.20 	 224.9797000 	 2.319225 	 -0.7966900000 	 -2.6418300000 
624.40 	 224.9829000 	 2.319250 	 -0.8002885000 	 -2.6450510000 
624.60 	 224.9877000 	 2.319275 	 -0.7966805000 	 -2.6417990000 
624.80 	 224.9877000 	 2.319250 	 -0.8004284000 	 -2.6448250000 
625.00 	 224.9877000 	 2.319250 	 -0.7968871000 	 -2.6420590000 
625.20 	 224.9877000 	 2.319275 	 -0.8004856000 	 -2.6450320000 
625.40 	 224.9861000 	 2.319300 	 -0.7968839000 	 -2.6421170000 
625.60 	 224.9829000 	 2.319300 	 -0.8003839000 	 -2.6450950000 
625.80 	 224.9829000 	 2.319325 	 -0.7969316000 	 -2.6422250000 
626.00 	 224.9829000 	 2.319300 	 -0.8003362000 	 -2.6450820000 
626.20 	 224.9829000 	 2.319325 	 -0.7969348000 	 -2.6422600000 
626.40 	 224.9877000 	 2.319350 	 -0.8004602000 	 -2.6449810000 
626.60 	 224.9877000 	 2.319375 	 -0.7970111000 	 -2.6422340000 
626.80 	 224.9908000 	 2.319350 	 -0.8001614000 	 -2.6450980000 
627.00 	 224.9908000 	 2.319350 	 -0.7970874000 	 -2.6424470000 
627.20 	 224.9956000 	 2.319350 	 -0.8001614000 	 -2.6447800000 
627.40 	 224.9956000 	 2.319350 	 -0.7971032000 	 -2.6427270000 
627.60 	 224.9988000 	 2.319350 	 -0.8001201000 	 -2.6447870000 
627.80 	 224.9988000 	 2.319350 	 -0.7971318000 	 -2.6427050000 
628.00 	 225.0036000 	 2.319350 	 -0.7999261000 	 -2.6447490000 
628.20 	 224.9988000 	 2.319350 	 -0.7974561000 	 -2.6428670000 
628.40 	 224.9988000 	 2.319350 	 -0.7997926000 	 -2.6445900000 
628.60 	 224.9956000 	 2.319350 	 -0.7974561000 	 -2.6428860000 
628.80 	 224.9908000 	 2.319350 	 -0.7999929000 	 -2.6445830000 
629.00 	 224.9877000 	 2.319350 	 -0.7976214000 	 -2.6431910000 
629.20 	 224.9877000 	 2.319350 	 -0.7996464000 	 -2.6444820000 
629.40 	 224.9829000 	 2.319375 	 -0.7976055000 	 -2.6431880000 
629.60 	 224.9877000 	 2.319400 	 -0.7995288000 	 -2.6443640000 
629.80 	 224.9877000 	 2.319400 	 -0.7979520000 	 -2.6435310000 
630.00 	 224.9877000 	 2.319425 	 -0.7992744000 	 -2.6440080000 
630.20 	 224.9829000 	 2.319400 	 -0.7984002000 	 -2.6437760000 
630.40 	 224.9829000 	 2.319425 	 -0.7992776000 	 -2.6440110000 
630.60 	 224.9797000 	 2.319450 	 -0.7987086000 	 -2.6442910000 
630.80 	 224.9749000 	 2.319450 	 -0.7989120000 	 -2.6439220000 
631.00 	 224.9749000 	 2.319450 	 -0.7985656000 	 -2.6441700000 
631.20 	 224.9718000 	 2.319475 	 -0.7989629000 	 -2.6440430000 
631.40 	 224.9718000 	 2.319500 	 -0.7987435000 	 -2.6445010000 
631.60 	 224.9718000 	 2.319525 	 -0.7989247000 	 -2.6438710000 
631.80 	 224.9734000 	 2.319550 	 -0.7989661000 	 -2.6445520000 
632.00 	 224.9749000 	 2.319575 	 -0.7985497000 	 -2.6437030000 
632.20 	 224.9749000 	 2.319575 	 -0.7990742000 	 -2.6446950000 
632.40 	 224.9718000 	 2.319600 	 -0.7985687000 	 -2.6439790000 
632.60 	 224.9718000 	 2.319625 	 -0.7990964000 	 -2.6447610000 
632.80 	 224.9718000 	 2.319650 	 -0.7986133000 	 -2.6436550000 
633.00 	 224.9718000 	 2.319675 	 -0.7992649000 	 -2.6449550000 
633.20 	 224.9718000 	 2.319675 	 -0.7980792000 	 -2.6433590000 
633.40 	 224.9718000 	 2.319700 	 -0.7995987000 	 -2.6451650000 
633.60 	 224.9749000 	 2.319725 	 -0.7981078000 	 -2.6434140000 
633.80 	 224.9749000 	 2.319750 	 -0.7993285000 	 -2.6449970000 
634.00 	 224.9797000 	 2.319775 	 -0.7981141000 	 -2.6434360000 
634.20 	 224.9829000 	 2.319775 	 -0.7995955000 	 -2.6453080000 
634.40 	 224.9877000 	 2.319775 	 -0.7981078000 	 -2.6433690000 
634.60 	 224.9956000 	 2.319800 	 -0.7995892000 	 -2.6452060000 
634.80 	 224.9956000 	 2.319825 	 -0.7978725000 	 -2.6433820000 
635.00 	 225.0036000 	 2.319800 	 -0.7996909000 	 -2.6454190000 
635.20 	 225.0067000 	 2.319800 	 -0.7976977000 	 -2.6431050000 
635.40 	 225.0115000 	 2.319800 	 -0.7999198000 	 -2.6455590000 
635.60 	 225.0147000 	 2.319800 	 -0.7976723000 	 -2.6429680000 
635.80 	 225.0179000 	 2.319800 	 -0.8000819000 	 -2.6456290000 
636.00 	 225.0179000 	 2.319800 	 -0.7973957000 	 -2.6428480000 
636.20 	 225.0179000 	 2.319800 	 -0.8004125000 	 -2.6458040000 
636.40 	 225.0147000 	 2.319800 	 -0.7971509000 	 -2.6428060000 
636.60 	 225.0115000 	 2.319800 	 -0.8004729000 	 -2.6458930000 
636.80 	 225.0067000 	 2.319800 	 -0.7970238000 	 -2.6425240000 
637.00 	 225.0036000 	 2.319800 	 -0.8004189000 	 -2.6458960000 
637.20 	 225.0004000 	 2.319800 	 -0.7972177000 	 -2.6426280000 
637.40 	 224.9988000 	 2.319800 	 -0.8006541000 	 -2.6459120000 
637.60 	 224.9988000 	 2.319800 	 -0.7969920000 	 -2.6426190000 
637.80 	 224.9956000 	 2.319800 	 -0.8005714000 	 -2.6459660000 
638.00 	 224.9924000 	 2.319800 	 -0.7971160000 	 -2.6425740000 
638.20 	 224.9893000 	 2.319800 	 -0.8006700000 	 -2.6461380000 
638.40 	 224.9877000 	 2.319800 	 -0.7970079000 	 -2.6426410000 
638.60 	 224.9845000 	 2.319800 	 -0.8007113000 	 -2.6459630000 
638.80 	 224.9829000 	 2.319800 	 -0.7968871000 	 -2.6425960000 
639.00 	 224.9829000 	 2.319800 	 -0.8007686000 	 -2.6460080000 
639.20 	 224.9829000 	 2.319800 	 -0.7967440000 	 -2.6426190000 
639.40 	 224.9829000 	 2.319800 	 -0.8006255000 	 -2.6458960000 
639.60 	 224.9797000 	 2.319800 	 -0.7968648000 	 -2.6427750000 
639.80 	 224.9797000 	 2.319800 	 -0.8007495000 	 -2.6461280000 
640.00 	 224.9749000 	 2.319800 	 -0.7969602000 	 -2.6426630000 
640.20 	 224.9718000 	 2.319825 	 -0.8008226000 	 -2.6460460000 
640.40 	 224.9718000 	 2.319850 	 -0.7968267000 	 -2.6426950000 
640.60 	 224.9718000 	 2.319850 	 -0.8007113000 	 -2.6460650000 
640.80 	 224.9718000 	 2.319900 	 -0.7969888000 	 -2.6427490000 
641.00 	 224.9670000 	 2.319925 	 -0.8006382000 	 -2.6457180000 
641.20 	 224.9638000 	 2.319925 	 -0.7969570000 	 -2.6427430000 
641.40 	 224.9638000 	 2.319975 	 -0.8006827000 	 -2.6458550000 
641.60 	 224.9638000 	 2.320000 	 -0.7972081000 	 -2.6429720000 
641.80 	 224.9638000 	 2.320025 	 -0.8004379000 	 -2.6455780000 
642.00 	 224.9638000 	 2.320050 	 -0.7972558000 	 -2.6430700000 
642.20 	 224.9670000 	 2.320100 	 -0.8003139000 	 -2.6455310000 
642.40 	 224.9670000 	 2.320125 	 -0.7973067000 	 -2.6431050000 
642.60 	 224.9718000 	 2.320150 	 -0.8005714000 	 -2.6456640000 
642.80 	 224.9718000 	 2.320175 	 -0.7971859000 	 -2.6429840000 
643.00 	 224.9734000 	 2.320200 	 -0.8004538000 	 -2.6455120000 
643.20 	 224.9749000 	 2.320225 	 -0.7972908000 	 -2.6431340000 
643.40 	 224.9797000 	 2.320225 	 -0.8002250000 	 -2.6455810000 
643.60 	 224.9829000 	 2.320250 	 -0.7971541000 	 -2.6430670000 
643.80 	 224.9877000 	 2.320275 	 -0.8003489000 	 -2.6456040000 
644.00 	 224.9908000 	 2.320250 	 -0.7976182000 	 -2.6432510000 
644.20 	 224.9956000 	 2.320250 	 -0.8006001000 	 -2.6455780000 
644.40 	 225.0036000 	 2.320250 	 -0.7975324000 	 -2.6432800000 
644.60 	 225.0083000 	 2.320250 	 -0.8003489000 	 -2.6454510000 
644.80 	 225.0115000 	 2.320250 	 -0.7975515000 	 -2.6433020000 
645.00 	 225.0147000 	 2.320250 	 -0.8003934000 	 -2.6454860000 
645.20 	 225.0147000 	 2.320250 	 -0.7977836000 	 -2.6434610000 
645.40 	 225.0147000 	 2.320250 	 -0.8003457000 	 -2.6453530000 
645.60 	 225.0115000 	 2.320250 	 -0.7976214000 	 -2.6434520000 
645.80 	 225.0067000 	 2.320250 	 -0.8002313000 	 -2.6451810000 
646.00 	 225.0036000 	 2.320250 	 -0.7977931000 	 -2.6433940000 
646.20 	 224.9956000 	 2.320250 	 -0.8000660000 	 -2.6452570000 
646.40 	 224.9908000 	 2.320250 	 -0.7978885000 	 -2.6435730000 
646.60 	 224.9829000 	 2.320250 	 -0.8001423000 	 -2.6449780000 
646.80 	 224.9797000 	 2.320250 	 -0.7980220000 	 -2.6435660000 
647.00 	 224.9749000 	 2.320250 	 -0.7998721000 	 -2.6449940000 
647.20 	 224.9686000 	 2.320250 	 -0.7979584000 	 -2.6437310000 
647.40 	 224.9638000 	 2.320250 	 -0.7999484000 	 -2.6447900000 
647.60 	 224.9591000 	 2.320275 	 -0.7981904000 	 -2.6440140000 
647.80 	 224.9559000 	 2.320325 	 -0.7991950000 	 -2.6445770000 
648.00 	 224.9559000 	 2.320375 	 -0.7986228000 	 -2.6444150000 
648.20 	 224.9559000 	 2.320400 	 -0.7990487000 	 -2.6443160000 
648.40 	 224.9591000 	 2.320450 	 -0.7987944000 	 -2.6444370000 
648.60 	 224.9559000 	 2.320475 	 -0.7988517000 	 -2.6441730000 
648.80 	 224.9511000 	 2.320525 	 -0.7989502000 	 -2.6448150000 
649.00 	 224.9479000 	 2.320550 	 -0.7987912000 	 -2.6440370000 
649.20 	 224.9479000 	 2.320600 	 -0.7990646000 	 -2.6448920000 
649.40 	 224.9479000 	 2.320650 	 -0.7987849000 	 -2.6439670000 
649.60 	 224.9559000 	 2.320675 	 -0.7991727000 	 -2.6449650000 
649.80 	 224.9591000 	 2.320725 	 -0.7986005000 	 -2.6437500000 
650.00 	 224.9654000 	 2.320750 	 -0.7991855000 	 -2.6449680000 
650.20 	 224.9718000 	 2.320775 	 -0.7983844000 	 -2.6436710000 
650.40 	 224.9797000 	 2.320800 	 -0.7994779000 	 -2.6452860000 
650.60 	 224.9829000 	 2.320825 	 -0.7981618000 	 -2.6434900000 
650.80 	 224.9877000 	 2.320825 	 -0.8002122000 	 -2.6454290000 
651.00 	 224.9908000 	 2.320825 	 -0.7987468000 	 -2.6436110000 
651.20 	 224.9956000 	 2.320850 	 -0.7999929000 	 -2.6452950000 
651.40 	 224.9988000 	 2.320850 	 -0.7988262000 	 -2.6436930000 
651.60 	 225.0036000 	 2.320850 	 -0.8001264000 	 -2.6456710000 
651.80 	 225.0115000 	 2.320850 	 -0.7982254000 	 -2.6434040000 
652.00 	 225.0131000 	 2.320850 	 -0.8002885000 	 -2.6459220000 
652.20 	 225.0147000 	 2.320850 	 -0.7978789000 	 -2.6432740000 
652.40 	 225.0147000 	 2.320850 	 -0.8004665000 	 -2.6459410000 
652.60 	 225.0147000 	 2.320850 	 -0.7977040000 	 -2.6431620000 
652.80 	 225.0115000 	 2.320850 	 -0.8004475000 	 -2.6462170000 
653.00 	 225.0115000 	 2.320850 	 -0.7975896000 	 -2.6431880000 
653.20 	 225.0067000 	 2.320850 	 -0.8007558000 	 -2.6461160000 
653.40 	 225.0067000 	 2.320850 	 -0.7974879000 	 -2.6429780000 
653.60 	 225.0067000 	 2.320850 	 -0.8007463000 	 -2.6462240000 
653.80 	 225.0067000 	 2.320850 	 -0.7974625000 	 -2.6429270000 
654.00 	 225.0036000 	 2.320850 	 -0.8008416000 	 -2.6461890000 
654.20 	 225.0020000 	 2.320850 	 -0.7972844000 	 -2.6430540000 
654.40 	 224.9956000 	 2.320850 	 -0.8008416000 	 -2.6463100000 
654.60 	 224.9908000 	 2.320850 	 -0.7972145000 	 -2.6428030000 
654.80 	 224.9877000 	 2.320850 	 -0.8009974000 	 -2.6463220000 
655.00 	 224.9845000 	 2.320850 	 -0.7972781000 	 -2.6429400000 
655.20 	 224.9829000 	 2.320850 	 -0.8010547000 	 -2.6462550000 
655.40 	 224.9797000 	 2.320850 	 -0.7972717000 	 -2.6429150000 
655.60 	 224.9797000 	 2.320850 	 -0.8010483000 	 -2.6463480000 
655.80 	 224.9797000 	 2.320850 	 -0.7971160000 	 -2.6429840000 
656.00 	 224.9749000 	 2.320850 	 -0.8009148000 	 -2.6463380000 
656.20 	 224.9749000 	 2.320850 	 -0.7970365000 	 -2.6428190000 
656.40 	 224.9718000 	 2.320875 	 -0.8011310000 	 -2.6462780000 
656.60 	 224.9749000 	 2.320875 	 -0.7970460000 	 -2.6428830000 
656.80 	 224.9749000 	 2.320900 	 -0.8008130000 	 -2.6463060000 
657.00 	 224.9749000 	 2.320925 	 -0.7969252000 	 -2.6429370000 
657.20 	 224.9765000 	 2.320950 	 -0.8007622000 	 -2.6463000000 
657.40 	 224.9749000 	 2.320950 	 -0.7970555000 	 -2.6430830000 
657.60 	 224.9749000 	 2.320975 	 -0.8010101000 	 -2.6462550000 
657.80 	 224.9718000 	 2.321000 	 -0.7973893000 	 -2.6431880000 
658.00 	 224.9670000 	 2.321025 	 -0.8007781000 	 -2.6460840000 
658.20 	 224.9638000 	 2.321050 	 -0.7973194000 	 -2.6434040000 
658.40 	 224.9591000 	 2.321075 	 -0.8007749000 	 -2.6460300000 
658.60 	 224.9591000 	 2.321100 	 -0.7976913000 	 -2.6435250000 
658.80 	 224.9591000 	 2.321150 	 -0.8007081000 	 -2.6459060000 
659.00 	 224.9638000 	 2.321175 	 -0.7977359000 	 -2.6435310000 
659.20 	 224.9654000 	 2.321200 	 -0.8007908000 	 -2.6459600000 
659.40 	 224.9718000 	 2.321225 	 -0.7976310000 	 -2.6434710000 
659.60 	 224.9749000 	 2.321250 	 -0.8007399000 	 -2.6458100000 
659.80 	 224.9797000 	 2.321250 	 -0.7976596000 	 -2.6434300000 
660.00 	 224.9829000 	 2.321275 	 -0.8004665000 	 -2.6456130000 
660.20 	 224.9877000 	 2.321300 	 -0.7978122000 	 -2.6437730000 
660.40 	 224.9877000 	 2.321325 	 -0.8002567000 	 -2.6455050000 
660.60 	 224.9877000 	 2.321300 	 -0.7980855000 	 -2.6440970000 
660.80 	 224.9908000 	 2.321300 	 -0.8003266000 	 -2.6454040000 
661.00 	 224.9908000 	 2.321300 	 -0.7982635000 	 -2.6440240000 
661.20 	 224.9956000 	 2.321300 	 -0.8005365000 	 -2.6456450000 
661.40 	 224.9988000 	 2.321300 	 -0.7982572000 	 -2.6439640000 
661.60 	 225.0052000 	 2.321300 	 -0.8005111000 	 -2.6453750000 
661.80 	 225.0067000 	 2.321300 	 -0.7983780000 	 -2.6441190000 
662.00 	 225.0115000 	 2.321300 	 -0.8004284000 	 -2.6452290000 
662.20 	 225.0115000 	 2.321300 	 -0.7985083000 	 -2.6443000000 
662.40 	 225.0115000 	 2.321300 	 -0.8003807000 	 -2.6452640000 
662.60 	 225.0036000 	 2.321300 	 -0.7987340000 	 -2.6443420000 
662.80 	 225.0036000 	 2.321300 	 -0.7998593000 	 -2.6447710000 
663.00 	 225.0036000 	 2.321300 	 -0.7992141000 	 -2.6447800000 
663.20 	 225.0004000 	 2.321300 	 -0.7997068000 	 -2.6447070000 
663.40 	 225.0036000 	 2.321300 	 -0.7991950000 	 -2.6447460000 
663.60 	 225.0036000 	 2.321300 	 -0.7995732000 	 -2.6445770000 
663.80 	 225.0036000 	 2.321300 	 -0.7995383000 	 -2.6451370000 
664.00 	 225.0052000 	 2.321300 	 -0.7990901000 	 -2.6443640000 
664.20 	 225.0036000 	 2.321300 	 -0.7995701000 	 -2.6451940000 
664.40 	 225.0036000 	 2.321300 	 -0.7991886000 	 -2.6441830000 
664.60 	 224.9956000 	 2.321300 	 -0.7997322000 	 -2.6453210000 
664.80 	 224.9908000 	 2.321300 	 -0.7988612000 	 -2.6441540000 
665.00 	 224.9829000 	 2.321300 	 -0.7998212000 	 -2.6452700000 
665.20 	 224.9797000 	 2.321300 	 -0.7988580000 	 -2.6441380000 
665.40 	 224.9749000 	 2.321300 	 -0.7999516000 	 -2.6454610000 
665.60 	 224.9749000 	 2.321325 	 -0.7987817000 	 -2.6438520000 
665.80 	 224.9718000 	 2.321350 	 -0.8006001000 	 -2.6458840000 
666.00 	 224.9718000 	 2.321375 	 -0.7984352000 	 -2.6435020000 
666.20 	 224.9686000 	 2.321400 	 -0.8008480000 	 -2.6460460000 
666.40 	 224.9670000 	 2.321425 	 -0.7979425000 	 -2.6432800000 
666.60 	 224.9670000 	 2.321425 	 -0.8010674000 	 -2.6463100000 
666.80 	 224.9670000 	 2.321475 	 -0.7979679000 	 -2.6431910000 
667.00 	 224.9670000 	 2.321500 	 -0.8010991000 	 -2.6463380000 
667.20 	 224.9718000 	 2.321525 	 -0.7979743000 	 -2.6432450000 
667.40 	 224.9718000 	 2.321550 	 -0.8011945000 	 -2.6463350000 
667.60 	 224.9718000 	 2.321575 	 -0.7977899000 	 -2.6431370000 
667.80 	 224.9749000 	 2.321575 	 -0.8013852000 	 -2.6464490000 
668.00 	 224.9749000 	 2.321600 	 -0.7977740000 	 -2.6431720000 
668.20 	 224.9797000 	 2.321625 	 -0.8016745000 	 -2.6464590000 
668.40 	 224.9797000 	 2.321625 	 -0.7976945000 	 -2.6431940000 
668.60 	 224.9829000 	 2.321650 	 -0.8017349000 	 -2.6466310000 
668.80 	 224.9829000 	 2.321650 	 -0.7977200000 	 -2.6432160000 
669.00 	 224.9877000 	 2.321650 	 -0.8016809000 	 -2.6465960000 
669.20 	 224.9908000 	 2.321650 	 -0.7979393000 	 -2.6432930000 
669.40 	 224.9956000 	 2.321650 	 -0.8016205000 	 -2.6466150000 
669.60 	 224.9988000 	 2.321650 	 -0.7979901000 	 -2.6433940000 
669.80 	 225.0052000 	 2.321650 	 -0.8017890000 	 -2.6465380000 
670.00 	 225.0083000 	 2.321650 	 -0.7979266000 	 -2.6435120000 
670.20 	 225.0115000 	 2.321650 	 -0.8018017000 	 -2.6466050000 
670.40 	 225.0115000 	 2.321650 	 -0.7979425000 	 -2.6435280000 
670.60 	 225.0115000 	 2.321650 	 -0.8015855000 	 -2.6463250000 
670.80 	 225.0115000 	 2.321650 	 -0.7979012000 	 -2.6435280000 
671.00 	 225.0115000 	 2.321650 	 -0.8016713000 	 -2.6465000000 
671.20 	 225.0115000 	 2.321650 	 -0.7981269000 	 -2.6435630000 
671.40 	 225.0115000 	 2.321650 	 -0.8016173000 	 -2.6464180000 
671.60 	 225.0115000 	 2.321650 	 -0.7981332000 	 -2.6436460000 
671.80 	 225.0115000 	 2.321650 	 -0.8015633000 	 -2.6463890000 
672.00 	 225.0067000 	 2.321650 	 -0.7980824000 	 -2.6436610000 
672.20 	 225.0036000 	 2.321650 	 -0.8013884000 	 -2.6462460000 
672.40 	 224.9988000 	 2.321650 	 -0.7981586000 	 -2.6437500000 
672.60 	 224.9988000 	 2.321650 	 -0.8011214000 	 -2.6463220000 
672.80 	 224.9956000 	 2.321650 	 -0.7981364000 	 -2.6438330000 
673.00 	 224.9924000 	 2.321650 	 -0.8012549000 	 -2.6461790000 
673.20 	 224.9956000 	 2.321650 	 -0.7983335000 	 -2.6439920000 
673.40 	 224.9956000 	 2.321650 	 -0.8011913000 	 -2.6459470000 
673.60 	 224.9988000 	 2.321650 	 -0.7985083000 	 -2.6440300000 
673.80 	 224.9988000 	 2.321650 	 -0.8011087000 	 -2.6458960000 
674.00 	 225.0036000 	 2.321650 	 -0.7988008000 	 -2.6442370000 
674.20 	 225.0036000 	 2.321650 	 -0.8008003000 	 -2.6455280000 
674.40 	 225.0036000 	 2.321650 	 -0.7988517000 	 -2.6441960000 
674.60 	 224.9988000 	 2.321650 	 -0.8008416000 	 -2.6454290000 
674.80 	 224.9956000 	 2.321650 	 -0.7990583000 	 -2.6445900000 
675.00 	 224.9877000 	 2.321650 	 -0.8006287000 	 -2.6453720000 
675.20 	 224.9829000 	 2.321650 	 -0.7992045000 	 -2.6445930000 
675.40 	 224.9749000 	 2.321650 	 -0.8003521000 	 -2.6450920000 
675.60 	 224.9718000 	 2.321650 	 -0.7992363000 	 -2.6448380000 
675.80 	 224.9670000 	 2.321650 	 -0.8001487000 	 -2.6450730000 
676.00 	 224.9670000 	 2.321650 	 -0.7996241000 	 -2.6451490000 
676.20 	 224.9718000 	 2.321675 	 -0.7999356000 	 -2.6448440000 
676.40 	 224.9718000 	 2.321725 	 -0.7996209000 	 -2.6451520000 
676.60 	 224.9718000 	 2.321750 	 -0.8000247000 	 -2.6448660000 
676.80 	 224.9718000 	 2.321750 	 -0.7996273000 	 -2.6450760000 
677.00 	 224.9702000 	 2.321775 	 -0.7999897000 	 -2.6449550000 
677.20 	 224.9718000 	 2.321800 	 -0.7996559000 	 -2.6453810000 
677.40 	 224.9670000 	 2.321825 	 -0.7997195000 	 -2.6447230000 
677.60 	 224.9718000 	 2.321850 	 -0.7999039000 	 -2.6453300000 
677.80 	 224.9749000 	 2.321875 	 -0.7994906000 	 -2.6443930000 
678.00 	 224.9718000 	 2.321900 	 -0.8003139000 	 -2.6456990000 
678.20 	 224.9718000 	 2.321900 	 -0.7994493000 	 -2.6443550000 
678.40 	 224.9749000 	 2.321925 	 -0.8003489000 	 -2.6459690000 
678.60 	 224.9797000 	 2.321950 	 -0.7990043000 	 -2.6439730000 
678.80 	 224.9813000 	 2.321950 	 -0.8005619000 	 -2.6458870000 
679.00 	 224.9877000 	 2.321975 	 -0.7992458000 	 -2.6441540000 
679.20 	 224.9908000 	 2.322000 	 -0.8011850000 	 -2.6463320000 
679.40 	 224.9924000 	 2.322025 	 -0.7990996000 	 -2.6439950000 
679.60 	 224.9956000 	 2.322000 	 -0.8015792000 	 -2.6465320000 
679.80 	 224.9988000 	 2.322000 	 -0.7989597000 	 -2.6440940000 
680.00 	 224.9988000 	 2.322000 	 -0.8015950000 	 -2.6466940000 
680.20 	 224.9988000 	 2.322000 	 -0.7986705000 	 -2.6437980000 
680.40 	 225.0036000 	 2.322000 	 -0.8016745000 	 -2.6468180000 
680.60 	 225.0067000 	 2.322000 	 -0.7985719000 	 -2.6436170000 
680.80 	 225.0115000 	 2.322000 	 -0.8020210000 	 -2.6470760000 
681.00 	 225.0147000 	 2.322000 	 -0.7986419000 	 -2.6436680000 
681.20 	 225.0147000 	 2.322000 	 -0.8020306000 	 -2.6470220000 
681.40 	 225.0147000 	 2.322000 	 -0.7985973000 	 -2.6438520000 
681.60 	 225.0147000 	 2.322000 	 -0.8021005000 	 -2.6470340000 
681.80 	 225.0147000 	 2.322000 	 -0.7984797000 	 -2.6436230000 
682.00 	 225.0147000 	 2.322000 	 -0.8020878000 	 -2.6470570000 
682.20 	 225.0115000 	 2.322000 	 -0.7983081000 	 -2.6436110000 
682.40 	 225.0083000 	 2.322000 	 -0.8020942000 	 -2.6471140000 
682.60 	 225.0036000 	 2.322000 	 -0.7983875000 	 -2.6436650000 
682.80 	 224.9972000 	 2.322000 	 -0.8022372000 	 -2.6470980000 
683.00 	 224.9908000 	 2.322000 	 -0.7983303000 	 -2.6436650000 
683.20 	 224.9877000 	 2.322000 	 -0.8020179000 	 -2.6467670000 
683.40 	 224.9845000 	 2.322000 	 -0.7984352000 	 -2.6437700000 
683.60 	 224.9829000 	 2.322000 	 -0.8022467000 	 -2.6469990000 
683.80 	 224.9813000 	 2.322000 	 -0.7984988000 	 -2.6438520000 
684.00 	 224.9829000 	 2.322000 	 -0.8022022000 	 -2.6469960000 
684.20 	 224.9797000 	 2.322000 	 -0.7985210000 	 -2.6437220000 
684.40 	 224.9797000 	 2.322000 	 -0.8019702000 	 -2.6468910000 
684.60 	 224.9797000 	 2.322000 	 -0.7985528000 	 -2.6438840000 
684.80 	 224.9829000 	 2.322000 	 -0.8020210000 	 -2.6468340000 
685.00 	 224.9797000 	 2.322000 	 -0.7984861000 	 -2.6439890000 
685.20 	 224.9797000 	 2.322000 	 -0.8019956000 	 -2.6467830000 
685.40 	 224.9797000 	 2.322000 	 -0.7985878000 	 -2.6442500000 
685.60 	 224.9765000 	 2.322025 	 -0.8020814000 	 -2.6466080000 
685.80 	 224.9749000 	 2.322050 	 -0.7989820000 	 -2.6445200000 
686.00 	 224.9749000 	 2.322050 	 -0.8018271000 	 -2.6464720000 
686.20 	 224.9797000 	 2.322100 	 -0.7991982000 	 -2.6444560000 
686.40 	 224.9781000 	 2.322100 	 -0.8016936000 	 -2.6462330000 
686.60 	 224.9765000 	 2.322100 	 -0.7991123000 	 -2.6446180000 
686.80 	 224.9749000 	 2.322125 	 -0.8017222000 	 -2.6464340000 
687.00 	 224.9718000 	 2.322150 	 -0.7992331000 	 -2.6448410000 
687.20 	 224.9718000 	 2.322175 	 -0.8016332000 	 -2.6462430000 
687.40 	 224.9718000 	 2.322200 	 -0.7997227000 	 -2.6450600000 
687.60 	 224.9670000 	 2.322225 	 -0.8012231000 	 -2.6459530000 
687.80 	 224.9670000 	 2.322250 	 -0.7997672000 	 -2.6450510000 
688.00 	 224.9654000 	 2.322275 	 -0.8010324000 	 -2.6456550000 
688.20 	 224.9670000 	 2.322300 	 -0.7999611000 	 -2.6454070000 
688.40 	 224.9686000 	 2.322325 	 -0.8009720000 	 -2.6454960000 
688.60 	 224.9749000 	 2.322350 	 -0.8001105000 	 -2.6454130000 
688.80 	 224.9829000 	 2.322375 	 -0.8007113000 	 -2.6454540000 
689.00 	 224.9908000 	 2.322400 	 -0.8002599000 	 -2.6454930000 
689.20 	 224.9956000 	 2.322425 	 -0.8005651000 	 -2.6452410000 
689.40 	 225.0036000 	 2.322400 	 -0.8007876000 	 -2.6459310000 
689.60 	 225.0036000 	 2.322400 	 -0.8006637000 	 -2.6452950000 
689.80 	 225.0083000 	 2.322400 	 -0.8007686000 	 -2.6459980000 
690.00 	 225.0115000 	 2.322400 	 -0.8005365000 	 -2.6451780000 
690.20 	 225.0147000 	 2.322400 	 -0.8008067000 	 -2.6461030000 
690.40 	 225.0179000 	 2.322400 	 -0.8002536000 	 -2.6451180000 
690.60 	 225.0226000 	 2.322400 	 -0.8008766000 	 -2.6461860000 
690.80 	 225.0226000 	 2.322400 	 -0.8002472000 	 -2.6450890000 
691.00 	 225.0226000 	 2.322400 	 -0.8010578000 	 -2.6462240000 
691.20 	 225.0226000 	 2.322400 	 -0.8002790000 	 -2.6450130000 
691.40 	 225.0210000 	 2.322400 	 -0.8010928000 	 -2.6462970000 
691.60 	 225.0179000 	 2.322350 	 -0.8003171000 	 -2.6449300000 
691.80 	 225.0179000 	 2.322350 	 -0.8011977000 	 -2.6462710000 
692.00 	 225.0226000 	 2.322350 	 -0.8004888000 	 -2.6450320000 
692.20 	 225.0226000 	 2.322325 	 -0.8013916000 	 -2.6461730000 
692.40 	 225.0226000 	 2.322300 	 -0.8002377000 	 -2.6450320000 
692.60 	 225.0195000 	 2.322275 	 -0.8012581000 	 -2.6462270000 
692.80 	 225.0179000 	 2.322250 	 -0.7999992000 	 -2.6445960000 
693.00 	 225.0115000 	 2.322250 	 -0.8013916000 	 -2.6465260000 
693.20 	 225.0067000 	 2.322250 	 -0.7999229000 	 -2.6445420000 
693.40 	 225.0036000 	 2.322250 	 -0.8018875000 	 -2.6469170000 
693.60 	 224.9988000 	 2.322250 	 -0.7995955000 	 -2.6443420000 
693.80 	 224.9956000 	 2.322250 	 -0.8020306000 	 -2.6469870000 
694.00 	 224.9956000 	 2.322250 	 -0.7992299000 	 -2.6442460000 
694.20 	 224.9956000 	 2.322250 	 -0.8021958000 	 -2.6470690000 
694.40 	 224.9956000 	 2.322250 	 -0.7991314000 	 -2.6439730000 
694.60 	 224.9908000 	 2.322250 	 -0.8023898000 	 -2.6471870000 
694.80 	 224.9908000 	 2.322250 	 -0.7991250000 	 -2.6438460000 
695.00 	 224.9908000 	 2.322250 	 -0.8024788000 	 -2.6472250000 
695.20 	 224.9908000 	 2.322250 	 -0.7990074000 	 -2.6438870000 
695.40 	 224.9877000 	 2.322250 	 -0.8024533000 	 -2.6473110000 
695.60 	 224.9877000 	 2.322250 	 -0.7990519000 	 -2.6439540000 
695.80 	 224.9877000 	 2.322250 	 -0.8025582000 	 -2.6473010000 
696.00 	 224.9877000 	 2.322250 	 -0.7990678000 	 -2.6438590000 
696.20 	 224.9845000 	 2.322250 	 -0.8025932000 	 -2.6473550000 
696.40 	 224.9877000 	 2.322250 	 -0.7989089000 	 -2.6439030000 
696.60 	 224.9829000 	 2.322250 	 -0.8025773000 	 -2.6473810000 
696.80 	 224.9829000 	 2.322250 	 -0.7988612000 	 -2.6440050000 
697.00 	 224.9797000 	 2.322250 	 -0.8026378000 	 -2.6474000000 
697.20 	 224.9797000 	 2.322250 	 -0.7989693000 	 -2.6439190000 
697.40 	 224.9749000 	 2.322250 	 -0.8026091000 	 -2.6473080000 
697.60 	 224.9718000 	 2.322250 	 -0.7987849000 	 -2.6439700000 
697.80 	 224.9718000 	 2.322300 	 -0.8026187000 	 -2.6472950000 
698.00 	 224.9670000 	 2.322300 	 -0.7988675000 	 -2.6439570000 
698.20 	 224.9670000 	 2.322350 	 -0.8026600000 	 -2.6473590000 
698.40 	 224.9638000 	 2.322375 	 -0.7987372000 	 -2.6440140000 
698.60 	 224.9638000 	 2.322400 	 -0.8026091000 	 -2.6475170000 
698.80 	 224.9638000 	 2.322425 	 -0.7988294000 	 -2.6440490000 
699.00 	 224.9591000 	 2.322475 	 -0.8026600000 	 -2.6474540000 
699.20 	 224.9591000 	 2.322500 	 -0.7987817000 	 -2.6440330000 
699.40 	 224.9591000 	 2.322525 	 -0.8026123000 	 -2.6472600000 
699.60 	 224.9559000 	 2.322575 	 -0.7987817000 	 -2.6439410000 
699.80 	 224.9559000 	 2.322600 	 -0.8025138000 	 -2.6472000000 
700.00 	 224.9559000 	 2.322650 	 -0.7988008000 	 -2.6441610000 
700.20 	 224.9559000 	 2.322675 	 -0.8024819000 	 -2.6472030000 
700.40 	 224.9591000 	 2.322725 	 -0.7988612000 	 -2.6441640000 
700.60 	 224.9591000 	 2.322750 	 -0.8024343000 	 -2.6471200000 
700.80 	 224.9670000 	 2.322775 	 -0.7989534000 	 -2.6442620000 
701.00 	 224.9718000 	 2.322800 	 -0.8022817000 	 -2.6470120000 
701.20 	 224.9797000 	 2.322850 	 -0.7991314000 	 -2.6442810000 
701.40 	 224.9877000 	 2.322875 	 -0.8021259000 	 -2.6468630000 
701.60 	 224.9956000 	 2.322875 	 -0.7994874000 	 -2.6446340000 
701.80 	 225.0036000 	 2.322850 	 -0.8025678000 	 -2.6469360000 
702.00 	 225.0067000 	 2.322850 	 -0.7994016000 	 -2.6446340000 
702.20 	 225.0147000 	 2.322850 	 -0.8023071000 	 -2.6468440000 
702.40 	 225.0226000 	 2.322850 	 -0.7997227000 	 -2.6447870000 
702.60 	 225.0258000 	 2.322850 	 -0.8023262000 	 -2.6466690000 
702.80 	 225.0306000 	 2.322850 	 -0.7996464000 	 -2.6448090000 
703.00 	 225.0306000 	 2.322850 	 -0.8020337000 	 -2.6464780000 
703.20 	 225.0306000 	 2.322850 	 -0.8001677000 	 -2.6451620000 
703.40 	 225.0306000 	 2.322850 	 -0.8017858000 	 -2.6460740000 
703.60 	 225.0306000 	 2.322850 	 -0.8005460000 	 -2.6457600000 
703.80 	 225.0306000 	 2.322800 	 -0.8013566000 	 -2.6457410000 
704.00 	 225.0306000 	 2.322800 	 -0.8006859000 	 -2.6456900000 
704.20 	 225.0306000 	 2.322775 	 -0.8010451000 	 -2.6455780000 
704.40 	 225.0306000 	 2.322750 	 -0.8009942000 	 -2.6459440000 
704.60 	 225.0274000 	 2.322725 	 -0.8008416000 	 -2.6454580000 
704.80 	 225.0226000 	 2.322700 	 -0.8011182000 	 -2.6462050000 
705.00 	 225.0226000 	 2.322700 	 -0.8006923000 	 -2.6450540000 
705.20 	 225.0179000 	 2.322650 	 -0.8012326000 	 -2.6463670000 
705.40 	 225.0147000 	 2.322650 	 -0.8004125000 	 -2.6450060000 
705.60 	 225.0115000 	 2.322650 	 -0.8015156000 	 -2.6465190000 
705.80 	 225.0115000 	 2.322650 	 -0.8002250000 	 -2.6448600000 
706.00 	 225.0115000 	 2.322625 	 -0.8018208000 	 -2.6468720000 
706.20 	 225.0115000 	 2.322600 	 -0.7999961000 	 -2.6446090000 
706.40 	 225.0115000 	 2.322600 	 -0.8024375000 	 -2.6470440000 
706.60 	 225.0131000 	 2.322600 	 -0.7998340000 	 -2.6444400000 
706.80 	 225.0115000 	 2.322600 	 -0.8023294000 	 -2.6471490000 
707.00 	 225.0067000 	 2.322600 	 -0.7994652000 	 -2.6443070000 
707.20 	 224.9988000 	 2.322600 	 -0.8023834000 	 -2.6472570000 
707.40 	 224.9956000 	 2.322600 	 -0.7993825000 	 -2.6441290000 
707.60 	 224.9908000 	 2.322600 	 -0.8026950000 	 -2.6473140000 
707.80 	 224.9956000 	 2.322600 	 -0.7992268000 	 -2.6441640000 
708.00 	 224.9956000 	 2.322600 	 -0.8024375000 	 -2.6473740000 
708.20 	 224.9956000 	 2.322600 	 -0.7991855000 	 -2.6440650000 
708.40 	 224.9908000 	 2.322600 	 -0.8026918000 	 -2.6474000000 
708.60 	 224.9908000 	 2.322600 	 -0.7992172000 	 -2.6441670000 
708.80 	 224.9877000 	 2.322600 	 -0.8027427000 	 -2.6474570000 
709.00 	 224.9877000 	 2.322600 	 -0.7990551000 	 -2.6440050000 
709.20 	 224.9829000 	 2.322600 	 -0.8029366000 	 -2.6473680000 
709.40 	 224.9797000 	 2.322600 	 -0.7991568000 	 -2.6440140000 
709.60 	 224.9797000 	 2.322600 	 -0.8028443000 	 -2.6475020000 
709.80 	 224.9797000 	 2.322600 	 -0.7990138000 	 -2.6440460000 
710.00 	 224.9797000 	 2.322600 	 -0.8028126000 	 -2.6473400000 
710.20 	 224.9749000 	 2.322600 	 -0.7992585000 	 -2.6441640000 
710.40 	 224.9749000 	 2.322600 	 -0.8027363000 	 -2.6473330000 
710.60 	 224.9718000 	 2.322600 	 -0.7990170000 	 -2.6441450000 
710.80 	 224.9718000 	 2.322600 	 -0.8027427000 	 -2.6474030000 
711.00 	 224.9670000 	 2.322600 	 -0.7991695000 	 -2.6443260000 
711.20 	 224.9670000 	 2.322650 	 -0.8027522000 	 -2.6473590000 
711.40 	 224.9686000 	 2.322675 	 -0.7989788000 	 -2.6441760000 
711.60 	 224.9718000 	 2.322700 	 -0.8027776000 	 -2.6472570000 
711.80 	 224.9718000 	 2.322725 	 -0.7991536000 	 -2.6443770000 
712.00 	 224.9718000 	 2.322750 	 -0.8028157000 	 -2.6470690000 
712.20 	 224.9686000 	 2.322775 	 -0.7993380000 	 -2.6442430000 
712.40 	 224.9670000 	 2.322800 	 -0.8026028000 	 -2.6470730000 
712.60 	 224.9638000 	 2.322825 	 -0.7992236000 	 -2.6441990000 
712.80 	 224.9638000 	 2.322850 	 -0.8026282000 	 -2.6470730000 
713.00 	 224.9606000 	 2.322875 	 -0.7991505000 	 -2.6444720000 
713.20 	 224.9591000 	 2.322925 	 -0.8024756000 	 -2.6470850000 
713.40 	 224.9575000 	 2.322950 	 -0.7992363000 	 -2.6444530000 
713.60 	 224.9559000 	 2.322975 	 -0.8023198000 	 -2.6471490000 
713.80 	 224.9559000 	 2.323025 	 -0.7994207000 	 -2.6445960000 
714.00 	 224.9559000 	 2.323050 	 -0.8024533000 	 -2.6470120000 
714.20 	 224.9591000 	 2.323100 	 -0.7994366000 	 -2.6446030000 
714.40 	 224.9638000 	 2.323150 	 -0.8020846000 	 -2.6466110000 
714.60 	 224.9670000 	 2.323175 	 -0.7995383000 	 -2.6449710000 
714.80 	 224.9734000 	 2.323200 	 -0.8021514000 	 -2.6466240000 
715.00 	 224.9829000 	 2.323200 	 -0.7996464000 	 -2.6449840000 
715.20 	 224.9877000 	 2.323225 	 -0.8022118000 	 -2.6464240000 
715.40 	 224.9908000 	 2.323225 	 -0.8004856000 	 -2.6453530000 
715.60 	 224.9972000 	 2.323250 	 -0.8024247000 	 -2.6465670000 
715.80 	 224.9988000 	 2.323250 	 -0.8004443000 	 -2.6452670000 
716.00 	 225.0036000 	 2.323250 	 -0.8024693000 	 -2.6466780000 
716.20 	 225.0036000 	 2.323250 	 -0.8004602000 	 -2.6452450000 
716.40 	 225.0067000 	 2.323250 	 -0.8024311000 	 -2.6465830000 
716.60 	 225.0067000 	 2.323250 	 -0.8003998000 	 -2.6453530000 
716.80 	 225.0067000 	 2.323250 	 -0.8025487000 	 -2.6466430000 
717.00 	 225.0036000 	 2.323250 	 -0.8003521000 	 -2.6453690000 
717.20 	 225.0036000 	 2.323250 	 -0.8026059000 	 -2.6467200000 
717.40 	 225.0036000 	 2.323250 	 -0.8004761000 	 -2.6455690000 
717.60 	 225.0036000 	 2.323250 	 -0.8023484000 	 -2.6465860000 
717.80 	 225.0036000 	 2.323250 	 -0.8008003000 	 -2.6457560000 
718.00 	 225.0036000 	 2.323250 	 -0.8019447000 	 -2.6463220000 
718.20 	 225.0036000 	 2.323250 	 -0.8011850000 	 -2.6460870000 
718.40 	 225.0020000 	 2.323250 	 -0.8016396000 	 -2.6457980000 
718.60 	 224.9988000 	 2.323250 	 -0.8016523000 	 -2.6464870000 
718.80 	 224.9956000 	 2.323250 	 -0.8010578000 	 -2.6454260000 
719.00 	 224.9956000 	 2.323250 	 -0.8017635000 	 -2.6464780000 
719.20 	 224.9908000 	 2.323250 	 -0.8009465000 	 -2.6452920000 
719.40 	 224.9877000 	 2.323250 	 -0.8021100000 	 -2.6467860000 
719.60 	 224.9877000 	 2.323250 	 -0.8008925000 	 -2.6453180000 
719.80 	 224.9829000 	 2.323250 	 -0.8021672000 	 -2.6470660000 
720.00 	 224.9829000 	 2.323250 	 -0.8008544000 	 -2.6450030000 
720.20 	 224.9797000 	 2.323250 	 -0.8024597000 	 -2.6471300000 
720.40 	 224.9797000 	 2.323275 	 -0.8003426000 	 -2.6448410000 
720.60 	 224.9749000 	 2.323300 	 -0.8028221000 	 -2.6473430000 
720.80 	 224.9749000 	 2.323300 	 -0.8002313000 	 -2.6449270000 
721.00 	 224.9718000 	 2.323325 	 -0.8028793000 	 -2.6474030000 
721.20 	 224.9718000 	 2.323350 	 -0.7999356000 	 -2.6444720000 
721.40 	 224.9718000 	 2.323375 	 -0.8028030000 	 -2.6475560000 
721.60 	 224.9718000 	 2.323375 	 -0.7999325000 	 -2.6446910000 
721.80 	 224.9718000 	 2.323400 	 -0.8028793000 	 -2.6477080000 
722.00 	 224.9718000 	 2.323425 	 -0.7997417000 	 -2.6445390000 
722.20 	 224.9749000 	 2.323450 	 -0.8030446000 	 -2.6477750000 
722.40 	 224.9797000 	 2.323475 	 -0.7997577000 	 -2.6444820000 
722.60 	 224.9829000 	 2.323475 	 -0.8033498000 	 -2.6477690000 
722.80 	 224.9829000 	 2.323500 	 -0.7997767000 	 -2.6444660000 
723.00 	 224.9877000 	 2.323500 	 -0.8032672000 	 -2.6478260000 
723.20 	 224.9877000 	 2.323500 	 -0.7998085000 	 -2.6443800000 
723.40 	 224.9877000 	 2.323500 	 -0.8034770000 	 -2.6480010000 
723.60 	 224.9893000 	 2.323500 	 -0.7996146000 	 -2.6445200000 
723.80 	 224.9877000 	 2.323525 	 -0.8036582000 	 -2.6480670000 
724.00 	 224.9877000 	 2.323550 	 -0.7995955000 	 -2.6445870000 
724.20 	 224.9877000 	 2.323550 	 -0.8036454000 	 -2.6479880000 
724.40 	 224.9877000 	 2.323550 	 -0.7999102000 	 -2.6446850000 
724.60 	 224.9877000 	 2.323550 	 -0.8036677000 	 -2.6483410000 
724.80 	 224.9877000 	 2.323575 	 -0.8001232000 	 -2.6451840000 
725.00 	 224.9877000 	 2.323600 	 -0.8037631000 	 -2.6483120000 
725.20 	 224.9845000 	 2.323600 	 -0.8001423000 	 -2.6452000000 
725.40 	 224.9877000 	 2.323625 	 -0.8038616000 	 -2.6483980000 
725.60 	 224.9877000 	 2.323600 	 -0.8002949000 	 -2.6455150000 
725.80 	 224.9877000 	 2.323625 	 -0.8038394000 	 -2.6484550000 
726.00 	 224.9908000 	 2.323650 	 -0.8002790000 	 -2.6455620000 
726.20 	 224.9908000 	 2.323650 	 -0.8037408000 	 -2.6482140000 
726.40 	 224.9908000 	 2.323650 	 -0.8004315000 	 -2.6455180000 
726.60 	 224.9877000 	 2.323650 	 -0.8037789000 	 -2.6484740000 
726.80 	 224.9877000 	 2.323650 	 -0.8004602000 	 -2.6458680000 
727.00 	 224.9829000 	 2.323650 	 -0.8037186000 	 -2.6483310000 
727.20 	 224.9829000 	 2.323650 	 -0.8005174000 	 -2.6458550000 
727.40 	 224.9829000 	 2.323650 	 -0.8037440000 	 -2.6482680000 
727.60 	 224.9877000 	 2.323675 	 -0.8007813000 	 -2.6461320000 
727.80 	 224.9877000 	 2.323700 	 -0.8036168000 	 -2.6482800000 
728.00 	 224.9877000 	 2.323700 	 -0.8007749000 	 -2.6461250000 
728.20 	 224.9829000 	 2.323700 	 -0.8037503000 	 -2.6482200000 
728.40 	 224.9829000 	 2.323700 	 -0.8008988000 	 -2.6464460000 
728.60 	 224.9765000 	 2.323725 	 -0.8034611000 	 -2.6482520000 
728.80 	 224.9749000 	 2.323750 	 -0.8007495000 	 -2.6462270000 
729.00 	 224.9718000 	 2.323750 	 -0.8033530000 	 -2.6481340000 
729.20 	 224.9718000 	 2.323775 	 -0.8010800000 	 -2.6463730000 
729.40 	 224.9670000 	 2.323800 	 -0.8031178000 	 -2.6478480000 
729.60 	 224.9718000 	 2.323825 	 -0.8011563000 	 -2.6467320000 
729.80 	 224.9749000 	 2.323850 	 -0.8030574000 	 -2.6478040000 
730.00 	 224.9781000 	 2.323875 	 -0.8012612000 	 -2.6468820000 
730.20 	 224.9797000 	 2.323875 	 -0.8027617000 	 -2.6474320000 
730.40 	 224.9829000 	 2.323900 	 -0.8015855000 	 -2.6470660000 
730.60 	 224.9877000 	 2.323900 	 -0.8027299000 	 -2.6474950000 
730.80 	 224.9924000 	 2.323900 	 -0.8020337000 	 -2.6472410000 
731.00 	 224.9956000 	 2.323900 	 -0.8026091000 	 -2.6473490000 
731.20 	 224.9988000 	 2.323900 	 -0.8021228000 	 -2.6476320000 
731.40 	 225.0036000 	 2.323900 	 -0.8024883000 	 -2.6473430000 
731.60 	 225.0036000 	 2.323900 	 -0.8023548000 	 -2.6476350000 
731.80 	 225.0036000 	 2.323900 	 -0.8023803000 	 -2.6471840000 
732.00 	 225.0052000 	 2.323900 	 -0.8027172000 	 -2.6479940000 
732.20 	 225.0067000 	 2.323900 	 -0.8018398000 	 -2.6467800000 
732.40 	 225.0067000 	 2.323900 	 -0.8027172000 	 -2.6478830000 
732.60 	 225.0115000 	 2.323900 	 -0.8019225000 	 -2.6466750000 
732.80 	 225.0115000 	 2.323900 	 -0.8027394000 	 -2.6481030000 
733.00 	 225.0115000 	 2.323900 	 -0.8017572000 	 -2.6466020000 
733.20 	 225.0115000 	 2.323900 	 -0.8029683000 	 -2.6481030000 
733.40 	 225.0067000 	 2.323900 	 -0.8013757000 	 -2.6464300000 
733.60 	 224.9988000 	 2.323900 	 -0.8031814000 	 -2.6484580000 
733.80 	 224.9972000 	 2.323900 	 -0.8013980000 	 -2.6461980000 
734.00 	 224.9908000 	 2.323900 	 -0.8030669000 	 -2.6483090000 
734.20 	 224.9877000 	 2.323900 	 -0.8013089000 	 -2.6463190000 
734.40 	 224.9829000 	 2.323900 	 -0.8035660000 	 -2.6485760000 
734.60 	 224.9797000 	 2.323900 	 -0.8009942000 	 -2.6460900000 
734.80 	 224.9749000 	 2.323900 	 -0.8036487000 	 -2.6487060000 
735.00 	 224.9670000 	 2.323925 	 -0.8011150000 	 -2.6461120000 
735.20 	 224.9638000 	 2.323950 	 -0.8039506000 	 -2.6490210000 
735.40 	 224.9591000 	 2.324000 	 -0.8006732000 	 -2.6460770000 
735.60 	 224.9527000 	 2.324025 	 -0.8041668000 	 -2.6490850000 
735.80 	 224.9479000 	 2.324075 	 -0.8006604000 	 -2.6458640000 
736.00 	 224.9479000 	 2.324100 	 -0.8038425000 	 -2.6491260000 
736.20 	 224.9416000 	 2.324150 	 -0.8008512000 	 -2.6460390000 
736.40 	 224.9432000 	 2.324200 	 -0.8040015000 	 -2.6489830000 
736.60 	 224.9447000 	 2.324250 	 -0.8006127000 	 -2.6458390000 
736.80 	 224.9447000 	 2.324300 	 -0.8040969000 	 -2.6489830000 
737.00 	 224.9447000 	 2.324350 	 -0.8005841000 	 -2.6458450000 
737.20 	 224.9511000 	 2.324400 	 -0.8041922000 	 -2.6491710000 
737.40 	 224.9559000 	 2.324425 	 -0.8006414000 	 -2.6457120000 
737.60 	 224.9638000 	 2.324475 	 -0.8042939000 	 -2.6490810000 
737.80 	 224.9718000 	 2.324500 	 -0.8005333000 	 -2.6456770000 
738.00 	 224.9749000 	 2.324525 	 -0.8042462000 	 -2.6491290000 
738.20 	 224.9829000 	 2.324550 	 -0.8004761000 	 -2.6457690000 
738.40 	 224.9877000 	 2.324575 	 -0.8043861000 	 -2.6491450000 
738.60 	 224.9908000 	 2.324550 	 -0.8006637000 	 -2.6457500000 
738.80 	 224.9908000 	 2.324550 	 -0.8044147000 	 -2.6492400000 
739.00 	 224.9956000 	 2.324550 	 -0.8007431000 	 -2.6459000000 
739.20 	 224.9956000 	 2.324550 	 -0.8042462000 	 -2.6492500000 
739.40 	 224.9988000 	 2.324550 	 -0.8004570000 	 -2.6458520000 
739.60 	 225.0036000 	 2.324550 	 -0.8044084000 	 -2.6492210000 
739.80 	 225.0036000 	 2.324550 	 -0.8004951000 	 -2.6458420000 
740.00 	 225.0036000 	 2.324550 	 -0.8042558000 	 -2.6491480000 
740.20 	 224.9956000 	 2.324550 	 -0.8004983000 	 -2.6460140000 
740.40 	 224.9908000 	 2.324550 	 -0.8044624000 	 -2.6491860000 
740.60 	 224.9877000 	 2.324550 	 -0.8007272000 	 -2.6459690000 
740.80 	 224.9829000 	 2.324550 	 -0.8044338000 	 -2.6491100000 
741.00 	 224.9829000 	 2.324575 	 -0.8007813000 	 -2.6459760000 
741.20 	 224.9797000 	 2.324600 	 -0.8044052000 	 -2.6491640000 
741.40 	 224.9765000 	 2.324600 	 -0.8005555000 	 -2.6459410000 
741.60 	 224.9749000 	 2.324600 	 -0.8042399000 	 -2.6490850000 
741.80 	 224.9718000 	 2.324625 	 -0.8008671000 	 -2.6462490000 
742.00 	 224.9718000 	 2.324650 	 -0.8042462000 	 -2.6491450000 
742.20 	 224.9749000 	 2.324675 	 -0.8007781000 	 -2.6464490000 
742.40 	 224.9765000 	 2.324700 	 -0.8043098000 	 -2.6491360000 
742.60 	 224.9797000 	 2.324725 	 -0.8008194000 	 -2.6464080000 
742.80 	 224.9797000 	 2.324700 	 -0.8044116000 	 -2.6489860000 
743.00 	 224.9797000 	 2.324725 	 -0.8011436000 	 -2.6466020000 
743.20 	 224.9749000 	 2.324750 	 -0.8043512000 	 -2.6490880000 
743.40 	 224.9718000 	 2.324750 	 -0.8008321000 	 -2.6465030000 
743.60 	 224.9718000 	 2.324775 	 -0.8043258000 	 -2.6491390000 
743.80 	 224.9718000 	 2.324800 	 -0.8013694000 	 -2.6467390000 
744.00 	 224.9749000 	 2.324825 	 -0.8041573000 	 -2.6489800000 
744.20 	 224.9749000 	 2.324850 	 -0.8016046000 	 -2.6470280000 
744.40 	 224.9749000 	 2.324875 	 -0.8040174000 	 -2.6486710000 
744.60 	 224.9749000 	 2.324875 	 -0.8017095000 	 -2.6471610000 
744.80 	 224.9749000 	 2.324900 	 -0.8037154000 	 -2.6487730000 
745.00 	 224.9797000 	 2.324925 	 -0.8020592000 	 -2.6474980000 
745.20 	 224.9797000 	 2.324950 	 -0.8038171000 	 -2.6485320000 
745.40 	 224.9829000 	 2.324975 	 -0.8018367000 	 -2.6473110000 
745.60 	 224.9877000 	 2.324950 	 -0.8039570000 	 -2.6486140000 
745.80 	 224.9877000 	 2.324950 	 -0.8021514000 	 -2.6476190000 
746.00 	 224.9908000 	 2.324950 	 -0.8038139000 	 -2.6485660000 
746.20 	 224.9908000 	 2.324950 	 -0.8023484000 	 -2.6476960000 
746.40 	 224.9908000 	 2.324950 	 -0.8034070000 	 -2.6480740000 
746.60 	 224.9877000 	 2.324950 	 -0.8028316000 	 -2.6480930000 
746.80 	 224.9877000 	 2.324975 	 -0.8032735000 	 -2.6479690000 
747.00 	 224.9829000 	 2.325000 	 -0.8028062000 	 -2.6482610000 
747.20 	 224.9829000 	 2.325000 	 -0.8033466000 	 -2.6481220000 
747.40 	 224.9797000 	 2.325025 	 -0.8027617000 	 -2.6481030000 
747.60 	 224.9829000 	 2.325000 	 -0.8032926000 	 -2.6480830000 
747.80 	 224.9877000 	 2.325025 	 -0.8027935000 	 -2.6482580000 
748.00 	 224.9877000 	 2.325050 	 -0.8030701000 	 -2.6480320000 
748.20 	 224.9908000 	 2.325050 	 -0.8029397000 	 -2.6485090000 
748.40 	 224.9908000 	 2.325050 	 -0.8031527000 	 -2.6480610000 
748.60 	 224.9908000 	 2.325050 	 -0.8032227000 	 -2.6486400000 
748.80 	 224.9908000 	 2.325050 	 -0.8027999000 	 -2.6477210000 
749.00 	 224.9877000 	 2.325050 	 -0.8033339000 	 -2.6488720000 
749.20 	 224.9829000 	 2.325050 	 -0.8027363000 	 -2.6476320000 
749.40 	 224.9797000 	 2.325050 	 -0.8033244000 	 -2.6489730000 
749.60 	 224.9797000 	 2.325075 	 -0.8025678000 	 -2.6475210000 
749.80 	 224.9829000 	 2.325075 	 -0.8036168000 	 -2.6488270000 
750.00 	 224.9829000 	 2.325100 	 -0.8025424000 	 -2.6475490000 
750.20 	 224.9877000 	 2.325125 	 -0.8035628000 	 -2.6488400000 
750.40 	 224.9877000 	 2.325100 	 -0.8027299000 	 -2.6476800000 
750.60 	 224.9877000 	 2.325125 	 -0.8037758000 	 -2.6490120000 
750.80 	 224.9829000 	 2.325125 	 -0.8028316000 	 -2.6475170000 
751.00 	 224.9829000 	 2.325150 	 -0.8037980000 	 -2.6491040000 
751.20 	 224.9829000 	 2.325175 	 -0.8029175000 	 -2.6476920000 
751.40 	 224.9861000 	 2.325150 	 -0.8039061000 	 -2.6492440000 
751.60 	 224.9877000 	 2.325150 	 -0.8023453000 	 -2.6473240000 
751.80 	 224.9877000 	 2.325200 	 -0.8044720000 	 -2.6495740000 
752.00 	 224.9877000 	 2.325200 	 -0.8022149000 	 -2.6471390000 
752.20 	 224.9908000 	 2.325225 	 -0.8048121000 	 -2.6496350000 
752.40 	 224.9908000 	 2.325200 	 -0.8019288000 	 -2.6469900000 
752.60 	 224.9908000 	 2.325200 	 -0.8049488000 	 -2.6498890000 
752.80 	 224.9908000 	 2.325200 	 -0.8018589000 	 -2.6469770000 
753.00 	 224.9893000 	 2.325200 	 -0.8050982000 	 -2.6500160000 
753.20 	 224.9908000 	 2.325200 	 -0.8017063000 	 -2.6468530000 
753.40 	 224.9877000 	 2.325200 	 -0.8051586000 	 -2.6502130000 
753.60 	 224.9877000 	 2.325200 	 -0.8015823000 	 -2.6468310000 
753.80 	 224.9877000 	 2.325225 	 -0.8050569000 	 -2.6502420000 
754.00 	 224.9877000 	 2.325225 	 -0.8016777000 	 -2.6467230000 
754.20 	 224.9845000 	 2.325250 	 -0.8052921000 	 -2.6502100000 
754.40 	 224.9829000 	 2.325250 	 -0.8018081000 	 -2.6468400000 
754.60 	 224.9813000 	 2.325250 	 -0.8053048000 	 -2.6502390000 
754.80 	 224.9797000 	 2.325275 	 -0.8015092000 	 -2.6467260000 
755.00 	 224.9813000 	 2.325275 	 -0.8055655000 	 -2.6502510000 
755.20 	 224.9797000 	 2.325300 	 -0.8015664000 	 -2.6467450000 
755.40 	 224.9797000 	 2.325325 	 -0.8056037000 	 -2.6502160000 
755.60 	 224.9797000 	 2.325300 	 -0.8017476000 	 -2.6470380000 
755.80 	 224.9829000 	 2.325325 	 -0.8057022000 	 -2.6502800000 
756.00 	 224.9797000 	 2.325325 	 -0.8017476000 	 -2.6469770000 
756.20 	 224.9797000 	 2.325350 	 -0.8054606000 	 -2.6502320000 
756.40 	 224.9829000 	 2.325375 	 -0.8017890000 	 -2.6470250000 
756.60 	 224.9829000 	 2.325350 	 -0.8055878000 	 -2.6501970000 
756.80 	 224.9829000 	 2.325350 	 -0.8018144000 	 -2.6471490000 
757.00 	 224.9829000 	 2.325375 	 -0.8052890000 	 -2.6501750000 
757.20 	 224.9829000 	 2.325400 	 -0.8017285000 	 -2.6472600000 
757.40 	 224.9877000 	 2.325425 	 -0.8053557000 	 -2.6501210000 
757.60 	 224.9877000 	 2.325400 	 -0.8018494000 	 -2.6474410000 
757.80 	 224.9893000 	 2.325400 	 -0.8053716000 	 -2.6500920000 
758.00 	 224.9908000 	 2.325425 	 -0.8020369000 	 -2.6476160000 
758.20 	 224.9908000 	 2.325450 	 -0.8053875000 	 -2.6500990000 
758.40 	 224.9956000 	 2.325475 	 -0.8020401000 	 -2.6475940000 
758.60 	 224.9908000 	 2.325475 	 -0.8056768000 	 -2.6502010000 
758.80 	 224.9908000 	 2.325450 	 -0.8024343000 	 -2.6475970000 
759.00 	 224.9908000 	 2.325450 	 -0.8055909000 	 -2.6500990000 
759.20 	 224.9908000 	 2.325450 	 -0.8025392000 	 -2.6477750000 
759.40 	 224.9908000 	 2.325450 	 -0.8054860000 	 -2.6499080000 
759.60 	 224.9924000 	 2.325450 	 -0.8024819000 	 -2.6478160000 
759.80 	 224.9956000 	 2.325450 	 -0.8055655000 	 -2.6499590000 
760.00 	 224.9956000 	 2.325450 	 -0.8026473000 	 -2.6478890000 
760.20 	 224.9908000 	 2.325450 	 -0.8052985000 	 -2.6497910000 
760.40 	 224.9956000 	 2.325450 	 -0.8026791000 	 -2.6478930000 
760.60 	 224.9908000 	 2.325450 	 -0.8052254000 	 -2.6496410000 
760.80 	 224.9893000 	 2.325450 	 -0.8029874000 	 -2.6482650000 
761.00 	 224.9829000 	 2.325450 	 -0.8047994000 	 -2.6494220000 
761.20 	 224.9813000 	 2.325450 	 -0.8032799000 	 -2.6484110000 
761.40 	 224.9797000 	 2.325450 	 -0.8047104000 	 -2.6492630000 
761.60 	 224.9749000 	 2.325450 	 -0.8032354000 	 -2.6484110000 
761.80 	 224.9749000 	 2.325475 	 -0.8046373000 	 -2.6492690000 
762.00 	 224.9749000 	 2.325500 	 -0.8032958000 	 -2.6483850000 
762.20 	 224.9797000 	 2.325525 	 -0.8045356000 	 -2.6491170000 
762.40 	 224.9797000 	 2.325550 	 -0.8035628000 	 -2.6486370000 
762.60 	 224.9829000 	 2.325575 	 -0.8044370000 	 -2.6489770000 
762.80 	 224.9877000 	 2.325550 	 -0.8035882000 	 -2.6488210000 
763.00 	 224.9829000 	 2.325550 	 -0.8045451000 	 -2.6491070000 
763.20 	 224.9861000 	 2.325575 	 -0.8036232000 	 -2.6487480000 
763.40 	 224.9829000 	 2.325600 	 -0.8047072000 	 -2.6491860000 
763.60 	 224.9829000 	 2.325625 	 -0.8037503000 	 -2.6488180000 
763.80 	 224.9877000 	 2.325600 	 -0.8047199000 	 -2.6493010000 
764.00 	 224.9877000 	 2.325625 	 -0.8038902000 	 -2.6490850000 
764.20 	 224.9877000 	 2.325625 	 -0.8045387000 	 -2.6492120000 
764.40 	 224.9877000 	 2.325650 	 -0.8037376000 	 -2.6491640000 
764.60 	 224.9877000 	 2.325675 	 -0.8044879000 	 -2.6491830000 
764.80 	 224.9877000 	 2.325650 	 -0.8040364000 	 -2.6491930000 
765.00 	 224.9877000 	 2.325675 	 -0.8042812000 	 -2.6490530000 
765.20 	 224.9877000 	 2.325675 	 -0.8041413000 	 -2.6492630000 
765.40 	 224.9829000 	 2.325700 	 -0.8042049000 	 -2.6486620000 
765.60 	 224.9877000 	 2.325725 	 -0.8041286000 	 -2.6493070000 
765.80 	 224.9924000 	 2.325700 	 -0.8043734000 	 -2.6489160000 
766.00 	 224.9956000 	 2.325700 	 -0.8041541000 	 -2.6492530000 
766.20 	 224.9972000 	 2.325700 	 -0.8040810000 	 -2.6486140000 
766.40 	 224.9956000 	 2.325700 	 -0.8043385000 	 -2.6494120000 
766.60 	 224.9956000 	 2.325700 	 -0.8037631000 	 -2.6484300000 
766.80 	 224.9956000 	 2.325700 	 -0.8045165000 	 -2.6496820000 
767.00 	 224.9924000 	 2.325700 	 -0.8036168000 	 -2.6482840000 
767.20 	 224.9956000 	 2.325700 	 -0.8048694000 	 -2.6499080000 
767.40 	 224.9956000 	 2.325700 	 -0.8033689000 	 -2.6481980000 
767.60 	 224.9956000 	 2.325700 	 -0.8049710000 	 -2.6500730000 
767.80 	 224.9972000 	 2.325700 	 -0.8033689000 	 -2.6481310000 
768.00 	 224.9956000 	 2.325700 	 -0.8052858000 	 -2.6503400000 
768.20 	 224.9956000 	 2.325700 	 -0.8030987000 	 -2.6477460000 
768.40 	 224.9924000 	 2.325700 	 -0.8054669000 	 -2.6504330000 
768.60 	 224.9908000 	 2.325700 	 -0.8028094000 	 -2.6476480000 
768.80 	 224.9877000 	 2.325700 	 -0.8053970000 	 -2.6506010000 
769.00 	 224.9829000 	 2.325725 	 -0.8029016000 	 -2.6476640000 
769.20 	 224.9797000 	 2.325750 	 -0.8056132000 	 -2.6505850000 
769.40 	 224.9797000 	 2.325750 	 -0.8025582000 	 -2.6476160000 
769.60 	 224.9797000 	 2.325775 	 -0.8057149000 	 -2.6506870000 
769.80 	 224.9797000 	 2.325750 	 -0.8027363000 	 -2.6476190000 
770.00 	 224.9797000 	 2.325775 	 -0.8060105000 	 -2.6507660000 
770.20 	 224.9797000 	 2.325800 	 -0.8025296000 	 -2.6475270000 
770.40 	 224.9797000 	 2.325800 	 -0.8059184000 	 -2.6508010000 
770.60 	 224.9797000 	 2.325800 	 -0.8025201000 	 -2.6475330000 
770.80 	 224.9797000 	 2.325800 	 -0.8060519000 	 -2.6509790000 
771.00 	 224.9813000 	 2.325825 	 -0.8024279000 	 -2.6475370000 
771.20 	 224.9829000 	 2.325850 	 -0.8061345000 	 -2.6509790000 
771.40 	 224.9829000 	 2.325850 	 -0.8022881000 	 -2.6475780000 
771.60 	 224.9797000 	 2.325875 	 -0.8061028000 	 -2.6509860000 
771.80 	 224.9829000 	 2.325850 	 -0.8023421000 	 -2.6475620000 
772.00 	 224.9797000 	 2.325875 	 -0.8063157000 	 -2.6511700000 
772.20 	 224.9797000 	 2.325900 	 -0.8022976000 	 -2.6476960000 
772.40 	 224.9749000 	 2.325900 	 -0.8060519000 	 -2.6510370000 
772.60 	 224.9749000 	 2.325925 	 -0.8022086000 	 -2.6476570000 
772.80 	 224.9797000 	 2.325925 	 -0.8058707000 	 -2.6510400000 
773.00 	 224.9829000 	 2.325950 	 -0.8021832000 	 -2.6476100000 
773.20 	 224.9877000 	 2.325975 	 -0.8060678000 	 -2.6510020000 
773.40 	 224.9908000 	 2.325950 	 -0.8023326000 	 -2.6477530000 
773.60 	 224.9908000 	 2.325950 	 -0.8061822000 	 -2.6511320000 
773.80 	 224.9908000 	 2.325950 	 -0.8024152000 	 -2.6478770000 
774.00 	 224.9908000 	 2.325950 	 -0.8064238000 	 -2.6511160000 
774.20 	 224.9956000 	 2.325950 	 -0.8024788000 	 -2.6476510000 
774.40 	 224.9956000 	 2.325950 	 -0.8061917000 	 -2.6509860000 
774.60 	 224.9988000 	 2.325950 	 -0.8025296000 	 -2.6477840000 
774.80 	 224.9988000 	 2.325950 	 -0.8062649000 	 -2.6509480000 
775.00 	 224.9956000 	 2.325950 	 -0.8024566000 	 -2.6478510000 
775.20 	 224.9956000 	 2.325950 	 -0.8062680000 	 -2.6510330000 
775.40 	 224.9924000 	 2.325950 	 -0.8025837000 	 -2.6479180000 
775.60 	 224.9956000 	 2.325950 	 -0.8060805000 	 -2.6508170000 
775.80 	 224.9956000 	 2.325950 	 -0.8026536000 	 -2.6480010000 
776.00 	 224.9988000 	 2.325950 	 -0.8058739000 	 -2.6508140000 
776.20 	 224.9988000 	 2.325950 	 -0.8025646000 	 -2.6479750000 
776.40 	 224.9956000 	 2.325950 	 -0.8060010000 	 -2.6507760000 
776.60 	 224.9908000 	 2.325950 	 -0.8025678000 	 -2.6479880000 
776.80 	 224.9877000 	 2.325950 	 -0.8060265000 	 -2.6509160000 
777.00 	 224.9829000 	 2.325975 	 -0.8027649000 	 -2.6482800000 
777.20 	 224.9749000 	 2.325975 	 -0.8057753000 	 -2.6505280000 
777.40 	 224.9718000 	 2.326000 	 -0.8028253000 	 -2.6482990000 
777.60 	 224.9718000 	 2.326025 	 -0.8057308000 	 -2.6506140000 
777.80 	 224.9718000 	 2.326050 	 -0.8030192000 	 -2.6483470000 
778.00 	 224.9718000 	 2.326075 	 -0.8059597000 	 -2.6506840000 
778.20 	 224.9718000 	 2.326075 	 -0.8027681000 	 -2.6482230000 
778.40 	 224.9749000 	 2.326100 	 -0.8058929000 	 -2.6506520000 
778.60 	 224.9765000 	 2.326125 	 -0.8027585000 	 -2.6483380000 
778.80 	 224.9797000 	 2.326150 	 -0.8057785000 	 -2.6505410000 
779.00 	 224.9829000 	 2.326175 	 -0.8028698000 	 -2.6482200000 
779.20 	 224.9829000 	 2.326175 	 -0.8057594000 	 -2.6507000000 
779.40 	 224.9877000 	 2.326150 	 -0.8028316000 	 -2.6483060000 
779.60 	 224.9877000 	 2.326175 	 -0.8057404000 	 -2.6504070000 
779.80 	 224.9877000 	 2.326175 	 -0.8028984000 	 -2.6485030000 
780.00 	 224.9877000 	 2.326200 	 -0.8056704000 	 -2.6503340000 
780.20 	 224.9908000 	 2.326225 	 -0.8028443000 	 -2.6484900000 
780.40 	 224.9940000 	 2.326200 	 -0.8056609000 	 -2.6504070000 
780.60 	 224.9972000 	 2.326200 	 -0.8029048000 	 -2.6484040000 
780.80 	 224.9988000 	 2.326200 	 -0.8053112000 	 -2.6502830000 
781.00 	 225.0004000 	 2.326200 	 -0.8029429000 	 -2.6487610000 
781.20 	 225.0020000 	 2.326200 	 -0.8054416000 	 -2.6504490000 
781.40 	 224.9988000 	 2.326200 	 -0.8028412000 	 -2.6487100000 
781.60 	 224.9988000 	 2.326200 	 -0.8052826000 	 -2.6504420000 
781.80 	 224.9988000 	 2.326200 	 -0.8029779000 	 -2.6487060000 
782.00 	 224.9956000 	 2.326200 	 -0.8054988000 	 -2.6504520000 
782.20 	 224.9908000 	 2.326200 	 -0.8030383000 	 -2.6489830000 
782.40 	 224.9908000 	 2.326200 	 -0.8051777000 	 -2.6501970000 
782.60 	 224.9908000 	 2.326200 	 -0.8032067000 	 -2.6488810000 
782.80 	 224.9908000 	 2.326200 	 -0.8051395000 	 -2.6502010000 
783.00 	 224.9956000 	 2.326200 	 -0.8032767000 	 -2.6490210000 
783.20 	 224.9956000 	 2.326200 	 -0.8048884000 	 -2.6498540000 
783.40 	 224.9908000 	 2.326200 	 -0.8036740000 	 -2.6493960000 
783.60 	 224.9893000 	 2.326200 	 -0.8044370000 	 -2.6495230000 
783.80 	 224.9908000 	 2.326200 	 -0.8038839000 	 -2.6495900000 
784.00 	 224.9877000 	 2.326200 	 -0.8041859000 	 -2.6491200000 
784.20 	 224.9877000 	 2.326225 	 -0.8044910000 	 -2.6500920000 
784.40 	 224.9877000 	 2.326225 	 -0.8038394000 	 -2.6489540000 
784.60 	 224.9877000 	 2.326250 	 -0.8046691000 	 -2.6500350000 
784.80 	 224.9877000 	 2.326275 	 -0.8039188000 	 -2.6487480000 
785.00 	 224.9829000 	 2.326275 	 -0.8051427000 	 -2.6503150000 
785.20 	 224.9829000 	 2.326250 	 -0.8037249000 	 -2.6487350000 
785.40 	 224.9813000 	 2.326275 	 -0.8050442000 	 -2.6504360000 
785.60 	 224.9797000 	 2.326300 	 -0.8036200000 	 -2.6486780000 
785.80 	 224.9797000 	 2.326325 	 -0.8051364000 	 -2.6505180000 
786.00 	 224.9749000 	 2.326300 	 -0.8037345000 	 -2.6487190000 
786.20 	 224.9797000 	 2.326325 	 -0.8052699000 	 -2.6505950000 
786.40 	 224.9797000 	 2.326325 	 -0.8034928000 	 -2.6485320000 
786.60 	 224.9797000 	 2.326350 	 -0.8058262000 	 -2.6509000000 
786.80 	 224.9829000 	 2.326350 	 -0.8037440000 	 -2.6485630000 
787.00 	 224.9877000 	 2.326350 	 -0.8055592000 	 -2.6509570000 
787.20 	 224.9908000 	 2.326375 	 -0.8034325000 	 -2.6487260000 
787.40 	 224.9908000 	 2.326375 	 -0.8057785000 	 -2.6511480000 
787.60 	 224.9908000 	 2.326400 	 -0.8032608000 	 -2.6485030000 
787.80 	 224.9908000 	 2.326425 	 -0.8058007000 	 -2.6511800000 
788.00 	 224.9956000 	 2.326400 	 -0.8032163000 	 -2.6486330000 
788.20 	 224.9956000 	 2.326400 	 -0.8061759000 	 -2.6516220000 
788.40 	 224.9988000 	 2.326400 	 -0.8031146000 	 -2.6484360000 
788.60 	 225.0036000 	 2.326400 	 -0.8063729000 	 -2.6515900000 
788.80 	 225.0067000 	 2.326400 	 -0.8031051000 	 -2.6483790000 
789.00 	 225.0099000 	 2.326400 	 -0.8060996000 	 -2.6515420000 
789.20 	 225.0067000 	 2.326400 	 -0.8030828000 	 -2.6484810000 
789.40 	 225.0067000 	 2.326425 	 -0.8061345000 	 -2.6514750000 
789.60 	 225.0036000 	 2.326400 	 -0.8029461000 	 -2.6482840000 
789.80 	 225.0036000 	 2.326400 	 -0.8063920000 	 -2.6516850000 
790.00 	 224.9988000 	 2.326400 	 -0.8029492000 	 -2.6483660000 
790.20 	 224.9988000 	 2.326400 	 -0.8062871000 	 -2.6515550000 
790.40 	 224.9956000 	 2.326400 	 -0.8028190000 	 -2.6483790000 
790.60 	 224.9956000 	 2.326400 	 -0.8063189000 	 -2.6515930000 
790.80 	 224.9908000 	 2.326400 	 -0.8029175000 	 -2.6484170000 
791.00 	 224.9908000 	 2.326400 	 -0.8063571000 	 -2.6516180000 
791.20 	 224.9908000 	 2.326400 	 -0.8029429000 	 -2.6483950000 
791.40 	 224.9908000 	 2.326400 	 -0.8063348000 	 -2.6517520000 
791.60 	 224.9908000 	 2.326400 	 -0.8028571000 	 -2.6483190000 
791.80 	 224.9893000 	 2.326400 	 -0.8065001000 	 -2.6516370000 
792.00 	 224.9877000 	 2.326400 	 -0.8028285000 	 -2.6482900000 
792.20 	 224.9829000 	 2.326400 	 -0.8065510000 	 -2.6517390000 
792.40 	 224.9797000 	 2.326400 	 -0.8028920000 	 -2.6482930000 
792.60 	 224.9765000 	 2.326400 	 -0.8064429000 	 -2.6517110000 
792.80 	 224.9749000 	 2.326400 	 -0.8028762000 	 -2.6482900000 
793.00 	 224.9749000 	 2.326425 	 -0.8065541000 	 -2.6518030000 
793.20 	 224.9749000 	 2.326450 	 -0.8027045000 	 -2.6483980000 
793.40 	 224.9749000 	 2.326475 	 -0.8064556000 	 -2.6517650000 
793.60 	 224.9749000 	 2.326500 	 -0.8028380000 	 -2.6483150000 
793.80 	 224.9797000 	 2.326525 	 -0.8065224000 	 -2.6516790000 
794.00 	 224.9797000 	 2.326525 	 -0.8027363000 	 -2.6482960000 
794.20 	 224.9797000 	 2.326550 	 -0.8066527000 	 -2.6515800000 
794.40 	 224.9749000 	 2.326575 	 -0.8026568000 	 -2.6482520000 
794.60 	 224.9797000 	 2.326550 	 -0.8068021000 	 -2.6518310000 
794.80 	 224.9749000 	 2.326575 	 -0.8028062000 	 -2.6482010000 
795.00 	 224.9749000 	 2.326600 	 -0.8067226000 	 -2.6517930000 
795.20 	 224.9749000 	 2.326625 	 -0.8027490000 	 -2.6484230000 
795.40 	 224.9749000 	 2.326625 	 -0.8066304000 	 -2.6516880000 
795.60 	 224.9749000 	 2.326650 	 -0.8029366000 	 -2.6484200000 
795.80 	 224.9749000 	 2.326675 	 -0.8064525000 	 -2.6516500000 
796.00 	 224.9765000 	 2.326700 	 -0.8026854000 	 -2.6485060000 
796.20 	 224.9749000 	 2.326725 	 -0.8065860000 	 -2.6517680000 
796.40 	 224.9797000 	 2.326725 	 -0.8027267000 	 -2.6485410000 
796.60 	 224.9749000 	 2.326750 	 -0.8065637000 	 -2.6516660000 
796.80 	 224.9749000 	 2.326775 	 -0.8029461000 	 -2.6485760000 
797.00 	 224.9797000 	 2.326750 	 -0.8068752000 	 -2.6516310000 
797.20 	 224.9829000 	 2.326775 	 -0.8030891000 	 -2.6484620000 
797.40 	 224.9893000 	 2.326800 	 -0.8066337000 	 -2.6517710000 
797.60 	 224.9956000 	 2.326800 	 -0.8030383000 	 -2.6487800000 
797.80 	 224.9988000 	 2.326800 	 -0.8068116000 	 -2.6517300000 
798.00 	 225.0036000 	 2.326800 	 -0.8032354000 	 -2.6486970000 
798.20 	 225.0036000 	 2.326800 	 -0.8065955000 	 -2.6515610000 
798.40 	 225.0067000 	 2.326800 	 -0.8031845000 	 -2.6487220000 
798.60 	 225.0067000 	 2.326800 	 -0.8065637000 	 -2.6514470000 
798.80 	 225.0067000 	 2.326800 	 -0.8032576000 	 -2.6486900000 
799.00 	 225.0115000 	 2.326800 	 -0.8063634000 	 -2.6512650000 
799.20 	 225.0147000 	 2.326800 	 -0.8035215000 	 -2.6489480000 
799.40 	 225.0179000 	 2.326800 	 -0.8064556000 	 -2.6513700000 
799.60 	 225.0179000 	 2.326800 	 -0.8035151000 	 -2.6492120000 
799.80 	 225.0147000 	 2.326800 	 -0.8062426000 	 -2.6511830000 
800.00 	 225.0115000 	 2.326800 	 -0.8035851000 	 -2.6490310000 
800.20 	 225.0115000 	 2.326800 	 -0.8063571000 	 -2.6513070000 
800.40 	 225.0067000 	 2.326800 	 -0.8034420000 	 -2.6491670000 
800.60 	 225.0067000 	 2.326800 	 -0.8063666000 	 -2.6512940000 
800.80 	 225.0067000 	 2.326800 	 -0.8035501000 	 -2.6489830000 
801.00 	 225.0067000 	 2.326800 	 -0.8061695000 	 -2.6512150000 
801.20 	 225.0067000 	 2.326800 	 -0.8034293000 	 -2.6492980000 
801.40 	 225.0115000 	 2.326800 	 -0.8063062000 	 -2.6511640000 
801.60 	 225.0131000 	 2.326800 	 -0.8035755000 	 -2.6490970000 
801.80 	 225.0147000 	 2.326800 	 -0.8063157000 	 -2.6512400000 
802.00 	 225.0115000 	 2.326800 	 -0.8035691000 	 -2.6490880000 
802.20 	 225.0115000 	 2.326800 	 -0.8064842000 	 -2.6512810000 
802.40 	 225.0115000 	 2.326800 	 -0.8035724000 	 -2.6491710000 
802.60 	 225.0067000 	 2.326750 	 -0.8064429000 	 -2.6511320000 
802.80 	 225.0067000 	 2.326750 	 -0.8035119000 	 -2.6491960000 
803.00 	 225.0067000 	 2.326750 	 -0.8061600000 	 -2.6511960000 
803.20 	 225.0036000 	 2.326750 	 -0.8032990000 	 -2.6492020000 
803.40 	 224.9988000 	 2.326750 	 -0.8064683000 	 -2.6515290000 
803.60 	 224.9956000 	 2.326750 	 -0.8034007000 	 -2.6488300000 
803.80 	 224.9908000 	 2.326750 	 -0.8065605000 	 -2.6514820000 
804.00 	 224.9877000 	 2.326750 	 -0.8033244000 	 -2.6489160000 
804.20 	 224.9829000 	 2.326750 	 -0.8065287000 	 -2.6512080000 
804.40 	 224.9797000 	 2.326750 	 -0.8033116000 	 -2.6488400000 
804.60 	 224.9797000 	 2.326750 	 -0.8062649000 	 -2.6513450000 
804.80 	 224.9829000 	 2.326750 	 -0.8033244000 	 -2.6489450000 
805.00 	 224.9829000 	 2.326750 	 -0.8064302000 	 -2.6512970000 
805.20 	 224.9829000 	 2.326750 	 -0.8034642000 	 -2.6488750000 
805.40 	 224.9797000 	 2.326750 	 -0.8062744000 	 -2.6513260000 
805.60 	 224.9781000 	 2.326750 	 -0.8034325000 	 -2.6490850000 
805.80 	 224.9749000 	 2.326750 	 -0.8063030000 	 -2.6512940000 
806.00 	 224.9718000 	 2.326775 	 -0.8034388000 	 -2.6491990000 
806.20 	 224.9718000 	 2.326800 	 -0.8063221000 	 -2.6511960000 
806.40 	 224.9686000 	 2.326825 	 -0.8036454000 	 -2.6490660000 
806.60 	 224.9702000 	 2.326850 	 -0.8060710000 	 -2.6509980000 
806.80 	 224.9670000 	 2.326875 	 -0.8038012000 	 -2.6494150000 
807.00 	 224.9686000 	 2.326900 	 -0.8060646000 	 -2.6510560000 
807.20 	 224.9670000 	 2.326925 	 -0.8035119000 	 -2.6492500000 
807.40 	 224.9670000 	 2.326975 	 -0.8062617000 	 -2.6511160000 
807.60 	 224.9670000 	 2.327000 	 -0.8036740000 	 -2.6491550000 
807.80 	 224.9670000 	 2.327025 	 -0.8064938000 	 -2.6512690000 
808.00 	 224.9638000 	 2.327050 	 -0.8034325000 	 -2.6490470000 
808.20 	 224.9670000 	 2.327075 	 -0.8064397000 	 -2.6513100000 
808.40 	 224.9670000 	 2.327100 	 -0.8033689000 	 -2.6489670000 
808.60 	 224.9718000 	 2.327150 	 -0.8065541000 	 -2.6513000000 
808.80 	 224.9765000 	 2.327150 	 -0.8033721000 	 -2.6489640000 
809.00 	 224.9797000 	 2.327175 	 -0.8064938000 	 -2.6512240000 
809.20 	 224.9829000 	 2.327200 	 -0.8034865000 	 -2.6490050000 
809.40 	 224.9877000 	 2.327225 	 -0.8062966000 	 -2.6511320000 
809.60 	 224.9908000 	 2.327200 	 -0.8038076000 	 -2.6493390000 
809.80 	 224.9956000 	 2.327200 	 -0.8062935000 	 -2.6511000000 
810.00 	 225.0036000 	 2.327200 	 -0.8039125000 	 -2.6494000000 
810.20 	 225.0115000 	 2.327200 	 -0.8066304000 	 -2.6512970000 
810.40 	 225.0179000 	 2.327200 	 -0.8035819000 	 -2.6492310000 
810.60 	 225.0242000 	 2.327200 	 -0.8066940000 	 -2.6514240000 
810.80 	 225.0306000 	 2.327200 	 -0.8035724000 	 -2.6491100000 
811.00 	 225.0338000 	 2.327200 	 -0.8066623000 	 -2.6515320000 
811.20 	 225.0322000 	 2.327200 	 -0.8035024000 	 -2.6489480000 
811.40 	 225.0306000 	 2.327200 	 -0.8067735000 	 -2.6516720000 
811.60 	 225.0258000 	 2.327175 	 -0.8033212000 	 -2.6489990000 
811.80 	 225.0258000 	 2.327150 	 -0.8067131000 	 -2.6514910000 
812.00 	 225.0258000 	 2.327150 	 -0.8035882000 	 -2.6490530000 
812.20 	 225.0242000 	 2.327100 	 -0.8067481000 	 -2.6514530000 
812.40 	 225.0226000 	 2.327100 	 -0.8035977000 	 -2.6491010000 
812.60 	 225.0226000 	 2.327075 	 -0.8065414000 	 -2.6515640000 
812.80 	 225.0179000 	 2.327050 	 -0.8037090000 	 -2.6492340000 
813.00 	 225.0179000 	 2.327050 	 -0.8065097000 	 -2.6511100000 
813.20 	 225.0147000 	 2.327050 	 -0.8038012000 	 -2.6492760000 
813.40 	 225.0147000 	 2.327025 	 -0.8064683000 	 -2.6512880000 
813.60 	 225.0131000 	 2.327000 	 -0.8034992000 	 -2.6491960000 
813.80 	 225.0115000 	 2.327000 	 -0.8066559000 	 -2.6514820000 
814.00 	 225.0099000 	 2.327000 	 -0.8035056000 	 -2.6489540000 
814.20 	 225.0067000 	 2.326975 	 -0.8065701000 	 -2.6513160000 
814.40 	 225.0036000 	 2.327000 	 -0.8034166000 	 -2.6491450000 
814.60 	 225.0036000 	 2.327000 	 -0.8064906000 	 -2.6514310000 
814.80 	 225.0020000 	 2.327000 	 -0.8033848000 	 -2.6491420000 
815.00 	 224.9988000 	 2.327000 	 -0.8064969000 	 -2.6514880000 
815.20 	 224.9956000 	 2.327000 	 -0.8035914000 	 -2.6491520000 
815.40 	 224.9924000 	 2.327000 	 -0.8065414000 	 -2.6514080000 
815.60 	 224.9908000 	 2.327000 	 -0.8036137000 	 -2.6492150000 
815.80 	 224.9908000 	 2.327000 	 -0.8063189000 	 -2.6511990000 
816.00 	 224.9908000 	 2.327000 	 -0.8038394000 	 -2.6493640000 
816.20 	 224.9956000 	 2.327000 	 -0.8062871000 	 -2.6511450000 
816.40 	 224.9956000 	 2.327000 	 -0.8038235000 	 -2.6493100000 
816.60 	 224.9988000 	 2.327000 	 -0.8062522000 	 -2.6510840000 
816.80 	 224.9988000 	 2.327000 	 -0.8035787000 	 -2.6493100000 
817.00 	 224.9972000 	 2.327000 	 -0.8062553000 	 -2.6511160000 
817.20 	 224.9908000 	 2.327000 	 -0.8035596000 	 -2.6491930000 
817.40 	 224.9908000 	 2.327000 	 -0.8063952000 	 -2.6512340000 
817.60 	 224.9877000 	 2.327000 	 -0.8035564000 	 -2.6491860000 
817.80 	 224.9877000 	 2.327000 	 -0.8065001000 	 -2.6513860000 
818.00 	 224.9861000 	 2.327000 	 -0.8035024000 	 -2.6491230000 
818.20 	 224.9829000 	 2.327000 	 -0.8064906000 	 -2.6514280000 
818.40 	 224.9797000 	 2.327000 	 -0.8035882000 	 -2.6491130000 
818.60 	 224.9797000 	 2.327000 	 -0.8065351000 	 -2.6513260000 
818.80 	 224.9749000 	 2.327000 	 -0.8035977000 	 -2.6492210000 
819.00 	 224.9718000 	 2.327000 	 -0.8064651000 	 -2.6513770000 
819.20 	 224.9718000 	 2.327000 	 -0.8036137000 	 -2.6491260000 
819.40 	 224.9670000 	 2.327000 	 -0.8063729000 	 -2.6511000000 
819.60 	 224.9686000 	 2.327025 	 -0.8039983000 	 -2.6494060000 
819.80 	 224.9670000 	 2.327050 	 -0.8062077000 	 -2.6510140000 
820.00 	 224.9718000 	 2.327075 	 -0.8037503000 	 -2.6494380000 
820.20 	 224.9718000 	 2.327100 	 -0.8062490000 	 -2.6511380000 
820.40 	 224.9718000 	 2.327125 	 -0.8038457000 	 -2.6493360000 
820.60 	 224.9718000 	 2.327150 	 -0.8063539000 	 -2.6511260000 
820.80 	 224.9670000 	 2.327175 	 -0.8038839000 	 -2.6491900000 
821.00 	 224.9670000 	 2.327200 	 -0.8061187000 	 -2.6509160000 
821.20 	 224.9638000 	 2.327225 	 -0.8039093000 	 -2.6495200000 
821.40 	 224.9638000 	 2.327250 	 -0.8062617000 	 -2.6509190000 
821.60 	 224.9638000 	 2.327300 	 -0.8039474000 	 -2.6495040000 
821.80 	 224.9638000 	 2.327325 	 -0.8062299000 	 -2.6508050000 
822.00 	 224.9591000 	 2.327350 	 -0.8040619000 	 -2.6495710000 
822.20 	 224.9591000 	 2.327375 	 -0.8059056000 	 -2.6510020000 
822.40 	 224.9559000 	 2.327400 	 -0.8038839000 	 -2.6496250000 
822.60 	 224.9575000 	 2.327450 	 -0.8060868000 	 -2.6510300000 
822.80 	 224.9591000 	 2.327475 	 -0.8039093000 	 -2.6495200000 
823.00 	 224.9638000 	 2.327500 	 -0.8061536000 	 -2.6509250000 
823.20 	 224.9686000 	 2.327550 	 -0.8040492000 	 -2.6496820000 
823.40 	 224.9718000 	 2.327550 	 -0.8058612000 	 -2.6510240000 
823.60 	 224.9797000 	 2.327600 	 -0.8041191000 	 -2.6498290000 
823.80 	 224.9797000 	 2.327600 	 -0.8059852000 	 -2.6508080000 
824.00 	 224.9877000 	 2.327600 	 -0.8042685000 	 -2.6497620000 
824.20 	 224.9908000 	 2.327600 	 -0.8060201000 	 -2.6508710000 
824.40 	 224.9956000 	 2.327600 	 -0.8045037000 	 -2.6499870000 
824.60 	 225.0036000 	 2.327600 	 -0.8060901000 	 -2.6506770000 
824.80 	 225.0115000 	 2.327600 	 -0.8045578000 	 -2.6499150000 
825.00 	 225.0179000 	 2.327600 	 -0.8061059000 	 -2.6507500000 
825.20 	 225.0226000 	 2.327600 	 -0.8045991000 	 -2.6500770000 
825.40 	 225.0226000 	 2.327600 	 -0.8058898000 	 -2.6506900000 
825.60 	 225.0226000 	 2.327600 	 -0.8044624000 	 -2.6499680000 
825.80 	 225.0226000 	 2.327600 	 -0.8058326000 	 -2.6507630000 
826.00 	 225.0226000 	 2.327600 	 -0.8045737000 	 -2.6501240000 
826.20 	 225.0179000 	 2.327600 	 -0.8058993000 	 -2.6506840000 
826.40 	 225.0179000 	 2.327600 	 -0.8044529000 	 -2.6499180000 
826.60 	 225.0179000 	 2.327600 	 -0.8060582000 	 -2.6508010000 
826.80 	 225.0147000 	 2.327600 	 -0.8043988000 	 -2.6500420000 
827.00 	 225.0147000 	 2.327550 	 -0.8059533000 	 -2.6508170000 
827.20 	 225.0147000 	 2.327550 	 -0.8043925000 	 -2.6498350000 
827.40 	 225.0115000 	 2.327550 	 -0.8061504000 	 -2.6510400000 
827.60 	 225.0115000 	 2.327550 	 -0.8042526000 	 -2.6498410000 
827.80 	 225.0115000 	 2.327525 	 -0.8062172000 	 -2.6510330000 
828.00 	 225.0083000 	 2.327500 	 -0.8043289000 	 -2.6497550000 
828.20 	 225.0099000 	 2.327500 	 -0.8061886000 	 -2.6511380000 
828.40 	 225.0115000 	 2.327500 	 -0.8042908000 	 -2.6496730000 
828.60 	 225.0115000 	 2.327500 	 -0.8064938000 	 -2.6512150000 
828.80 	 225.0067000 	 2.327500 	 -0.8039093000 	 -2.6495360000 
829.00 	 225.0036000 	 2.327500 	 -0.8066304000 	 -2.6514560000 
829.20 	 224.9988000 	 2.327500 	 -0.8038648000 	 -2.6493070000 
829.40 	 224.9956000 	 2.327500 	 -0.8067608000 	 -2.6514240000 
829.60 	 224.9908000 	 2.327500 	 -0.8037567000 	 -2.6492880000 
829.80 	 224.9877000 	 2.327500 	 -0.8066686000 	 -2.6514400000 
830.00 	 224.9877000 	 2.327500 	 -0.8036645000 	 -2.6491230000 
830.20 	 224.9877000 	 2.327500 	 -0.8066940000 	 -2.6514180000 
830.40 	 224.9829000 	 2.327500 	 -0.8038489000 	 -2.6491360000 
830.60 	 224.9829000 	 2.327500 	 -0.8067449000 	 -2.6513990000 
830.80 	 224.9829000 	 2.327500 	 -0.8038044000 	 -2.6492910000 
831.00 	 224.9829000 	 2.327500 	 -0.8069070000 	 -2.6514180000 
831.20 	 224.9797000 	 2.327500 	 -0.8041223000 	 -2.6494060000 
831.40 	 224.9797000 	 2.327500 	 -0.8066559000 	 -2.6513040000 
831.60 	 224.9797000 	 2.327500 	 -0.8040206000 	 -2.6494470000 
831.80 	 224.9797000 	 2.327500 	 -0.8067544000 	 -2.6513740000 
832.00 	 224.9797000 	 2.327500 	 -0.8039188000 	 -2.6491640000 
832.20 	 224.9797000 	 2.327500 	 -0.8068371000 	 -2.6515930000 
832.40 	 224.9797000 	 2.327500 	 -0.8038171000 	 -2.6493260000 
832.60 	 224.9797000 	 2.327550 	 -0.8069515000 	 -2.6515870000 
832.80 	 224.9797000 	 2.327550 	 -0.8039029000 	 -2.6490720000 
833.00 	 224.9797000 	 2.327550 	 -0.8068879000 	 -2.6515040000 
833.20 	 224.9718000 	 2.327550 	 -0.8037217000 	 -2.6491260000 
833.40 	 224.9718000 	 2.327600 	 -0.8070278000 	 -2.6514660000 
833.60 	 224.9670000 	 2.327600 	 -0.8037440000 	 -2.6490050000 
833.80 	 224.9638000 	 2.327625 	 -0.8068625000 	 -2.6516030000 
834.00 	 224.9559000 	 2.327675 	 -0.8038298000 	 -2.6488560000 
834.20 	 224.9559000 	 2.327700 	 -0.8070024000 	 -2.6516090000 
834.40 	 224.9575000 	 2.327750 	 -0.8037980000 	 -2.6491860000 
834.60 	 224.9591000 	 2.327800 	 -0.8068307000 	 -2.6515360000 
834.80 	 224.9591000 	 2.327825 	 -0.8037694000 	 -2.6492180000 
835.00 	 224.9638000 	 2.327850 	 -0.8068721000 	 -2.6515670000 
835.20 	 224.9654000 	 2.327875 	 -0.8037663000 	 -2.6490850000 
835.40 	 224.9638000 	 2.327900 	 -0.8070342000 	 -2.6516850000 
835.60 	 224.9670000 	 2.327950 	 -0.8038362000 	 -2.6490370000 
835.80 	 224.9718000 	 2.327975 	 -0.8069960000 	 -2.6516630000 
836.00 	 224.9781000 	 2.328000 	 -0.8038044000 	 -2.6491130000 
836.20 	 224.9829000 	 2.328000 	 -0.8071263000 	 -2.6516530000 
836.40 	 224.9908000 	 2.328000 	 -0.8037980000 	 -2.6491040000 
836.60 	 224.9988000 	 2.328000 	 -0.8073394000 	 -2.6517300000 
836.80 	 225.0052000 	 2.328000 	 -0.8039315000 	 -2.6492180000 
837.00 	 225.0115000 	 2.328000 	 -0.8072694000 	 -2.6518220000 
837.20 	 225.0163000 	 2.328000 	 -0.8040778000 	 -2.6493170000 
837.40 	 225.0226000 	 2.328000 	 -0.8072567000 	 -2.6518730000 
837.60 	 225.0226000 	 2.328000 	 -0.8040492000 	 -2.6491740000 
837.80 	 225.0226000 	 2.328000 	 -0.8074347000 	 -2.6518700000 
838.00 	 225.0226000 	 2.328000 	 -0.8039188000 	 -2.6492690000 
838.20 	 225.0179000 	 2.328000 	 -0.8072059000 	 -2.6516910000 
838.40 	 225.0147000 	 2.328000 	 -0.8040047000 	 -2.6493260000 
838.60 	 225.0147000 	 2.328000 	 -0.8072408000 	 -2.6518280000 
838.80 	 225.0115000 	 2.328000 	 -0.8039570000 	 -2.6491200000 
839.00 	 225.0115000 	 2.328000 	 -0.8072631000 	 -2.6518790000 
839.20 	 225.0067000 	 2.327950 	 -0.8039888000 	 -2.6491040000 
839.40 	 225.0067000 	 2.327950 	 -0.8072948000 	 -2.6520350000 
839.60 	 225.0036000 	 2.327950 	 -0.8038076000 	 -2.6489800000 
839.80 	 225.0036000 	 2.327950 	 -0.8074474000 	 -2.6520410000 
840.00 	 225.0036000 	 2.327950 	 -0.8039379000 	 -2.6490560000 
840.20 	 224.9988000 	 2.327950 	 -0.8073362000 	 -2.6519870000 
840.40 	 224.9988000 	 2.327950 	 -0.8039761000 	 -2.6492660000 
840.60 	 224.9988000 	 2.327950 	 -0.8072726000 	 -2.6519040000 
840.80 	 224.9988000 	 2.327950 	 -0.8040206000 	 -2.6490720000 
841.00 	 224.9988000 	 2.327950 	 -0.8072853000 	 -2.6519870000 
841.20 	 224.9988000 	 2.327950 	 -0.8037567000 	 -2.6490530000 
841.40 	 224.9988000 	 2.327950 	 -0.8073044000 	 -2.6520980000 
841.60 	 224.9956000 	 2.327950 	 -0.8036836000 	 -2.6491580000 
841.80 	 224.9956000 	 2.327950 	 -0.8074792000 	 -2.6520470000 
842.00 	 224.9956000 	 2.327950 	 -0.8037027000 	 -2.6489860000 
842.20 	 224.9956000 	 2.327950 	 -0.8073997000 	 -2.6521650000 
842.40 	 224.9908000 	 2.327950 	 -0.8036645000 	 -2.6489540000 
842.60 	 224.9908000 	 2.327950 	 -0.8074665000 	 -2.6522030000 
842.80 	 224.9877000 	 2.327950 	 -0.8037249000 	 -2.6489510000 
843.00 	 224.9877000 	 2.327950 	 -0.8075047000 	 -2.6519360000 
843.20 	 224.9829000 	 2.327950 	 -0.8036264000 	 -2.6489130000 
843.40 	 224.9797000 	 2.327950 	 -0.8075809000 	 -2.6520570000 
843.60 	 224.9829000 	 2.327950 	 -0.8038235000 	 -2.6490560000 
843.80 	 224.9797000 	 2.327950 	 -0.8073266000 	 -2.6519870000 
844.00 	 224.9797000 	 2.327950 	 -0.8037281000 	 -2.6490880000 
844.20 	 224.9749000 	 2.327950 	 -0.8073552000 	 -2.6519080000 
844.40 	 224.9749000 	 2.327950 	 -0.8037217000 	 -2.6489990000 
844.60 	 224.9718000 	 2.327950 	 -0.8072440000 	 -2.6519460000 
844.80 	 224.9670000 	 2.328000 	 -0.8037376000 	 -2.6490910000 
845.00 	 224.9670000 	 2.328000 	 -0.8072059000 	 -2.6520790000 
845.20 	 224.9638000 	 2.328050 	 -0.8037536000 	 -2.6491550000 
845.40 	 224.9670000 	 2.328075 	 -0.8074124000 	 -2.6521270000 
845.60 	 224.9638000 	 2.328100 	 -0.8036995000 	 -2.6490690000 
845.80 	 224.9654000 	 2.328150 	 -0.8074824000 	 -2.6521650000 
846.00 	 224.9654000 	 2.328175 	 -0.8036041000 	 -2.6490020000 
846.20 	 224.9638000 	 2.328200 	 -0.8075301000 	 -2.6523080000 
846.40 	 224.9670000 	 2.328225 	 -0.8037376000 	 -2.6490370000 
846.60 	 224.9702000 	 2.328250 	 -0.8076127000 	 -2.6522890000 
846.80 	 224.9749000 	 2.328300 	 -0.8035851000 	 -2.6488620000 
847.00 	 224.9813000 	 2.328300 	 -0.8074729000 	 -2.6522830000 
847.20 	 224.9893000 	 2.328300 	 -0.8040873000 	 -2.6490590000 
847.40 	 224.9988000 	 2.328300 	 -0.8077590000 	 -2.6523780000 
847.60 	 225.0067000 	 2.328300 	 -0.8039474000 	 -2.6490370000 
847.80 	 225.0147000 	 2.328300 	 -0.8076255000 	 -2.6523270000 
848.00 	 225.0179000 	 2.328300 	 -0.8040428000 	 -2.6491290000 
848.20 	 225.0226000 	 2.328300 	 -0.8077113000 	 -2.6523750000 
848.40 	 225.0226000 	 2.328300 	 -0.8041064000 	 -2.6490590000 
848.60 	 225.0179000 	 2.328300 	 -0.8077240000 	 -2.6523620000 
848.80 	 225.0147000 	 2.328300 	 -0.8041223000 	 -2.6491450000 
849.00 	 225.0147000 	 2.328300 	 -0.8078225000 	 -2.6523330000 
849.20 	 225.0147000 	 2.328300 	 -0.8040333000 	 -2.6492880000 
849.40 	 225.0147000 	 2.328300 	 -0.8078067000 	 -2.6523300000 
849.60 	 225.0179000 	 2.328300 	 -0.8041573000 	 -2.6490880000 
849.80 	 225.0179000 	 2.328300 	 -0.8077558000 	 -2.6521680000 
850.00 	 225.0179000 	 2.328300 	 -0.8042367000 	 -2.6492050000 
850.20 	 225.0147000 	 2.328300 	 -0.8077462000 	 -2.6522700000 
850.40 	 225.0115000 	 2.328250 	 -0.8041859000 	 -2.6493200000 
850.60 	 225.0067000 	 2.328250 	 -0.8075364000 	 -2.6520630000 
850.80 	 225.0036000 	 2.328250 	 -0.8042018000 	 -2.6493550000 
851.00 	 224.9988000 	 2.328250 	 -0.8075841000 	 -2.6521870000 
851.20 	 224.9988000 	 2.328250 	 -0.8041573000 	 -2.6493100000 
851.40 	 224.9988000 	 2.328250 	 -0.8074887000 	 -2.6519490000 
851.60 	 224.9988000 	 2.328250 	 -0.8043130000 	 -2.6493580000 
851.80 	 224.9988000 	 2.328250 	 -0.8076413000 	 -2.6519870000 
852.00 	 224.9956000 	 2.328250 	 -0.8042908000 	 -2.6494470000 
852.20 	 224.9956000 	 2.328250 	 -0.8077685000 	 -2.6522380000 
852.40 	 224.9956000 	 2.328250 	 -0.8042781000 	 -2.6494090000 
852.60 	 224.9908000 	 2.328250 	 -0.8076827000 	 -2.6521750000 
852.80 	 224.9908000 	 2.328250 	 -0.8039761000 	 -2.6492050000 
853.00 	 224.9908000 	 2.328250 	 -0.8076636000 	 -2.6520410000 
853.20 	 224.9908000 	 2.328250 	 -0.8041160000 	 -2.6493010000 
853.40 	 224.9908000 	 2.328250 	 -0.8075905000 	 -2.6519330000 
853.60 	 224.9877000 	 2.328250 	 -0.8042558000 	 -2.6492820000 
853.80 	 224.9861000 	 2.328250 	 -0.8077018000 	 -2.6521520000 
854.00 	 224.9797000 	 2.328250 	 -0.8042304000 	 -2.6492530000 
854.20 	 224.9797000 	 2.328250 	 -0.8077272000 	 -2.6520920000 
854.40 	 224.9749000 	 2.328250 	 -0.8040110000 	 -2.6492720000 
854.60 	 224.9749000 	 2.328250 	 -0.8076413000 	 -2.6521370000 
854.80 	 224.9749000 	 2.328250 	 -0.8040428000 	 -2.6490720000 
855.00 	 224.9749000 	 2.328250 	 -0.8079243000 	 -2.6521300000 
855.20 	 224.9749000 	 2.328250 	 -0.8040524000 	 -2.6490120000 
855.40 	 224.9749000 	 2.328300 	 -0.8078797000 	 -2.6521710000 
855.60 	 224.9718000 	 2.328300 	 -0.8040937000 	 -2.6491670000 
855.80 	 224.9718000 	 2.328325 	 -0.8076890000 	 -2.6521140000 
856.00 	 224.9702000 	 2.328350 	 -0.8041986000 	 -2.6492560000 
856.20 	 224.9670000 	 2.328375 	 -0.8078448000 	 -2.6522320000 
856.40 	 224.9670000 	 2.328400 	 -0.8040969000 	 -2.6492210000 
856.60 	 224.9670000 	 2.328425 	 -0.8076890000 	 -2.6523180000 
856.80 	 224.9638000 	 2.328475 	 -0.8041477000 	 -2.6491960000 
857.00 	 224.9638000 	 2.328500 	 -0.8077462000 	 -2.6523650000 
857.20 	 224.9670000 	 2.328525 	 -0.8040746000 	 -2.6492790000 
857.40 	 224.9670000 	 2.328550 	 -0.8075492000 	 -2.6522290000 
857.60 	 224.9718000 	 2.328575 	 -0.8040174000 	 -2.6491990000 
857.80 	 224.9749000 	 2.328600 	 -0.8077431000 	 -2.6523180000 
858.00 	 224.9797000 	 2.328625 	 -0.8039729000 	 -2.6491390000 
858.20 	 224.9829000 	 2.328625 	 -0.8080069000 	 -2.6524320000 
858.40 	 224.9829000 	 2.328650 	 -0.8041827000 	 -2.6492720000 
858.60 	 224.9877000 	 2.328650 	 -0.8080165000 	 -2.6522890000 
858.80 	 224.9877000 	 2.328675 	 -0.8045769000 	 -2.6493680000 
859.00 	 224.9908000 	 2.328650 	 -0.8080133000 	 -2.6523370000 
859.20 	 224.9908000 	 2.328650 	 -0.8044879000 	 -2.6491930000 
859.40 	 224.9908000 	 2.328650 	 -0.8082072000 	 -2.6522860000 
859.60 	 224.9940000 	 2.328650 	 -0.8045959000 	 -2.6492720000 
859.80 	 224.9908000 	 2.328650 	 -0.8080928000 	 -2.6523110000 
860.00 	 224.9908000 	 2.328650 	 -0.8045959000 	 -2.6491100000 
860.20 	 224.9908000 	 2.328650 	 -0.8083248000 	 -2.6522450000 
860.40 	 224.9908000 	 2.328650 	 -0.8044243000 	 -2.6492470000 
860.60 	 224.9956000 	 2.328650 	 -0.8081118000 	 -2.6523490000 
860.80 	 224.9956000 	 2.328650 	 -0.8044910000 	 -2.6491200000 
861.00 	 224.9988000 	 2.328650 	 -0.8083789000 	 -2.6524800000 
861.20 	 224.9988000 	 2.328650 	 -0.8046214000 	 -2.6490370000 
861.40 	 224.9988000 	 2.328650 	 -0.8081881000 	 -2.6524450000 
861.60 	 224.9988000 	 2.328650 	 -0.8046055000 	 -2.6492090000 
861.80 	 224.9956000 	 2.328650 	 -0.8081945000 	 -2.6523810000 
862.00 	 224.9924000 	 2.328650 	 -0.8045419000 	 -2.6492180000 
862.20 	 224.9924000 	 2.328650 	 -0.8082040000 	 -2.6524130000 
862.40 	 224.9908000 	 2.328650 	 -0.8044338000 	 -2.6491320000 
862.60 	 224.9908000 	 2.328650 	 -0.8081786000 	 -2.6524260000 
862.80 	 224.9908000 	 2.328650 	 -0.8043130000 	 -2.6492980000 
863.00 	 224.9908000 	 2.328650 	 -0.8082421000 	 -2.6524860000 
863.20 	 224.9908000 	 2.328650 	 -0.8043130000 	 -2.6492310000 
863.40 	 224.9908000 	 2.328650 	 -0.8082135000 	 -2.6525180000 
863.60 	 224.9877000 	 2.328650 	 -0.8044815000 	 -2.6492370000 
863.80 	 224.9908000 	 2.328650 	 -0.8080387000 	 -2.6524290000 
864.00 	 224.9877000 	 2.328675 	 -0.8045673000 	 -2.6491580000 
864.20 	 224.9877000 	 2.328700 	 -0.8083439000 	 -2.6525500000 
864.40 	 224.9861000 	 2.328700 	 -0.8045356000 	 -2.6492400000 
864.60 	 224.9829000 	 2.328725 	 -0.8083820000 	 -2.6523970000 
864.80 	 224.9797000 	 2.328725 	 -0.8047931000 	 -2.6492210000 
865.00 	 224.9797000 	 2.328700 	 -0.8083979000 	 -2.6524800000 
865.20 	 224.9797000 	 2.328725 	 -0.8048344000 	 -2.6492630000 
865.40 	 224.9797000 	 2.328750 	 -0.8084647000 	 -2.6523780000 
865.60 	 224.9829000 	 2.328750 	 -0.8048312000 	 -2.6493200000 
865.80 	 224.9797000 	 2.328750 	 -0.8085060000 	 -2.6524260000 
866.00 	 224.9797000 	 2.328775 	 -0.8047931000 	 -2.6494060000 
866.20 	 224.9749000 	 2.328775 	 -0.8085569000 	 -2.6524860000 
866.40 	 224.9718000 	 2.328800 	 -0.8048820000 	 -2.6494850000 
866.60 	 224.9718000 	 2.328825 	 -0.8085473000 	 -2.6525310000 
866.80 	 224.9718000 	 2.328850 	 -0.8050092000 	 -2.6494340000 
867.00 	 224.9718000 	 2.328875 	 -0.8084520000 	 -2.6524890000 
867.20 	 224.9718000 	 2.328875 	 -0.8048980000 	 -2.6493930000 
867.40 	 224.9749000 	 2.328900 	 -0.8083916000 	 -2.6523240000 
867.60 	 224.9718000 	 2.328925 	 -0.8049583000 	 -2.6496000000 
867.80 	 224.9718000 	 2.328950 	 -0.8084901000 	 -2.6522860000 
868.00 	 224.9718000 	 2.328975 	 -0.8051141000 	 -2.6496600000 
868.20 	 224.9718000 	 2.328975 	 -0.8083693000 	 -2.6523560000 
868.40 	 224.9749000 	 2.329000 	 -0.8049710000 	 -2.6496000000 
868.60 	 224.9749000 	 2.329025 	 -0.8085282000 	 -2.6523780000 
868.80 	 224.9797000 	 2.329050 	 -0.8051173000 	 -2.6497200000 
869.00 	 224.9829000 	 2.329050 	 -0.8083598000 	 -2.6524040000 
869.20 	 224.9893000 	 2.329050 	 -0.8051427000 	 -2.6495680000 
869.40 	 224.9908000 	 2.329050 	 -0.8087953000 	 -2.6525210000 
869.60 	 224.9956000 	 2.329050 	 -0.8051808000 	 -2.6496280000 
869.80 	 224.9988000 	 2.329050 	 -0.8087635000 	 -2.6525560000 
870.00 	 225.0036000 	 2.329050 	 -0.8051046000 	 -2.6494250000 
870.20 	 225.0036000 	 2.329050 	 -0.8088112000 	 -2.6526360000 
870.40 	 225.0067000 	 2.329050 	 -0.8051395000 	 -2.6495200000 
870.60 	 225.0115000 	 2.329050 	 -0.8087890000 	 -2.6526320000 
870.80 	 225.0067000 	 2.329050 	 -0.8049901000 	 -2.6495140000 
871.00 	 225.0067000 	 2.329050 	 -0.8085537000 	 -2.6525810000 
871.20 	 225.0036000 	 2.329050 	 -0.8050855000 	 -2.6495430000 
871.40 	 224.9988000 	 2.329050 	 -0.8087158000 	 -2.6526130000 
871.60 	 224.9988000 	 2.329050 	 -0.8050632000 	 -2.6494530000 
871.80 	 224.9956000 	 2.329050 	 -0.8087094000 	 -2.6524860000 
872.00 	 224.9956000 	 2.329050 	 -0.8049774000 	 -2.6496570000 
872.20 	 224.9908000 	 2.329050 	 -0.8085282000 	 -2.6525530000 
872.40 	 224.9908000 	 2.329050 	 -0.8050506000 	 -2.6496920000 
872.60 	 224.9877000 	 2.329050 	 -0.8085346000 	 -2.6524570000 
872.80 	 224.9877000 	 2.329075 	 -0.8051586000 	 -2.6496380000 
873.00 	 224.9877000 	 2.329075 	 -0.8085060000 	 -2.6523720000 
873.20 	 224.9877000 	 2.329100 	 -0.8051014000 	 -2.6498100000 
873.40 	 224.9829000 	 2.329100 	 -0.8085473000 	 -2.6524070000 
873.60 	 224.9797000 	 2.329125 	 -0.8052571000 	 -2.6497810000 
873.80 	 224.9797000 	 2.329125 	 -0.8083916000 	 -2.6522540000 
874.00 	 224.9797000 	 2.329125 	 -0.8055782000 	 -2.6500070000 
874.20 	 224.9749000 	 2.329150 	 -0.8082771000 	 -2.6520980000 
874.40 	 224.9749000 	 2.329175 	 -0.8055210000 	 -2.6501080000 
874.60 	 224.9797000 	 2.329175 	 -0.8083470000 	 -2.6521520000 
874.80 	 224.9797000 	 2.329200 	 -0.8058675000 	 -2.6504990000 
875.00 	 224.9829000 	 2.329225 	 -0.8083503000 	 -2.6519870000 
875.20 	 224.9877000 	 2.329200 	 -0.8060105000 	 -2.6505280000 
875.40 	 224.9908000 	 2.329200 	 -0.8081182000 	 -2.6519520000 
875.60 	 224.9956000 	 2.329225 	 -0.8060868000 	 -2.6506650000 
875.80 	 224.9877000 	 2.329250 	 -0.8080642000 	 -2.6517330000 
876.00 	 224.9893000 	 2.329250 	 -0.8062935000 	 -2.6506680000 
876.20 	 224.9877000 	 2.329250 	 -0.8080514000 	 -2.6518150000 
876.40 	 224.9877000 	 2.329250 	 -0.8053780000 	 -2.6507380000 
876.60 	 224.9829000 	 2.329250 	 -0.8069356000 	 -2.6517840000 
876.80 	 224.9877000 	 2.329250 	 -0.8055719000 	 -2.6509540000 
877.00 	 224.9908000 	 2.329250 	 -0.8070787000 	 -2.6517870000 
877.20 	 224.9908000 	 2.329250 	 -0.8054543000 	 -2.6509570000 
877.40 	 224.9956000 	 2.329250 	 -0.8072376000 	 -2.6517070000 
877.60 	 224.9956000 	 2.329250 	 -0.8054002000 	 -2.6509640000 
877.80 	 224.9956000 	 2.329250 	 -0.8073139000 	 -2.6520000000 
878.00 	 224.9877000 	 2.329250 	 -0.8055496000 	 -2.6509510000 
878.20 	 224.9877000 	 2.329275 	 -0.8077113000 	 -2.6518850000 
878.40 	 224.9829000 	 2.329300 	 -0.8061345000 	 -2.6508840000 
878.60 	 224.9829000 	 2.329300 	 -0.8076859000 	 -2.6518060000 
878.80 	 224.9765000 	 2.329300 	 -0.8064111000 	 -2.6509380000 
879.00 	 224.9749000 	 2.329300 	 -0.8078607000 	 -2.6518730000 
879.20 	 224.9718000 	 2.329325 	 -0.8057435000 	 -2.6510560000 
879.40 	 224.9718000 	 2.329350 	 -0.8075142000 	 -2.6518920000 
879.60 	 224.9718000 	 2.329375 	 -0.8058389000 	 -2.6509190000 
879.80 	 224.9718000 	 2.329400 	 -0.8073489000 	 -2.6520130000 
880.00 	 224.9749000 	 2.329425 	 -0.8058167000 	 -2.6509060000 
880.20 	 224.9749000 	 2.329450 	 -0.8075969000 	 -2.6520280000 
880.40 	 224.9749000 	 2.329450 	 -0.8060296000 	 -2.6510430000 
880.60 	 224.9749000 	 2.329475 	 -0.8073266000 	 -2.6517200000 
880.80 	 224.9749000 	 2.329500 	 -0.8059597000 	 -2.6511540000 
881.00 	 224.9797000 	 2.329525 	 -0.8079179000 	 -2.6515390000 
881.20 	 224.9813000 	 2.329525 	 -0.8064747000 	 -2.6514280000 
881.40 	 224.9829000 	 2.329550 	 -0.8072312000 	 -2.6514430000 
881.60 	 224.9877000 	 2.329575 	 -0.8062776000 	 -2.6514910000 
881.80 	 224.9908000 	 2.329550 	 -0.8078448000 	 -2.6513830000 
882.00 	 224.9956000 	 2.329550 	 -0.8065891000 	 -2.6513890000 
882.20 	 224.9988000 	 2.329550 	 -0.8072980000 	 -2.6514470000 
882.40 	 224.9988000 	 2.329550 	 -0.8065764000 	 -2.6515420000 
882.60 	 225.0036000 	 2.329550 	 -0.8072535000 	 -2.6516410000 
882.80 	 225.0067000 	 2.329550 	 -0.8065446000 	 -2.6513480000 
883.00 	 225.0147000 	 2.329550 	 -0.8073807000 	 -2.6516720000 
883.20 	 225.0179000 	 2.329550 	 -0.8064429000 	 -2.6514560000 
883.40 	 225.0147000 	 2.329550 	 -0.8075206000 	 -2.6517110000 
883.60 	 225.0147000 	 2.329550 	 -0.8061631000 	 -2.6512080000 
883.80 	 225.0147000 	 2.329550 	 -0.8076763000 	 -2.6518950000 
884.00 	 225.0115000 	 2.329550 	 -0.8060805000 	 -2.6510910000 
884.20 	 225.0115000 	 2.329550 	 -0.8076445000 	 -2.6520350000 
884.40 	 225.0067000 	 2.329550 	 -0.8062299000 	 -2.6511320000 
884.60 	 225.0067000 	 2.329550 	 -0.8076668000 	 -2.6518470000 
884.80 	 225.0020000 	 2.329550 	 -0.8064270000 	 -2.6512020000 
885.00 	 224.9988000 	 2.329550 	 -0.8076890000 	 -2.6517140000 
885.20 	 224.9956000 	 2.329550 	 -0.8064365000 	 -2.6514790000 
885.40 	 224.9956000 	 2.329550 	 -0.8073711000 	 -2.6513610000 
885.60 	 224.9940000 	 2.329550 	 -0.8066750000 	 -2.6515040000 
885.80 	 224.9956000 	 2.329550 	 -0.8073966000 	 -2.6513290000 
886.00 	 224.9956000 	 2.329550 	 -0.8070533000 	 -2.6514850000 
886.20 	 224.9956000 	 2.329550 	 -0.8072853000 	 -2.6513510000 
886.40 	 224.9972000 	 2.329550 	 -0.8067830000 	 -2.6514690000 
886.60 	 224.9956000 	 2.329550 	 -0.8073934000 	 -2.6513770000 
886.80 	 224.9908000 	 2.329550 	 -0.8071931000 	 -2.6516310000 
887.00 	 224.9908000 	 2.329550 	 -0.8074252000 	 -2.6513390000 
887.20 	 224.9877000 	 2.329550 	 -0.8073362000 	 -2.6517610000 
887.40 	 224.9893000 	 2.329550 	 -0.8074665000 	 -2.6512810000 
887.60 	 224.9877000 	 2.329550 	 -0.8071168000 	 -2.6517960000 
887.80 	 224.9877000 	 2.329550 	 -0.8073012000 	 -2.6513040000 
888.00 	 224.9877000 	 2.329550 	 -0.8070214000 	 -2.6515360000 
888.20 	 224.9877000 	 2.329550 	 -0.8074951000 	 -2.6512840000 
888.40 	 224.9829000 	 2.329550 	 -0.8071836000 	 -2.6516370000 
888.60 	 224.9797000 	 2.329550 	 -0.8076382000 	 -2.6514470000 
888.80 	 224.9797000 	 2.329550 	 -0.8069070000 	 -2.6514470000 
889.00 	 224.9749000 	 2.329550 	 -0.8074760000 	 -2.6513480000 
889.20 	 224.9749000 	 2.329575 	 -0.8072026000 	 -2.6519230000 
889.40 	 224.9749000 	 2.329600 	 -0.8072345000 	 -2.6512240000 
889.60 	 224.9749000 	 2.329625 	 -0.8071327000 	 -2.6517680000 
889.80 	 224.9734000 	 2.329650 	 -0.8072885000 	 -2.6512720000 
890.00 	 224.9702000 	 2.329675 	 -0.8072885000 	 -2.6518790000 
890.20 	 224.9670000 	 2.329675 	 -0.8073997000 	 -2.6514020000 
890.40 	 224.9638000 	 2.329725 	 -0.8071391000 	 -2.6517990000 
890.60 	 224.9591000 	 2.329750 	 -0.8075460000 	 -2.6511160000 
890.80 	 224.9638000 	 2.329775 	 -0.8072726000 	 -2.6517650000 
891.00 	 224.9638000 	 2.329800 	 -0.8075110000 	 -2.6513580000 
891.20 	 224.9670000 	 2.329850 	 -0.8073552000 	 -2.6518030000 
891.40 	 224.9718000 	 2.329875 	 -0.8072217000 	 -2.6512050000 
891.60 	 224.9749000 	 2.329900 	 -0.8075015000 	 -2.6520540000 
891.80 	 224.9813000 	 2.329925 	 -0.8071041000 	 -2.6509220000 
892.00 	 224.9877000 	 2.329900 	 -0.8080642000 	 -2.6521870000 
892.20 	 224.9956000 	 2.329925 	 -0.8072535000 	 -2.6510910000 
892.40 	 224.9988000 	 2.329950 	 -0.8079751000 	 -2.6520980000 
892.60 	 225.0083000 	 2.329975 	 -0.8073521000 	 -2.6511190000 
892.80 	 225.0147000 	 2.329950 	 -0.8079529000 	 -2.6520350000 
893.00 	 225.0179000 	 2.329950 	 -0.8077781000 	 -2.6515550000 
893.20 	 225.0226000 	 2.329950 	 -0.8076922000 	 -2.6521270000 
893.40 	 225.0179000 	 2.329950 	 -0.8076255000 	 -2.6514880000 
893.60 	 225.0179000 	 2.329950 	 -0.8074570000 	 -2.6519900000 
893.80 	 225.0147000 	 2.329950 	 -0.8072948000 	 -2.6511800000 
894.00 	 225.0115000 	 2.329950 	 -0.8075333000 	 -2.6522760000 
894.20 	 225.0067000 	 2.329950 	 -0.8073902000 	 -2.6513640000 
894.40 	 225.0067000 	 2.329950 	 -0.8074061000 	 -2.6521750000 
894.60 	 225.0067000 	 2.329950 	 -0.8071613000 	 -2.6512650000 
894.80 	 225.0067000 	 2.329950 	 -0.8077335000 	 -2.6523460000 
895.00 	 225.0083000 	 2.329950 	 -0.8067386000 	 -2.6510680000 
895.20 	 225.0115000 	 2.329950 	 -0.8076350000 	 -2.6523300000 
895.40 	 225.0115000 	 2.329950 	 -0.8064778000 	 -2.6509510000 
895.60 	 225.0067000 	 2.329900 	 -0.8078448000 	 -2.6524320000 
895.80 	 225.0052000 	 2.329900 	 -0.8070628000 	 -2.6509920000 
896.00 	 225.0036000 	 2.329900 	 -0.8077431000 	 -2.6524510000 
896.20 	 225.0036000 	 2.329900 	 -0.8067386000 	 -2.6508520000 
896.40 	 224.9988000 	 2.329900 	 -0.8080546000 	 -2.6525970000 
896.60 	 224.9988000 	 2.329900 	 -0.8067417000 	 -2.6509670000 
896.80 	 225.0004000 	 2.329900 	 -0.8079243000 	 -2.6526580000 
897.00 	 224.9988000 	 2.329900 	 -0.8065860000 	 -2.6509060000 
897.20 	 225.0036000 	 2.329900 	 -0.8079465000 	 -2.6525150000 
897.40 	 225.0036000 	 2.329900 	 -0.8065574000 	 -2.6506580000 
897.60 	 225.0036000 	 2.329900 	 -0.8083217000 	 -2.6528480000 
897.80 	 225.0036000 	 2.329900 	 -0.8062426000 	 -2.6504800000 
898.00 	 224.9988000 	 2.329900 	 -0.8085410000 	 -2.6530810000 
898.20 	 224.9956000 	 2.329900 	 -0.8058643000 	 -2.6504580000 
898.40 	 224.9956000 	 2.329900 	 -0.8087254000 	 -2.6531160000 
898.60 	 224.9908000 	 2.329900 	 -0.8057054000 	 -2.6503090000 
898.80 	 224.9877000 	 2.329900 	 -0.8085759000 	 -2.6533030000 
899.00 	 224.9877000 	 2.329900 	 -0.8055115000 	 -2.6502610000 
899.20 	 224.9877000 	 2.329900 	 -0.8085537000 	 -2.6533160000 
899.40 	 224.9908000 	 2.329900 	 -0.8054447000 	 -2.6500860000 
899.60 	 224.9908000 	 2.329900 	 -0.8087699000 	 -2.6533410000 
899.80 	 224.9908000 	 2.329900 	 -0.8055560000 	 -2.6502320000 
900.00 	 224.9908000 	 2.329900 	 -0.8088525000 	 -2.6534270000 
900.20 	 224.9908000 	 2.329900 	 -0.8056641000 	 -2.6500730000 
900.40 	 224.9861000 	 2.329900 	 -0.8088143000 	 -2.6531980000 
900.60 	 224.9829000 	 2.329900 	 -0.8055814000 	 -2.6501530000 
900.80 	 224.9829000 	 2.329900 	 -0.8089256000 	 -2.6535000000 
901.00 	 224.9797000 	 2.329900 	 -0.8055814000 	 -2.6501150000 
901.20 	 224.9797000 	 2.329900 	 -0.8088557000 	 -2.6534750000 
901.40 	 224.9829000 	 2.329900 	 -0.8053112000 	 -2.6501020000 
901.60 	 224.9829000 	 2.329900 	 -0.8089034000 	 -2.6535730000 
901.80 	 224.9797000 	 2.329900 	 -0.8054416000 	 -2.6501310000 
902.00 	 224.9797000 	 2.329950 	 -0.8091990000 	 -2.6534400000 
902.20 	 224.9797000 	 2.329950 	 -0.8054447000 	 -2.6499460000 
902.40 	 224.9797000 	 2.329950 	 -0.8090401000 	 -2.6534020000 
902.60 	 224.9797000 	 2.329950 	 -0.8053207000 	 -2.6500450000 
902.80 	 224.9829000 	 2.329975 	 -0.8091863000 	 -2.6533920000 
903.00 	 224.9829000 	 2.330000 	 -0.8055528000 	 -2.6501340000 
903.20 	 224.9797000 	 2.330000 	 -0.8090941000 	 -2.6533320000 
903.40 	 224.9749000 	 2.330000 	 -0.8056132000 	 -2.6501020000 
903.60 	 224.9734000 	 2.330025 	 -0.8095391000 	 -2.6534750000 
903.80 	 224.9718000 	 2.330025 	 -0.8058580000 	 -2.6502700000 
904.00 	 224.9718000 	 2.330050 	 -0.8095201000 	 -2.6536080000 
904.20 	 224.9718000 	 2.330075 	 -0.8057721000 	 -2.6502390000 
904.40 	 224.9718000 	 2.330100 	 -0.8093421000 	 -2.6535830000 
904.60 	 224.9718000 	 2.330125 	 -0.8054924000 	 -2.6501620000 
904.80 	 224.9670000 	 2.330150 	 -0.8093071000 	 -2.6534180000 
905.00 	 224.9638000 	 2.330175 	 -0.8053398000 	 -2.6500350000 
905.20 	 224.9638000 	 2.330200 	 -0.8095710000 	 -2.6535890000 
905.40 	 224.9638000 	 2.330250 	 -0.8055878000 	 -2.6500700000 
905.60 	 224.9638000 	 2.330275 	 -0.8092626000 	 -2.6535260000 
905.80 	 224.9654000 	 2.330300 	 -0.8057213000 	 -2.6500770000 
906.00 	 224.9670000 	 2.330325 	 -0.8093739000 	 -2.6535320000 
906.20 	 224.9749000 	 2.330350 	 -0.8055179000 	 -2.6501210000 
906.40 	 224.9797000 	 2.330375 	 -0.8094120000 	 -2.6534720000 
906.60 	 224.9829000 	 2.330400 	 -0.8054288000 	 -2.6500920000 
906.80 	 224.9908000 	 2.330425 	 -0.8092626000 	 -2.6534840000 
907.00 	 224.9956000 	 2.330400 	 -0.8064651000 	 -2.6501560000 
907.20 	 225.0036000 	 2.330400 	 -0.8103339000 	 -2.6535640000 
907.40 	 225.0083000 	 2.330400 	 -0.8063698000 	 -2.6501750000 
907.60 	 225.0147000 	 2.330400 	 -0.8105533000 	 -2.6535480000 
907.80 	 225.0179000 	 2.330400 	 -0.8063571000 	 -2.6502900000 
908.00 	 225.0226000 	 2.330400 	 -0.8102004000 	 -2.6534430000 
908.20 	 225.0226000 	 2.330400 	 -0.8064747000 	 -2.6504260000 
908.40 	 225.0179000 	 2.330400 	 -0.8102353000 	 -2.6535000000 
908.60 	 225.0147000 	 2.330400 	 -0.8064175000 	 -2.6503470000 
908.80 	 225.0115000 	 2.330400 	 -0.8103307000 	 -2.6535220000 
909.00 	 225.0067000 	 2.330400 	 -0.8064620000 	 -2.6503820000 
909.20 	 225.0036000 	 2.330400 	 -0.8101113000 	 -2.6533440000 
909.40 	 225.0036000 	 2.330400 	 -0.8064270000 	 -2.6503250000 
909.60 	 225.0036000 	 2.330400 	 -0.8102639000 	 -2.6533700000 
909.80 	 225.0067000 	 2.330400 	 -0.8063698000 	 -2.6503150000 
910.00 	 225.0067000 	 2.330400 	 -0.8102735000 	 -2.6536340000 
910.20 	 225.0115000 	 2.330400 	 -0.8063793000 	 -2.6501180000 
910.40 	 225.0083000 	 2.330400 	 -0.8102226000 	 -2.6534080000 
910.60 	 225.0067000 	 2.330400 	 -0.8065097000 	 -2.6503340000 
910.80 	 225.0036000 	 2.330400 	 -0.8100637000 	 -2.6534270000 
911.00 	 224.9988000 	 2.330400 	 -0.8064206000 	 -2.6503280000 
911.20 	 224.9956000 	 2.330400 	 -0.8100700000 	 -2.6534240000 
911.40 	 224.9908000 	 2.330400 	 -0.8064906000 	 -2.6504450000 
911.60 	 224.9908000 	 2.330400 	 -0.8101146000 	 -2.6534110000 
911.80 	 224.9877000 	 2.330400 	 -0.8065414000 	 -2.6504580000 
912.00 	 224.9877000 	 2.330400 	 -0.8101273000 	 -2.6533540000 
912.20 	 224.9829000 	 2.330400 	 -0.8065701000 	 -2.6503560000 
912.40 	 224.9861000 	 2.330400 	 -0.8100669000 	 -2.6533130000 
912.60 	 224.9829000 	 2.330400 	 -0.8065478000 	 -2.6503210000 
912.80 	 224.9813000 	 2.330400 	 -0.8099524000 	 -2.6532390000 
913.00 	 224.9829000 	 2.330400 	 -0.8066082000 	 -2.6505120000 
913.20 	 224.9797000 	 2.330400 	 -0.8102226000 	 -2.6533670000 
913.40 	 224.9797000 	 2.330400 	 -0.8064270000 	 -2.6502290000 
913.60 	 224.9797000 	 2.330400 	 -0.8101209000 	 -2.6534840000 
913.80 	 224.9797000 	 2.330400 	 -0.8066209000 	 -2.6503090000 
914.00 	 224.9781000 	 2.330400 	 -0.8101559000 	 -2.6533220000 
914.20 	 224.9797000 	 2.330425 	 -0.8065478000 	 -2.6503280000 
914.40 	 224.9749000 	 2.330425 	 -0.8101368000 	 -2.6532650000 
914.60 	 224.9749000 	 2.330450 	 -0.8066114000 	 -2.6504830000 
914.80 	 224.9749000 	 2.330475 	 -0.8101876000 	 -2.6532970000 
915.00 	 224.9749000 	 2.330500 	 -0.8065510000 	 -2.6504390000 
915.20 	 224.9749000 	 2.330525 	 -0.8102385000 	 -2.6531890000 
915.40 	 224.9797000 	 2.330525 	 -0.8067481000 	 -2.6506900000 
915.60 	 224.9797000 	 2.330550 	 -0.8098729000 	 -2.6531950000 
915.80 	 224.9749000 	 2.330550 	 -0.8068085000 	 -2.6507820000 
916.00 	 224.9749000 	 2.330575 	 -0.8099079000 	 -2.6531410000 
916.20 	 224.9749000 	 2.330575 	 -0.8070755000 	 -2.6509280000 
916.40 	 224.9749000 	 2.330600 	 -0.8097744000 	 -2.6529340000 
916.60 	 224.9749000 	 2.330625 	 -0.8073584000 	 -2.6511480000 
916.80 	 224.9797000 	 2.330650 	 -0.8094438000 	 -2.6526900000 
917.00 	 224.9797000 	 2.330650 	 -0.8073838000 	 -2.6514280000 
917.20 	 224.9797000 	 2.330675 	 -0.8096631000 	 -2.6527020000 
917.40 	 224.9797000 	 2.330700 	 -0.8078289000 	 -2.6515040000 
917.60 	 224.9829000 	 2.330700 	 -0.8097998000 	 -2.6526930000 
917.80 	 224.9845000 	 2.330725 	 -0.8077495000 	 -2.6515100000 
918.00 	 224.9877000 	 2.330700 	 -0.8100955000 	 -2.6529600000 
918.20 	 224.9908000 	 2.330700 	 -0.8076413000 	 -2.6514080000 
918.40 	 224.9956000 	 2.330700 	 -0.8100860000 	 -2.6529530000 
918.60 	 224.9988000 	 2.330700 	 -0.8077113000 	 -2.6513640000 
918.80 	 225.0004000 	 2.330700 	 -0.8098316000 	 -2.6528870000 
919.00 	 225.0036000 	 2.330700 	 -0.8077462000 	 -2.6514910000 
919.20 	 225.0067000 	 2.330700 	 -0.8098539000 	 -2.6529600000 
919.40 	 225.0036000 	 2.330700 	 -0.8077526000 	 -2.6514850000 
919.60 	 225.0036000 	 2.330700 	 -0.8097998000 	 -2.6529120000 
919.80 	 224.9988000 	 2.330700 	 -0.8077812000 	 -2.6514370000 
920.00 	 224.9988000 	 2.330700 	 -0.8099174000 	 -2.6529000000 
920.20 	 224.9988000 	 2.330700 	 -0.8078353000 	 -2.6515010000 
920.40 	 224.9956000 	 2.330700 	 -0.8097426000 	 -2.6527340000 
920.60 	 224.9956000 	 2.330700 	 -0.8076954000 	 -2.6516370000 
920.80 	 224.9956000 	 2.330700 	 -0.8096091000 	 -2.6527690000 
921.00 	 224.9908000 	 2.330700 	 -0.8079688000 	 -2.6515130000 
921.20 	 224.9908000 	 2.330700 	 -0.8094915000 	 -2.6527310000 
921.40 	 224.9908000 	 2.330700 	 -0.8080737000 	 -2.6518760000 
921.60 	 224.9908000 	 2.330700 	 -0.8093516000 	 -2.6525120000 
921.80 	 224.9908000 	 2.330700 	 -0.8082898000 	 -2.6521400000 
922.00 	 224.9845000 	 2.330725 	 -0.8093739000 	 -2.6523270000 
922.20 	 224.9829000 	 2.330750 	 -0.8086236000 	 -2.6521810000 
922.40 	 224.9797000 	 2.330750 	 -0.8091164000 	 -2.6520790000 
922.60 	 224.9749000 	 2.330750 	 -0.8086395000 	 -2.6525750000 
922.80 	 224.9749000 	 2.330775 	 -0.8090242000 	 -2.6519740000 
923.00 	 224.9797000 	 2.330800 	 -0.8089415000 	 -2.6525150000 
923.20 	 224.9797000 	 2.330800 	 -0.8088334000 	 -2.6519420000 
923.40 	 224.9797000 	 2.330825 	 -0.8089638000 	 -2.6525500000 
923.60 	 224.9797000 	 2.330825 	 -0.8087921000 	 -2.6517900000 
923.80 	 224.9829000 	 2.330850 	 -0.8094342000 	 -2.6530710000 
924.00 	 224.9877000 	 2.330850 	 -0.8085473000 	 -2.6518470000 
924.20 	 224.9877000 	 2.330850 	 -0.8092753000 	 -2.6530900000 
924.40 	 224.9908000 	 2.330850 	 -0.8086618000 	 -2.6519010000 
924.60 	 224.9956000 	 2.330850 	 -0.8092753000 	 -2.6528580000 
924.80 	 224.9988000 	 2.330850 	 -0.8088875000 	 -2.6518310000 
925.00 	 224.9988000 	 2.330850 	 -0.8094724000 	 -2.6528330000 
925.20 	 224.9988000 	 2.330850 	 -0.8086300000 	 -2.6517490000 
925.40 	 224.9988000 	 2.330850 	 -0.8097680000 	 -2.6530080000 
925.60 	 224.9972000 	 2.330850 	 -0.8086268000 	 -2.6517900000 
925.80 	 224.9956000 	 2.330850 	 -0.8094597000 	 -2.6530200000 
926.00 	 224.9956000 	 2.330850 	 -0.8084233000 	 -2.6514660000 
926.20 	 224.9956000 	 2.330850 	 -0.8096568000 	 -2.6531310000 
926.40 	 224.9956000 	 2.330850 	 -0.8085124000 	 -2.6515610000 
926.60 	 224.9908000 	 2.330850 	 -0.8096981000 	 -2.6530080000 
926.80 	 224.9877000 	 2.330850 	 -0.8084869000 	 -2.6515130000 
927.00 	 224.9829000 	 2.330875 	 -0.8095677000 	 -2.6529690000 
927.20 	 224.9797000 	 2.330875 	 -0.8084361000 	 -2.6514590000 
927.40 	 224.9765000 	 2.330900 	 -0.8096377000 	 -2.6531060000 
927.60 	 224.9797000 	 2.330900 	 -0.8083598000 	 -2.6515870000 
927.80 	 224.9797000 	 2.330900 	 -0.8097998000 	 -2.6533030000 
928.00 	 224.9797000 	 2.330925 	 -0.8081245000 	 -2.6512690000 
928.20 	 224.9829000 	 2.330925 	 -0.8101495000 	 -2.6535770000 
928.40 	 224.9829000 	 2.330950 	 -0.8082168000 	 -2.6513390000 
928.60 	 224.9877000 	 2.330950 	 -0.8101463000 	 -2.6535860000 
928.80 	 224.9877000 	 2.330950 	 -0.8083184000 	 -2.6513960000 
929.00 	 224.9877000 	 2.330975 	 -0.8102672000 	 -2.6537010000 
929.20 	 224.9829000 	 2.330975 	 -0.8080769000 	 -2.6514430000 
929.40 	 224.9829000 	 2.331000 	 -0.8105628000 	 -2.6538690000 
929.60 	 224.9797000 	 2.331025 	 -0.8078511000 	 -2.6512370000 
929.80 	 224.9749000 	 2.331000 	 -0.8107281000 	 -2.6540120000 
930.00 	 224.9718000 	 2.331025 	 -0.8079656000 	 -2.6511350000 
930.20 	 224.9718000 	 2.331050 	 -0.8105533000 	 -2.6538780000 
930.40 	 224.9749000 	 2.331075 	 -0.8080642000 	 -2.6512400000 
930.60 	 224.9797000 	 2.331100 	 -0.8102862000 	 -2.6536940000 
930.80 	 224.9829000 	 2.331125 	 -0.8082644000 	 -2.6512910000 
931.00 	 224.9829000 	 2.331100 	 -0.8102576000 	 -2.6532490000 
931.20 	 224.9877000 	 2.331125 	 -0.8083407000 	 -2.6510300000 
931.40 	 224.9845000 	 2.331150 	 -0.8101972000 	 -2.6531760000 
931.60 	 224.9861000 	 2.331150 	 -0.8081913000 	 -2.6509280000 
931.80 	 224.9829000 	 2.331175 	 -0.8102798000 	 -2.6533030000 
932.00 	 224.9829000 	 2.331150 	 -0.8087158000 	 -2.6519420000 
932.20 	 224.9877000 	 2.331175 	 -0.8101559000 	 -2.6536020000 
932.40 	 224.9908000 	 2.331200 	 -0.8086141000 	 -2.6515130000 
932.60 	 224.9908000 	 2.331200 	 -0.8102162000 	 -2.6537200000 
932.80 	 224.9956000 	 2.331225 	 -0.8085092000 	 -2.6514980000 
933.00 	 224.9956000 	 2.331200 	 -0.8103053000 	 -2.6537040000 
933.20 	 224.9956000 	 2.331200 	 -0.8087413000 	 -2.6517840000 
933.40 	 224.9956000 	 2.331200 	 -0.8102767000 	 -2.6538690000 
933.60 	 224.9956000 	 2.331200 	 -0.8085315000 	 -2.6517610000 
933.80 	 224.9956000 	 2.331200 	 -0.8103339000 	 -2.6536050000 
934.00 	 224.9956000 	 2.331200 	 -0.8086841000 	 -2.6517960000 
934.20 	 224.9908000 	 2.331200 	 -0.8102544000 	 -2.6535830000 
934.40 	 224.9908000 	 2.331200 	 -0.8088239000 	 -2.6518500000 
934.60 	 224.9908000 	 2.331200 	 -0.8099906000 	 -2.6536560000 
934.80 	 224.9908000 	 2.331200 	 -0.8086967000 	 -2.6520130000 
935.00 	 224.9908000 	 2.331200 	 -0.8098888000 	 -2.6536530000 
935.20 	 224.9956000 	 2.331200 	 -0.8086268000 	 -2.6519550000 
935.40 	 224.9956000 	 2.331200 	 -0.8103498000 	 -2.6537640000 
935.60 	 224.9956000 	 2.331200 	 -0.8084138000 	 -2.6515580000 
935.80 	 224.9956000 	 2.331200 	 -0.8102639000 	 -2.6538980000 
936.00 	 224.9908000 	 2.331200 	 -0.8084106000 	 -2.6516180000 
936.20 	 224.9908000 	 2.331200 	 -0.8102798000 	 -2.6537930000 
936.40 	 224.9908000 	 2.331200 	 -0.8083470000 	 -2.6516120000 
936.60 	 224.9908000 	 2.331200 	 -0.8103307000 	 -2.6539040000 
936.80 	 224.9908000 	 2.331200 	 -0.8084615000 	 -2.6516850000 
937.00 	 224.9877000 	 2.331200 	 -0.8103148000 	 -2.6537740000 
937.20 	 224.9861000 	 2.331200 	 -0.8081627000 	 -2.6516030000 
937.40 	 224.9797000 	 2.331200 	 -0.8105914000 	 -2.6539930000 
937.60 	 224.9797000 	 2.331200 	 -0.8081818000 	 -2.6513670000 
937.80 	 224.9829000 	 2.331225 	 -0.8106041000 	 -2.6540310000 
938.00 	 224.9877000 	 2.331250 	 -0.8084011000 	 -2.6513550000 
938.20 	 224.9908000 	 2.331250 	 -0.8105977000 	 -2.6539930000 
938.40 	 224.9908000 	 2.331250 	 -0.8084869000 	 -2.6515900000 
938.60 	 224.9908000 	 2.331250 	 -0.8106582000 	 -2.6538880000 
938.80 	 224.9877000 	 2.331250 	 -0.8080769000 	 -2.6511920000 
939.00 	 224.9877000 	 2.331250 	 -0.8106454000 	 -2.6540060000 
939.20 	 224.9829000 	 2.331250 	 -0.8081309000 	 -2.6513420000 
939.40 	 224.9829000 	 2.331275 	 -0.8108934000 	 -2.6542660000 
939.60 	 224.9829000 	 2.331300 	 -0.8079688000 	 -2.6512340000 
939.80 	 224.9797000 	 2.331300 	 -0.8110682000 	 -2.6542790000 
940.00 	 224.9797000 	 2.331300 	 -0.8079243000 	 -2.6512650000 
940.20 	 224.9749000 	 2.331300 	 -0.8109760000 	 -2.6542920000 
940.40 	 224.9749000 	 2.331325 	 -0.8076318000 	 -2.6513350000 
940.60 	 224.9749000 	 2.331350 	 -0.8112812000 	 -2.6546160000 
940.80 	 224.9749000 	 2.331375 	 -0.8076699000 	 -2.6511540000 
941.00 	 224.9749000 	 2.331400 	 -0.8113702000 	 -2.6545840000 
941.20 	 224.9718000 	 2.331425 	 -0.8078098000 	 -2.6512720000 
941.40 	 224.9718000 	 2.331425 	 -0.8110301000 	 -2.6545750000 
941.60 	 224.9670000 	 2.331450 	 -0.8075206000 	 -2.6511920000 
941.80 	 224.9638000 	 2.331500 	 -0.8112335000 	 -2.6544790000 
942.00 	 224.9591000 	 2.331525 	 -0.8075809000 	 -2.6511130000 
942.20 	 224.9638000 	 2.331550 	 -0.8112176000 	 -2.6544160000 
942.40 	 224.9638000 	 2.331575 	 -0.8076445000 	 -2.6511800000 
942.60 	 224.9718000 	 2.331600 	 -0.8113353000 	 -2.6545720000 
942.80 	 224.9749000 	 2.331625 	 -0.8074951000 	 -2.6511670000 
943.00 	 224.9829000 	 2.331650 	 -0.8111954000 	 -2.6545620000 
943.20 	 224.9908000 	 2.331675 	 -0.8078194000 	 -2.6511670000 
943.40 	 224.9956000 	 2.331650 	 -0.8111508000 	 -2.6546160000 
943.60 	 225.0036000 	 2.331650 	 -0.8077208000 	 -2.6513700000 
943.80 	 225.0067000 	 2.331650 	 -0.8111000000 	 -2.6544980000 
944.00 	 225.0131000 	 2.331650 	 -0.8077812000 	 -2.6515640000 
944.20 	 225.0163000 	 2.331650 	 -0.8108489000 	 -2.6543400000 
944.40 	 225.0179000 	 2.331650 	 -0.8077208000 	 -2.6513800000 
944.60 	 225.0226000 	 2.331650 	 -0.8110428000 	 -2.6543740000 
944.80 	 225.0226000 	 2.331650 	 -0.8080387000 	 -2.6515960000 
945.00 	 225.0226000 	 2.331650 	 -0.8108521000 	 -2.6542190000 
945.20 	 225.0226000 	 2.331650 	 -0.8080991000 	 -2.6516720000 
945.40 	 225.0179000 	 2.331650 	 -0.8107217000 	 -2.6541970000 
945.60 	 225.0147000 	 2.331650 	 -0.8082421000 	 -2.6516370000 
945.80 	 225.0147000 	 2.331650 	 -0.8107026000 	 -2.6542160000 
946.00 	 225.0067000 	 2.331625 	 -0.8083121000 	 -2.6516440000 
946.20 	 225.0067000 	 2.331600 	 -0.8106582000 	 -2.6542790000 
946.40 	 225.0067000 	 2.331600 	 -0.8083630000 	 -2.6516120000 
946.60 	 225.0067000 	 2.331600 	 -0.8106613000 	 -2.6541230000 
946.80 	 225.0067000 	 2.331600 	 -0.8082676000 	 -2.6516470000 
947.00 	 225.0067000 	 2.331600 	 -0.8109379000 	 -2.6543140000 
947.20 	 225.0067000 	 2.331600 	 -0.8080069000 	 -2.6515360000 
947.40 	 225.0036000 	 2.331600 	 -0.8107758000 	 -2.6543360000 
947.60 	 224.9988000 	 2.331600 	 -0.8080006000 	 -2.6515870000 
947.80 	 224.9972000 	 2.331600 	 -0.8108298000 	 -2.6543590000 
948.00 	 224.9940000 	 2.331600 	 -0.8080673000 	 -2.6515200000 
948.20 	 224.9908000 	 2.331600 	 -0.8106073000 	 -2.6542950000 
948.40 	 224.9908000 	 2.331600 	 -0.8083820000 	 -2.6518340000 
948.60 	 224.9877000 	 2.331600 	 -0.8107026000 	 -2.6541110000 
948.80 	 224.9877000 	 2.331600 	 -0.8082612000 	 -2.6516820000 
949.00 	 224.9829000 	 2.331600 	 -0.8106422000 	 -2.6542160000 
949.20 	 224.9813000 	 2.331600 	 -0.8084233000 	 -2.6516220000 
949.40 	 224.9797000 	 2.331600 	 -0.8107154000 	 -2.6541110000 
949.60 	 224.9718000 	 2.331600 	 -0.8084424000 	 -2.6516980000 
949.80 	 224.9670000 	 2.331600 	 -0.8106613000 	 -2.6539960000 
950.00 	 224.9638000 	 2.331600 	 -0.8084647000 	 -2.6516250000 
950.20 	 224.9591000 	 2.331625 	 -0.8106740000 	 -2.6541230000 
950.40 	 224.9559000 	 2.331650 	 -0.8083026000 	 -2.6515740000 
950.60 	 224.9511000 	 2.331700 	 -0.8106582000 	 -2.6541900000 
950.80 	 224.9479000 	 2.331750 	 -0.8083534000 	 -2.6516410000 
951.00 	 224.9400000 	 2.331800 	 -0.8105373000 	 -2.6541450000 
951.20 	 224.9368000 	 2.331850 	 -0.8081595000 	 -2.6516310000 
951.40 	 224.9289000 	 2.331900 	 -0.8105946000 	 -2.6540980000 
951.60 	 224.9289000 	 2.331950 	 -0.8083598000 	 -2.6517770000 
951.80 	 224.9289000 	 2.332000 	 -0.8106582000 	 -2.6542160000 
952.00 	 224.9289000 	 2.332025 	 -0.8084011000 	 -2.6517170000 
952.20 	 224.9336000 	 2.332100 	 -0.8103116000 	 -2.6540220000 
952.40 	 224.9447000 	 2.332150 	 -0.8085060000 	 -2.6516250000 
952.60 	 224.9495000 	 2.332200 	 -0.8101940000 	 -2.6539010000 
952.80 	 224.9559000 	 2.332225 	 -0.8087699000 	 -2.6518630000 
953.00 	 224.9591000 	 2.332275 	 -0.8103625000 	 -2.6539420000 
953.20 	 224.9670000 	 2.332300 	 -0.8087190000 	 -2.6520950000 
953.40 	 224.9718000 	 2.332325 	 -0.8103021000 	 -2.6538210000 
953.60 	 224.9797000 	 2.332350 	 -0.8087508000 	 -2.6518150000 
953.80 	 224.9877000 	 2.332350 	 -0.8104451000 	 -2.6541450000 
954.00 	 224.9956000 	 2.332350 	 -0.8087699000 	 -2.6516120000 
954.20 	 224.9988000 	 2.332350 	 -0.8110936000 	 -2.6541770000 
954.40 	 225.0036000 	 2.332350 	 -0.8087635000 	 -2.6518310000 
954.60 	 225.0067000 	 2.332350 	 -0.8111413000 	 -2.6544280000 
954.80 	 225.0115000 	 2.332350 	 -0.8087476000 	 -2.6517040000 
955.00 	 225.0115000 	 2.332350 	 -0.8111541000 	 -2.6543400000 
955.20 	 225.0115000 	 2.332350 	 -0.8086967000 	 -2.6515930000 
955.40 	 225.0115000 	 2.332350 	 -0.8112844000 	 -2.6545560000 
955.60 	 225.0067000 	 2.332350 	 -0.8084138000 	 -2.6517550000 
955.80 	 225.0020000 	 2.332350 	 -0.8115928000 	 -2.6546760000 
956.00 	 224.9956000 	 2.332350 	 -0.8084202000 	 -2.6516340000 
956.20 	 224.9908000 	 2.332350 	 -0.8113702000 	 -2.6546260000 
956.40 	 224.9877000 	 2.332350 	 -0.8085378000 	 -2.6514430000 
956.60 	 224.9829000 	 2.332350 	 -0.8115165000 	 -2.6546190000 
956.80 	 224.9829000 	 2.332350 	 -0.8083852000 	 -2.6514590000 
957.00 	 224.9797000 	 2.332350 	 -0.8116150000 	 -2.6547340000 
957.20 	 224.9797000 	 2.332375 	 -0.8082517000 	 -2.6515290000 
957.40 	 224.9749000 	 2.332375 	 -0.8116944000 	 -2.6546380000 
957.60 	 224.9749000 	 2.332400 	 -0.8082263000 	 -2.6514430000 
957.80 	 224.9734000 	 2.332400 	 -0.8118057000 	 -2.6547880000 
958.00 	 224.9718000 	 2.332425 	 -0.8081754000 	 -2.6513100000 
958.20 	 224.9670000 	 2.332450 	 -0.8118248000 	 -2.6547720000 
958.40 	 224.9654000 	 2.332475 	 -0.8081436000 	 -2.6514120000 
958.60 	 224.9638000 	 2.332525 	 -0.8117135000 	 -2.6548420000 
958.80 	 224.9591000 	 2.332550 	 -0.8082581000 	 -2.6513640000 
959.00 	 224.9591000 	 2.332575 	 -0.8119202000 	 -2.6548350000 
959.20 	 224.9559000 	 2.332600 	 -0.8084266000 	 -2.6513100000 
959.40 	 224.9559000 	 2.332650 	 -0.8119233000 	 -2.6547620000 
959.60 	 224.9591000 	 2.332700 	 -0.8080133000 	 -2.6512240000 
959.80 	 224.9638000 	 2.332725 	 -0.8118756000 	 -2.6546830000 
960.00 	 224.9718000 	 2.332750 	 -0.8080292000 	 -2.6513040000 
960.20 	 224.9797000 	 2.332775 	 -0.8118502000 	 -2.6548100000 
960.40 	 224.9893000 	 2.332800 	 -0.8079624000 	 -2.6514120000 
960.60 	 224.9956000 	 2.332825 	 -0.8118884000 	 -2.6548040000 
960.80 	 225.0036000 	 2.332800 	 -0.8085155000 	 -2.6515960000 
961.00 	 225.0067000 	 2.332800 	 -0.8121840000 	 -2.6547880000 
961.20 	 225.0099000 	 2.332800 	 -0.8084361000 	 -2.6514720000 
961.40 	 225.0115000 	 2.332800 	 -0.8121967000 	 -2.6549240000 
961.60 	 225.0115000 	 2.332800 	 -0.8085029000 	 -2.6514820000 
961.80 	 225.0115000 	 2.332800 	 -0.8121936000 	 -2.6548990000 
962.00 	 225.0115000 	 2.332800 	 -0.8085823000 	 -2.6514660000 
962.20 	 225.0147000 	 2.332800 	 -0.8122635000 	 -2.6549690000 
962.40 	 225.0179000 	 2.332800 	 -0.8084202000 	 -2.6514980000 
962.60 	 225.0179000 	 2.332800 	 -0.8121713000 	 -2.6548700000 
962.80 	 225.0179000 	 2.332800 	 -0.8083979000 	 -2.6515010000 
963.00 	 225.0210000 	 2.332800 	 -0.8124002000 	 -2.6548700000 
963.20 	 225.0179000 	 2.332800 	 -0.8084869000 	 -2.6513860000 
963.40 	 225.0147000 	 2.332775 	 -0.8122794000 	 -2.6548580000 
963.60 	 225.0115000 	 2.332750 	 -0.8084679000 	 -2.6515320000 
963.80 	 225.0115000 	 2.332750 	 -0.8123016000 	 -2.6549790000 
964.00 	 225.0115000 	 2.332750 	 -0.8084552000 	 -2.6514630000 
964.20 	 225.0067000 	 2.332750 	 -0.8122349000 	 -2.6549660000 
964.40 	 225.0052000 	 2.332750 	 -0.8086205000 	 -2.6515480000 
964.60 	 225.0036000 	 2.332750 	 -0.8119965000 	 -2.6548420000 
964.80 	 225.0004000 	 2.332750 	 -0.8085219000 	 -2.6514980000 
965.00 	 225.0020000 	 2.332750 	 -0.8121967000 	 -2.6549120000 
965.20 	 224.9988000 	 2.332750 	 -0.8085251000 	 -2.6514980000 
965.40 	 224.9988000 	 2.332750 	 -0.8121681000 	 -2.6548190000 
965.60 	 224.9988000 	 2.332750 	 -0.8084679000 	 -2.6514630000 
965.80 	 224.9988000 	 2.332750 	 -0.8123462000 	 -2.6547940000 
966.00 	 224.9956000 	 2.332750 	 -0.8084869000 	 -2.6513830000 
966.20 	 224.9908000 	 2.332750 	 -0.8123239000 	 -2.6548130000 
966.40 	 224.9908000 	 2.332750 	 -0.8086173000 	 -2.6514910000 
966.60 	 224.9877000 	 2.332750 	 -0.8120823000 	 -2.6549050000 
966.80 	 224.9877000 	 2.332750 	 -0.8086554000 	 -2.6514560000 
967.00 	 224.9829000 	 2.332750 	 -0.8120282000 	 -2.6548100000 
967.20 	 224.9829000 	 2.332750 	 -0.8087413000 	 -2.6515550000 
967.40 	 224.9829000 	 2.332750 	 -0.8120219000 	 -2.6547270000 
967.60 	 224.9877000 	 2.332750 	 -0.8088366000 	 -2.6515100000 
967.80 	 224.9877000 	 2.332750 	 -0.8120854000 	 -2.6547970000 
968.00 	 224.9877000 	 2.332750 	 -0.8087540000 	 -2.6513740000 
968.20 	 224.9877000 	 2.332750 	 -0.8120441000 	 -2.6547650000 
968.40 	 224.9877000 	 2.332750 	 -0.8087063000 	 -2.6515870000 
968.60 	 224.9829000 	 2.332750 	 -0.8121364000 	 -2.6546450000 
968.80 	 224.9829000 	 2.332750 	 -0.8087540000 	 -2.6515770000 
969.00 	 224.9797000 	 2.332750 	 -0.8119233000 	 -2.6546260000 
969.20 	 224.9781000 	 2.332750 	 -0.8088684000 	 -2.6516720000 
969.40 	 224.9749000 	 2.332750 	 -0.8119742000 	 -2.6546570000 
969.60 	 224.9749000 	 2.332800 	 -0.8088875000 	 -2.6515990000 
969.80 	 224.9718000 	 2.332800 	 -0.8119710000 	 -2.6547750000 
970.00 	 224.9670000 	 2.332825 	 -0.8090496000 	 -2.6517330000 
970.20 	 224.9638000 	 2.332850 	 -0.8119265000 	 -2.6546320000 
970.40 	 224.9638000 	 2.332900 	 -0.8089606000 	 -2.6518120000 
970.60 	 224.9591000 	 2.332925 	 -0.8119488000 	 -2.6547810000 
970.80 	 224.9591000 	 2.332950 	 -0.8088811000 	 -2.6517140000 
971.00 	 224.9638000 	 2.332975 	 -0.8120537000 	 -2.6546920000 
971.20 	 224.9670000 	 2.333000 	 -0.8086936000 	 -2.6515670000 
971.40 	 224.9702000 	 2.333050 	 -0.8120664000 	 -2.6547240000 
971.60 	 224.9734000 	 2.333075 	 -0.8086808000 	 -2.6516470000 
971.80 	 224.9765000 	 2.333100 	 -0.8121840000 	 -2.6548450000 
972.00 	 224.9797000 	 2.333100 	 -0.8086777000 	 -2.6515360000 
972.20 	 224.9829000 	 2.333125 	 -0.8124065000 	 -2.6547400000 
972.40 	 224.9877000 	 2.333125 	 -0.8091450000 	 -2.6518890000 
972.60 	 224.9908000 	 2.333125 	 -0.8125274000 	 -2.6551440000 
972.80 	 224.9956000 	 2.333150 	 -0.8091831000 	 -2.6519970000 
973.00 	 224.9988000 	 2.333175 	 -0.8124034000 	 -2.6551280000 
973.20 	 225.0020000 	 2.333150 	 -0.8095137000 	 -2.6520860000 
973.40 	 225.0004000 	 2.333150 	 -0.8126418000 	 -2.6550610000 
973.60 	 224.9988000 	 2.333150 	 -0.8094088000 	 -2.6519270000 
973.80 	 224.9988000 	 2.333150 	 -0.8126386000 	 -2.6550900000 
974.00 	 224.9956000 	 2.333150 	 -0.8095455000 	 -2.6520030000 
974.20 	 224.9908000 	 2.333150 	 -0.8126132000 	 -2.6552460000 
974.40 	 224.9908000 	 2.333150 	 -0.8094375000 	 -2.6522100000 
974.60 	 224.9908000 	 2.333150 	 -0.8126323000 	 -2.6551410000 
974.80 	 224.9908000 	 2.333150 	 -0.8092594000 	 -2.6520000000 
975.00 	 224.9956000 	 2.333150 	 -0.8128484000 	 -2.6550830000 
975.20 	 224.9956000 	 2.333150 	 -0.8091958000 	 -2.6518820000 
975.40 	 225.0004000 	 2.333150 	 -0.8129406000 	 -2.6553470000 
975.60 	 225.0036000 	 2.333150 	 -0.8091704000 	 -2.6518250000 
975.80 	 225.0036000 	 2.333150 	 -0.8127530000 	 -2.6552680000 
976.00 	 225.0036000 	 2.333150 	 -0.8092149000 	 -2.6517990000 
976.20 	 225.0036000 	 2.333150 	 -0.8128548000 	 -2.6552460000 
976.40 	 225.0036000 	 2.333150 	 -0.8091481000 	 -2.6519080000 
976.60 	 224.9988000 	 2.333150 	 -0.8129597000 	 -2.6552800000 
976.80 	 224.9988000 	 2.333150 	 -0.8091227000 	 -2.6520570000 
977.00 	 224.9956000 	 2.333150 	 -0.8128102000 	 -2.6552230000 
977.20 	 224.9956000 	 2.333150 	 -0.8091672000 	 -2.6519110000 
977.40 	 224.9956000 	 2.333150 	 -0.8126672000 	 -2.6552420000 
977.60 	 224.9956000 	 2.333150 	 -0.8091386000 	 -2.6519740000 
977.80 	 224.9956000 	 2.333150 	 -0.8126672000 	 -2.6554170000 
978.00 	 224.9956000 	 2.333150 	 -0.8090146000 	 -2.6518030000 
978.20 	 224.9956000 	 2.333150 	 -0.8128071000 	 -2.6552390000 
978.40 	 224.9956000 	 2.333150 	 -0.8091736000 	 -2.6519460000 
978.60 	 224.9908000 	 2.333150 	 -0.8127816000 	 -2.6553570000 
978.80 	 224.9877000 	 2.333150 	 -0.8090210000 	 -2.6519360000 
979.00 	 224.9829000 	 2.333150 	 -0.8127944000 	 -2.6552070000 
979.20 	 224.9829000 	 2.333150 	 -0.8090210000 	 -2.6518920000 
979.40 	 224.9829000 	 2.333150 	 -0.8127149000 	 -2.6553180000 
979.60 	 224.9797000 	 2.333150 	 -0.8089352000 	 -2.6519680000 
979.80 	 224.9749000 	 2.333150 	 -0.8130201000 	 -2.6553700000 
980.00 	 224.9718000 	 2.333200 	 -0.8091323000 	 -2.6518250000 
980.20 	 224.9670000 	 2.333200 	 -0.8129628000 	 -2.6553380000 
980.40 	 224.9670000 	 2.333250 	 -0.8092340000 	 -2.6519140000 
980.60 	 224.9670000 	 2.333275 	 -0.8130169000 	 -2.6554390000 
980.80 	 224.9670000 	 2.333300 	 -0.8091450000 	 -2.6519680000 
981.00 	 224.9718000 	 2.333325 	 -0.8129819000 	 -2.6552900000 
981.20 	 224.9718000 	 2.333350 	 -0.8091640000 	 -2.6519170000 
981.40 	 224.9718000 	 2.333375 	 -0.8128516000 	 -2.6552520000 
981.60 	 224.9718000 	 2.333400 	 -0.8090687000 	 -2.6519810000 
981.80 	 224.9749000 	 2.333425 	 -0.8128834000 	 -2.6552680000 
982.00 	 224.9797000 	 2.333425 	 -0.8090687000 	 -2.6519010000 
982.20 	 224.9877000 	 2.333450 	 -0.8129501000 	 -2.6553850000 
982.40 	 224.9988000 	 2.333475 	 -0.8091863000 	 -2.6519740000 
982.60 	 225.0036000 	 2.333450 	 -0.8132076000 	 -2.6555790000 
982.80 	 225.0115000 	 2.333450 	 -0.8093293000 	 -2.6518950000 
983.00 	 225.0147000 	 2.333450 	 -0.8131377000 	 -2.6553700000 
983.20 	 225.0179000 	 2.333450 	 -0.8093071000 	 -2.6520000000 
983.40 	 225.0226000 	 2.333450 	 -0.8131759000 	 -2.6554710000 
983.60 	 225.0226000 	 2.333450 	 -0.8093452000 	 -2.6519300000 
983.80 	 225.0242000 	 2.333450 	 -0.8130519000 	 -2.6555090000 
984.00 	 225.0226000 	 2.333450 	 -0.8092340000 	 -2.6519490000 
984.20 	 225.0147000 	 2.333450 	 -0.8131536000 	 -2.6554490000 
984.40 	 225.0115000 	 2.333450 	 -0.8092276000 	 -2.6520470000 
984.60 	 225.0067000 	 2.333450 	 -0.8131726000 	 -2.6555030000 
984.80 	 225.0052000 	 2.333400 	 -0.8092530000 	 -2.6519270000 
985.00 	 224.9988000 	 2.333400 	 -0.8131440000 	 -2.6553790000 
985.20 	 224.9988000 	 2.333400 	 -0.8093452000 	 -2.6519680000 
985.40 	 224.9988000 	 2.333400 	 -0.8129501000 	 -2.6555350000 
985.60 	 224.9956000 	 2.333400 	 -0.8093643000 	 -2.6519650000 
985.80 	 224.9956000 	 2.333400 	 -0.8130074000 	 -2.6554520000 
986.00 	 224.9956000 	 2.333400 	 -0.8093166000 	 -2.6519520000 
986.20 	 224.9956000 	 2.333400 	 -0.8130868000 	 -2.6553310000 
986.40 	 224.9956000 	 2.333400 	 -0.8093612000 	 -2.6519680000 
986.60 	 224.9956000 	 2.333400 	 -0.8132744000 	 -2.6553760000 
986.80 	 224.9956000 	 2.333400 	 -0.8092944000 	 -2.6518380000 
987.00 	 224.9956000 	 2.333400 	 -0.8132553000 	 -2.6553250000 
987.20 	 224.9956000 	 2.333400 	 -0.8093707000 	 -2.6519140000 
987.40 	 224.9956000 	 2.333400 	 -0.8132203000 	 -2.6553890000 
987.60 	 224.9924000 	 2.333400 	 -0.8093198000 	 -2.6521110000 
987.80 	 224.9908000 	 2.333400 	 -0.8131822000 	 -2.6553630000 
988.00 	 224.9908000 	 2.333400 	 -0.8092849000 	 -2.6520380000 
988.20 	 224.9877000 	 2.333400 	 -0.8131726000 	 -2.6552580000 
988.40 	 224.9877000 	 2.333400 	 -0.8094247000 	 -2.6519580000 
988.60 	 224.9877000 	 2.333400 	 -0.8129819000 	 -2.6553570000 
988.80 	 224.9877000 	 2.333400 	 -0.8093516000 	 -2.6519580000 
989.00 	 224.9877000 	 2.333400 	 -0.8131440000 	 -2.6553250000 
989.20 	 224.9845000 	 2.333400 	 -0.8094056000 	 -2.6520000000 
989.40 	 224.9829000 	 2.333400 	 -0.8130996000 	 -2.6554420000 
989.60 	 224.9797000 	 2.333400 	 -0.8094438000 	 -2.6519010000 
989.80 	 224.9797000 	 2.333400 	 -0.8129597000 	 -2.6554140000 
990.00 	 224.9749000 	 2.333400 	 -0.8093039000 	 -2.6519870000 
990.20 	 224.9718000 	 2.333425 	 -0.8131059000 	 -2.6554170000 
990.40 	 224.9718000 	 2.333450 	 -0.8094120000 	 -2.6520160000 
990.60 	 224.9670000 	 2.333475 	 -0.8131059000 	 -2.6554270000 
990.80 	 224.9654000 	 2.333500 	 -0.8093484000 	 -2.6519710000 
991.00 	 224.9638000 	 2.333525 	 -0.8131377000 	 -2.6553410000 
991.20 	 224.9591000 	 2.333550 	 -0.8093898000 	 -2.6518730000 
991.40 	 224.9591000 	 2.333600 	 -0.8130710000 	 -2.6552990000 
991.60 	 224.9591000 	 2.333625 	 -0.8091640000 	 -2.6519110000 
991.80 	 224.9638000 	 2.333650 	 -0.8131790000 	 -2.6553630000 
992.00 	 224.9638000 	 2.333675 	 -0.8093389000 	 -2.6520440000 
992.20 	 224.9670000 	 2.333700 	 -0.8132267000 	 -2.6553540000 
992.40 	 224.9670000 	 2.333750 	 -0.8093357000 	 -2.6521110000 
992.60 	 224.9718000 	 2.333775 	 -0.8129883000 	 -2.6554460000 
992.80 	 224.9749000 	 2.333800 	 -0.8093389000 	 -2.6519010000 
993.00 	 224.9813000 	 2.333825 	 -0.8131790000 	 -2.6554080000 
993.20 	 224.9877000 	 2.333825 	 -0.8095646000 	 -2.6521270000 
993.40 	 224.9988000 	 2.333825 	 -0.8134015000 	 -2.6553980000 
993.60 	 225.0067000 	 2.333850 	 -0.8095805000 	 -2.6521710000 
993.80 	 225.0147000 	 2.333850 	 -0.8135287000 	 -2.6555700000 
994.00 	 225.0179000 	 2.333850 	 -0.8095169000 	 -2.6522510000 
994.20 	 225.0179000 	 2.333850 	 -0.8132935000 	 -2.6556650000 
994.40 	 225.0179000 	 2.333850 	 -0.8094088000 	 -2.6523080000 
994.60 	 225.0147000 	 2.333850 	 -0.8133793000 	 -2.6555730000 
994.80 	 225.0147000 	 2.333850 	 -0.8094565000 	 -2.6522480000 
995.00 	 225.0147000 	 2.333850 	 -0.8133157000 	 -2.6555700000 
995.20 	 225.0147000 	 2.333850 	 -0.8094661000 	 -2.6523430000 
995.40 	 225.0147000 	 2.333850 	 -0.8133284000 	 -2.6554620000 
995.60 	 225.0115000 	 2.333850 	 -0.8093929000 	 -2.6523560000 
995.80 	 225.0083000 	 2.333825 	 -0.8131790000 	 -2.6555440000 
996.00 	 225.0067000 	 2.333800 	 -0.8095710000 	 -2.6522860000 
996.20 	 225.0067000 	 2.333800 	 -0.8130996000 	 -2.6553760000 
996.40 	 225.0067000 	 2.333800 	 -0.8095042000 	 -2.6523940000 
996.60 	 225.0036000 	 2.333800 	 -0.8134174000 	 -2.6556560000 
996.80 	 225.0067000 	 2.333800 	 -0.8093389000 	 -2.6524450000 
997.00 	 225.0067000 	 2.333800 	 -0.8133698000 	 -2.6557100000 
997.20 	 225.0115000 	 2.333800 	 -0.8094311000 	 -2.6521870000 
997.40 	 225.0115000 	 2.333800 	 -0.8133411000 	 -2.6556110000 
997.60 	 225.0115000 	 2.333800 	 -0.8093898000 	 -2.6521620000 
997.80 	 225.0115000 	 2.333800 	 -0.8131472000 	 -2.6555030000 
998.00 	 225.0115000 	 2.333800 	 -0.8095169000 	 -2.6522130000 
998.20 	 225.0067000 	 2.333750 	 -0.8130710000 	 -2.6555980000 
998.40 	 225.0067000 	 2.333750 	 -0.8096313000 	 -2.6522190000 
998.60 	 225.0067000 	 2.333750 	 -0.8131822000 	 -2.6558400000 
998.80 	 225.0067000 	 2.333750 	 -0.8094597000 	 -2.6522350000 
999.00 	 225.0067000 	 2.333750 	 -0.8132076000 	 -2.6557350000 
999.20 	 225.0067000 	 2.333750 	 -0.8095074000 	 -2.6522220000 
999.40 	 225.0067000 	 2.333750 	 -0.8131663000 	 -2.6556110000 
999.60 	 225.0036000 	 2.333750 	 -0.8094279000 	 -2.6522610000 
999.80 	 225.0004000 	 2.333750 	 -0.8132235000 	 -2.6556940000 
1000.00 	 225.0020000 	 2.333750 	 -0.8095391000 	 -2.6522030000 
1000.20 	 224.9972000 	 2.333750 	 -0.8133602000 	 -2.6556780000 
1000.40 	 224.9972000 	 2.333750 	 -0.8093612000 	 -2.6522760000 
1000.60 	 224.9956000 	 2.333750 	 -0.8133538000 	 -2.6556620000 
1000.80 	 224.9908000 	 2.333750 	 -0.8093103000 	 -2.6521750000 
1001.00 	 224.9877000 	 2.333750 	 -0.8132045000 	 -2.6556400000 
1001.20 	 224.9829000 	 2.333750 	 -0.8094215000 	 -2.6524160000 
1001.40 	 224.9829000 	 2.333750 	 -0.8133571000 	 -2.6557640000 
1001.60 	 224.9797000 	 2.333750 	 -0.8093166000 	 -2.6522100000 
1001.80 	 224.9797000 	 2.333750 	 -0.8131822000 	 -2.6556240000 
1002.00 	 224.9749000 	 2.333750 	 -0.8096568000 	 -2.6522190000 
1002.20 	 224.9718000 	 2.333750 	 -0.8132331000 	 -2.6556140000 
1002.40 	 224.9718000 	 2.333750 	 -0.8095296000 	 -2.6521970000 
1002.60 	 224.9670000 	 2.333750 	 -0.8134079000 	 -2.6555760000 
1002.80 	 224.9638000 	 2.333800 	 -0.8094501000 	 -2.6522480000 
1003.00 	 224.9591000 	 2.333825 	 -0.8133348000 	 -2.6555950000 
1003.20 	 224.9559000 	 2.333850 	 -0.8096154000 	 -2.6522800000 
1003.40 	 224.9559000 	 2.333900 	 -0.8132680000 	 -2.6558110000 
1003.60 	 224.9511000 	 2.333950 	 -0.8095837000 	 -2.6522640000 
1003.80 	 224.9479000 	 2.333975 	 -0.8133157000 	 -2.6557570000 
1004.00 	 224.9479000 	 2.334025 	 -0.8095137000 	 -2.6523240000 
1004.20 	 224.9479000 	 2.334050 	 -0.8132998000 	 -2.6556330000 
1004.40 	 224.9511000 	 2.334100 	 -0.8094056000 	 -2.6522800000 
1004.60 	 224.9511000 	 2.334150 	 -0.8130582000 	 -2.6558530000 
1004.80 	 224.9511000 	 2.334175 	 -0.8093802000 	 -2.6521900000 
1005.00 	 224.9559000 	 2.334225 	 -0.8131123000 	 -2.6556490000 
1005.20 	 224.9638000 	 2.334250 	 -0.8092658000 	 -2.6521780000 
1005.40 	 224.9718000 	 2.334300 	 -0.8132045000 	 -2.6557380000 
1005.60 	 224.9813000 	 2.334300 	 -0.8093039000 	 -2.6521840000 
1005.80 	 224.9940000 	 2.334300 	 -0.8137226000 	 -2.6554970000 
1006.00 	 225.0036000 	 2.334300 	 -0.8098634000 	 -2.6523590000 
1006.20 	 225.0131000 	 2.334300 	 -0.8136940000 	 -2.6556750000 
1006.40 	 225.0179000 	 2.334300 	 -0.8099715000 	 -2.6523690000 
1006.60 	 225.0226000 	 2.334300 	 -0.8136972000 	 -2.6556710000 
1006.80 	 225.0258000 	 2.334300 	 -0.8099969000 	 -2.6523460000 
1007.00 	 225.0306000 	 2.334300 	 -0.8136908000 	 -2.6556940000 
1007.20 	 225.0338000 	 2.334300 	 -0.8100891000 	 -2.6523810000 
1007.40 	 225.0338000 	 2.334300 	 -0.8136876000 	 -2.6557000000 
1007.60 	 225.0338000 	 2.334300 	 -0.8099461000 	 -2.6523850000 
1007.80 	 225.0306000 	 2.334250 	 -0.8135700000 	 -2.6554330000 
1008.00 	 225.0290000 	 2.334225 	 -0.8100319000 	 -2.6524990000 
1008.20 	 225.0226000 	 2.334200 	 -0.8135319000 	 -2.6554810000 
1008.40 	 225.0179000 	 2.334200 	 -0.8100573000 	 -2.6524890000 
1008.60 	 225.0131000 	 2.334175 	 -0.8136622000 	 -2.6554580000 
1008.80 	 225.0115000 	 2.334150 	 -0.8099556000 	 -2.6524730000 
1009.00 	 225.0067000 	 2.334150 	 -0.8137035000 	 -2.6555320000 
1009.20 	 225.0067000 	 2.334150 	 -0.8100700000 	 -2.6525080000 
1009.40 	 225.0067000 	 2.334150 	 -0.8135923000 	 -2.6554520000 
1009.60 	 225.0067000 	 2.334150 	 -0.8100637000 	 -2.6524570000 
1009.80 	 225.0067000 	 2.334150 	 -0.8133824000 	 -2.6554580000 
1010.00 	 225.0115000 	 2.334150 	 -0.8101463000 	 -2.6526930000 
1010.20 	 225.0115000 	 2.334150 	 -0.8134238000 	 -2.6555700000 
1010.40 	 225.0067000 	 2.334150 	 -0.8100414000 	 -2.6529150000 
1010.60 	 225.0067000 	 2.334125 	 -0.8134842000 	 -2.6555920000 
1010.80 	 225.0052000 	 2.334100 	 -0.8100383000 	 -2.6528070000 
1011.00 	 224.9988000 	 2.334100 	 -0.8134524000 	 -2.6555600000 
1011.20 	 224.9956000 	 2.334100 	 -0.8102703000 	 -2.6529410000 
1011.40 	 224.9956000 	 2.334100 	 -0.8133698000 	 -2.6555440000 
1011.60 	 224.9908000 	 2.334100 	 -0.8100383000 	 -2.6528840000 
1011.80 	 224.9877000 	 2.334100 	 -0.8136209000 	 -2.6556460000 
1012.00 	 224.9877000 	 2.334100 	 -0.8100605000 	 -2.6527820000 
1012.20 	 224.9829000 	 2.334100 	 -0.8134969000 	 -2.6557570000 
1012.40 	 224.9797000 	 2.334100 	 -0.8101273000 	 -2.6528170000 
1012.60 	 224.9749000 	 2.334100 	 -0.8135478000 	 -2.6558750000 
1012.80 	 224.9718000 	 2.334100 	 -0.8099651000 	 -2.6528170000 
1013.00 	 224.9718000 	 2.334100 	 -0.8135128000 	 -2.6557190000 
1013.20 	 224.9638000 	 2.334100 	 -0.8099937000 	 -2.6528330000 
1013.40 	 224.9638000 	 2.334150 	 -0.8135859000 	 -2.6559730000 
1013.60 	 224.9591000 	 2.334175 	 -0.8099620000 	 -2.6528480000 
1013.80 	 224.9559000 	 2.334225 	 -0.8135478000 	 -2.6558300000 
1014.00 	 224.9559000 	 2.334250 	 -0.8100287000 	 -2.6528840000 
1014.20 	 224.9559000 	 2.334300 	 -0.8135414000 	 -2.6556140000 
1014.40 	 224.9511000 	 2.334325 	 -0.8102385000 	 -2.6529850000 
1014.60 	 224.9511000 	 2.334375 	 -0.8132108000 	 -2.6555510000 
1014.80 	 224.9479000 	 2.334400 	 -0.8102195000 	 -2.6529000000 
1015.00 	 224.9479000 	 2.334450 	 -0.8133888000 	 -2.6555660000 
1015.20 	 224.9479000 	 2.334500 	 -0.8101495000 	 -2.6529920000 
1015.40 	 224.9479000 	 2.334525 	 -0.8132553000 	 -2.6555570000 
1015.60 	 224.9479000 	 2.334575 	 -0.8102131000 	 -2.6530460000 
1015.80 	 224.9511000 	 2.334600 	 -0.8132680000 	 -2.6553150000 
1016.00 	 224.9511000 	 2.334650 	 -0.8102131000 	 -2.6531890000 
1016.20 	 224.9559000 	 2.334700 	 -0.8132585000 	 -2.6552680000 
1016.40 	 224.9591000 	 2.334725 	 -0.8103848000 	 -2.6532430000 
1016.60 	 224.9606000 	 2.334775 	 -0.8134015000 	 -2.6553660000 
1016.80 	 224.9638000 	 2.334800 	 -0.8102195000 	 -2.6530680000 
1017.00 	 224.9670000 	 2.334825 	 -0.8132458000 	 -2.6553060000 
1017.20 	 224.9718000 	 2.334850 	 -0.8106391000 	 -2.6535480000 
1017.40 	 224.9797000 	 2.334875 	 -0.8131949000 	 -2.6552420000 
1017.60 	 224.9861000 	 2.334900 	 -0.8106232000 	 -2.6533790000 
1017.80 	 224.9908000 	 2.334925 	 -0.8132998000 	 -2.6552990000 
1018.00 	 224.9988000 	 2.334925 	 -0.8110555000 	 -2.6534110000 
1018.20 	 225.0036000 	 2.334900 	 -0.8140437000 	 -2.6557250000 
1018.40 	 225.0067000 	 2.334900 	 -0.8112685000 	 -2.6534300000 
1018.60 	 225.0067000 	 2.334900 	 -0.8139865000 	 -2.6555410000 
1018.80 	 225.0115000 	 2.334900 	 -0.8112208000 	 -2.6537070000 
1019.00 	 225.0115000 	 2.334900 	 -0.8140945000 	 -2.6555730000 
1019.20 	 225.0115000 	 2.334900 	 -0.8110492000 	 -2.6534210000 
1019.40 	 225.0067000 	 2.334900 	 -0.8141486000 	 -2.6557760000 
1019.60 	 225.0067000 	 2.334900 	 -0.8112304000 	 -2.6535990000 
1019.80 	 225.0052000 	 2.334900 	 -0.8140659000 	 -2.6557190000 
1020.00 	 225.0067000 	 2.334900 	 -0.8110809000 	 -2.6535100000 
1020.20 	 225.0067000 	 2.334900 	 -0.8142217000 	 -2.6557510000 
1020.40 	 225.0067000 	 2.334900 	 -0.8110364000 	 -2.6532590000 
1020.60 	 225.0036000 	 2.334900 	 -0.8142884000 	 -2.6557890000 
1020.80 	 224.9988000 	 2.334900 	 -0.8110078000 	 -2.6533510000 
1021.00 	 224.9908000 	 2.334900 	 -0.8142821000 	 -2.6559930000 
1021.20 	 224.9893000 	 2.334900 	 -0.8108139000 	 -2.6531760000 
1021.40 	 224.9877000 	 2.334900 	 -0.8142884000 	 -2.6560430000 
1021.60 	 224.9877000 	 2.334900 	 -0.8108807000 	 -2.6532330000 
1021.80 	 224.9877000 	 2.334900 	 -0.8144093000 	 -2.6562180000 
1022.00 	 224.9877000 	 2.334900 	 -0.8107408000 	 -2.6530300000 
1022.20 	 224.9829000 	 2.334900 	 -0.8144474000 	 -2.6562240000 
1022.40 	 224.9797000 	 2.334900 	 -0.8107535000 	 -2.6530460000 
1022.60 	 224.9749000 	 2.334925 	 -0.8145618000 	 -2.6562760000 
1022.80 	 224.9718000 	 2.334950 	 -0.8108266000 	 -2.6529440000 
1023.00 	 224.9718000 	 2.334950 	 -0.8145046000 	 -2.6563390000 
1023.20 	 224.9670000 	 2.334975 	 -0.8107217000 	 -2.6529600000 
1023.40 	 224.9670000 	 2.335025 	 -0.8143203000 	 -2.6561860000 
1023.60 	 224.9654000 	 2.335050 	 -0.8106740000 	 -2.6529880000 
1023.80 	 224.9638000 	 2.335075 	 -0.8144919000 	 -2.6563770000 
1024.00 	 224.9670000 	 2.335100 	 -0.8107631000 	 -2.6530930000 
1024.20 	 224.9718000 	 2.335125 	 -0.8145173000 	 -2.6563580000 
1024.40 	 224.9765000 	 2.335150 	 -0.8107503000 	 -2.6529760000 
1024.60 	 224.9829000 	 2.335175 	 -0.8144729000 	 -2.6563520000 
1024.80 	 224.9877000 	 2.335175 	 -0.8109124000 	 -2.6529630000 
1025.00 	 224.9956000 	 2.335200 	 -0.8144729000 	 -2.6564720000 
1025.20 	 224.9972000 	 2.335225 	 -0.8108616000 	 -2.6530080000 
1025.40 	 225.0036000 	 2.335200 	 -0.8148988000 	 -2.6561580000 
1025.60 	 225.0067000 	 2.335200 	 -0.8110905000 	 -2.6527500000 
1025.80 	 225.0115000 	 2.335200 	 -0.8147017000 	 -2.6562880000 
1026.00 	 225.0147000 	 2.335200 	 -0.8112081000 	 -2.6528420000 
1026.20 	 225.0179000 	 2.335200 	 -0.8148479000 	 -2.6562340000 
1026.40 	 225.0179000 	 2.335200 	 -0.8111032000 	 -2.6527250000 
1026.60 	 225.0179000 	 2.335200 	 -0.8146095000 	 -2.6561130000 
1026.80 	 225.0147000 	 2.335200 	 -0.8111445000 	 -2.6528260000 
1027.00 	 225.0115000 	 2.335200 	 -0.8148034000 	 -2.6561670000 
1027.20 	 225.0067000 	 2.335200 	 -0.8110619000 	 -2.6528960000 
1027.40 	 225.0067000 	 2.335200 	 -0.8147812000 	 -2.6563100000 
1027.60 	 225.0067000 	 2.335200 	 -0.8112018000 	 -2.6529410000 
1027.80 	 225.0036000 	 2.335200 	 -0.8147685000 	 -2.6562400000 
1028.00 	 225.0067000 	 2.335200 	 -0.8112717000 	 -2.6529030000 
1028.20 	 225.0067000 	 2.335200 	 -0.8147621000 	 -2.6561930000 
1028.40 	 225.0067000 	 2.335200 	 -0.8111032000 	 -2.6529060000 
1028.60 	 225.0067000 	 2.335200 	 -0.8145205000 	 -2.6561710000 
1028.80 	 225.0036000 	 2.335200 	 -0.8112685000 	 -2.6529760000 
1029.00 	 225.0067000 	 2.335200 	 -0.8147621000 	 -2.6563740000 
1029.20 	 225.0067000 	 2.335200 	 -0.8111032000 	 -2.6529600000 
1029.40 	 225.0067000 	 2.335200 	 -0.8146222000 	 -2.6563360000 
1029.60 	 225.0115000 	 2.335200 	 -0.8113480000 	 -2.6530230000 
1029.80 	 225.0115000 	 2.335200 	 -0.8147462000 	 -2.6562180000 
1030.00 	 225.0147000 	 2.335200 	 -0.8112717000 	 -2.6530080000 
1030.20 	 225.0115000 	 2.335200 	 -0.8147113000 	 -2.6561990000 
1030.40 	 225.0115000 	 2.335200 	 -0.8114274000 	 -2.6529850000 
1030.60 	 225.0067000 	 2.335150 	 -0.8147176000 	 -2.6562790000 
1030.80 	 225.0067000 	 2.335150 	 -0.8115101000 	 -2.6529950000 
1031.00 	 225.0036000 	 2.335150 	 -0.8147843000 	 -2.6562090000 
1031.20 	 224.9988000 	 2.335150 	 -0.8115800000 	 -2.6530300000 
1031.40 	 224.9956000 	 2.335150 	 -0.8144379000 	 -2.6560750000 
1031.60 	 224.9956000 	 2.335150 	 -0.8117485000 	 -2.6532270000 
1031.80 	 224.9956000 	 2.335150 	 -0.8143298000 	 -2.6559730000 
1032.00 	 224.9908000 	 2.335150 	 -0.8117231000 	 -2.6532240000 
1032.20 	 224.9908000 	 2.335150 	 -0.8144188000 	 -2.6560400000 
1032.40 	 224.9908000 	 2.335150 	 -0.8116722000 	 -2.6531630000 
1032.60 	 224.9908000 	 2.335150 	 -0.8143616000 	 -2.6559610000 
1032.80 	 224.9877000 	 2.335150 	 -0.8116404000 	 -2.6531570000 
1033.00 	 224.9861000 	 2.335150 	 -0.8143298000 	 -2.6560940000 
1033.20 	 224.9829000 	 2.335150 	 -0.8117453000 	 -2.6533830000 
1033.40 	 224.9797000 	 2.335150 	 -0.8146159000 	 -2.6561640000 
1033.60 	 224.9797000 	 2.335150 	 -0.8115673000 	 -2.6532750000 
1033.80 	 224.9797000 	 2.335150 	 -0.8144951000 	 -2.6563290000 
1034.00 	 224.9797000 	 2.335150 	 -0.8117390000 	 -2.6532010000 
1034.20 	 224.9781000 	 2.335150 	 -0.8143966000 	 -2.6562120000 
1034.40 	 224.9797000 	 2.335150 	 -0.8117707000 	 -2.6533890000 
1034.60 	 224.9797000 	 2.335150 	 -0.8143902000 	 -2.6562150000 
1034.80 	 224.9797000 	 2.335150 	 -0.8116786000 	 -2.6533290000 
1035.00 	 224.9749000 	 2.335200 	 -0.8145618000 	 -2.6563480000 
1035.20 	 224.9718000 	 2.335200 	 -0.8115609000 	 -2.6533440000 
1035.40 	 224.9670000 	 2.335225 	 -0.8144474000 	 -2.6561480000 
1035.60 	 224.9670000 	 2.335250 	 -0.8116245000 	 -2.6533890000 
1035.80 	 224.9638000 	 2.335300 	 -0.8144379000 	 -2.6562470000 
1036.00 	 224.9638000 	 2.335325 	 -0.8116691000 	 -2.6534490000 
1036.20 	 224.9670000 	 2.335350 	 -0.8142535000 	 -2.6561260000 
1036.40 	 224.9654000 	 2.335375 	 -0.8116468000 	 -2.6536820000 
1036.60 	 224.9670000 	 2.335400 	 -0.8144824000 	 -2.6564920000 
1036.80 	 224.9670000 	 2.335450 	 -0.8116977000 	 -2.6534720000 
1037.00 	 224.9670000 	 2.335475 	 -0.8142376000 	 -2.6562400000 
1037.20 	 224.9670000 	 2.335500 	 -0.8117707000 	 -2.6534750000 
1037.40 	 224.9718000 	 2.335525 	 -0.8141581000 	 -2.6560660000 
1037.60 	 224.9734000 	 2.335550 	 -0.8119647000 	 -2.6536620000 
1037.80 	 224.9765000 	 2.335575 	 -0.8140182000 	 -2.6559800000 
1038.00 	 224.9829000 	 2.335575 	 -0.8123080000 	 -2.6539070000 
1038.20 	 224.9877000 	 2.335600 	 -0.8138752000 	 -2.6559770000 
1038.40 	 224.9908000 	 2.335625 	 -0.8122031000 	 -2.6536850000 
1038.60 	 224.9956000 	 2.335600 	 -0.8139801000 	 -2.6561480000 
1038.80 	 224.9988000 	 2.335600 	 -0.8124797000 	 -2.6541230000 
1039.00 	 225.0067000 	 2.335600 	 -0.8139579000 	 -2.6559830000 
1039.20 	 225.0131000 	 2.335600 	 -0.8127372000 	 -2.6545080000 
1039.40 	 225.0195000 	 2.335600 	 -0.8134810000 	 -2.6556490000 
1039.60 	 225.0306000 	 2.335600 	 -0.8130900000 	 -2.6544760000 
1039.80 	 225.0338000 	 2.335600 	 -0.8135160000 	 -2.6556140000 
1040.00 	 225.0385000 	 2.335600 	 -0.8130074000 	 -2.6548040000 
1040.20 	 225.0385000 	 2.335600 	 -0.8134270000 	 -2.6555540000 
1040.40 	 225.0338000 	 2.335575 	 -0.8129025000 	 -2.6547050000 
1040.60 	 225.0338000 	 2.335525 	 -0.8132426000 	 -2.6555760000 
1040.80 	 225.0258000 	 2.335500 	 -0.8130805000 	 -2.6547240000 
1041.00 	 225.0226000 	 2.335500 	 -0.8131695000 	 -2.6554390000 
1041.20 	 225.0179000 	 2.335450 	 -0.8134079000 	 -2.6550830000 
1041.40 	 225.0147000 	 2.335450 	 -0.8128262000 	 -2.6550230000 
1041.60 	 225.0115000 	 2.335450 	 -0.8135827000 	 -2.6552550000 
1041.80 	 225.0115000 	 2.335450 	 -0.8126958000 	 -2.6550830000 
1042.00 	 225.0115000 	 2.335425 	 -0.8137258000 	 -2.6554580000 
1042.20 	 225.0115000 	 2.335400 	 -0.8125464000 	 -2.6548860000 
1042.40 	 225.0115000 	 2.335400 	 -0.8138911000 	 -2.6554870000 
1042.60 	 225.0067000 	 2.335375 	 -0.8124161000 	 -2.6547650000 
1042.80 	 225.0067000 	 2.335400 	 -0.8140246000 	 -2.6555280000 
1043.00 	 225.0052000 	 2.335400 	 -0.8125274000 	 -2.6549940000 
1043.20 	 225.0036000 	 2.335400 	 -0.8141391000 	 -2.6556400000 
1043.40 	 225.0020000 	 2.335400 	 -0.8126672000 	 -2.6551880000 
1043.60 	 224.9988000 	 2.335400 	 -0.8137353000 	 -2.6555890000 
1043.80 	 225.0036000 	 2.335400 	 -0.8125528000 	 -2.6552260000 
1044.00 	 225.0036000 	 2.335400 	 -0.8138053000 	 -2.6554140000 
1044.20 	 225.0067000 	 2.335400 	 -0.8129597000 	 -2.6553060000 
1044.40 	 225.0115000 	 2.335400 	 -0.8136018000 	 -2.6553600000 
1044.60 	 225.0115000 	 2.335400 	 -0.8127467000 	 -2.6553250000 
1044.80 	 225.0115000 	 2.335375 	 -0.8137671000 	 -2.6555540000 
1045.00 	 225.0083000 	 2.335350 	 -0.8128230000 	 -2.6554010000 
1045.20 	 225.0067000 	 2.335350 	 -0.8137608000 	 -2.6556810000 
1045.40 	 225.0036000 	 2.335350 	 -0.8125178000 	 -2.6552140000 
1045.60 	 225.0036000 	 2.335350 	 -0.8140309000 	 -2.6560210000 
1045.80 	 224.9988000 	 2.335350 	 -0.8122571000 	 -2.6548450000 
1046.00 	 224.9956000 	 2.335350 	 -0.8143298000 	 -2.6563100000 
1046.20 	 224.9908000 	 2.335350 	 -0.8121014000 	 -2.6545400000 
1046.40 	 224.9877000 	 2.335350 	 -0.8144156000 	 -2.6565170000 
1046.60 	 224.9877000 	 2.335350 	 -0.8119265000 	 -2.6543740000 
1046.80 	 224.9829000 	 2.335350 	 -0.8144824000 	 -2.6564820000 
1047.00 	 224.9829000 	 2.335350 	 -0.8115895000 	 -2.6543140000 
1047.20 	 224.9829000 	 2.335350 	 -0.8147049000 	 -2.6567490000 
1047.40 	 224.9829000 	 2.335350 	 -0.8116309000 	 -2.6540600000 
1047.60 	 224.9829000 	 2.335350 	 -0.8148098000 	 -2.6566570000 
1047.80 	 224.9797000 	 2.335350 	 -0.8116468000 	 -2.6541810000 
1048.00 	 224.9797000 	 2.335350 	 -0.8148034000 	 -2.6567270000 
1048.20 	 224.9749000 	 2.335350 	 -0.8114370000 	 -2.6540250000 
1048.40 	 224.9749000 	 2.335350 	 -0.8149115000 	 -2.6568630000 
1048.60 	 224.9749000 	 2.335375 	 -0.8114083000 	 -2.6540570000 
1048.80 	 224.9749000 	 2.335400 	 -0.8148670000 	 -2.6568730000 
1049.00 	 224.9749000 	 2.335400 	 -0.8114465000 	 -2.6540410000 
1049.20 	 224.9749000 	 2.335450 	 -0.8148766000 	 -2.6568730000 
1049.40 	 224.9718000 	 2.335450 	 -0.8114465000 	 -2.6539710000 
1049.60 	 224.9670000 	 2.335475 	 -0.8150228000 	 -2.6568320000 
1049.80 	 224.9654000 	 2.335500 	 -0.8115101000 	 -2.6539200000 
1050.00 	 224.9638000 	 2.335525 	 -0.8150101000 	 -2.6569490000 
1050.20 	 224.9638000 	 2.335575 	 -0.8113639000 	 -2.6540760000 
1050.40 	 224.9591000 	 2.335600 	 -0.8149179000 	 -2.6570260000 
1050.60 	 224.9591000 	 2.335625 	 -0.8114370000 	 -2.6540820000 
1050.80 	 224.9638000 	 2.335650 	 -0.8148257000 	 -2.6568600000 
1051.00 	 224.9591000 	 2.335700 	 -0.8114465000 	 -2.6539100000 
1051.20 	 224.9591000 	 2.335725 	 -0.8148479000 	 -2.6567840000 
1051.40 	 224.9591000 	 2.335750 	 -0.8113797000 	 -2.6541140000 
1051.60 	 224.9591000 	 2.335775 	 -0.8148956000 	 -2.6569720000 
1051.80 	 224.9591000 	 2.335800 	 -0.8112049000 	 -2.6538940000 
1052.00 	 224.9638000 	 2.335850 	 -0.8150482000 	 -2.6570190000 
1052.20 	 224.9670000 	 2.335875 	 -0.8112335000 	 -2.6539580000 
1052.40 	 224.9718000 	 2.335900 	 -0.8150355000 	 -2.6570220000 
1052.60 	 224.9797000 	 2.335925 	 -0.8112717000 	 -2.6539900000 
1052.80 	 224.9813000 	 2.335950 	 -0.8149242000 	 -2.6570000000 
1053.00 	 224.9877000 	 2.335975 	 -0.8114879000 	 -2.6538980000 
1053.20 	 224.9908000 	 2.335950 	 -0.8151817000 	 -2.6572740000 
1053.40 	 224.9988000 	 2.335950 	 -0.8116118000 	 -2.6540880000 
1053.60 	 225.0036000 	 2.335950 	 -0.8153248000 	 -2.6573210000 
1053.80 	 225.0067000 	 2.335950 	 -0.8117040000 	 -2.6540500000 
1054.00 	 225.0115000 	 2.335950 	 -0.8155124000 	 -2.6573980000 
1054.20 	 225.0147000 	 2.335950 	 -0.8115196000 	 -2.6540630000 
1054.40 	 225.0179000 	 2.335950 	 -0.8154075000 	 -2.6571820000 
1054.60 	 225.0179000 	 2.335950 	 -0.8115005000 	 -2.6541330000 
1054.80 	 225.0179000 	 2.335950 	 -0.8154011000 	 -2.6573400000 
1055.00 	 225.0179000 	 2.335950 	 -0.8116658000 	 -2.6541580000 
1055.20 	 225.0179000 	 2.335950 	 -0.8152898000 	 -2.6573280000 
1055.40 	 225.0179000 	 2.335950 	 -0.8114879000 	 -2.6540760000 
1055.60 	 225.0163000 	 2.335950 	 -0.8153979000 	 -2.6573530000 
1055.80 	 225.0147000 	 2.335950 	 -0.8115673000 	 -2.6540600000 
1056.00 	 225.0147000 	 2.335950 	 -0.8155060000 	 -2.6574260000 
1056.20 	 225.0147000 	 2.335950 	 -0.8116055000 	 -2.6541390000 
1056.40 	 225.0147000 	 2.335950 	 -0.8153470000 	 -2.6574610000 
1056.60 	 225.0147000 	 2.335925 	 -0.8115514000 	 -2.6539390000 
1056.80 	 225.0147000 	 2.335900 	 -0.8154996000 	 -2.6573090000 
1057.00 	 225.0131000 	 2.335900 	 -0.8116181000 	 -2.6540950000 
1057.20 	 225.0115000 	 2.335900 	 -0.8154551000 	 -2.6571400000 
1057.40 	 225.0083000 	 2.335900 	 -0.8117167000 	 -2.6542380000 
1057.60 	 225.0067000 	 2.335900 	 -0.8152167000 	 -2.6569780000 
1057.80 	 225.0036000 	 2.335900 	 -0.8118916000 	 -2.6541680000 
1058.00 	 225.0067000 	 2.335900 	 -0.8152580000 	 -2.6571780000 
1058.20 	 225.0067000 	 2.335900 	 -0.8118216000 	 -2.6541520000 
1058.40 	 225.0067000 	 2.335900 	 -0.8152516000 	 -2.6571530000 
1058.60 	 225.0067000 	 2.335900 	 -0.8118502000 	 -2.6542850000 
1058.80 	 225.0067000 	 2.335900 	 -0.8151214000 	 -2.6572320000 
1059.00 	 225.0067000 	 2.335900 	 -0.8118534000 	 -2.6541900000 
1059.20 	 224.9988000 	 2.335900 	 -0.8152485000 	 -2.6571620000 
1059.40 	 224.9988000 	 2.335900 	 -0.8117549000 	 -2.6543900000 
1059.60 	 224.9940000 	 2.335900 	 -0.8151340000 	 -2.6570320000 
1059.80 	 224.9908000 	 2.335900 	 -0.8116881000 	 -2.6542570000 
1060.00 	 224.9908000 	 2.335900 	 -0.8151118000 	 -2.6571080000 
1060.20 	 224.9877000 	 2.335900 	 -0.8118789000 	 -2.6543490000 
1060.40 	 224.9893000 	 2.335900 	 -0.8152103000 	 -2.6570920000 
1060.60 	 224.9908000 	 2.335900 	 -0.8117072000 	 -2.6544030000 
1060.80 	 224.9956000 	 2.335900 	 -0.8150864000 	 -2.6569940000 
1061.00 	 224.9988000 	 2.335900 	 -0.8120028000 	 -2.6545560000 
1061.20 	 225.0004000 	 2.335900 	 -0.8153470000 	 -2.6570890000 
1061.40 	 225.0036000 	 2.335900 	 -0.8117453000 	 -2.6544090000 
1061.60 	 225.0036000 	 2.335900 	 -0.8150705000 	 -2.6569750000 
1061.80 	 225.0036000 	 2.335900 	 -0.8117835000 	 -2.6545170000 
1062.00 	 225.0036000 	 2.335900 	 -0.8152993000 	 -2.6571080000 
1062.20 	 224.9988000 	 2.335900 	 -0.8118470000 	 -2.6543650000 
1062.40 	 224.9988000 	 2.335900 	 -0.8154233000 	 -2.6571180000 
1062.60 	 224.9908000 	 2.335900 	 -0.8118026000 	 -2.6542980000 
1062.80 	 224.9877000 	 2.335900 	 -0.8153852000 	 -2.6572010000 
1063.00 	 224.9877000 	 2.335900 	 -0.8116309000 	 -2.6543300000 
1063.20 	 224.9829000 	 2.335900 	 -0.8151627000 	 -2.6572350000 
1063.40 	 224.9829000 	 2.335900 	 -0.8116023000 	 -2.6544060000 
1063.60 	 224.9829000 	 2.335900 	 -0.8151913000 	 -2.6574070000 
1063.80 	 224.9829000 	 2.335900 	 -0.8116786000 	 -2.6542980000 
1064.00 	 224.9829000 	 2.335900 	 -0.8152930000 	 -2.6573050000 
1064.20 	 224.9797000 	 2.335900 	 -0.8117421000 	 -2.6542920000 
1064.40 	 224.9797000 	 2.335900 	 -0.8153375000 	 -2.6571970000 
1064.60 	 224.9797000 	 2.335900 	 -0.8117962000 	 -2.6542660000 
1064.80 	 224.9797000 	 2.335900 	 -0.8153884000 	 -2.6572200000 
1065.00 	 224.9829000 	 2.335900 	 -0.8117835000 	 -2.6543970000 
1065.20 	 224.9845000 	 2.335900 	 -0.8153629000 	 -2.6573820000 
1065.40 	 224.9861000 	 2.335900 	 -0.8114656000 	 -2.6542500000 
1065.60 	 224.9861000 	 2.335925 	 -0.8153089000 	 -2.6572260000 
1065.80 	 224.9829000 	 2.335950 	 -0.8116086000 	 -2.6541360000 
1066.00 	 224.9829000 	 2.335950 	 -0.8154202000 	 -2.6573780000 
1066.20 	 224.9829000 	 2.335950 	 -0.8117421000 	 -2.6540370000 
1066.40 	 224.9829000 	 2.335950 	 -0.8153693000 	 -2.6572700000 
1066.60 	 224.9829000 	 2.335975 	 -0.8117740000 	 -2.6542730000 
1066.80 	 224.9797000 	 2.336000 	 -0.8152516000 	 -2.6572070000 
1067.00 	 224.9749000 	 2.336025 	 -0.8117040000 	 -2.6543080000 
1067.20 	 224.9718000 	 2.336000 	 -0.8156236000 	 -2.6572480000 
1067.40 	 224.9718000 	 2.336025 	 -0.8119774000 	 -2.6542690000 
1067.60 	 224.9670000 	 2.336050 	 -0.8155696000 	 -2.6572700000 
1067.80 	 224.9654000 	 2.336100 	 -0.8118916000 	 -2.6542470000 
1068.00 	 224.9670000 	 2.336125 	 -0.8157031000 	 -2.6572800000 
1068.20 	 224.9670000 	 2.336150 	 -0.8119297000 	 -2.6542310000 
1068.40 	 224.9638000 	 2.336175 	 -0.8154615000 	 -2.6573340000 
1068.60 	 224.9638000 	 2.336200 	 -0.8119869000 	 -2.6542470000 
1068.80 	 224.9638000 	 2.336250 	 -0.8155251000 	 -2.6573530000 
1069.00 	 224.9670000 	 2.336275 	 -0.8119488000 	 -2.6543050000 
1069.20 	 224.9718000 	 2.336300 	 -0.8155314000 	 -2.6574070000 
1069.40 	 224.9797000 	 2.336300 	 -0.8118884000 	 -2.6542500000 
1069.60 	 224.9829000 	 2.336325 	 -0.8156013000 	 -2.6573150000 
1069.80 	 224.9829000 	 2.336350 	 -0.8118184000 	 -2.6541870000 
1070.00 	 224.9877000 	 2.336350 	 -0.8158112000 	 -2.6574990000 
1070.20 	 224.9908000 	 2.336350 	 -0.8119647000 	 -2.6544570000 
1070.40 	 224.9908000 	 2.336350 	 -0.8159256000 	 -2.6576550000 
1070.60 	 224.9988000 	 2.336350 	 -0.8118884000 	 -2.6543970000 
1070.80 	 225.0036000 	 2.336350 	 -0.8157094000 	 -2.6576390000 
1071.00 	 225.0115000 	 2.336350 	 -0.8119647000 	 -2.6542790000 
1071.20 	 225.0147000 	 2.336350 	 -0.8157063000 	 -2.6575820000 
1071.40 	 225.0179000 	 2.336350 	 -0.8119488000 	 -2.6543650000 
1071.60 	 225.0226000 	 2.336350 	 -0.8158652000 	 -2.6576170000 
1071.80 	 225.0179000 	 2.336350 	 -0.8120791000 	 -2.6542500000 
1072.00 	 225.0179000 	 2.336350 	 -0.8157317000 	 -2.6575850000 
1072.20 	 225.0147000 	 2.336350 	 -0.8120441000 	 -2.6542980000 
1072.40 	 225.0131000 	 2.336350 	 -0.8157985000 	 -2.6575690000 
1072.60 	 225.0115000 	 2.336350 	 -0.8118725000 	 -2.6542440000 
1072.80 	 225.0115000 	 2.336350 	 -0.8157476000 	 -2.6576770000 
1073.00 	 225.0115000 	 2.336350 	 -0.8119329000 	 -2.6542540000 
1073.20 	 225.0115000 	 2.336350 	 -0.8157539000 	 -2.6576420000 
1073.40 	 225.0115000 	 2.336350 	 -0.8119615000 	 -2.6542820000 
1073.60 	 225.0115000 	 2.336325 	 -0.8158080000 	 -2.6574740000 
1073.80 	 225.0115000 	 2.336300 	 -0.8118598000 	 -2.6543330000 
1074.00 	 225.0067000 	 2.336300 	 -0.8158557000 	 -2.6577280000 
1074.20 	 225.0067000 	 2.336300 	 -0.8121364000 	 -2.6540600000 
1074.40 	 225.0036000 	 2.336300 	 -0.8155410000 	 -2.6575760000 
1074.60 	 225.0036000 	 2.336300 	 -0.8119869000 	 -2.6540690000 
1074.80 	 224.9988000 	 2.336300 	 -0.8158016000 	 -2.6576520000 
1075.00 	 224.9956000 	 2.336300 	 -0.8119710000 	 -2.6543870000 
1075.20 	 224.9956000 	 2.336300 	 -0.8158016000 	 -2.6576580000 
1075.40 	 224.9908000 	 2.336300 	 -0.8121490000 	 -2.6541870000 
1075.60 	 224.9908000 	 2.336300 	 -0.8157539000 	 -2.6576490000 
1075.80 	 224.9908000 	 2.336300 	 -0.8120728000 	 -2.6540880000 
1076.00 	 224.9908000 	 2.336300 	 -0.8157985000 	 -2.6576960000 
1076.20 	 224.9908000 	 2.336300 	 -0.8120982000 	 -2.6543360000 
1076.40 	 224.9877000 	 2.336300 	 -0.8157444000 	 -2.6576840000 
1076.60 	 224.9877000 	 2.336300 	 -0.8120887000 	 -2.6541710000 
1076.80 	 224.9829000 	 2.336300 	 -0.8158271000 	 -2.6575790000 
1077.00 	 224.9797000 	 2.336300 	 -0.8120791000 	 -2.6542850000 
1077.20 	 224.9797000 	 2.336300 	 -0.8156840000 	 -2.6576870000 
1077.40 	 224.9797000 	 2.336300 	 -0.8119965000 	 -2.6543200000 
1077.60 	 224.9797000 	 2.336300 	 -0.8158811000 	 -2.6576260000 
1077.80 	 224.9797000 	 2.336300 	 -0.8119774000 	 -2.6541450000 
1078.00 	 224.9749000 	 2.336300 	 -0.8158620000 	 -2.6576010000 
1078.20 	 224.9797000 	 2.336300 	 -0.8120346000 	 -2.6541770000 
1078.40 	 224.9797000 	 2.336300 	 -0.8158080000 	 -2.6575790000 
1078.60 	 224.9749000 	 2.336300 	 -0.8119869000 	 -2.6542850000 
1078.80 	 224.9749000 	 2.336325 	 -0.8157158000 	 -2.6576680000 
1079.00 	 224.9749000 	 2.336350 	 -0.8120918000 	 -2.6543330000 
1079.20 	 224.9749000 	 2.336350 	 -0.8157635000 	 -2.6576420000 
1079.40 	 224.9734000 	 2.336400 	 -0.8121331000 	 -2.6543400000 
1079.60 	 224.9718000 	 2.336400 	 -0.8155664000 	 -2.6576110000 
1079.80 	 224.9686000 	 2.336425 	 -0.8121650000 	 -2.6542470000 
1080.00 	 224.9638000 	 2.336450 	 -0.8157349000 	 -2.6575980000 
1080.20 	 224.9591000 	 2.336475 	 -0.8120282000 	 -2.6542850000 
1080.40 	 224.9591000 	 2.336525 	 -0.8157889000 	 -2.6576260000 
1080.60 	 224.9591000 	 2.336550 	 -0.8118566000 	 -2.6542470000 
1080.80 	 224.9622000 	 2.336575 	 -0.8157730000 	 -2.6576960000 
1081.00 	 224.9638000 	 2.336600 	 -0.8121300000 	 -2.6543080000 
1081.20 	 224.9638000 	 2.336650 	 -0.8156776000 	 -2.6576070000 
1081.40 	 224.9670000 	 2.336675 	 -0.8119488000 	 -2.6542220000 
1081.60 	 224.9670000 	 2.336700 	 -0.8157825000 	 -2.6576070000 
1081.80 	 224.9749000 	 2.336725 	 -0.8120028000 	 -2.6543520000 
1082.00 	 224.9797000 	 2.336750 	 -0.8157126000 	 -2.6577630000 
1082.20 	 224.9829000 	 2.336775 	 -0.8119075000 	 -2.6543170000 
1082.40 	 224.9908000 	 2.336750 	 -0.8159955000 	 -2.6578550000 
1082.60 	 224.9956000 	 2.336750 	 -0.8122222000 	 -2.6544980000 
1082.80 	 225.0036000 	 2.336750 	 -0.8159733000 	 -2.6577980000 
1083.00 	 225.0115000 	 2.336750 	 -0.8123398000 	 -2.6543270000 
1083.20 	 225.0163000 	 2.336750 	 -0.8160114000 	 -2.6577220000 
1083.40 	 225.0258000 	 2.336750 	 -0.8122540000 	 -2.6543080000 
1083.60 	 225.0306000 	 2.336750 	 -0.8161100000 	 -2.6577030000 
1083.80 	 225.0338000 	 2.336750 	 -0.8123970000 	 -2.6542890000 
1084.00 	 225.0338000 	 2.336750 	 -0.8159797000 	 -2.6574990000 
1084.20 	 225.0338000 	 2.336750 	 -0.8123716000 	 -2.6544540000 
1084.40 	 225.0338000 	 2.336725 	 -0.8160750000 	 -2.6575950000 
1084.60 	 225.0338000 	 2.336700 	 -0.8123938000 	 -2.6542890000 
1084.80 	 225.0306000 	 2.336650 	 -0.8159797000 	 -2.6577820000 
1085.00 	 225.0258000 	 2.336625 	 -0.8125496000 	 -2.6542920000 
1085.20 	 225.0226000 	 2.336600 	 -0.8157349000 	 -2.6576550000 
1085.40 	 225.0179000 	 2.336600 	 -0.8125083000 	 -2.6544350000 
1085.60 	 225.0179000 	 2.336575 	 -0.8158461000 	 -2.6575880000 
1085.80 	 225.0179000 	 2.336550 	 -0.8126545000 	 -2.6546290000 
1086.00 	 225.0179000 	 2.336550 	 -0.8155410000 	 -2.6576420000 
1086.20 	 225.0226000 	 2.336525 	 -0.8127849000 	 -2.6546570000 
1086.40 	 225.0258000 	 2.336525 	 -0.8156554000 	 -2.6573820000 
1086.60 	 225.0258000 	 2.336500 	 -0.8129120000 	 -2.6546860000 
1086.80 	 225.0258000 	 2.336475 	 -0.8154488000 	 -2.6572990000 
1087.00 	 225.0226000 	 2.336450 	 -0.8129501000 	 -2.6546030000 
1087.20 	 225.0179000 	 2.336450 	 -0.8150673000 	 -2.6570960000 
1087.40 	 225.0115000 	 2.336425 	 -0.8132522000 	 -2.6551150000 
1087.60 	 225.0067000 	 2.336425 	 -0.8149083000 	 -2.6571180000 
1087.80 	 225.0067000 	 2.336400 	 -0.8133507000 	 -2.6550010000 
1088.00 	 225.0036000 	 2.336400 	 -0.8150037000 	 -2.6569050000 
1088.20 	 225.0036000 	 2.336400 	 -0.8134143000 	 -2.6550990000 
1088.40 	 225.0036000 	 2.336400 	 -0.8147081000 	 -2.6568760000 
1088.60 	 225.0036000 	 2.336400 	 -0.8133761000 	 -2.6553950000 
1088.80 	 225.0036000 	 2.336400 	 -0.8145301000 	 -2.6567590000 
1089.00 	 225.0036000 	 2.336400 	 -0.8135255000 	 -2.6552520000 
1089.20 	 225.0004000 	 2.336400 	 -0.8146667000 	 -2.6566630000 
1089.40 	 224.9988000 	 2.336375 	 -0.8136272000 	 -2.6552960000 
1089.60 	 224.9924000 	 2.336400 	 -0.8146922000 	 -2.6566820000 
1089.80 	 224.9877000 	 2.336400 	 -0.8139992000 	 -2.6555820000 
1090.00 	 224.9797000 	 2.336400 	 -0.8143679000 	 -2.6563960000 
1090.20 	 224.9797000 	 2.336400 	 -0.8141835000 	 -2.6557640000 
1090.40 	 224.9749000 	 2.336400 	 -0.8142853000 	 -2.6563610000 
1090.60 	 224.9749000 	 2.336400 	 -0.8141518000 	 -2.6555760000 
1090.80 	 224.9749000 	 2.336400 	 -0.8140437000 	 -2.6563840000 
1091.00 	 224.9797000 	 2.336400 	 -0.8142154000 	 -2.6558400000 
1091.20 	 224.9797000 	 2.336400 	 -0.8140182000 	 -2.6561670000 
1091.40 	 224.9829000 	 2.336450 	 -0.8144855000 	 -2.6560210000 
1091.60 	 224.9829000 	 2.336450 	 -0.8138116000 	 -2.6559160000 
1091.80 	 224.9797000 	 2.336450 	 -0.8145491000 	 -2.6561290000 
1092.00 	 224.9797000 	 2.336450 	 -0.8136082000 	 -2.6559670000 
1092.20 	 224.9797000 	 2.336475 	 -0.8146095000 	 -2.6562240000 
1092.40 	 224.9765000 	 2.336500 	 -0.8136495000 	 -2.6558110000 
1092.60 	 224.9718000 	 2.336500 	 -0.8146127000 	 -2.6560340000 
1092.80 	 224.9718000 	 2.336525 	 -0.8136622000 	 -2.6559290000 
1093.00 	 224.9670000 	 2.336550 	 -0.8145555000 	 -2.6560310000 
1093.20 	 224.9670000 	 2.336575 	 -0.8135796000 	 -2.6559570000 
1093.40 	 224.9638000 	 2.336600 	 -0.8143520000 	 -2.6560590000 
1093.60 	 224.9638000 	 2.336625 	 -0.8136622000 	 -2.6559260000 
1093.80 	 224.9591000 	 2.336650 	 -0.8147685000 	 -2.6562980000 
1094.00 	 224.9591000 	 2.336700 	 -0.8134842000 	 -2.6556680000 
1094.20 	 224.9559000 	 2.336725 	 -0.8148893000 	 -2.6564440000 
1094.40 	 224.9559000 	 2.336775 	 -0.8133634000 	 -2.6557990000 
1094.60 	 224.9559000 	 2.336800 	 -0.8147557000 	 -2.6564060000 
1094.80 	 224.9559000 	 2.336850 	 -0.8134556000 	 -2.6555090000 
1095.00 	 224.9591000 	 2.336875 	 -0.8150101000 	 -2.6565070000 
1095.20 	 224.9591000 	 2.336900 	 -0.8132648000 	 -2.6553730000 
1095.40 	 224.9622000 	 2.336950 	 -0.8153566000 	 -2.6565230000 
1095.60 	 224.9638000 	 2.336975 	 -0.8131695000 	 -2.6553410000 
1095.80 	 224.9638000 	 2.337000 	 -0.8151849000 	 -2.6567840000 
1096.00 	 224.9670000 	 2.337025 	 -0.8128802000 	 -2.6550870000 
1096.20 	 224.9718000 	 2.337050 	 -0.8154805000 	 -2.6569720000 
1096.40 	 224.9749000 	 2.337075 	 -0.8126895000 	 -2.6550360000 
1096.60 	 224.9797000 	 2.337100 	 -0.8156045000 	 -2.6571620000 
1096.80 	 224.9829000 	 2.337125 	 -0.8128262000 	 -2.6551090000 
1097.00 	 224.9877000 	 2.337100 	 -0.8160083000 	 -2.6573310000 
1097.20 	 224.9940000 	 2.337100 	 -0.8129597000 	 -2.6549660000 
1097.40 	 224.9988000 	 2.337100 	 -0.8160178000 	 -2.6571780000 
1097.60 	 225.0067000 	 2.337100 	 -0.8129819000 	 -2.6549660000 
1097.80 	 225.0131000 	 2.337100 	 -0.8161418000 	 -2.6573910000 
1098.00 	 225.0179000 	 2.337100 	 -0.8128135000 	 -2.6546380000 
1098.20 	 225.0210000 	 2.337100 	 -0.8162498000 	 -2.6574330000 
1098.40 	 225.0226000 	 2.337100 	 -0.8126799000 	 -2.6546960000 
1098.60 	 225.0179000 	 2.337100 	 -0.8161354000 	 -2.6574360000 
1098.80 	 225.0179000 	 2.337100 	 -0.8126132000 	 -2.6547270000 
1099.00 	 225.0179000 	 2.337100 	 -0.8161609000 	 -2.6575340000 
1099.20 	 225.0147000 	 2.337100 	 -0.8127244000 	 -2.6547340000 
1099.40 	 225.0147000 	 2.337100 	 -0.8160369000 	 -2.6574870000 
1099.60 	 225.0147000 	 2.337100 	 -0.8128516000 	 -2.6546760000 
1099.80 	 225.0147000 	 2.337100 	 -0.8161322000 	 -2.6575280000 
1100.00 	 225.0179000 	 2.337100 	 -0.8126290000 	 -2.6545970000 
1100.20 	 225.0179000 	 2.337100 	 -0.8161609000 	 -2.6576070000 
1100.40 	 225.0179000 	 2.337050 	 -0.8126958000 	 -2.6548390000 
1100.60 	 225.0179000 	 2.337050 	 -0.8161672000 	 -2.6574130000 
1100.80 	 225.0179000 	 2.337050 	 -0.8125432000 	 -2.6546070000 
1101.00 	 225.0147000 	 2.337050 	 -0.8161195000 	 -2.6576110000 
1101.20 	 225.0131000 	 2.337025 	 -0.8126354000 	 -2.6546220000 
1101.40 	 225.0067000 	 2.337000 	 -0.8162435000 	 -2.6576200000 
1101.60 	 225.0036000 	 2.337000 	 -0.8125814000 	 -2.6545750000 
1101.80 	 224.9988000 	 2.337000 	 -0.8162117000 	 -2.6576450000 
1102.00 	 224.9956000 	 2.337000 	 -0.8126100000 	 -2.6544540000 
1102.20 	 224.9956000 	 2.337000 	 -0.8163802000 	 -2.6578430000 
1102.40 	 224.9956000 	 2.337000 	 -0.8123875000 	 -2.6544540000 
1102.60 	 224.9956000 	 2.337000 	 -0.8162975000 	 -2.6576520000 
1102.80 	 224.9956000 	 2.337000 	 -0.8124542000 	 -2.6545210000 
1103.00 	 224.9956000 	 2.337000 	 -0.8161895000 	 -2.6575920000 
1103.20 	 224.9908000 	 2.337000 	 -0.8124383000 	 -2.6544540000 
1103.40 	 224.9908000 	 2.337000 	 -0.8162658000 	 -2.6577600000 
1103.60 	 224.9877000 	 2.337000 	 -0.8125337000 	 -2.6543490000 
1103.80 	 224.9877000 	 2.337000 	 -0.8162562000 	 -2.6577820000 
1104.00 	 224.9908000 	 2.337000 	 -0.8125114000 	 -2.6544980000 
1104.20 	 224.9956000 	 2.337000 	 -0.8163834000 	 -2.6577660000 
1104.40 	 224.9956000 	 2.337000 	 -0.8126195000 	 -2.6544130000 
1104.60 	 224.9956000 	 2.337000 	 -0.8163007000 	 -2.6577500000 
1104.80 	 224.9924000 	 2.337000 	 -0.8125528000 	 -2.6544980000 
1105.00 	 224.9924000 	 2.337000 	 -0.8164279000 	 -2.6578550000 
1105.20 	 224.9908000 	 2.337000 	 -0.8124797000 	 -2.6545780000 
1105.40 	 224.9908000 	 2.337000 	 -0.8163134000 	 -2.6579480000 
1105.60 	 224.9908000 	 2.337000 	 -0.8125909000 	 -2.6544060000 
1105.80 	 224.9877000 	 2.337000 	 -0.8164470000 	 -2.6578740000 
1106.00 	 224.9861000 	 2.337000 	 -0.8125337000 	 -2.6544410000 
1106.20 	 224.9797000 	 2.337000 	 -0.8163865000 	 -2.6578680000 
1106.40 	 224.9749000 	 2.337000 	 -0.8127149000 	 -2.6546160000 
1106.60 	 224.9718000 	 2.337000 	 -0.8163516000 	 -2.6579060000 
1106.80 	 224.9670000 	 2.337000 	 -0.8125369000 	 -2.6545620000 
1107.00 	 224.9670000 	 2.337000 	 -0.8161449000 	 -2.6577690000 
1107.20 	 224.9638000 	 2.337050 	 -0.8124574000 	 -2.6544350000 
1107.40 	 224.9638000 	 2.337075 	 -0.8162372000 	 -2.6579760000 
1107.60 	 224.9638000 	 2.337100 	 -0.8125305000 	 -2.6544670000 
1107.80 	 224.9638000 	 2.337125 	 -0.8160496000 	 -2.6578590000 
1108.00 	 224.9591000 	 2.337175 	 -0.8125401000 	 -2.6544980000 
1108.20 	 224.9559000 	 2.337200 	 -0.8160909000 	 -2.6579730000 
1108.40 	 224.9559000 	 2.337250 	 -0.8125083000 	 -2.6545170000 
1108.60 	 224.9511000 	 2.337275 	 -0.8161449000 	 -2.6578810000 
1108.80 	 224.9511000 	 2.337325 	 -0.8124669000 	 -2.6543680000 
1109.00 	 224.9559000 	 2.337350 	 -0.8162372000 	 -2.6577440000 
1109.20 	 224.9559000 	 2.337400 	 -0.8125432000 	 -2.6544920000 
1109.40 	 224.9622000 	 2.337450 	 -0.8161290000 	 -2.6577410000 
1109.60 	 224.9638000 	 2.337450 	 -0.8126895000 	 -2.6544570000 
1109.80 	 224.9718000 	 2.337500 	 -0.8160782000 	 -2.6577730000 
1110.00 	 224.9781000 	 2.337525 	 -0.8126926000 	 -2.6544700000 
1110.20 	 224.9877000 	 2.337525 	 -0.8161640000 	 -2.6578490000 
1110.40 	 224.9956000 	 2.337575 	 -0.8124892000 	 -2.6544190000 
1110.60 	 225.0036000 	 2.337550 	 -0.8164787000 	 -2.6578270000 
1110.80 	 225.0147000 	 2.337550 	 -0.8128643000 	 -2.6545330000 
1111.00 	 225.0210000 	 2.337550 	 -0.8164215000 	 -2.6578810000 
1111.20 	 225.0258000 	 2.337550 	 -0.8128325000 	 -2.6544890000 
1111.40 	 225.0306000 	 2.337550 	 -0.8163738000 	 -2.6577600000 
1111.60 	 225.0306000 	 2.337550 	 -0.8129215000 	 -2.6544090000 
1111.80 	 225.0306000 	 2.337550 	 -0.8164692000 	 -2.6579480000 
1112.00 	 225.0322000 	 2.337550 	 -0.8128834000 	 -2.6544790000 
1112.20 	 225.0338000 	 2.337500 	 -0.8166568000 	 -2.6579480000 
1112.40 	 225.0338000 	 2.337475 	 -0.8128929000 	 -2.6545970000 
1112.60 	 225.0338000 	 2.337450 	 -0.8165359000 	 -2.6578490000 
1112.80 	 225.0385000 	 2.337400 	 -0.8128357000 	 -2.6546480000 
1113.00 	 225.0385000 	 2.337375 	 -0.8165519000 	 -2.6579190000 
1113.20 	 225.0417000 	 2.337350 	 -0.8129947000 	 -2.6546380000 
1113.40 	 225.0385000 	 2.337325 	 -0.8165169000 	 -2.6578620000 
1113.60 	 225.0417000 	 2.337300 	 -0.8129151000 	 -2.6545650000 
1113.80 	 225.0385000 	 2.337250 	 -0.8166599000 	 -2.6578330000 
1114.00 	 225.0338000 	 2.337225 	 -0.8130614000 	 -2.6547050000 
1114.20 	 225.0306000 	 2.337200 	 -0.8163261000 	 -2.6577920000 
1114.40 	 225.0258000 	 2.337175 	 -0.8130741000 	 -2.6545170000 
1114.60 	 225.0258000 	 2.337150 	 -0.8163102000 	 -2.6577220000 
1114.80 	 225.0226000 	 2.337150 	 -0.8132489000 	 -2.6546640000 
1115.00 	 225.0226000 	 2.337125 	 -0.8160973000 	 -2.6577660000 
1115.20 	 225.0179000 	 2.337075 	 -0.8131536000 	 -2.6547910000 
1115.40 	 225.0147000 	 2.337100 	 -0.8160337000 	 -2.6577310000 
1115.60 	 225.0115000 	 2.337100 	 -0.8132998000 	 -2.6547970000 
1115.80 	 225.0115000 	 2.337075 	 -0.8161831000 	 -2.6575470000 
1116.00 	 225.0099000 	 2.337050 	 -0.8135033000 	 -2.6549400000 
1116.20 	 225.0115000 	 2.337050 	 -0.8159955000 	 -2.6575150000 
1116.40 	 225.0067000 	 2.337050 	 -0.8134715000 	 -2.6550230000 
1116.60 	 225.0067000 	 2.337050 	 -0.8159860000 	 -2.6574490000 
1116.80 	 225.0036000 	 2.337050 	 -0.8138402000 	 -2.6552770000 
1117.00 	 224.9988000 	 2.337050 	 -0.8155791000 	 -2.6572740000 
1117.20 	 224.9988000 	 2.337050 	 -0.8137321000 	 -2.6551790000 
1117.40 	 224.9988000 	 2.337050 	 -0.8155759000 	 -2.6571240000 
1117.60 	 224.9988000 	 2.337050 	 -0.8139260000 	 -2.6553030000 
1117.80 	 224.9988000 	 2.337050 	 -0.8156617000 	 -2.6572830000 
1118.00 	 224.9972000 	 2.337050 	 -0.8139356000 	 -2.6552650000 
1118.20 	 224.9956000 	 2.337050 	 -0.8153661000 	 -2.6570860000 
1118.40 	 224.9924000 	 2.337050 	 -0.8141009000 	 -2.6555540000 
1118.60 	 224.9877000 	 2.337050 	 -0.8151627000 	 -2.6570160000 
1118.80 	 224.9861000 	 2.337050 	 -0.8142281000 	 -2.6557030000 
1119.00 	 224.9829000 	 2.337050 	 -0.8152962000 	 -2.6569650000 
1119.20 	 224.9797000 	 2.337050 	 -0.8140278000 	 -2.6552680000 
1119.40 	 224.9797000 	 2.337050 	 -0.8154964000 	 -2.6572100000 
1119.60 	 224.9797000 	 2.337050 	 -0.8140023000 	 -2.6554930000 
1119.80 	 224.9749000 	 2.337050 	 -0.8153343000 	 -2.6571400000 
1120.00 	 224.9749000 	 2.337050 	 -0.8141232000 	 -2.6553180000 
1120.20 	 224.9749000 	 2.337050 	 -0.8153884000 	 -2.6571400000 
1120.40 	 224.9749000 	 2.337050 	 -0.8141994000 	 -2.6555190000 
1120.60 	 224.9718000 	 2.337075 	 -0.8152930000 	 -2.6569940000 
1120.80 	 224.9718000 	 2.337100 	 -0.8143457000 	 -2.6557610000 
1121.00 	 224.9718000 	 2.337100 	 -0.8152612000 	 -2.6570160000 
1121.20 	 224.9718000 	 2.337150 	 -0.8142694000 	 -2.6555860000 
1121.40 	 224.9702000 	 2.337150 	 -0.8150959000 	 -2.6568440000 
1121.60 	 224.9702000 	 2.337175 	 -0.8143139000 	 -2.6556210000 
1121.80 	 224.9670000 	 2.337200 	 -0.8151467000 	 -2.6568320000 
1122.00 	 224.9638000 	 2.337225 	 -0.8146731000 	 -2.6559260000 
1122.20 	 224.9591000 	 2.337275 	 -0.8150260000 	 -2.6565710000 
1122.40 	 224.9591000 	 2.337300 	 -0.8148193000 	 -2.6558750000 
1122.60 	 224.9559000 	 2.337325 	 -0.8150737000 	 -2.6566950000 
1122.80 	 224.9559000 	 2.337375 	 -0.8145301000 	 -2.6557480000 
1123.00 	 224.9559000 	 2.337425 	 -0.8151277000 	 -2.6568410000 
1123.20 	 224.9559000 	 2.337450 	 -0.8144061000 	 -2.6554420000 
1123.40 	 224.9559000 	 2.337500 	 -0.8152294000 	 -2.6567650000 
1123.60 	 224.9559000 	 2.337525 	 -0.8143457000 	 -2.6556330000 
1123.80 	 224.9559000 	 2.337575 	 -0.8150514000 	 -2.6567170000 
1124.00 	 224.9559000 	 2.337625 	 -0.8146794000 	 -2.6558940000 
1124.20 	 224.9591000 	 2.337650 	 -0.8150514000 	 -2.6566250000 
1124.40 	 224.9591000 	 2.337675 	 -0.8146858000 	 -2.6559480000 
1124.60 	 224.9591000 	 2.337700 	 -0.8149274000 	 -2.6565040000 
1124.80 	 224.9638000 	 2.337750 	 -0.8147081000 	 -2.6557730000 
1125.00 	 224.9638000 	 2.337775 	 -0.8148670000 	 -2.6566890000 
1125.20 	 224.9670000 	 2.337800 	 -0.8146159000 	 -2.6557220000 
1125.40 	 224.9670000 	 2.337825 	 -0.8152103000 	 -2.6566220000 
1125.60 	 224.9718000 	 2.337850 	 -0.8146890000 	 -2.6558270000 
1125.80 	 224.9718000 	 2.337875 	 -0.8148575000 	 -2.6565650000 
1126.00 	 224.9749000 	 2.337900 	 -0.8144855000 	 -2.6557730000 
1126.20 	 224.9765000 	 2.337925 	 -0.8152358000 	 -2.6569300000 
1126.40 	 224.9765000 	 2.337925 	 -0.8145269000 	 -2.6557160000 
1126.60 	 224.9797000 	 2.337950 	 -0.8149369000 	 -2.6566280000 
1126.80 	 224.9765000 	 2.337950 	 -0.8146381000 	 -2.6557100000 
1127.00 	 224.9797000 	 2.337950 	 -0.8154551000 	 -2.6566510000 
1127.20 	 224.9797000 	 2.337975 	 -0.8149529000 	 -2.6556900000 
1127.40 	 224.9813000 	 2.338000 	 -0.8157857000 	 -2.6568190000 
1127.60 	 224.9829000 	 2.338025 	 -0.8146541000 	 -2.6552770000 
1127.80 	 224.9797000 	 2.338000 	 -0.8160877000 	 -2.6570580000 
1128.00 	 224.9797000 	 2.338000 	 -0.8148861000 	 -2.6556460000 
1128.20 	 224.9749000 	 2.338025 	 -0.8163421000 	 -2.6574390000 
1128.40 	 224.9718000 	 2.338050 	 -0.8148448000 	 -2.6557060000 
1128.60 	 224.9670000 	 2.338075 	 -0.8163357000 	 -2.6573560000 
1128.80 	 224.9638000 	 2.338100 	 -0.8151245000 	 -2.6557950000 
1129.00 	 224.9591000 	 2.338125 	 -0.8161767000 	 -2.6573400000 
1129.20 	 224.9559000 	 2.338150 	 -0.8150355000 	 -2.6558810000 
1129.40 	 224.9559000 	 2.338200 	 -0.8162816000 	 -2.6574420000 
1129.60 	 224.9559000 	 2.338250 	 -0.8151404000 	 -2.6558720000 
1129.80 	 224.9591000 	 2.338275 	 -0.8160210000 	 -2.6570220000 
1130.00 	 224.9591000 	 2.338300 	 -0.8155537000 	 -2.6561160000 
1130.20 	 224.9591000 	 2.338325 	 -0.8158906000 	 -2.6570160000 
1130.40 	 224.9638000 	 2.338375 	 -0.8155187000 	 -2.6562280000 
1130.60 	 224.9670000 	 2.338400 	 -0.8159828000 	 -2.6571690000 
1130.80 	 224.9670000 	 2.338425 	 -0.8155410000 	 -2.6561260000 
1131.00 	 224.9734000 	 2.338450 	 -0.8157762000 	 -2.6568950000 
1131.20 	 224.9797000 	 2.338475 	 -0.8154456000 	 -2.6560280000 
1131.40 	 224.9877000 	 2.338500 	 -0.8159415000 	 -2.6569590000 
1131.60 	 224.9924000 	 2.338525 	 -0.8154615000 	 -2.6560020000 
1131.80 	 224.9956000 	 2.338500 	 -0.8161322000 	 -2.6570700000 
1132.00 	 224.9988000 	 2.338500 	 -0.8158843000 	 -2.6561320000 
1132.20 	 225.0036000 	 2.338500 	 -0.8161004000 	 -2.6569180000 
1132.40 	 225.0036000 	 2.338500 	 -0.8158334000 	 -2.6561610000 
1132.60 	 225.0036000 	 2.338500 	 -0.8159606000 	 -2.6571240000 
1132.80 	 225.0036000 	 2.338500 	 -0.8155028000 	 -2.6559830000 
1133.00 	 225.0036000 	 2.338500 	 -0.8162372000 	 -2.6572540000 
1133.20 	 224.9988000 	 2.338500 	 -0.8153852000 	 -2.6557700000 
1133.40 	 224.9956000 	 2.338500 	 -0.8163961000 	 -2.6573180000 
1133.60 	 224.9988000 	 2.338500 	 -0.8150451000 	 -2.6557380000 
1133.80 	 224.9972000 	 2.338500 	 -0.8167839000 	 -2.6574010000 
1134.00 	 224.9972000 	 2.338500 	 -0.8151881000 	 -2.6556170000 
1134.20 	 224.9956000 	 2.338500 	 -0.8166949000 	 -2.6574550000 
1134.40 	 224.9956000 	 2.338500 	 -0.8154106000 	 -2.6558910000 
1134.60 	 224.9956000 	 2.338500 	 -0.8163674000 	 -2.6572860000 
1134.80 	 224.9908000 	 2.338500 	 -0.8154456000 	 -2.6558880000 
1135.00 	 224.9877000 	 2.338500 	 -0.8161831000 	 -2.6571240000 
1135.20 	 224.9877000 	 2.338500 	 -0.8157921000 	 -2.6560810000 
1135.40 	 224.9877000 	 2.338500 	 -0.8160686000 	 -2.6570100000 
1135.60 	 224.9877000 	 2.338525 	 -0.8156045000 	 -2.6561930000 
1135.80 	 224.9877000 	 2.338525 	 -0.8162339000 	 -2.6572860000 
1136.00 	 224.9877000 	 2.338550 	 -0.8156967000 	 -2.6562340000 
1136.20 	 224.9877000 	 2.338550 	 -0.8161958000 	 -2.6573250000 
1136.40 	 224.9877000 	 2.338575 	 -0.8155727000 	 -2.6560690000 
1136.60 	 224.9893000 	 2.338550 	 -0.8167203000 	 -2.6575120000 
1136.80 	 224.9877000 	 2.338550 	 -0.8155854000 	 -2.6562500000 
1137.00 	 224.9877000 	 2.338550 	 -0.8168570000 	 -2.6578550000 
1137.20 	 224.9908000 	 2.338575 	 -0.8156840000 	 -2.6563040000 
1137.40 	 224.9908000 	 2.338600 	 -0.8168634000 	 -2.6577660000 
1137.60 	 224.9908000 	 2.338600 	 -0.8156236000 	 -2.6561960000 
1137.80 	 224.9908000 	 2.338625 	 -0.8170064000 	 -2.6576260000 
1138.00 	 224.9908000 	 2.338600 	 -0.8156109000 	 -2.6560310000 
1138.20 	 224.9893000 	 2.338600 	 -0.8170509000 	 -2.6579540000 
1138.40 	 224.9829000 	 2.338600 	 -0.8156586000 	 -2.6561990000 
1138.60 	 224.9797000 	 2.338600 	 -0.8169778000 	 -2.6579540000 
1138.80 	 224.9749000 	 2.338600 	 -0.8156745000 	 -2.6561580000 
1139.00 	 224.9718000 	 2.338625 	 -0.8171113000 	 -2.6581190000 
1139.20 	 224.9718000 	 2.338650 	 -0.8157762000 	 -2.6562400000 
1139.40 	 224.9718000 	 2.338650 	 -0.8172925000 	 -2.6579790000 
1139.60 	 224.9718000 	 2.338700 	 -0.8156808000 	 -2.6561450000 
1139.80 	 224.9718000 	 2.338700 	 -0.8174515000 	 -2.6580840000 
1140.00 	 224.9749000 	 2.338725 	 -0.8156903000 	 -2.6561100000 
1140.20 	 224.9749000 	 2.338750 	 -0.8174070000 	 -2.6581540000 
1140.40 	 224.9749000 	 2.338775 	 -0.8157126000 	 -2.6562400000 
1140.60 	 224.9749000 	 2.338775 	 -0.8173561000 	 -2.6580050000 
1140.80 	 224.9749000 	 2.338800 	 -0.8156331000 	 -2.6561360000 
1141.00 	 224.9749000 	 2.338825 	 -0.8175373000 	 -2.6583350000 
1141.20 	 224.9797000 	 2.338850 	 -0.8157031000 	 -2.6561520000 
1141.40 	 224.9797000 	 2.338875 	 -0.8174769000 	 -2.6582840000 
1141.60 	 224.9829000 	 2.338850 	 -0.8156204000 	 -2.6561230000 
1141.80 	 224.9877000 	 2.338875 	 -0.8178425000 	 -2.6583510000 
1142.00 	 224.9908000 	 2.338875 	 -0.8154488000 	 -2.6562630000 
1142.20 	 224.9908000 	 2.338900 	 -0.8178679000 	 -2.6586750000 
1142.40 	 224.9956000 	 2.338925 	 -0.8152898000 	 -2.6559040000 
1142.60 	 224.9988000 	 2.338900 	 -0.8181667000 	 -2.6587990000 
1142.80 	 225.0020000 	 2.338900 	 -0.8151913000 	 -2.6558270000 
1143.00 	 225.0036000 	 2.338900 	 -0.8182748000 	 -2.6587330000 
1143.20 	 225.0036000 	 2.338900 	 -0.8153248000 	 -2.6558970000 
1143.40 	 225.0036000 	 2.338900 	 -0.8186372000 	 -2.6588310000 
1143.60 	 225.0067000 	 2.338900 	 -0.8151786000 	 -2.6558370000 
1143.80 	 225.0115000 	 2.338900 	 -0.8185355000 	 -2.6589360000 
1144.00 	 225.0115000 	 2.338900 	 -0.8150451000 	 -2.6559420000 
1144.20 	 225.0115000 	 2.338900 	 -0.8186881000 	 -2.6589810000 
1144.40 	 225.0115000 	 2.338900 	 -0.8149751000 	 -2.6557480000 
1144.60 	 225.0115000 	 2.338900 	 -0.8187962000 	 -2.6589390000 
1144.80 	 225.0115000 	 2.338900 	 -0.8150737000 	 -2.6557450000 
1145.00 	 225.0067000 	 2.338900 	 -0.8187103000 	 -2.6592250000 
1145.20 	 225.0067000 	 2.338900 	 -0.8150864000 	 -2.6557670000 
1145.40 	 225.0067000 	 2.338900 	 -0.8187039000 	 -2.6590060000 
1145.60 	 225.0067000 	 2.338900 	 -0.8150514000 	 -2.6556430000 
1145.80 	 225.0115000 	 2.338900 	 -0.8186976000 	 -2.6588920000 
1146.00 	 225.0147000 	 2.338900 	 -0.8148988000 	 -2.6556810000 
1146.20 	 225.0147000 	 2.338900 	 -0.8187294000 	 -2.6590760000 
1146.40 	 225.0147000 	 2.338900 	 -0.8149115000 	 -2.6558370000 
1146.60 	 225.0147000 	 2.338900 	 -0.8187389000 	 -2.6590630000 
1146.80 	 225.0131000 	 2.338900 	 -0.8149306000 	 -2.6558940000 
1147.00 	 225.0067000 	 2.338850 	 -0.8188884000 	 -2.6591590000 
1147.20 	 225.0067000 	 2.338850 	 -0.8147621000 	 -2.6557290000 
1147.40 	 225.0036000 	 2.338850 	 -0.8187072000 	 -2.6590250000 
1147.60 	 224.9988000 	 2.338850 	 -0.8149211000 	 -2.6557700000 
1147.80 	 224.9988000 	 2.338850 	 -0.8187866000 	 -2.6591170000 
1148.00 	 224.9988000 	 2.338850 	 -0.8147717000 	 -2.6558460000 
1148.20 	 224.9988000 	 2.338850 	 -0.8189392000 	 -2.6591900000 
1148.40 	 224.9956000 	 2.338850 	 -0.8148766000 	 -2.6558940000 
1148.60 	 224.9956000 	 2.338850 	 -0.8187039000 	 -2.6590470000 
1148.80 	 224.9908000 	 2.338850 	 -0.8149846000 	 -2.6559160000 
1149.00 	 224.9908000 	 2.338850 	 -0.8186658000 	 -2.6588700000 
1149.20 	 224.9908000 	 2.338850 	 -0.8149783000 	 -2.6559770000 
1149.40 	 224.9877000 	 2.338850 	 -0.8186213000 	 -2.6587420000 
1149.60 	 224.9877000 	 2.338850 	 -0.8150482000 	 -2.6560970000 
1149.80 	 224.9877000 	 2.338850 	 -0.8185069000 	 -2.6586560000 
1150.00 	 224.9877000 	 2.338850 	 -0.8151054000 	 -2.6559230000 
1150.20 	 224.9829000 	 2.338850 	 -0.8186467000 	 -2.6587770000 
1150.40 	 224.9829000 	 2.338850 	 -0.8152803000 	 -2.6561580000 
1150.60 	 224.9797000 	 2.338850 	 -0.8184465000 	 -2.6588570000 
1150.80 	 224.9749000 	 2.338850 	 -0.8151627000 	 -2.6559640000 
1151.00 	 224.9749000 	 2.338850 	 -0.8184178000 	 -2.6586340000 
1151.20 	 224.9718000 	 2.338850 	 -0.8152516000 	 -2.6560940000 
1151.40 	 224.9718000 	 2.338875 	 -0.8184592000 	 -2.6588890000 
1151.60 	 224.9670000 	 2.338900 	 -0.8152993000 	 -2.6563420000 
1151.80 	 224.9718000 	 2.338925 	 -0.8183448000 	 -2.6587870000 
1152.00 	 224.9718000 	 2.338950 	 -0.8154519000 	 -2.6564820000 
1152.20 	 224.9718000 	 2.338975 	 -0.8182080000 	 -2.6586020000 
1152.40 	 224.9718000 	 2.339000 	 -0.8153279000 	 -2.6565680000 
1152.60 	 224.9718000 	 2.339025 	 -0.8182271000 	 -2.6585420000 
1152.80 	 224.9734000 	 2.339025 	 -0.8156872000 	 -2.6566790000 
1153.00 	 224.9718000 	 2.339050 	 -0.8179315000 	 -2.6581540000 
1153.20 	 224.9718000 	 2.339075 	 -0.8157031000 	 -2.6568890000 
1153.40 	 224.9718000 	 2.339100 	 -0.8177726000 	 -2.6581830000 
1153.60 	 224.9749000 	 2.339125 	 -0.8159892000 	 -2.6570100000 
1153.80 	 224.9749000 	 2.339125 	 -0.8175214000 	 -2.6580110000 
1154.00 	 224.9749000 	 2.339150 	 -0.8162117000 	 -2.6574070000 
1154.20 	 224.9797000 	 2.339175 	 -0.8172957000 	 -2.6577540000 
1154.40 	 224.9781000 	 2.339200 	 -0.8162816000 	 -2.6575250000 
1154.60 	 224.9813000 	 2.339225 	 -0.8170478000 	 -2.6574610000 
1154.80 	 224.9877000 	 2.339200 	 -0.8166568000 	 -2.6578400000 
1155.00 	 224.9908000 	 2.339200 	 -0.8173402000 	 -2.6579440000 
1155.20 	 224.9972000 	 2.339200 	 -0.8164597000 	 -2.6577890000 
1155.40 	 224.9988000 	 2.339200 	 -0.8172894000 	 -2.6580170000 
1155.60 	 225.0036000 	 2.339200 	 -0.8168920000 	 -2.6582110000 
1155.80 	 225.0036000 	 2.339200 	 -0.8170827000 	 -2.6576260000 
1156.00 	 225.0036000 	 2.339200 	 -0.8171113000 	 -2.6583070000 
1156.20 	 225.0036000 	 2.339200 	 -0.8166726000 	 -2.6573440000 
1156.40 	 224.9988000 	 2.339200 	 -0.8171908000 	 -2.6584120000 
1156.60 	 224.9988000 	 2.339200 	 -0.8164883000 	 -2.6572540000 
1156.80 	 224.9988000 	 2.339200 	 -0.8173339000 	 -2.6586370000 
1157.00 	 224.9988000 	 2.339200 	 -0.8164978000 	 -2.6574040000 
1157.20 	 225.0020000 	 2.339200 	 -0.8175437000 	 -2.6586280000 
1157.40 	 225.0036000 	 2.339200 	 -0.8165550000 	 -2.6572900000 
1157.60 	 225.0036000 	 2.339200 	 -0.8175214000 	 -2.6586410000 
1157.80 	 225.0036000 	 2.339200 	 -0.8163484000 	 -2.6571050000 
1158.00 	 225.0036000 	 2.339200 	 -0.8177693000 	 -2.6588790000 
1158.20 	 224.9988000 	 2.339200 	 -0.8161990000 	 -2.6571500000 
1158.40 	 224.9988000 	 2.339200 	 -0.8177980000 	 -2.6587550000 
1158.60 	 224.9988000 	 2.339200 	 -0.8164406000 	 -2.6572960000 
1158.80 	 224.9988000 	 2.339200 	 -0.8176644000 	 -2.6587960000 
1159.00 	 224.9988000 	 2.339200 	 -0.8164342000 	 -2.6571780000 
1159.20 	 224.9988000 	 2.339200 	 -0.8176899000 	 -2.6589270000 
1159.40 	 224.9972000 	 2.339200 	 -0.8162308000 	 -2.6570770000 
1159.60 	 224.9940000 	 2.339200 	 -0.8177503000 	 -2.6589270000 
1159.80 	 224.9908000 	 2.339200 	 -0.8160813000 	 -2.6570350000 
1160.00 	 224.9877000 	 2.339225 	 -0.8179124000 	 -2.6588820000 
1160.20 	 224.9877000 	 2.339225 	 -0.8162117000 	 -2.6569210000 
1160.40 	 224.9845000 	 2.339250 	 -0.8179219000 	 -2.6587960000 
1160.60 	 224.9877000 	 2.339250 	 -0.8159701000 	 -2.6567390000 
1160.80 	 224.9877000 	 2.339250 	 -0.8180904000 	 -2.6589650000 
1161.00 	 224.9893000 	 2.339250 	 -0.8158048000 	 -2.6563390000 
1161.20 	 224.9908000 	 2.339275 	 -0.8184147000 	 -2.6590820000 
1161.40 	 224.9908000 	 2.339300 	 -0.8156776000 	 -2.6562560000 
1161.60 	 224.9908000 	 2.339300 	 -0.8185641000 	 -2.6592890000 
1161.80 	 224.9908000 	 2.339325 	 -0.8156363000 	 -2.6563260000 
1162.00 	 224.9908000 	 2.339300 	 -0.8186690000 	 -2.6593180000 
1162.20 	 224.9908000 	 2.339300 	 -0.8156586000 	 -2.6563680000 
1162.40 	 224.9956000 	 2.339300 	 -0.8188725000 	 -2.6595280000 
1162.60 	 224.9956000 	 2.339300 	 -0.8157189000 	 -2.6563840000 
1162.80 	 224.9908000 	 2.339300 	 -0.8188343000 	 -2.6593840000 
1163.00 	 224.9908000 	 2.339300 	 -0.8157126000 	 -2.6564690000 
1163.20 	 224.9908000 	 2.339300 	 -0.8188343000 	 -2.6595530000 
1163.40 	 224.9908000 	 2.339300 	 -0.8156903000 	 -2.6564920000 
1163.60 	 224.9908000 	 2.339300 	 -0.8189614000 	 -2.6595340000 
1163.80 	 224.9908000 	 2.339300 	 -0.8156268000 	 -2.6564220000 
1164.00 	 224.9908000 	 2.339300 	 -0.8190250000 	 -2.6596550000 
1164.20 	 224.9877000 	 2.339300 	 -0.8154805000 	 -2.6563070000 
1164.40 	 224.9877000 	 2.339300 	 -0.8191172000 	 -2.6596260000 
1164.60 	 224.9829000 	 2.339300 	 -0.8154519000 	 -2.6563800000 
1164.80 	 224.9829000 	 2.339300 	 -0.8192189000 	 -2.6595850000 
1165.00 	 224.9797000 	 2.339300 	 -0.8153756000 	 -2.6561580000 
1165.20 	 224.9829000 	 2.339325 	 -0.8192762000 	 -2.6597310000 
1165.40 	 224.9829000 	 2.339350 	 -0.8154075000 	 -2.6563260000 
1165.60 	 224.9829000 	 2.339350 	 -0.8193143000 	 -2.6597370000 
1165.80 	 224.9829000 	 2.339350 	 -0.8154805000 	 -2.6565330000 
1166.00 	 224.9877000 	 2.339350 	 -0.8194224000 	 -2.6597790000 
1166.20 	 224.9861000 	 2.339375 	 -0.8155219000 	 -2.6566510000 
1166.40 	 224.9877000 	 2.339400 	 -0.8191522000 	 -2.6597280000 
1166.60 	 224.9877000 	 2.339400 	 -0.8155410000 	 -2.6568380000 
1166.80 	 224.9877000 	 2.339425 	 -0.8189678000 	 -2.6594000000 
1167.00 	 224.9877000 	 2.339400 	 -0.8158748000 	 -2.6569460000 
1167.20 	 224.9829000 	 2.339400 	 -0.8189042000 	 -2.6593490000 
1167.40 	 224.9797000 	 2.339425 	 -0.8161004000 	 -2.6572480000 
1167.60 	 224.9749000 	 2.339450 	 -0.8189551000 	 -2.6592450000 
1167.80 	 224.9718000 	 2.339475 	 -0.8165137000 	 -2.6575280000 
1168.00 	 224.9718000 	 2.339475 	 -0.8184814000 	 -2.6589080000 
1168.20 	 224.9670000 	 2.339500 	 -0.8165519000 	 -2.6577730000 
1168.40 	 224.9670000 	 2.339525 	 -0.8183670000 	 -2.6588950000 
1168.60 	 224.9718000 	 2.339550 	 -0.8167489000 	 -2.6579860000 
1168.80 	 224.9749000 	 2.339575 	 -0.8181763000 	 -2.6585580000 
1169.00 	 224.9829000 	 2.339600 	 -0.8171940000 	 -2.6581670000 
1169.20 	 224.9908000 	 2.339625 	 -0.8180968000 	 -2.6585130000 
1169.40 	 224.9988000 	 2.339600 	 -0.8169365000 	 -2.6581320000 
1169.60 	 225.0036000 	 2.339600 	 -0.8181031000 	 -2.6587870000 
1169.80 	 225.0036000 	 2.339600 	 -0.8169873000 	 -2.6582080000 
1170.00 	 225.0067000 	 2.339600 	 -0.8179538000 	 -2.6585200000 
1170.20 	 225.0067000 	 2.339600 	 -0.8174165000 	 -2.6586950000 
1170.40 	 225.0083000 	 2.339600 	 -0.8176835000 	 -2.6581220000 
1170.60 	 225.0115000 	 2.339600 	 -0.8175500000 	 -2.6588030000 
1170.80 	 225.0147000 	 2.339600 	 -0.8174896000 	 -2.6581640000 
1171.00 	 225.0179000 	 2.339600 	 -0.8176041000 	 -2.6587960000 
1171.20 	 225.0179000 	 2.339600 	 -0.8175341000 	 -2.6581320000 
1171.40 	 225.0147000 	 2.339600 	 -0.8179379000 	 -2.6591170000 
1171.60 	 225.0147000 	 2.339600 	 -0.8170605000 	 -2.6577410000 
1171.80 	 225.0115000 	 2.339600 	 -0.8182335000 	 -2.6592860000 
1172.00 	 225.0067000 	 2.339600 	 -0.8169873000 	 -2.6576960000 
1172.20 	 225.0036000 	 2.339600 	 -0.8184655000 	 -2.6593910000 
1172.40 	 225.0020000 	 2.339600 	 -0.8166535000 	 -2.6573560000 
1172.60 	 224.9988000 	 2.339600 	 -0.8187008000 	 -2.6595910000 
1172.80 	 224.9988000 	 2.339600 	 -0.8162816000 	 -2.6571020000 
1173.00 	 224.9988000 	 2.339600 	 -0.8189360000 	 -2.6598200000 
1173.20 	 224.9988000 	 2.339600 	 -0.8160782000 	 -2.6570960000 
1173.40 	 225.0020000 	 2.339600 	 -0.8188788000 	 -2.6600710000 
1173.60 	 225.0036000 	 2.339600 	 -0.8162912000 	 -2.6571500000 
1173.80 	 225.0115000 	 2.339600 	 -0.8191459000 	 -2.6598520000 
1174.00 	 225.0115000 	 2.339600 	 -0.8159637000 	 -2.6569840000 
1174.20 	 225.0163000 	 2.339600 	 -0.8190187000 	 -2.6599120000 
1174.40 	 225.0179000 	 2.339600 	 -0.8160114000 	 -2.6569080000 
1174.60 	 225.0179000 	 2.339600 	 -0.8191554000 	 -2.6601380000 
1174.80 	 225.0195000 	 2.339600 	 -0.8157857000 	 -2.6568890000 
1175.00 	 225.0179000 	 2.339575 	 -0.8194478000 	 -2.6602200000 
1175.20 	 225.0179000 	 2.339550 	 -0.8157635000 	 -2.6568920000 
1175.40 	 225.0147000 	 2.339550 	 -0.8195050000 	 -2.6602460000 
1175.60 	 225.0115000 	 2.339550 	 -0.8157857000 	 -2.6568220000 
1175.80 	 225.0067000 	 2.339550 	 -0.8195750000 	 -2.6603290000 
1176.00 	 225.0036000 	 2.339550 	 -0.8155696000 	 -2.6567900000 
1176.20 	 225.0036000 	 2.339550 	 -0.8196895000 	 -2.6600960000 
1176.40 	 225.0020000 	 2.339550 	 -0.8156459000 	 -2.6567390000 
1176.60 	 225.0036000 	 2.339550 	 -0.8196354000 	 -2.6601890000 
1176.80 	 225.0036000 	 2.339550 	 -0.8157539000 	 -2.6567970000 
1177.00 	 225.0036000 	 2.339550 	 -0.8193493000 	 -2.6601060000 
1177.20 	 225.0036000 	 2.339550 	 -0.8156522000 	 -2.6569400000 
1177.40 	 225.0036000 	 2.339550 	 -0.8194192000 	 -2.6600200000 
1177.60 	 224.9988000 	 2.339550 	 -0.8156903000 	 -2.6570730000 
1177.80 	 224.9988000 	 2.339550 	 -0.8194860000 	 -2.6598170000 
1178.00 	 224.9988000 	 2.339550 	 -0.8157857000 	 -2.6570510000 
1178.20 	 224.9988000 	 2.339550 	 -0.8192952000 	 -2.6598450000 
1178.40 	 224.9972000 	 2.339550 	 -0.8158652000 	 -2.6571850000 
1178.60 	 224.9956000 	 2.339550 	 -0.8190886000 	 -2.6594860000 
1178.80 	 224.9908000 	 2.339550 	 -0.8159924000 	 -2.6572900000 
1179.00 	 224.9908000 	 2.339550 	 -0.8190536000 	 -2.6595620000 
1179.20 	 224.9877000 	 2.339550 	 -0.8161640000 	 -2.6573500000 
1179.40 	 224.9893000 	 2.339550 	 -0.8188851000 	 -2.6595080000 
1179.60 	 224.9877000 	 2.339550 	 -0.8163516000 	 -2.6574610000 
1179.80 	 224.9877000 	 2.339550 	 -0.8186849000 	 -2.6593020000 
1180.00 	 224.9829000 	 2.339550 	 -0.8164470000 	 -2.6577570000 
1180.20 	 224.9829000 	 2.339550 	 -0.8184592000 	 -2.6591140000 
1180.40 	 224.9829000 	 2.339550 	 -0.8164597000 	 -2.6577760000 
1180.60 	 224.9749000 	 2.339550 	 -0.8181127000 	 -2.6588540000 
1180.80 	 224.9749000 	 2.339550 	 -0.8168952000 	 -2.6581380000 
1181.00 	 224.9749000 	 2.339550 	 -0.8180682000 	 -2.6586690000 
1181.20 	 224.9718000 	 2.339550 	 -0.8169333000 	 -2.6582530000 
1181.40 	 224.9718000 	 2.339550 	 -0.8177630000 	 -2.6585200000 
1181.60 	 224.9718000 	 2.339575 	 -0.8172862000 	 -2.6584750000 
1181.80 	 224.9718000 	 2.339600 	 -0.8177980000 	 -2.6583860000 
1182.00 	 224.9718000 	 2.339625 	 -0.8172830000 	 -2.6586020000 
1182.20 	 224.9718000 	 2.339650 	 -0.8177121000 	 -2.6583290000 
1182.40 	 224.9718000 	 2.339650 	 -0.8172862000 	 -2.6587070000 
1182.60 	 224.9670000 	 2.339700 	 -0.8173783000 	 -2.6581450000 
1182.80 	 224.9638000 	 2.339725 	 -0.8176486000 	 -2.6587840000 
1183.00 	 224.9638000 	 2.339750 	 -0.8174610000 	 -2.6579030000 
1183.20 	 224.9638000 	 2.339775 	 -0.8180332000 	 -2.6591460000 
1183.40 	 224.9654000 	 2.339800 	 -0.8171177000 	 -2.6578400000 
1183.60 	 224.9654000 	 2.339850 	 -0.8178870000 	 -2.6590920000 
1183.80 	 224.9654000 	 2.339875 	 -0.8172353000 	 -2.6577760000 
1184.00 	 224.9670000 	 2.339900 	 -0.8181190000 	 -2.6591590000 
1184.20 	 224.9654000 	 2.339925 	 -0.8170795000 	 -2.6576840000 
1184.40 	 224.9670000 	 2.339950 	 -0.8181254000 	 -2.6595370000 
1184.60 	 224.9718000 	 2.339975 	 -0.8167966000 	 -2.6575980000 
1184.80 	 224.9813000 	 2.340000 	 -0.8181317000 	 -2.6593400000 
1185.00 	 224.9877000 	 2.340025 	 -0.8166440000 	 -2.6575630000 
1185.20 	 224.9972000 	 2.340000 	 -0.8186467000 	 -2.6598260000 
1185.40 	 225.0067000 	 2.340000 	 -0.8166599000 	 -2.6578270000 
1185.60 	 225.0115000 	 2.340000 	 -0.8187072000 	 -2.6599500000 
1185.80 	 225.0147000 	 2.340000 	 -0.8165233000 	 -2.6577280000 
1186.00 	 225.0147000 	 2.340000 	 -0.8190696000 	 -2.6601250000 
1186.20 	 225.0147000 	 2.340000 	 -0.8161831000 	 -2.6571820000 
1186.40 	 225.0179000 	 2.340000 	 -0.8194637000 	 -2.6603290000 
1186.60 	 225.0179000 	 2.340000 	 -0.8162498000 	 -2.6572930000 
1186.80 	 225.0226000 	 2.340000 	 -0.8194415000 	 -2.6603410000 
1187.00 	 225.0258000 	 2.340000 	 -0.8161672000 	 -2.6572350000 
1187.20 	 225.0306000 	 2.340000 	 -0.8195178000 	 -2.6605770000 
1187.40 	 225.0306000 	 2.340000 	 -0.8159892000 	 -2.6571460000 
1187.60 	 225.0306000 	 2.340000 	 -0.8195782000 	 -2.6605350000 
1187.80 	 225.0306000 	 2.339950 	 -0.8159161000 	 -2.6571340000 
1188.00 	 225.0258000 	 2.339950 	 -0.8194733000 	 -2.6605670000 
1188.20 	 225.0179000 	 2.339925 	 -0.8158557000 	 -2.6571970000 
1188.40 	 225.0179000 	 2.339900 	 -0.8198738000 	 -2.6606020000 
1188.60 	 225.0179000 	 2.339900 	 -0.8158588000 	 -2.6571750000 
1188.80 	 225.0179000 	 2.339900 	 -0.8197244000 	 -2.6605160000 
1189.00 	 225.0179000 	 2.339875 	 -0.8159415000 	 -2.6571500000 
1189.20 	 225.0179000 	 2.339850 	 -0.8197403000 	 -2.6605510000 
1189.40 	 225.0179000 	 2.339850 	 -0.8158557000 	 -2.6571880000 
1189.60 	 225.0179000 	 2.339850 	 -0.8195114000 	 -2.6603250000 
1189.80 	 225.0163000 	 2.339850 	 -0.8159574000 	 -2.6572740000 
1190.00 	 225.0147000 	 2.339850 	 -0.8195369000 	 -2.6606660000 
1190.20 	 225.0179000 	 2.339800 	 -0.8159415000 	 -2.6576650000 
1190.40 	 225.0179000 	 2.339800 	 -0.8193970000 	 -2.6603190000 
1190.60 	 225.0179000 	 2.339800 	 -0.8159860000 	 -2.6576930000 
1190.80 	 225.0147000 	 2.339800 	 -0.8191617000 	 -2.6599980000 
1191.00 	 225.0131000 	 2.339775 	 -0.8161672000 	 -2.6577790000 
1191.20 	 225.0067000 	 2.339750 	 -0.8189964000 	 -2.6598710000 
1191.40 	 225.0036000 	 2.339750 	 -0.8164247000 	 -2.6581800000 
1191.60 	 225.0036000 	 2.339750 	 -0.8190060000 	 -2.6598360000 
1191.80 	 224.9988000 	 2.339750 	 -0.8163929000 	 -2.6579160000 
1192.00 	 224.9988000 	 2.339750 	 -0.8187898000 	 -2.6595970000 
1192.20 	 224.9988000 	 2.339750 	 -0.8167648000 	 -2.6584660000 
1192.40 	 224.9988000 	 2.339750 	 -0.8185927000 	 -2.6595810000 
1192.60 	 224.9956000 	 2.339750 	 -0.8167807000 	 -2.6584530000 
1192.80 	 224.9956000 	 2.339750 	 -0.8186404000 	 -2.6594130000 
1193.00 	 224.9908000 	 2.339750 	 -0.8168952000 	 -2.6585580000 
1193.20 	 224.9893000 	 2.339750 	 -0.8183511000 	 -2.6593050000 
1193.40 	 224.9877000 	 2.339750 	 -0.8172099000 	 -2.6590700000 
1193.60 	 224.9845000 	 2.339750 	 -0.8179982000 	 -2.6589900000 
1193.80 	 224.9829000 	 2.339750 	 -0.8176486000 	 -2.6591520000 
1194.00 	 224.9829000 	 2.339750 	 -0.8177916000 	 -2.6587610000 
1194.20 	 224.9845000 	 2.339750 	 -0.8178902000 	 -2.6594260000 
1194.40 	 224.9877000 	 2.339750 	 -0.8175564000 	 -2.6585640000 
1194.60 	 224.9877000 	 2.339750 	 -0.8181636000 	 -2.6596860000 
1194.80 	 224.9877000 	 2.339750 	 -0.8173148000 	 -2.6583700000 
1195.00 	 224.9813000 	 2.339750 	 -0.8181858000 	 -2.6596480000 
1195.20 	 224.9797000 	 2.339750 	 -0.8171399000 	 -2.6583890000 
1195.40 	 224.9797000 	 2.339750 	 -0.8185990000 	 -2.6599790000 
1195.60 	 224.9797000 	 2.339800 	 -0.8168983000 	 -2.6580910000 
1195.80 	 224.9797000 	 2.339800 	 -0.8186181000 	 -2.6600490000 
1196.00 	 224.9749000 	 2.339800 	 -0.8169143000 	 -2.6581830000 
1196.20 	 224.9797000 	 2.339800 	 -0.8185323000 	 -2.6599280000 
1196.40 	 224.9749000 	 2.339850 	 -0.8170287000 	 -2.6580210000 
1196.60 	 224.9749000 	 2.339850 	 -0.8187993000 	 -2.6600550000 
1196.80 	 224.9749000 	 2.339875 	 -0.8167553000 	 -2.6580910000 
1197.00 	 224.9749000 	 2.339900 	 -0.8187294000 	 -2.6602550000 
1197.20 	 224.9749000 	 2.339900 	 -0.8167076000 	 -2.6580330000 
1197.40 	 224.9749000 	 2.339950 	 -0.8190886000 	 -2.6604140000 
1197.60 	 224.9749000 	 2.339950 	 -0.8163611000 	 -2.6579250000 
1197.80 	 224.9718000 	 2.339975 	 -0.8189869000 	 -2.6603860000 
1198.00 	 224.9718000 	 2.340000 	 -0.8165455000 	 -2.6578460000 
1198.20 	 224.9718000 	 2.340000 	 -0.8190346000 	 -2.6604370000 
1198.40 	 224.9718000 	 2.340050 	 -0.8164692000 	 -2.6577820000 
1198.60 	 224.9718000 	 2.340050 	 -0.8191459000 	 -2.6604840000 
1198.80 	 224.9670000 	 2.340075 	 -0.8163802000 	 -2.6578200000 
1199.00 	 224.9654000 	 2.340100 	 -0.8191522000 	 -2.6606050000 
1199.20 	 224.9591000 	 2.340125 	 -0.8161100000 	 -2.6577790000 
1199.40 	 224.9591000 	 2.340150 	 -0.8193906000 	 -2.6606370000 
1199.60 	 224.9591000 	 2.340200 	 -0.8160241000 	 -2.6575440000 
1199.80 	 224.9638000 	 2.340225 	 -0.8195432000 	 -2.6606810000 
1200.00 	 224.9670000 	 2.340250 	 -0.8161195000 	 -2.6575570000 
1200.20 	 224.9718000 	 2.340275 	 -0.8197053000 	 -2.6607800000 
1200.40 	 224.9749000 	 2.340300 	 -0.8157699000 	 -2.6573440000 
1200.60 	 224.9797000 	 2.340325 	 -0.8197562000 	 -2.6607540000 
1200.80 	 224.9877000 	 2.340325 	 -0.8158398000 	 -2.6573310000 
1201.00 	 224.9908000 	 2.340350 	 -0.8197053000 	 -2.6606940000 
1201.20 	 224.9956000 	 2.340375 	 -0.8160909000 	 -2.6575180000 
1201.40 	 224.9988000 	 2.340350 	 -0.8197435000 	 -2.6607890000 
1201.60 	 225.0052000 	 2.340350 	 -0.8161195000 	 -2.6575310000 
1201.80 	 225.0115000 	 2.340350 	 -0.8197657000 	 -2.6603830000 
1202.00 	 225.0179000 	 2.340350 	 -0.8160846000 	 -2.6577630000 
1202.20 	 225.0258000 	 2.340350 	 -0.8196449000 	 -2.6604780000 
1202.40 	 225.0306000 	 2.340350 	 -0.8163421000 	 -2.6577470000 
1202.60 	 225.0338000 	 2.340350 	 -0.8195050000 	 -2.6602300000 
1202.80 	 225.0338000 	 2.340350 	 -0.8165995000 	 -2.6580620000 
1203.00 	 225.0306000 	 2.340325 	 -0.8192475000 	 -2.6600550000 
1203.20 	 225.0306000 	 2.340300 	 -0.8167744000 	 -2.6583420000 
1203.40 	 225.0306000 	 2.340275 	 -0.8189742000 	 -2.6597690000 
1203.60 	 225.0258000 	 2.340250 	 -0.8169301000 	 -2.6583890000 
1203.80 	 225.0226000 	 2.340225 	 -0.8188534000 	 -2.6597400000 
1204.00 	 225.0179000 	 2.340200 	 -0.8172131000 	 -2.6588280000 
1204.20 	 225.0179000 	 2.340200 	 -0.8185927000 	 -2.6593560000 
1204.40 	 225.0147000 	 2.340200 	 -0.8176581000 	 -2.6590980000 
1204.60 	 225.0179000 	 2.340175 	 -0.8182017000 	 -2.6589270000 
1204.80 	 225.0147000 	 2.340150 	 -0.8179315000 	 -2.6593300000 
1205.00 	 225.0147000 	 2.340150 	 -0.8180936000 	 -2.6589930000 
1205.20 	 225.0115000 	 2.340150 	 -0.8179665000 	 -2.6593720000 
1205.40 	 225.0115000 	 2.340150 	 -0.8179696000 	 -2.6588410000 
1205.60 	 225.0115000 	 2.340125 	 -0.8181350000 	 -2.6595940000 
1205.80 	 225.0115000 	 2.340100 	 -0.8175723000 	 -2.6586530000 
1206.00 	 225.0115000 	 2.340100 	 -0.8183829000 	 -2.6597400000 
1206.20 	 225.0099000 	 2.340100 	 -0.8173466000 	 -2.6582970000 
1206.40 	 225.0067000 	 2.340100 	 -0.8185737000 	 -2.6601000000 
1206.60 	 225.0036000 	 2.340100 	 -0.8170414000 	 -2.6580490000 
1206.80 	 224.9988000 	 2.340100 	 -0.8191395000 	 -2.6602430000 
1207.00 	 224.9988000 	 2.340100 	 -0.8168030000 	 -2.6579030000 
1207.20 	 224.9988000 	 2.340100 	 -0.8191459000 	 -2.6605580000 
1207.40 	 224.9972000 	 2.340100 	 -0.8167426000 	 -2.6577890000 
1207.60 	 224.9956000 	 2.340100 	 -0.8191459000 	 -2.6603570000 
1207.80 	 224.9956000 	 2.340100 	 -0.8165646000 	 -2.6575880000 
1208.00 	 224.9908000 	 2.340100 	 -0.8193493000 	 -2.6604870000 
1208.20 	 224.9877000 	 2.340100 	 -0.8166218000 	 -2.6577090000 
1208.40 	 224.9877000 	 2.340100 	 -0.8196704000 	 -2.6606180000 
1208.60 	 224.9877000 	 2.340100 	 -0.8163421000 	 -2.6576230000 
1208.80 	 224.9877000 	 2.340100 	 -0.8196831000 	 -2.6607740000 
1209.00 	 224.9908000 	 2.340100 	 -0.8160655000 	 -2.6574580000 
1209.20 	 224.9908000 	 2.340100 	 -0.8196704000 	 -2.6607320000 
1209.40 	 224.9908000 	 2.340100 	 -0.8161004000 	 -2.6574330000 
1209.60 	 224.9877000 	 2.340100 	 -0.8199883000 	 -2.6608720000 
1209.80 	 224.9877000 	 2.340100 	 -0.8160718000 	 -2.6573850000 
1210.00 	 224.9877000 	 2.340100 	 -0.8198071000 	 -2.6609800000 
1210.20 	 224.9877000 	 2.340100 	 -0.8161100000 	 -2.6577000000 
1210.40 	 224.9893000 	 2.340100 	 -0.8199723000 	 -2.6607740000 
1210.60 	 224.9908000 	 2.340100 	 -0.8159383000 	 -2.6575090000 
1210.80 	 224.9908000 	 2.340100 	 -0.8198420000 	 -2.6607100000 
1211.00 	 224.9877000 	 2.340100 	 -0.8158938000 	 -2.6574550000 
1211.20 	 224.9829000 	 2.340100 	 -0.8199756000 	 -2.6607830000 
1211.40 	 224.9797000 	 2.340100 	 -0.8158620000 	 -2.6574450000 
1211.60 	 224.9797000 	 2.340100 	 -0.8199469000 	 -2.6608400000 
1211.80 	 224.9749000 	 2.340100 	 -0.8160527000 	 -2.6576170000 
1212.00 	 224.9718000 	 2.340100 	 -0.8197911000 	 -2.6606240000 
1212.20 	 224.9718000 	 2.340150 	 -0.8163452000 	 -2.6576520000 
1212.40 	 224.9670000 	 2.340150 	 -0.8196132000 	 -2.6605830000 
1212.60 	 224.9670000 	 2.340200 	 -0.8161449000 	 -2.6577440000 
1212.80 	 224.9670000 	 2.340225 	 -0.8193874000 	 -2.6604180000 
1213.00 	 224.9638000 	 2.340250 	 -0.8163230000 	 -2.6579160000 
1213.20 	 224.9638000 	 2.340275 	 -0.8194669000 	 -2.6601790000 
1213.40 	 224.9591000 	 2.340325 	 -0.8165741000 	 -2.6581890000 
1213.60 	 224.9591000 	 2.340350 	 -0.8193334000 	 -2.6601190000 
1213.80 	 224.9591000 	 2.340375 	 -0.8164374000 	 -2.6579670000 
1214.00 	 224.9591000 	 2.340400 	 -0.8193811000 	 -2.6601000000 
1214.20 	 224.9591000 	 2.340450 	 -0.8168221000 	 -2.6583390000 
1214.40 	 224.9591000 	 2.340475 	 -0.8190060000 	 -2.6597310000 
1214.60 	 224.9638000 	 2.340500 	 -0.8170573000 	 -2.6585900000 
1214.80 	 224.9638000 	 2.340525 	 -0.8188152000 	 -2.6595180000 
1215.00 	 224.9670000 	 2.340550 	 -0.8174960000 	 -2.6590220000 
1215.20 	 224.9718000 	 2.340600 	 -0.8183511000 	 -2.6591490000 
1215.40 	 224.9749000 	 2.340600 	 -0.8177693000 	 -2.6592060000 
1215.60 	 224.9797000 	 2.340625 	 -0.8180968000 	 -2.6589420000 
1215.80 	 224.9829000 	 2.340650 	 -0.8180141000 	 -2.6592700000 
1216.00 	 224.9893000 	 2.340650 	 -0.8179982000 	 -2.6588600000 
1216.20 	 224.9988000 	 2.340650 	 -0.8182812000 	 -2.6601470000 
1216.40 	 225.0067000 	 2.340650 	 -0.8177567000 	 -2.6590630000 
1216.60 	 225.0147000 	 2.340650 	 -0.8187866000 	 -2.6605030000 
1216.80 	 225.0226000 	 2.340650 	 -0.8172004000 	 -2.6586750000 
1217.00 	 225.0258000 	 2.340650 	 -0.8189964000 	 -2.6607580000 
1217.20 	 225.0274000 	 2.340650 	 -0.8171813000 	 -2.6587420000 
1217.40 	 225.0258000 	 2.340650 	 -0.8192062000 	 -2.6609070000 
1217.60 	 225.0226000 	 2.340650 	 -0.8169047000 	 -2.6585130000 
1217.80 	 225.0147000 	 2.340650 	 -0.8193906000 	 -2.6611520000 
1218.00 	 225.0115000 	 2.340650 	 -0.8168793000 	 -2.6585830000 
1218.20 	 225.0067000 	 2.340650 	 -0.8198134000 	 -2.6612380000 
1218.40 	 225.0036000 	 2.340650 	 -0.8166091000 	 -2.6581540000 
1218.60 	 225.0067000 	 2.340650 	 -0.8196608000 	 -2.6613590000 
1218.80 	 225.0067000 	 2.340650 	 -0.8164088000 	 -2.6580810000 
1219.00 	 225.0067000 	 2.340650 	 -0.8198388000 	 -2.6614090000 
1219.20 	 225.0036000 	 2.340650 	 -0.8162658000 	 -2.6581130000 
1219.40 	 225.0036000 	 2.340650 	 -0.8200772000 	 -2.6614510000 
1219.60 	 224.9988000 	 2.340650 	 -0.8161704000 	 -2.6580590000 
1219.80 	 224.9988000 	 2.340650 	 -0.8201154000 	 -2.6614410000 
1220.00 	 224.9988000 	 2.340650 	 -0.8162880000 	 -2.6581190000 
1220.20 	 224.9988000 	 2.340650 	 -0.8200932000 	 -2.6614410000 
1220.40 	 224.9988000 	 2.340650 	 -0.8162975000 	 -2.6582620000 
1220.60 	 224.9988000 	 2.340650 	 -0.8201726000 	 -2.6613330000 
1220.80 	 224.9988000 	 2.340650 	 -0.8161895000 	 -2.6582780000 
1221.00 	 224.9988000 	 2.340650 	 -0.8197212000 	 -2.6611550000 
1221.20 	 224.9972000 	 2.340650 	 -0.8165614000 	 -2.6584850000 
1221.40 	 224.9988000 	 2.340650 	 -0.8196545000 	 -2.6608180000 
1221.60 	 224.9988000 	 2.340650 	 -0.8169015000 	 -2.6586880000 
1221.80 	 224.9988000 	 2.340650 	 -0.8195050000 	 -2.6608150000 
1222.00 	 225.0036000 	 2.340650 	 -0.8168411000 	 -2.6589390000 
1222.20 	 224.9988000 	 2.340650 	 -0.8193524000 	 -2.6606400000 
1222.40 	 224.9988000 	 2.340650 	 -0.8171940000 	 -2.6590160000 
1222.60 	 224.9988000 	 2.340650 	 -0.8191903000 	 -2.6602300000 
1222.80 	 224.9988000 	 2.340650 	 -0.8175087000 	 -2.6593460000 
1223.00 	 224.9988000 	 2.340650 	 -0.8186849000 	 -2.6598640000 
1223.20 	 224.9956000 	 2.340650 	 -0.8176994000 	 -2.6597950000 
1223.40 	 224.9908000 	 2.340650 	 -0.8182557000 	 -2.6596450000 
1223.60 	 224.9908000 	 2.340650 	 -0.8182780000 	 -2.6601120000 
1223.80 	 224.9877000 	 2.340650 	 -0.8180650000 	 -2.6594420000 
1224.00 	 224.9829000 	 2.340650 	 -0.8182812000 	 -2.6601950000 
1224.20 	 224.9829000 	 2.340650 	 -0.8177980000 	 -2.6592220000 
1224.40 	 224.9829000 	 2.340650 	 -0.8183829000 	 -2.6602750000 
1224.60 	 224.9829000 	 2.340650 	 -0.8177090000 	 -2.6590760000 
1224.80 	 224.9797000 	 2.340650 	 -0.8188947000 	 -2.6606720000 
1225.00 	 224.9797000 	 2.340650 	 -0.8171399000 	 -2.6587300000 
1225.20 	 224.9797000 	 2.340650 	 -0.8191490000 	 -2.6609260000 
1225.40 	 224.9797000 	 2.340650 	 -0.8172734000 	 -2.6588090000 
1225.60 	 224.9765000 	 2.340650 	 -0.8191649000 	 -2.6608310000 
1225.80 	 224.9781000 	 2.340650 	 -0.8167140000 	 -2.6584240000 
1226.00 	 224.9797000 	 2.340650 	 -0.8195591000 	 -2.6613740000 
1226.20 	 224.9749000 	 2.340650 	 -0.8165042000 	 -2.6581760000 
1226.40 	 224.9749000 	 2.340675 	 -0.8198611000 	 -2.6613620000 
1226.60 	 224.9749000 	 2.340700 	 -0.8164183000 	 -2.6579950000 
1226.80 	 224.9749000 	 2.340725 	 -0.8200772000 	 -2.6613590000 
1227.00 	 224.9749000 	 2.340750 	 -0.8163484000 	 -2.6577380000 
1227.20 	 224.9734000 	 2.340750 	 -0.8200741000 	 -2.6613810000 
1227.40 	 224.9749000 	 2.340775 	 -0.8163102000 	 -2.6579730000 
1227.60 	 224.9749000 	 2.340800 	 -0.8200677000 	 -2.6613930000
[truncated: 300,972 more chars]
