# Supplementary material for: Scott Blair Fractional-Type Viscoelastic Behavior of Clear Spruce Wood: Influence of Compression Wood on Power-Law Stiffness Parameters
Source: Materials (Basel). 2024 Nov 9;17(22):5477. doi: 10.3390/ma17225477 (PMC11595321; doi:10.3390/ma17225477)
Supplement: Supplementary file 1 [file materials-17-05477-s001.zip › DATA_MDPI_upload.d/00_29_325.txt]

Bezeichnung: 	 00_29_325 
Bezeichnung Kofler: 	 29 
temperature [deg C] 	 moisture content [%] 	 raw density [kg/m³] 	 width [mm] 	 height [mm] 	 length [mm] 	 creepforce [N] 	 holding time [s] 	 reaction wood [%] 
20 	 12.00 	 498.0 	 15.07 	 15.02 	 240 	 325 	 1800 	 44.82 
-------------- Daten Shimadzu AGX 10 kN & 2 x HBM WA 20 -------------- 
1 _ 1 
Zeit 	 Kraft 	 Weg 	 Ext.1 	 Ext.2 
sec 	 N 	 mm 	 mm 	 mm 
0.00 	 4.6968460 	 0.000000 	 -0.0024636590 	 -0.0031089780 
0.20 	 4.6968460 	 0.002375 	 0.0023110710 	 -0.0001843770 
0.40 	 4.7000250 	 0.005675 	 0.0013351440 	 -0.0015958150 
0.60 	 5.3628290 	 0.009000 	 0.0003655752 	 -0.0021394090 
0.80 	 5.6552890 	 0.012350 	 -0.0010554000 	 0.0001271566 
1.00 	 5.9032440 	 0.015675 	 -0.0009981791 	 -0.0031375890 
1.20 	 6.2068310 	 0.019000 	 0.0024509430 	 0.0008487701 
1.40 	 6.5787630 	 0.022350 	 -0.0041071570 	 -0.0026734670 
1.60 	 6.7456560 	 0.025675 	 0.0023746490 	 -0.0044949850 
1.80 	 6.7774450 	 0.029000 	 0.0034968060 	 -0.0112215700 
2.00 	 6.8855290 	 0.032350 	 0.0098705290 	 -0.0166924800 
2.20 	 7.0126850 	 0.035675 	 0.0135548900 	 -0.0183900200 
2.40 	 7.0238110 	 0.039025 	 0.0158945700 	 -0.0339539800 
2.60 	 7.0810320 	 0.042350 	 0.0250371300 	 -0.0376097400 
2.80 	 7.2097780 	 0.045675 	 0.0227896400 	 -0.0458399500 
3.00 	 7.2828930 	 0.049000 	 0.0308577200 	 -0.0503953300 
3.20 	 7.4259440 	 0.052350 	 0.0322151200 	 -0.0562985700 
3.40 	 7.4958800 	 0.055675 	 0.0391515100 	 -0.0656700100 
3.60 	 7.5769420 	 0.059025 	 0.0441805500 	 -0.0675010700 
3.80 	 7.6595940 	 0.062350 	 0.0451819100 	 -0.0775750500 
4.00 	 7.7358880 	 0.065675 	 0.0550460800 	 -0.0796794900 
4.20 	 7.8566870 	 0.069000 	 0.0549411800 	 -0.0883038900 
4.40 	 7.9441070 	 0.072350 	 0.0626373300 	 -0.0935014100 
4.60 	 7.9997380 	 0.075675 	 0.0679493000 	 -0.0984478000 
4.80 	 8.1110000 	 0.079000 	 0.0717512700 	 -0.1104259000 
5.00 	 8.2095460 	 0.082350 	 0.0829792000 	 -0.1116212000 
5.20 	 8.2572300 	 0.085675 	 0.0810464200 	 -0.1221498000 
5.40 	 8.4034610 	 0.089025 	 0.0915432000 	 -0.1263396000 
5.60 	 8.4368390 	 0.092350 	 0.0945599900 	 -0.1350371000 
5.80 	 8.5099530 	 0.095675 	 0.1018556000 	 -0.1438745000 
6.00 	 8.5179010 	 0.099000 	 0.1079623000 	 -0.1500193000 
6.20 	 8.5846590 	 0.102350 	 0.1115672000 	 -0.1610565000 
6.40 	 8.6832050 	 0.105675 	 0.1223564000 	 -0.1664225000 
6.60 	 8.7563200 	 0.109025 	 0.1223596000 	 -0.1730410000 
6.80 	 8.8596340 	 0.112350 	 0.1315339000 	 -0.1780319000 
7.00 	 9.0122220 	 0.115675 	 0.1329740000 	 -0.1824315000 
7.20 	 9.1362000 	 0.119000 	 0.1391824000 	 -0.1910527000 
7.40 	 9.2093150 	 0.122350 	 0.1482423000 	 -0.1948198000 
7.60 	 9.1664000 	 0.125675 	 0.1525052000 	 -0.2111530000 
7.80 	 9.2522310 	 0.129000 	 0.1624807000 	 -0.2127298000 
8.00 	 9.2760730 	 0.132350 	 0.1657518000 	 -0.2239958000 
8.20 	 9.3730290 	 0.135675 	 0.1750533000 	 -0.2310212000 
8.40 	 9.5256170 	 0.139000 	 0.1785787000 	 -0.2338537000 
8.60 	 9.5733000 	 0.142350 	 0.1849047000 	 -0.2441279000 
8.80 	 9.5812480 	 0.145675 	 0.1934274000 	 -0.2489440000 
9.00 	 9.7386050 	 0.149000 	 0.1952489000 	 -0.2584203000 
9.20 	 9.8435090 	 0.152350 	 0.2050591000 	 -0.2607632000 
9.40 	 9.8450980 	 0.155675 	 0.2080250000 	 -0.2714443000 
9.60 	 9.9468230 	 0.159000 	 0.2167861000 	 -0.2802181000 
9.80 	 10.0421900 	 0.162350 	 0.2221839000 	 -0.2826341000 
9.85 	 10.0263000 	 0.163250 	 0.2236843000 	 -0.2872531000 
10.05 	 10.9116200 	 0.216625 	 0.2907658000 	 -0.3691451000 
10.25 	 13.2449500 	 0.419650 	 0.7904752000 	 -0.8425363000 
10.45 	 33.8379600 	 0.681400 	 0.8514150000 	 -1.1887930000 
10.65 	 39.1642300 	 0.699025 	 0.8251445000 	 -1.2128070000 
10.85 	 38.9162700 	 0.700200 	 0.8300336000 	 -1.2098310000 
11.05 	 44.1916800 	 0.784275 	 0.7671134000 	 -1.2682850000 
11.25 	 52.2152600 	 0.839900 	 0.7114697000 	 -1.3260810000 
11.45 	 56.0840000 	 0.896525 	 0.6717014000 	 -1.3611920000 
11.65 	 64.2013500 	 0.974400 	 0.6017590000 	 -1.4333310000 
11.85 	 69.6563700 	 1.026800 	 0.5579599000 	 -1.4708710000 
12.05 	 75.9538000 	 1.091375 	 0.5000782000 	 -1.5316230000 
12.25 	 82.3672600 	 1.153875 	 0.4470412000 	 -1.5838020000 
12.45 	 88.6376700 	 1.215425 	 0.3944937000 	 -1.6412580000 
12.65 	 94.9239700 	 1.276675 	 0.3404617000 	 -1.6929720000 
12.85 	 101.3041000 	 1.338125 	 0.2896055000 	 -1.7428810000 
13.05 	 107.6460000 	 1.398025 	 0.2349377000 	 -1.7981470000 
13.25 	 113.8719000 	 1.457525 	 0.1867453000 	 -1.8450320000 
13.45 	 120.1455000 	 1.516675 	 0.1330217000 	 -1.8969380000 
13.65 	 126.3523000 	 1.574800 	 0.0849882700 	 -1.9541170000 
13.85 	 132.6513000 	 1.632250 	 0.0336806000 	 -2.0018130000 
14.05 	 139.0505000 	 1.689325 	 -0.0212287900 	 -2.0584420000 
14.25 	 145.4083000 	 1.745275 	 -0.0688775400 	 -2.1045430000 
14.45 	 151.7296000 	 1.801725 	 -0.1195844000 	 -2.1560290000 
14.65 	 158.1764000 	 1.858300 	 -0.1718489000 	 -2.2070190000 
14.85 	 164.5438000 	 1.914550 	 -0.2261480000 	 -2.2620580000 
15.05 	 171.0701000 	 1.970975 	 -0.2742767000 	 -2.3165320000 
15.25 	 177.5773000 	 2.026600 	 -0.3242779000 	 -2.3592090000 
15.45 	 183.9813000 	 2.081625 	 -0.3799470000 	 -2.4145920000 
15.65 	 190.3709000 	 2.136875 	 -0.4278088000 	 -2.4608070000 
15.85 	 196.8400000 	 2.192475 	 -0.4809157000 	 -2.5146930000 
16.05 	 203.3568000 	 2.247300 	 -0.5258115000 	 -2.5644240000 
16.25 	 209.7845000 	 2.302250 	 -0.5773258000 	 -2.6158840000 
16.45 	 216.3458000 	 2.357200 	 -0.6291485000 	 -2.6680600000 
16.65 	 222.7974000 	 2.411100 	 -0.6744735000 	 -2.7122090000 
16.85 	 229.0964000 	 2.465400 	 -0.7295163000 	 -2.7725630000 
17.05 	 235.6513000 	 2.520400 	 -0.7781188000 	 -2.8174660000 
17.25 	 242.1967000 	 2.574675 	 -0.8295314000 	 -2.8720190000 
17.45 	 248.6467000 	 2.628700 	 -0.8805466000 	 -2.9221630000 
17.65 	 255.1206000 	 2.682475 	 -0.9257030000 	 -2.9731400000 
17.85 	 261.5913000 	 2.736150 	 -0.9796906000 	 -3.0258910000 
18.05 	 268.1017000 	 2.789925 	 -1.0252730000 	 -3.0731740000 
18.25 	 274.6026000 	 2.843325 	 -1.0759930000 	 -3.1261380000 
18.45 	 281.0494000 	 2.896525 	 -1.1202460000 	 -3.1742130000 
18.65 	 287.5773000 	 2.949700 	 -1.1717800000 	 -3.2260640000 
18.85 	 293.9701000 	 3.003175 	 -1.2225180000 	 -3.2766340000 
19.05 	 300.5902000 	 3.056750 	 -1.2700110000 	 -3.3225410000 
19.25 	 307.0275000 	 3.109300 	 -1.3195860000 	 -3.3751390000 
19.45 	 313.4108000 	 3.162575 	 -1.3652670000 	 -3.4241330000 
19.65 	 319.9514000 	 3.216375 	 -1.4179450000 	 -3.4838770000 
19.75 	 323.2702000 	 3.243125 	 -1.4421180000 	 -3.5075890000 
19.85 	 326.0771000 	 3.257250 	 -1.4584190000 	 -3.5250630000 
20.05 	 326.0168000 	 3.258825 	 -1.4662740000 	 -3.5289640000 
20.25 	 325.2633000 	 3.258300 	 -1.4695710000 	 -3.5325400000 
20.45 	 324.7817000 	 3.258250 	 -1.4664270000 	 -3.5302510000 
20.65 	 324.4305000 	 3.258300 	 -1.4677970000 	 -3.5337640000 
20.85 	 324.0760000 	 3.258725 	 -1.4667160000 	 -3.5312430000 
21.05 	 323.7693000 	 3.259275 	 -1.4685660000 	 -3.5329720000 
21.25 	 323.5928000 	 3.259900 	 -1.4669420000 	 -3.5346190000 
21.45 	 323.5531000 	 3.260825 	 -1.4640050000 	 -3.5344120000 
21.65 	 323.4800000 	 3.261825 	 -1.4709500000 	 -3.5375950000 
21.85 	 323.3576000 	 3.262900 	 -1.4688650000 	 -3.5364630000 
22.05 	 323.2988000 	 3.264050 	 -1.4721930000 	 -3.5420770000 
22.25 	 323.3210000 	 3.265225 	 -1.4713190000 	 -3.5419110000 
22.45 	 323.2384000 	 3.266450 	 -1.4730360000 	 -3.5445310000 
22.65 	 323.2574000 	 3.267700 	 -1.4748100000 	 -3.5474270000 
22.85 	 323.1780000 	 3.268950 	 -1.4744730000 	 -3.5465500000 
23.05 	 323.2288000 	 3.270225 	 -1.4793650000 	 -3.5517630000 
23.25 	 323.2288000 	 3.271475 	 -1.4762850000 	 -3.5499640000 
23.45 	 323.2559000 	 3.272750 	 -1.4765010000 	 -3.5542680000 
23.65 	 323.2654000 	 3.274025 	 -1.4807730000 	 -3.5560420000 
23.85 	 323.2431000 	 3.275275 	 -1.4816860000 	 -3.5564360000 
24.05 	 323.3353000 	 3.276525 	 -1.4843970000 	 -3.5606730000 
24.25 	 323.3353000 	 3.277700 	 -1.4825310000 	 -3.5590740000 
24.45 	 323.3830000 	 3.278825 	 -1.4874520000 	 -3.5637920000 
24.65 	 323.2400000 	 3.280050 	 -1.4854300000 	 -3.5625840000 
24.85 	 323.2574000 	 3.281275 	 -1.4893210000 	 -3.5654070000 
25.05 	 323.2813000 	 3.282500 	 -1.4891340000 	 -3.5659530000 
25.25 	 323.3067000 	 3.283700 	 -1.4895060000 	 -3.5656520000 
25.45 	 323.3369000 	 3.284875 	 -1.4920970000 	 -3.5693140000 
25.65 	 323.3687000 	 3.286025 	 -1.4856970000 	 -3.5672030000 
25.85 	 323.4084000 	 3.287125 	 -1.4921470000 	 -3.5726710000 
26.05 	 323.4482000 	 3.288175 	 -1.4926820000 	 -3.5702670000 
26.25 	 323.4927000 	 3.289200 	 -1.4965570000 	 -3.5733030000 
26.45 	 323.5404000 	 3.290175 	 -1.4966460000 	 -3.5731860000 
26.65 	 323.5849000 	 3.291100 	 -1.4955140000 	 -3.5725880000 
26.85 	 323.6278000 	 3.292000 	 -1.4999230000 	 -3.5761360000 
27.05 	 323.6660000 	 3.292825 	 -1.4975420000 	 -3.5736310000 
27.25 	 323.7041000 	 3.293650 	 -1.5016240000 	 -3.5778900000 
27.45 	 323.7390000 	 3.294425 	 -1.5000180000 	 -3.5766950000 
27.65 	 323.7724000 	 3.295150 	 -1.5024030000 	 -3.5783740000 
27.85 	 323.8010000 	 3.295850 	 -1.5034100000 	 -3.5787270000 
28.05 	 323.8249000 	 3.296550 	 -1.5017100000 	 -3.5777890000 
28.25 	 323.8424000 	 3.297200 	 -1.5064430000 	 -3.5812820000 
28.45 	 323.8551000 	 3.297850 	 -1.5031500000 	 -3.5786950000 
28.65 	 323.8678000 	 3.298475 	 -1.5074030000 	 -3.5828140000 
28.85 	 323.8789000 	 3.299100 	 -1.5041700000 	 -3.5820520000 
29.05 	 323.8900000 	 3.299725 	 -1.5063060000 	 -3.5826870000 
29.25 	 323.8980000 	 3.300350 	 -1.5080260000 	 -3.5843590000 
29.45 	 323.9044000 	 3.300975 	 -1.5050160000 	 -3.5876430000 
29.65 	 323.9059000 	 3.301575 	 -1.5095420000 	 -3.5913050000 
29.85 	 323.9059000 	 3.302125 	 -1.5075430000 	 -3.5880090000 
30.05 	 323.9059000 	 3.302725 	 -1.5109830000 	 -3.5903420000 
30.25 	 323.9107000 	 3.303300 	 -1.5096090000 	 -3.5893890000 
30.45 	 323.9139000 	 3.303875 	 -1.5104680000 	 -3.5889280000 
30.65 	 323.9171000 	 3.304475 	 -1.5127790000 	 -3.5909620000 
30.85 	 323.9218000 	 3.305025 	 -1.5089700000 	 -3.5884030000 
31.05 	 323.9298000 	 3.305600 	 -1.5129570000 	 -3.5913340000 
31.25 	 323.9330000 	 3.306175 	 -1.5117840000 	 -3.5889470000 
31.45 	 323.9441000 	 3.306725 	 -1.5139170000 	 -3.5906350000 
31.65 	 323.9536000 	 3.307275 	 -1.5145620000 	 -3.5913400000 
31.85 	 323.9663000 	 3.307775 	 -1.5106200000 	 -3.5903770000 
32.05 	 323.9775000 	 3.308325 	 -1.5165810000 	 -3.5942010000 
32.25 	 323.9886000 	 3.308825 	 -1.5133950000 	 -3.5920330000 
32.45 	 324.0013000 	 3.309325 	 -1.5174420000 	 -3.5954570000 
32.65 	 324.0156000 	 3.309800 	 -1.5137130000 	 -3.5942430000 
32.85 	 324.0284000 	 3.310300 	 -1.5173090000 	 -3.5956190000 
33.05 	 324.0395000 	 3.310775 	 -1.5143300000 	 -3.5968650000 
33.25 	 324.0522000 	 3.311250 	 -1.5157030000 	 -3.5950980000 
33.45 	 324.0585000 	 3.311725 	 -1.5155630000 	 -3.5988650000 
33.65 	 324.0681000 	 3.312175 	 -1.5167010000 	 -3.5961370000 
33.85 	 324.0728000 	 3.312650 	 -1.5140980000 	 -3.5994310000 
34.05 	 324.0792000 	 3.313075 	 -1.5173850000 	 -3.5985820000 
34.25 	 324.0808000 	 3.313550 	 -1.5151660000 	 -3.5993700000 
34.45 	 324.0824000 	 3.314000 	 -1.5191940000 	 -3.6006710000 
34.65 	 324.0903000 	 3.314450 	 -1.5173370000 	 -3.5987760000 
34.85 	 324.0983000 	 3.314900 	 -1.5221310000 	 -3.6041390000 
35.05 	 324.1110000 	 3.315325 	 -1.5177820000 	 -3.6015000000 
35.25 	 324.1205000 	 3.315775 	 -1.5194190000 	 -3.6047330000 
35.45 	 324.1301000 	 3.316225 	 -1.5186820000 	 -3.6044470000 
35.65 	 324.1396000 	 3.316650 	 -1.5207100000 	 -3.6033540000 
35.85 	 324.1459000 	 3.317075 	 -1.5244420000 	 -3.6067040000 
36.05 	 324.1539000 	 3.317500 	 -1.5215620000 	 -3.6054390000 
36.25 	 324.1571000 	 3.317925 	 -1.5267940000 	 -3.6091870000 
36.45 	 324.1619000 	 3.318325 	 -1.5244200000 	 -3.6066250000 
36.65 	 324.1619000 	 3.318750 	 -1.5272940000 	 -3.6092120000 
36.85 	 324.1635000 	 3.319150 	 -1.5266670000 	 -3.6086780000 
37.05 	 324.1650000 	 3.319575 	 -1.5264960000 	 -3.6086940000 
37.25 	 324.1650000 	 3.319975 	 -1.5291280000 	 -3.6113610000 
37.45 	 324.1698000 	 3.320400 	 -1.5226780000 	 -3.6086180000 
37.65 	 324.1730000 	 3.320800 	 -1.5293470000 	 -3.6122730000 
37.85 	 324.1809000 	 3.321200 	 -1.5265810000 	 -3.6107760000 
38.05 	 324.1873000 	 3.321625 	 -1.5275920000 	 -3.6118600000 
38.25 	 324.1968000 	 3.322025 	 -1.5303960000 	 -3.6130140000 
38.45 	 324.2079000 	 3.322400 	 -1.5286100000 	 -3.6115200000 
38.65 	 324.2159000 	 3.322800 	 -1.5320650000 	 -3.6149060000 
38.85 	 324.2222000 	 3.323175 	 -1.5281870000 	 -3.6121690000 
39.05 	 324.2286000 	 3.323575 	 -1.5280250000 	 -3.6156300000 
39.25 	 324.2365000 	 3.323950 	 -1.5247920000 	 -3.6136180000 
39.45 	 324.2445000 	 3.324325 	 -1.5288390000 	 -3.6143680000 
39.65 	 324.2524000 	 3.324700 	 -1.5287720000 	 -3.6161930000 
39.85 	 324.2636000 	 3.325050 	 -1.5296970000 	 -3.6144610000 
40.05 	 324.2747000 	 3.325425 	 -1.5336890000 	 -3.6184760000 
40.25 	 324.2874000 	 3.325775 	 -1.5290900000 	 -3.6154680000 
40.45 	 324.2985000 	 3.326125 	 -1.5296110000 	 -3.6186030000 
40.65 	 324.3112000 	 3.326475 	 -1.5284670000 	 -3.6183290000 
40.85 	 324.3192000 	 3.326800 	 -1.5263050000 	 -3.6178490000 
41.05 	 324.3271000 	 3.327150 	 -1.5359720000 	 -3.6204340000 
41.25 	 324.3303000 	 3.327475 	 -1.5329520000 	 -3.6175760000 
41.45 	 324.3303000 	 3.327800 	 -1.5369160000 	 -3.6211970000 
41.65 	 324.3351000 	 3.328125 	 -1.5349520000 	 -3.6191460000 
41.85 	 324.3383000 	 3.328450 	 -1.5349070000 	 -3.6210470000 
42.05 	 324.3415000 	 3.328775 	 -1.5372850000 	 -3.6217310000 
42.25 	 324.3462000 	 3.329100 	 -1.5311720000 	 -3.6202180000 
42.45 	 324.3526000 	 3.329425 	 -1.5393480000 	 -3.6235900000 
42.65 	 324.3542000 	 3.329750 	 -1.5290010000 	 -3.6205550000 
42.85 	 324.3621000 	 3.330075 	 -1.5381210000 	 -3.6234700000 
43.05 	 324.3637000 	 3.330375 	 -1.5376820000 	 -3.6224870000 
43.25 	 324.3701000 	 3.330675 	 -1.5362520000 	 -3.6223250000 
43.45 	 324.3780000 	 3.331000 	 -1.5392110000 	 -3.6247630000 
43.65 	 324.3875000 	 3.331300 	 -1.5358990000 	 -3.6222710000 
43.85 	 324.3971000 	 3.331600 	 -1.5401810000 	 -3.6262160000 
44.05 	 324.4050000 	 3.331900 	 -1.5373290000 	 -3.6239430000 
44.25 	 324.4130000 	 3.332200 	 -1.5400310000 	 -3.6262260000 
44.45 	 324.4209000 	 3.332475 	 -1.5392490000 	 -3.6269410000 
44.65 	 324.4241000 	 3.332775 	 -1.5384960000 	 -3.6253800000 
44.85 	 324.4289000 	 3.333050 	 -1.5420600000 	 -3.6280350000 
45.05 	 324.4320000 	 3.333325 	 -1.5395550000 	 -3.6250150000 
45.25 	 324.4384000 	 3.333600 	 -1.5434740000 	 -3.6284450000 
45.45 	 324.4432000 	 3.333875 	 -1.5376820000 	 -3.6265470000 
45.65 	 324.4480000 	 3.334150 	 -1.5427370000 	 -3.6277100000 
45.85 	 324.4527000 	 3.334425 	 -1.5435890000 	 -3.6293920000 
46.05 	 324.4559000 	 3.334700 	 -1.5415380000 	 -3.6273770000 
46.25 	 324.4607000 	 3.334975 	 -1.5452420000 	 -3.6306100000 
46.45 	 324.4686000 	 3.335225 	 -1.5417580000 	 -3.6276020000 
46.65 	 324.4718000 	 3.335500 	 -1.5450100000 	 -3.6320370000 
46.85 	 324.4766000 	 3.335750 	 -1.5434460000 	 -3.6313030000 
47.05 	 324.4797000 	 3.336000 	 -1.5436170000 	 -3.6308890000 
47.25 	 324.4829000 	 3.336275 	 -1.5456870000 	 -3.6331750000 
47.45 	 324.4845000 	 3.336525 	 -1.5426160000 	 -3.6304280000 
47.65 	 324.4877000 	 3.336775 	 -1.5471010000 	 -3.6338390000 
47.85 	 324.4909000 	 3.337025 	 -1.5440530000 	 -3.6324760000 
48.05 	 324.4956000 	 3.337275 	 -1.5403180000 	 -3.6334070000 
48.25 	 324.4972000 	 3.337525 	 -1.5467520000 	 -3.6339700000 
48.45 	 324.4988000 	 3.337775 	 -1.5452990000 	 -3.6327140000 
48.65 	 324.5020000 	 3.338000 	 -1.5489010000 	 -3.6363380000 
48.85 	 324.5036000 	 3.338250 	 -1.5453530000 	 -3.6332350000 
49.05 	 324.4988000 	 3.338500 	 -1.5488620000 	 -3.6360930000 
49.25 	 324.4988000 	 3.338750 	 -1.5469680000 	 -3.6345550000 
49.45 	 324.4956000 	 3.339000 	 -1.5478670000 	 -3.6345930000 
49.65 	 324.4956000 	 3.339250 	 -1.5491680000 	 -3.6360040000 
49.85 	 324.4956000 	 3.339500 	 -1.5466880000 	 -3.6335470000 
50.05 	 324.4956000 	 3.339750 	 -1.5505540000 	 -3.6367990000 
50.25 	 324.4988000 	 3.340000 	 -1.5472600000 	 -3.6337760000 
50.45 	 324.4988000 	 3.340225 	 -1.5502550000 	 -3.6362110000 
50.65 	 324.5036000 	 3.340475 	 -1.5488470000 	 -3.6353780000 
50.85 	 324.5068000 	 3.340725 	 -1.5488080000 	 -3.6356190000 
51.05 	 324.5147000 	 3.340975 	 -1.5509640000 	 -3.6376250000 
51.25 	 324.5195000 	 3.341200 	 -1.5481250000 	 -3.6346910000 
51.45 	 324.5243000 	 3.341450 	 -1.5519650000 	 -3.6380890000 
51.65 	 324.5354000 	 3.341675 	 -1.5476700000 	 -3.6356670000 
51.85 	 324.5385000 	 3.341900 	 -1.5511390000 	 -3.6370340000 
52.05 	 324.5433000 	 3.342125 	 -1.5505980000 	 -3.6378830000 
52.25 	 324.5465000 	 3.342350 	 -1.5499620000 	 -3.6358550000 
52.45 	 324.5544000 	 3.342575 	 -1.5535960000 	 -3.6390940000 
52.65 	 324.5576000 	 3.342800 	 -1.5505000000 	 -3.6358670000 
52.85 	 324.5576000 	 3.343000 	 -1.5539520000 	 -3.6389350000 
53.05 	 324.5624000 	 3.343225 	 -1.5519490000 	 -3.6371360000 
53.25 	 324.5624000 	 3.343450 	 -1.5528900000 	 -3.6376950000 
53.45 	 324.5656000 	 3.343650 	 -1.5541970000 	 -3.6390140000 
53.65 	 324.5656000 	 3.343875 	 -1.5517650000 	 -3.6367700000 
53.85 	 324.5688000 	 3.344075 	 -1.5554300000 	 -3.6398410000 
54.05 	 324.5703000 	 3.344300 	 -1.5518700000 	 -3.6373360000 
54.25 	 324.5751000 	 3.344500 	 -1.5546290000 	 -3.6401340000 
54.45 	 324.5815000 	 3.344700 	 -1.5520640000 	 -3.6396730000 
54.65 	 324.5862000 	 3.344925 	 -1.5510370000 	 -3.6389860000 
54.85 	 324.5894000 	 3.345125 	 -1.5557480000 	 -3.6414780000 
55.05 	 324.5894000 	 3.345325 	 -1.5528230000 	 -3.6387160000 
55.25 	 324.5942000 	 3.345525 	 -1.5559320000 	 -3.6420760000 
55.45 	 324.5894000 	 3.345725 	 -1.5534780000 	 -3.6393450000 
55.65 	 324.5894000 	 3.345925 	 -1.5556020000 	 -3.6410620000 
55.85 	 324.5894000 	 3.346125 	 -1.5548740000 	 -3.6413320000 
56.05 	 324.5894000 	 3.346325 	 -1.5544540000 	 -3.6403750000 
56.25 	 324.5862000 	 3.346525 	 -1.5573760000 	 -3.6429980000 
56.45 	 324.5862000 	 3.346725 	 -1.5536630000 	 -3.6401340000 
56.65 	 324.5894000 	 3.346925 	 -1.5577320000 	 -3.6431760000 
56.85 	 324.5942000 	 3.347125 	 -1.5555480000 	 -3.6414840000 
57.05 	 324.5958000 	 3.347325 	 -1.5564730000 	 -3.6422220000 
57.25 	 324.6021000 	 3.347525 	 -1.5564380000 	 -3.6429980000 
57.45 	 324.6053000 	 3.347725 	 -1.5553440000 	 -3.6412810000 
57.65 	 324.6101000 	 3.347925 	 -1.5587840000 	 -3.6445210000 
57.85 	 324.6133000 	 3.348100 	 -1.5552490000 	 -3.6414050000 
58.05 	 324.6133000 	 3.348275 	 -1.5585930000 	 -3.6442220000 
58.25 	 324.6180000 	 3.348475 	 -1.5529220000 	 -3.6431850000 
58.45 	 324.6180000 	 3.348650 	 -1.5570320000 	 -3.6430640000 
58.65 	 324.6180000 	 3.348850 	 -1.5580500000 	 -3.6447050000 
58.85 	 324.6180000 	 3.349025 	 -1.5561520000 	 -3.6422950000 
59.05 	 324.6180000 	 3.349225 	 -1.5601890000 	 -3.6456110000 
59.25 	 324.6212000 	 3.349400 	 -1.5549600000 	 -3.6426930000 
59.45 	 324.6212000 	 3.349575 	 -1.5575030000 	 -3.6447780000 
59.65 	 324.6212000 	 3.349775 	 -1.5577250000 	 -3.6451150000 
59.85 	 324.6212000 	 3.349950 	 -1.5568000000 	 -3.6440660000 
60.05 	 324.6244000 	 3.350150 	 -1.5595370000 	 -3.6465520000 
60.25 	 324.6244000 	 3.350325 	 -1.5568410000 	 -3.6434360000 
60.45 	 324.6244000 	 3.350500 	 -1.5610630000 	 -3.6464560000 
60.65 	 324.6292000 	 3.350675 	 -1.5591460000 	 -3.6446290000 
60.85 	 324.6292000 	 3.350875 	 -1.5596800000 	 -3.6453880000 
61.05 	 324.6307000 	 3.351050 	 -1.5613680000 	 -3.6466440000 
61.25 	 324.6323000 	 3.351225 	 -1.5581860000 	 -3.6445650000 
61.45 	 324.6403000 	 3.351400 	 -1.5610630000 	 -3.6477980000 
61.65 	 324.6451000 	 3.351575 	 -1.5594040000 	 -3.6446950000 
61.85 	 324.6482000 	 3.351750 	 -1.5614540000 	 -3.6472100000 
62.05 	 324.6546000 	 3.351925 	 -1.5610000000 	 -3.6463260000 
62.25 	 324.6562000 	 3.352100 	 -1.5609360000 	 -3.6455630000 
62.45 	 324.6609000 	 3.352275 	 -1.5632880000 	 -3.6476490000 
62.65 	 324.6609000 	 3.352425 	 -1.5584280000 	 -3.6446220000 
62.85 	 324.6641000 	 3.352575 	 -1.5623250000 	 -3.6480680000 
63.05 	 324.6657000 	 3.352750 	 -1.5603030000 	 -3.6453850000 
63.25 	 324.6641000 	 3.352925 	 -1.5627700000 	 -3.6468920000 
63.45 	 324.6673000 	 3.353075 	 -1.5631170000 	 -3.6475060000 
63.65 	 324.6689000 	 3.353250 	 -1.5613300000 	 -3.6458210000 
63.85 	 324.6768000 	 3.353400 	 -1.5646230000 	 -3.6488370000 
64.05 	 324.6784000 	 3.353575 	 -1.5611900000 	 -3.6458240000 
64.25 	 324.6848000 	 3.353725 	 -1.5645660000 	 -3.6488690000 
64.45 	 324.6880000 	 3.353875 	 -1.5625670000 	 -3.6473150000 
64.65 	 324.6911000 	 3.354025 	 -1.5632180000 	 -3.6478870000 
64.85 	 324.6911000 	 3.354175 	 -1.5638860000 	 -3.6495530000 
65.05 	 324.6911000 	 3.354325 	 -1.5620040000 	 -3.6473430000 
65.25 	 324.6959000 	 3.354475 	 -1.5658890000 	 -3.6508080000 
65.45 	 324.6959000 	 3.354625 	 -1.5611430000 	 -3.6481860000 
65.65 	 324.6959000 	 3.354775 	 -1.5655900000 	 -3.6513550000 
65.85 	 324.6959000 	 3.354925 	 -1.5648050000 	 -3.6516090000 
66.05 	 324.6991000 	 3.355075 	 -1.5644930000 	 -3.6506150000 
66.25 	 324.6959000 	 3.355225 	 -1.5672370000 	 -3.6529100000 
66.45 	 324.6959000 	 3.355375 	 -1.5644840000 	 -3.6506180000 
66.65 	 324.6927000 	 3.355525 	 -1.5681110000 	 -3.6540890000 
66.85 	 324.6880000 	 3.355675 	 -1.5649260000 	 -3.6514250000 
67.05 	 324.6848000 	 3.355825 	 -1.5667340000 	 -3.6530050000 
67.25 	 324.6800000 	 3.355975 	 -1.5659970000 	 -3.6527000000 
67.45 	 324.6768000 	 3.356150 	 -1.5651890000 	 -3.6512920000 
67.65 	 324.6721000 	 3.356300 	 -1.5684510000 	 -3.6542510000 
67.85 	 324.6768000 	 3.356475 	 -1.5650240000 	 -3.6510180000 
68.05 	 324.6768000 	 3.356625 	 -1.5683400000 	 -3.6536470000 
68.25 	 324.6768000 	 3.356775 	 -1.5665850000 	 -3.6525980000 
68.45 	 324.6800000 	 3.356950 	 -1.5664580000 	 -3.6522390000 
68.65 	 324.6800000 	 3.357100 	 -1.5683560000 	 -3.6536880000 
68.85 	 324.6832000 	 3.357250 	 -1.5656530000 	 -3.6507920000 
69.05 	 324.6880000 	 3.357400 	 -1.5694050000 	 -3.6541970000 
69.25 	 324.6911000 	 3.357575 	 -1.5661910000 	 -3.6512440000 
69.45 	 324.6991000 	 3.357700 	 -1.5682860000 	 -3.6531190000 
69.65 	 324.7118000 	 3.357850 	 -1.5676500000 	 -3.6529760000 
69.85 	 324.7150000 	 3.357975 	 -1.5668680000 	 -3.6517050000 
70.05 	 324.7229000 	 3.358125 	 -1.5694650000 	 -3.6543270000 
70.25 	 324.7229000 	 3.358275 	 -1.5654880000 	 -3.6510280000 
70.45 	 324.7229000 	 3.358400 	 -1.5691980000 	 -3.6541140000 
70.65 	 324.7229000 	 3.358525 	 -1.5669410000 	 -3.6519080000 
70.85 	 324.7198000 	 3.358675 	 -1.5681200000 	 -3.6527730000 
71.05 	 324.7229000 	 3.358800 	 -1.5690010000 	 -3.6537390000 
71.25 	 324.7198000 	 3.358925 	 -1.5667340000 	 -3.6520000000 
71.45 	 324.7198000 	 3.359075 	 -1.5704660000 	 -3.6555890000 
71.65 	 324.7198000 	 3.359200 	 -1.5667060000 	 -3.6521240000 
71.85 	 324.7229000 	 3.359350 	 -1.5696530000 	 -3.6543270000 
72.05 	 324.7277000 	 3.359475 	 -1.5687560000 	 -3.6537170000 
72.25 	 324.7309000 	 3.359600 	 -1.5685910000 	 -3.6533360000 
72.45 	 324.7357000 	 3.359750 	 -1.5709650000 	 -3.6554020000 
72.65 	 324.7388000 	 3.359875 	 -1.5674530000 	 -3.6524770000 
72.85 	 324.7388000 	 3.360000 	 -1.5716430000 	 -3.6556240000 
73.05 	 324.7388000 	 3.360125 	 -1.5687750000 	 -3.6527700000 
73.25 	 324.7388000 	 3.360250 	 -1.5709880000 	 -3.6549310000 
73.45 	 324.7357000 	 3.360375 	 -1.5702440000 	 -3.6550680000 
73.65 	 324.7357000 	 3.360500 	 -1.5700400000 	 -3.6542160000 
73.85 	 324.7357000 	 3.360625 	 -1.5725170000 	 -3.6565690000 
74.05 	 324.7309000 	 3.360750 	 -1.5694490000 	 -3.6536980000 
74.25 	 324.7309000 	 3.360900 	 -1.5731750000 	 -3.6570230000 
74.45 	 324.7277000 	 3.361025 	 -1.5701800000 	 -3.6541810000 
74.65 	 324.7261000 	 3.361150 	 -1.5722910000 	 -3.6559650000 
74.85 	 324.7229000 	 3.361300 	 -1.5721830000 	 -3.6559490000 
75.05 	 324.7166000 	 3.361425 	 -1.5709050000 	 -3.6544960000 
75.25 	 324.7134000 	 3.361575 	 -1.5735940000 	 -3.6571950000 
75.45 	 324.7070000 	 3.361700 	 -1.5701420000 	 -3.6541400000 
75.65 	 324.7070000 	 3.361850 	 -1.5741670000 	 -3.6573700000 
75.85 	 324.7070000 	 3.362000 	 -1.5714330000 	 -3.6552460000 
76.05 	 324.7118000 	 3.362150 	 -1.5730630000 	 -3.6562790000 
76.25 	 324.7118000 	 3.362275 	 -1.5730890000 	 -3.6567210000 
76.45 	 324.7150000 	 3.362425 	 -1.5720810000 	 -3.6552750000 
76.65 	 324.7150000 	 3.362550 	 -1.5751780000 	 -3.6580560000 
76.85 	 324.7198000 	 3.362700 	 -1.5716430000 	 -3.6552270000 
77.05 	 324.7229000 	 3.362825 	 -1.5754290000 	 -3.6585400000 
77.25 	 324.7229000 	 3.362975 	 -1.5726410000 	 -3.6558310000 
77.45 	 324.7277000 	 3.363100 	 -1.5744080000 	 -3.6575410000 
77.65 	 324.7277000 	 3.363225 	 -1.5744270000 	 -3.6576490000 
77.85 	 324.7357000 	 3.363375 	 -1.5731430000 	 -3.6560950000 
78.05 	 324.7357000 	 3.363500 	 -1.5756640000 	 -3.6583390000 
78.25 	 324.7388000 	 3.363625 	 -1.5702090000 	 -3.6556240000 
78.45 	 324.7436000 	 3.363750 	 -1.5760070000 	 -3.6590260000 
78.65 	 324.7468000 	 3.363875 	 -1.5731840000 	 -3.6566540000 
78.85 	 324.7515000 	 3.364000 	 -1.5755780000 	 -3.6578690000 
79.05 	 324.7515000 	 3.364125 	 -1.5756350000 	 -3.6584160000 
79.25 	 324.7531000 	 3.364225 	 -1.5739440000 	 -3.6567280000 
79.45 	 324.7515000 	 3.364350 	 -1.5773010000 	 -3.6596650000 
79.65 	 324.7468000 	 3.364475 	 -1.5738490000 	 -3.6566000000 
79.85 	 324.7468000 	 3.364600 	 -1.5772340000 	 -3.6594360000 
80.05 	 324.7436000 	 3.364725 	 -1.5751650000 	 -3.6578720000 
80.25 	 324.7468000 	 3.364850 	 -1.5757400000 	 -3.6582410000 
80.45 	 324.7436000 	 3.364975 	 -1.5768970000 	 -3.6594330000 
80.65 	 324.7468000 	 3.365100 	 -1.5745420000 	 -3.6571880000 
80.85 	 324.7468000 	 3.365225 	 -1.5784770000 	 -3.6605640000 
81.05 	 324.7468000 	 3.365350 	 -1.5750380000 	 -3.6577540000 
81.25 	 324.7468000 	 3.365475 	 -1.5777050000 	 -3.6599450000 
81.45 	 324.7468000 	 3.365600 	 -1.5770280000 	 -3.6596870000 
81.65 	 324.7468000 	 3.365725 	 -1.5759530000 	 -3.6584190000 
81.85 	 324.7468000 	 3.365850 	 -1.5787700000 	 -3.6613750000 
82.05 	 324.7515000 	 3.365975 	 -1.5748980000 	 -3.6583070000 
82.25 	 324.7547000 	 3.366100 	 -1.5785190000 	 -3.6615370000 
82.45 	 324.7547000 	 3.366225 	 -1.5761440000 	 -3.6594230000 
82.65 	 324.7595000 	 3.366325 	 -1.5774950000 	 -3.6603580000 
82.85 	 324.7595000 	 3.366450 	 -1.5780890000 	 -3.6612670000 
83.05 	 324.7627000 	 3.366550 	 -1.5762330000 	 -3.6593850000 
83.25 	 324.7658000 	 3.366675 	 -1.5793130000 	 -3.6624110000 
83.45 	 324.7627000 	 3.366800 	 -1.5760010000 	 -3.6592360000 
83.65 	 324.7627000 	 3.366900 	 -1.5789540000 	 -3.6618040000 
83.85 	 324.7595000 	 3.367025 	 -1.5775870000 	 -3.6608510000 
84.05 	 324.7595000 	 3.367125 	 -1.5776480000 	 -3.6608860000 
84.25 	 324.7595000 	 3.367250 	 -1.5788270000 	 -3.6626340000 
84.45 	 324.7547000 	 3.367375 	 -1.5763160000 	 -3.6598240000 
84.65 	 324.7579000 	 3.367475 	 -1.5800000000 	 -3.6635400000 
84.85 	 324.7547000 	 3.367600 	 -1.5767640000 	 -3.6611910000 
85.05 	 324.7547000 	 3.367725 	 -1.5789790000 	 -3.6631550000 
85.25 	 324.7515000 	 3.367850 	 -1.5784990000 	 -3.6630850000 
85.45 	 324.7515000 	 3.367975 	 -1.5772060000 	 -3.6619540000 
85.65 	 324.7547000 	 3.368075 	 -1.5799430000 	 -3.6644270000 
85.85 	 324.7595000 	 3.368200 	 -1.5767030000 	 -3.6613780000 
86.05 	 324.7627000 	 3.368325 	 -1.5803500000 	 -3.6644360000 
86.25 	 324.7674000 	 3.368425 	 -1.5777300000 	 -3.6621920000 
86.45 	 324.7738000 	 3.368550 	 -1.5793200000 	 -3.6633170000 
86.65 	 324.7754000 	 3.368650 	 -1.5794500000 	 -3.6638040000 
86.85 	 324.7786000 	 3.368750 	 -1.5778700000 	 -3.6619220000 
87.05 	 324.7786000 	 3.368875 	 -1.5805940000 	 -3.6648460000 
87.25 	 324.7817000 	 3.368975 	 -1.5772090000 	 -3.6617180000 
87.45 	 324.7817000 	 3.369075 	 -1.5810650000 	 -3.6645570000 
87.65 	 324.7817000 	 3.369200 	 -1.5785250000 	 -3.6627040000 
87.85 	 324.7817000 	 3.369300 	 -1.5798120000 	 -3.6635940000 
88.05 	 324.7817000 	 3.369400 	 -1.5802730000 	 -3.6643630000 
88.25 	 324.7786000 	 3.369500 	 -1.5787700000 	 -3.6625960000 
88.45 	 324.7786000 	 3.369625 	 -1.5816530000 	 -3.6654760000 
88.65 	 324.7786000 	 3.369725 	 -1.5784610000 	 -3.6624970000 
88.85 	 324.7786000 	 3.369850 	 -1.5818410000 	 -3.6654380000 
89.05 	 324.7817000 	 3.369950 	 -1.5796410000 	 -3.6635810000 
89.25 	 324.7865000 	 3.370050 	 -1.5803590000 	 -3.6639950000 
89.45 	 324.7865000 	 3.370150 	 -1.5818410000 	 -3.6653650000 
89.65 	 324.7881000 	 3.370250 	 -1.5791480000 	 -3.6627070000 
89.85 	 324.7881000 	 3.370350 	 -1.5829210000 	 -3.6658920000 
90.05 	 324.7897000 	 3.370450 	 -1.5795040000 	 -3.6628630000 
90.25 	 324.7897000 	 3.370550 	 -1.5822570000 	 -3.6651170000 
90.45 	 324.7897000 	 3.370650 	 -1.5810900000 	 -3.6643150000 
90.65 	 324.7865000 	 3.370750 	 -1.5806170000 	 -3.6638860000 
90.85 	 324.7817000 	 3.370875 	 -1.5820630000 	 -3.6658600000 
91.05 	 324.7817000 	 3.370975 	 -1.5796410000 	 -3.6629900000 
91.25 	 324.7817000 	 3.371075 	 -1.5834590000 	 -3.6662230000 
91.45 	 324.7786000 	 3.371175 	 -1.5802000000 	 -3.6633680000 
91.65 	 324.7817000 	 3.371275 	 -1.5822470000 	 -3.6651390000 
91.85 	 324.7817000 	 3.371400 	 -1.5767610000 	 -3.6647380000 
92.05 	 324.7865000 	 3.371500 	 -1.5787510000 	 -3.6636160000 
92.25 	 324.7897000 	 3.371600 	 -1.5786110000 	 -3.6662170000 
92.45 	 324.7944000 	 3.371700 	 -1.5749260000 	 -3.6629100000 
92.65 	 324.7944000 	 3.371800 	 -1.5829370000 	 -3.6662360000 
92.85 	 324.7976000 	 3.371900 	 -1.5804770000 	 -3.6637400000 
93.05 	 324.8024000 	 3.372000 	 -1.5822320000 	 -3.6647380000 
93.25 	 324.8024000 	 3.372100 	 -1.5819990000 	 -3.6652570000 
93.45 	 324.8024000 	 3.372200 	 -1.5800440000 	 -3.6629520000 
93.65 	 324.8024000 	 3.372275 	 -1.5837290000 	 -3.6662230000 
93.85 	 324.8056000 	 3.372375 	 -1.5795100000 	 -3.6624910000 
94.05 	 324.8024000 	 3.372475 	 -1.5831820000 	 -3.6657710000 
94.25 	 324.8024000 	 3.372575 	 -1.5811030000 	 -3.6639240000 
94.45 	 324.8024000 	 3.372675 	 -1.5816120000 	 -3.6641500000 
94.65 	 324.8056000 	 3.372750 	 -1.5832900000 	 -3.6657750000 
94.85 	 324.8056000 	 3.372850 	 -1.5803880000 	 -3.6629390000 
95.05 	 324.8056000 	 3.372950 	 -1.5843200000 	 -3.6672240000 
95.25 	 324.8104000 	 3.373050 	 -1.5807720000 	 -3.6642360000 
95.45 	 324.8104000 	 3.373125 	 -1.5837350000 	 -3.6668900000 
95.65 	 324.8104000 	 3.373225 	 -1.5824000000 	 -3.6656730000 
95.85 	 324.8104000 	 3.373325 	 -1.5824290000 	 -3.6653580000 
96.05 	 324.8040000 	 3.373400 	 -1.5845040000 	 -3.6673160000 
96.25 	 324.8024000 	 3.373500 	 -1.5811250000 	 -3.6640170000 
96.45 	 324.7976000 	 3.373600 	 -1.5853210000 	 -3.6679900000 
96.65 	 324.7944000 	 3.373700 	 -1.5777300000 	 -3.6650560000 
96.85 	 324.7944000 	 3.373800 	 -1.5807850000 	 -3.6666840000 
97.05 	 324.7944000 	 3.373900 	 -1.5834590000 	 -3.6665660000 
97.25 	 324.7944000 	 3.374000 	 -1.5787730000 	 -3.6650090000 
97.45 	 324.7944000 	 3.374100 	 -1.5816500000 	 -3.6676310000 
97.65 	 324.7976000 	 3.374200 	 -1.5828830000 	 -3.6646140000 
97.85 	 324.7976000 	 3.374300 	 -1.5864980000 	 -3.6677740000 
98.05 	 324.8024000 	 3.374400 	 -1.5835350000 	 -3.6652850000 
98.25 	 324.8040000 	 3.374475 	 -1.5855920000 	 -3.6667660000 
98.45 	 324.8056000 	 3.374575 	 -1.5853370000 	 -3.6669830000 
98.65 	 324.8072000 	 3.374675 	 -1.5840400000 	 -3.6654660000 
98.85 	 324.8056000 	 3.374775 	 -1.5868570000 	 -3.6684700000 
99.05 	 324.8104000 	 3.374850 	 -1.5834240000 	 -3.6650780000 
99.25 	 324.8104000 	 3.374950 	 -1.5867550000 	 -3.6680250000 
99.45 	 324.8104000 	 3.375050 	 -1.5842880000 	 -3.6661980000 
99.65 	 324.8135000 	 3.375125 	 -1.5851560000 	 -3.6664610000 
99.85 	 324.8135000 	 3.375225 	 -1.5865830000 	 -3.6680950000 
100.05 	 324.8183000 	 3.375300 	 -1.5836650000 	 -3.6657560000 
100.25 	 324.8183000 	 3.375400 	 -1.5873400000 	 -3.6690520000 
100.45 	 324.8183000 	 3.375500 	 -1.5837830000 	 -3.6660860000 
100.65 	 324.8183000 	 3.375575 	 -1.5865930000 	 -3.6683850000 
100.85 	 324.8135000 	 3.375675 	 -1.5857000000 	 -3.6674400000 
101.05 	 324.8135000 	 3.375775 	 -1.5853310000 	 -3.6668560000 
101.25 	 324.8135000 	 3.375850 	 -1.5870790000 	 -3.6688390000 
101.45 	 324.8135000 	 3.375950 	 -1.5843230000 	 -3.6661210000 
101.65 	 324.8135000 	 3.376025 	 -1.5879570000 	 -3.6692680000 
101.85 	 324.8135000 	 3.376125 	 -1.5845080000 	 -3.6664450000 
102.05 	 324.8135000 	 3.376225 	 -1.5868730000 	 -3.6683270000 
102.25 	 324.8135000 	 3.376300 	 -1.5859130000 	 -3.6682060000 
102.45 	 324.8104000 	 3.376400 	 -1.5838080000 	 -3.6667850000 
102.65 	 324.8104000 	 3.376475 	 -1.5849560000 	 -3.6697070000 
102.85 	 324.8104000 	 3.376575 	 -1.5816880000 	 -3.6663410000 
103.05 	 324.8135000 	 3.376650 	 -1.5830550000 	 -3.6694840000 
103.25 	 324.8135000 	 3.376750 	 -1.5836940000 	 -3.6674850000 
103.45 	 324.8183000 	 3.376850 	 -1.5842470000 	 -3.6686330000 
103.65 	 324.8183000 	 3.376925 	 -1.5871140000 	 -3.6690330000 
103.85 	 324.8183000 	 3.377025 	 -1.5856580000 	 -3.6676630000 
104.05 	 324.8151000 	 3.377125 	 -1.5885230000 	 -3.6708960000 
104.25 	 324.8135000 	 3.377200 	 -1.5806290000 	 -3.6677960000 
104.45 	 324.8135000 	 3.377300 	 -1.5882050000 	 -3.6713730000 
104.65 	 324.8135000 	 3.377375 	 -1.5808140000 	 -3.6694560000 
104.85 	 324.8135000 	 3.377475 	 -1.5878520000 	 -3.6705810000 
105.05 	 324.8183000 	 3.377550 	 -1.5883760000 	 -3.6718370000 
105.25 	 324.8183000 	 3.377650 	 -1.5858680000 	 -3.6698470000 
105.45 	 324.8183000 	 3.377750 	 -1.5893840000 	 -3.6735790000 
105.65 	 324.8135000 	 3.377825 	 -1.5840440000 	 -3.6701770000 
105.85 	 324.8120000 	 3.377925 	 -1.5847460000 	 -3.6728670000 
106.05 	 324.8056000 	 3.378000 	 -1.5874930000 	 -3.6717000000 
106.25 	 324.8024000 	 3.378100 	 -1.5874040000 	 -3.6712650000 
106.45 	 324.7976000 	 3.378200 	 -1.5869550000 	 -3.6732610000 
106.65 	 324.7897000 	 3.378300 	 -1.5855760000 	 -3.6701550000 
106.85 	 324.7897000 	 3.378400 	 -1.5906870000 	 -3.6739250000 
107.05 	 324.7897000 	 3.378500 	 -1.5862690000 	 -3.6708510000 
107.25 	 324.7944000 	 3.378600 	 -1.5898000000 	 -3.6731240000 
107.45 	 324.7944000 	 3.378700 	 -1.5890180000 	 -3.6725870000 
107.65 	 324.7976000 	 3.378800 	 -1.5871620000 	 -3.6711760000 
107.85 	 324.7976000 	 3.378900 	 -1.5906780000 	 -3.6741570000 
108.05 	 324.7976000 	 3.379000 	 -1.5867140000 	 -3.6705940000 
108.25 	 324.7976000 	 3.379100 	 -1.5865710000 	 -3.6741000000 
108.45 	 324.8040000 	 3.379200 	 -1.5843610000 	 -3.6716750000 
108.65 	 324.8104000 	 3.379300 	 -1.5838150000 	 -3.6723170000 
108.85 	 324.8151000 	 3.379375 	 -1.5862850000 	 -3.6724250000 
109.05 	 324.8215000 	 3.379475 	 -1.5818020000 	 -3.6703810000 
109.25 	 324.8215000 	 3.379550 	 -1.5895330000 	 -3.6736200000 
109.45 	 324.8262000 	 3.379650 	 -1.5823710000 	 -3.6701110000 
109.65 	 324.8262000 	 3.379725 	 -1.5912910000 	 -3.6733410000 
109.85 	 324.8262000 	 3.379825 	 -1.5891390000 	 -3.6713350000 
110.05 	 324.8262000 	 3.379900 	 -1.5902360000 	 -3.6719930000 
110.25 	 324.8215000 	 3.379975 	 -1.5911960000 	 -3.6732200000 
110.45 	 324.8199000 	 3.380075 	 -1.5888470000 	 -3.6718110000 
110.65 	 324.8135000 	 3.380150 	 -1.5927410000 	 -3.6751110000 
110.85 	 324.8135000 	 3.380250 	 -1.5837830000 	 -3.6713600000 
111.05 	 324.8104000 	 3.380350 	 -1.5914850000 	 -3.6734840000 
111.25 	 324.8135000 	 3.380425 	 -1.5900480000 	 -3.6724060000 
111.45 	 324.8135000 	 3.380525 	 -1.5906430000 	 -3.6730640000 
111.65 	 324.8183000 	 3.380600 	 -1.5923560000 	 -3.6750920000 
111.85 	 324.8183000 	 3.380700 	 -1.5893840000 	 -3.6722180000 
112.05 	 324.8183000 	 3.380800 	 -1.5931830000 	 -3.6757310000 
112.25 	 324.8215000 	 3.380875 	 -1.5829400000 	 -3.6730640000 
112.45 	 324.8215000 	 3.380950 	 -1.5882270000 	 -3.6751680000 
112.65 	 324.8262000 	 3.381050 	 -1.5845710000 	 -3.6754610000 
112.85 	 324.8262000 	 3.381125 	 -1.5880870000 	 -3.6737350000 
113.05 	 324.8294000 	 3.381225 	 -1.5910240000 	 -3.6767200000 
113.25 	 324.8326000 	 3.381300 	 -1.5888720000 	 -3.6733310000 
113.45 	 324.8326000 	 3.381375 	 -1.5933550000 	 -3.6768340000 
113.65 	 324.8326000 	 3.381450 	 -1.5910530000 	 -3.6745100000 
113.85 	 324.8326000 	 3.381525 	 -1.5925250000 	 -3.6760200000 
114.05 	 324.8326000 	 3.381625 	 -1.5928710000 	 -3.6765030000 
114.25 	 324.8310000 	 3.381700 	 -1.5910970000 	 -3.6747230000 
114.45 	 324.8294000 	 3.381775 	 -1.5943750000 	 -3.6769100000 
114.65 	 324.8262000 	 3.381850 	 -1.5909450000 	 -3.6736270000 
114.85 	 324.8246000 	 3.381950 	 -1.5943430000 	 -3.6766780000 
115.05 	 324.8215000 	 3.382025 	 -1.5923150000 	 -3.6746030000 
115.25 	 324.8215000 	 3.382125 	 -1.5933640000 	 -3.6750440000 
115.45 	 324.8294000 	 3.382200 	 -1.5942380000 	 -3.6759850000 
115.65 	 324.8294000 	 3.382275 	 -1.5919590000 	 -3.6738900000 
115.85 	 324.8374000 	 3.382350 	 -1.5955230000 	 -3.6774280000 
116.05 	 324.8374000 	 3.382425 	 -1.5920770000 	 -3.6741830000 
116.25 	 324.8374000 	 3.382525 	 -1.5950840000 	 -3.6764810000 
116.45 	 324.8374000 	 3.382600 	 -1.5936280000 	 -3.6753910000 
116.65 	 324.8374000 	 3.382675 	 -1.5936090000 	 -3.6750320000 
116.85 	 324.8326000 	 3.382750 	 -1.5955260000 	 -3.6770180000 
117.05 	 324.8262000 	 3.382825 	 -1.5927760000 	 -3.6739570000 
117.25 	 324.8215000 	 3.382925 	 -1.5964290000 	 -3.6774030000 
117.45 	 324.8183000 	 3.383000 	 -1.5931350000 	 -3.6743710000 
117.65 	 324.8183000 	 3.383100 	 -1.5885420000 	 -3.6766310000 
117.85 	 324.8215000 	 3.383175 	 -1.5922230000 	 -3.6765930000 
118.05 	 324.8262000 	 3.383275 	 -1.5931540000 	 -3.6751140000 
118.25 	 324.8294000 	 3.383350 	 -1.5960530000 	 -3.6779880000 
118.45 	 324.8310000 	 3.383425 	 -1.5862970000 	 -3.6746380000 
118.65 	 324.8326000 	 3.383525 	 -1.5922580000 	 -3.6777970000 
118.85 	 324.8326000 	 3.383600 	 -1.5900230000 	 -3.6754260000 
119.05 	 324.8374000 	 3.383675 	 -1.5921530000 	 -3.6767260000 
119.25 	 324.8374000 	 3.383750 	 -1.5918790000 	 -3.6775840000 
119.45 	 324.8374000 	 3.383825 	 -1.5894130000 	 -3.6751300000 
119.65 	 324.8405000 	 3.383900 	 -1.5926580000 	 -3.6792370000 
119.85 	 324.8453000 	 3.383975 	 -1.5943180000 	 -3.6760430000 
120.05 	 324.8405000 	 3.384050 	 -1.5902810000 	 -3.6784300000 
120.25 	 324.8405000 	 3.384125 	 -1.5955890000 	 -3.6774990000 
120.45 	 324.8374000 	 3.384200 	 -1.5950840000 	 -3.6768150000 
120.65 	 324.8326000 	 3.384275 	 -1.5970990000 	 -3.6792910000 
120.85 	 324.8294000 	 3.384375 	 -1.5944610000 	 -3.6763130000 
121.05 	 324.8294000 	 3.384450 	 -1.5983640000 	 -3.6795170000 
121.25 	 324.8294000 	 3.384525 	 -1.5922450000 	 -3.6774160000 
121.45 	 324.8294000 	 3.384600 	 -1.5973760000 	 -3.6794060000 
121.65 	 324.8294000 	 3.384675 	 -1.5967780000 	 -3.6793070000 
121.85 	 324.8278000 	 3.384775 	 -1.5959900000 	 -3.6782900000 
122.05 	 324.8246000 	 3.384850 	 -1.5983930000 	 -3.6808650000 
122.25 	 324.8199000 	 3.384950 	 -1.5943620000 	 -3.6786530000 
122.45 	 324.8183000 	 3.385025 	 -1.5953380000 	 -3.6814120000 
122.65 	 324.8183000 	 3.385125 	 -1.5961170000 	 -3.6796630000 
122.85 	 324.8183000 	 3.385200 	 -1.5967560000 	 -3.6800670000 
123.05 	 324.8183000 	 3.385300 	 -1.5980970000 	 -3.6814720000 
123.25 	 324.8215000 	 3.385375 	 -1.5953220000 	 -3.6787320000 
123.45 	 324.8215000 	 3.385475 	 -1.5990890000 	 -3.6820700000 
123.65 	 324.8262000 	 3.385550 	 -1.5954650000 	 -3.6790120000 
123.85 	 324.8262000 	 3.385625 	 -1.5982340000 	 -3.6813990000 
124.05 	 324.8294000 	 3.385725 	 -1.5966070000 	 -3.6802290000 
124.25 	 324.8326000 	 3.385800 	 -1.5946070000 	 -3.6795650000 
124.45 	 324.8326000 	 3.385875 	 -1.5988790000 	 -3.6820510000 
124.65 	 324.8326000 	 3.385950 	 -1.5954970000 	 -3.6787700000 
124.85 	 324.8326000 	 3.386050 	 -1.5989780000 	 -3.6822100000 
125.05 	 324.8326000 	 3.386125 	 -1.5962410000 	 -3.6795780000 
125.25 	 324.8326000 	 3.386200 	 -1.5953510000 	 -3.6811230000 
125.45 	 324.8358000 	 3.386275 	 -1.5984470000 	 -3.6811950000 
125.65 	 324.8405000 	 3.386350 	 -1.5972580000 	 -3.6793990000 
125.85 	 324.8405000 	 3.386425 	 -1.5999060000 	 -3.6822540000 
126.05 	 324.8453000 	 3.386500 	 -1.5965880000 	 -3.6792370000 
126.25 	 324.8453000 	 3.386575 	 -1.6001540000 	 -3.6823240000 
126.45 	 324.8405000 	 3.386650 	 -1.5975820000 	 -3.6801560000 
126.65 	 324.8453000 	 3.386725 	 -1.5987010000 	 -3.6809090000 
126.85 	 324.8453000 	 3.386800 	 -1.5996390000 	 -3.6819780000 
127.05 	 324.8453000 	 3.386875 	 -1.5974810000 	 -3.6798000000 
127.25 	 324.8485000 	 3.386950 	 -1.6008250000 	 -3.6829410000 
127.45 	 324.8485000 	 3.387025 	 -1.5969590000 	 -3.6797330000 
127.65 	 324.8533000 	 3.387100 	 -1.6002880000 	 -3.6822570000 
127.85 	 324.8485000 	 3.387175 	 -1.5984310000 	 -3.6808650000 
128.05 	 324.8501000 	 3.387250 	 -1.5986980000 	 -3.6810970000 
128.25 	 324.8533000 	 3.387325 	 -1.6001290000 	 -3.6826130000 
128.45 	 324.8533000 	 3.387375 	 -1.5975790000 	 -3.6800700000 
128.65 	 324.8564000 	 3.387450 	 -1.6011460000 	 -3.6832870000 
128.85 	 324.8564000 	 3.387525 	 -1.5976650000 	 -3.6802130000 
129.05 	 324.8564000 	 3.387600 	 -1.6004850000 	 -3.6825690000 
129.25 	 324.8564000 	 3.387675 	 -1.5993180000 	 -3.6816950000 
129.45 	 324.8564000 	 3.387725 	 -1.5989840000 	 -3.6810490000 
129.65 	 324.8564000 	 3.387800 	 -1.6010030000 	 -3.6831700000 
129.85 	 324.8564000 	 3.387875 	 -1.5980370000 	 -3.6802480000 
130.05 	 324.8564000 	 3.387950 	 -1.6017210000 	 -3.6834690000 
130.25 	 324.8564000 	 3.388025 	 -1.5982790000 	 -3.6807000000 
130.45 	 324.8533000 	 3.388100 	 -1.6008280000 	 -3.6827400000 
130.65 	 324.8485000 	 3.388150 	 -1.5994170000 	 -3.6821080000 
130.85 	 324.8485000 	 3.388225 	 -1.5990290000 	 -3.6813000000 
131.05 	 324.8485000 	 3.388300 	 -1.6005070000 	 -3.6834240000 
131.25 	 324.8485000 	 3.388375 	 -1.5967940000 	 -3.6803690000 
131.45 	 324.8533000 	 3.388450 	 -1.6013690000 	 -3.6835610000 
131.65 	 324.8564000 	 3.388525 	 -1.5989810000 	 -3.6810300000 
131.85 	 324.8564000 	 3.388600 	 -1.6007070000 	 -3.6823460000 
132.05 	 324.8612000 	 3.388675 	 -1.6009430000 	 -3.6828640000 
132.25 	 324.8644000 	 3.388725 	 -1.5991370000 	 -3.6806740000 
132.45 	 324.8707000 	 3.388800 	 -1.6025540000 	 -3.6840060000 
132.65 	 324.8723000 	 3.388850 	 -1.5989970000 	 -3.6806870000 
132.85 	 324.8771000 	 3.388900 	 -1.6016610000 	 -3.6831410000 
133.05 	 324.8739000 	 3.388975 	 -1.6006060000 	 -3.6823400000 
133.25 	 324.8755000 	 3.389025 	 -1.6001350000 	 -3.6814020000 
133.45 	 324.8723000 	 3.389100 	 -1.6023030000 	 -3.6838120000 
133.65 	 324.8691000 	 3.389150 	 -1.5990770000 	 -3.6807730000 
133.85 	 324.8691000 	 3.389200 	 -1.6027260000 	 -3.6843520000 
134.05 	 324.8644000 	 3.389275 	 -1.5995820000 	 -3.6817140000 
134.25 	 324.8644000 	 3.389325 	 -1.6014930000 	 -3.6833290000 
134.45 	 324.8644000 	 3.389400 	 -1.6016200000 	 -3.6834620000 
134.65 	 324.8612000 	 3.389475 	 -1.5998740000 	 -3.6816090000 
134.85 	 324.8644000 	 3.389525 	 -1.6029580000 	 -3.6845330000 
135.05 	 324.8644000 	 3.389600 	 -1.5993690000 	 -3.6813260000 
135.25 	 324.8644000 	 3.389675 	 -1.6027230000 	 -3.6841580000 
135.45 	 324.8644000 	 3.389725 	 -1.6005710000 	 -3.6825440000 
135.65 	 324.8644000 	 3.389800 	 -1.6013340000 	 -3.6828040000 
135.85 	 324.8644000 	 3.389850 	 -1.6017250000 	 -3.6840720000 
136.05 	 324.8644000 	 3.389925 	 -1.5999540000 	 -3.6818500000 
136.25 	 324.8691000 	 3.389975 	 -1.6032950000 	 -3.6849430000 
136.45 	 324.8691000 	 3.390050 	 -1.5997190000 	 -3.6819620000 
136.65 	 324.8691000 	 3.390100 	 -1.6025540000 	 -3.6840920000 
136.85 	 324.8723000 	 3.390150 	 -1.6015780000 	 -3.6834340000 
137.05 	 324.8723000 	 3.390225 	 -1.6008410000 	 -3.6827370000 
137.25 	 324.8707000 	 3.390275 	 -1.6005710000 	 -3.6847910000 
137.45 	 324.8723000 	 3.390350 	 -1.5932370000 	 -3.6816630000 
137.65 	 324.8691000 	 3.390400 	 -1.6032630000 	 -3.6850100000 
137.85 	 324.8691000 	 3.390450 	 -1.6004880000 	 -3.6827090000 
138.05 	 324.8691000 	 3.390525 	 -1.6021890000 	 -3.6840980000 
138.25 	 324.8691000 	 3.390575 	 -1.6015590000 	 -3.6840820000 
138.45 	 324.8691000 	 3.390650 	 -1.5944000000 	 -3.6825880000 
138.65 	 324.8691000 	 3.390700 	 -1.5997380000 	 -3.6855820000 
138.85 	 324.8644000 	 3.390775 	 -1.5986280000 	 -3.6820760000 
139.05 	 324.8644000 	 3.390825 	 -1.6005420000 	 -3.6853220000 
139.25 	 324.8612000 	 3.390900 	 -1.5949820000 	 -3.6833350000 
139.45 	 324.8564000 	 3.390950 	 -1.6022050000 	 -3.6842660000 
139.65 	 324.8564000 	 3.391025 	 -1.6009390000 	 -3.6849530000 
139.85 	 324.8564000 	 3.391100 	 -1.6010820000 	 -3.6833830000 
140.05 	 324.8564000 	 3.391175 	 -1.6036030000 	 -3.6862560000 
140.25 	 324.8564000 	 3.391225 	 -1.6004180000 	 -3.6832650000 
140.45 	 324.8549000 	 3.391300 	 -1.6041790000 	 -3.6864350000 
140.65 	 324.8533000 	 3.391375 	 -1.6016640000 	 -3.6845300000 
140.85 	 324.8485000 	 3.391450 	 -1.6025770000 	 -3.6852960000 
141.05 	 324.8485000 	 3.391525 	 -1.6035880000 	 -3.6865430000 
141.25 	 324.8485000 	 3.391600 	 -1.6011400000 	 -3.6841390000 
141.45 	 324.8501000 	 3.391675 	 -1.6043790000 	 -3.6872200000 
141.65 	 324.8533000 	 3.391750 	 -1.6011210000 	 -3.6844350000 
141.85 	 324.8612000 	 3.391825 	 -1.6038390000 	 -3.6863140000 
142.05 	 324.8644000 	 3.391875 	 -1.6031930000 	 -3.6860180000 
142.25 	 324.8707000 	 3.391950 	 -1.6018710000 	 -3.6849090000 
142.45 	 324.8723000 	 3.392000 	 -1.6046020000 	 -3.6875030000 
142.65 	 324.8771000 	 3.392050 	 -1.6011400000 	 -3.6842850000 
142.85 	 324.8803000 	 3.392125 	 -1.6046780000 	 -3.6874800000 
143.05 	 324.8803000 	 3.392175 	 -1.6018840000 	 -3.6854110000 
143.25 	 324.8850000 	 3.392225 	 -1.6023410000 	 -3.6864540000 
143.45 	 324.8835000 	 3.392275 	 -1.6027700000 	 -3.6872450000 
143.65 	 324.8803000 	 3.392350 	 -1.5955000000 	 -3.6854140000 
143.85 	 324.8771000 	 3.392400 	 -1.6049960000 	 -3.6884430000 
144.05 	 324.8723000 	 3.392450 	 -1.6013940000 	 -3.6852870000 
144.25 	 324.8723000 	 3.392525 	 -1.6037430000 	 -3.6877700000 
144.45 	 324.8723000 	 3.392575 	 -1.5974740000 	 -3.6868570000 
144.65 	 324.8771000 	 3.392625 	 -1.5983930000 	 -3.6861450000 
144.85 	 324.8771000 	 3.392700 	 -1.6047540000 	 -3.6883960000 
145.05 	 324.8771000 	 3.392750 	 -1.5971150000 	 -3.6850930000 
145.25 	 324.8771000 	 3.392825 	 -1.5984820000 	 -3.6885670000 
145.45 	 324.8771000 	 3.392875 	 -1.6014390000 	 -3.6853250000 
145.65 	 324.8723000 	 3.392925 	 -1.5992070000 	 -3.6872770000 
145.85 	 324.8723000 	 3.393000 	 -1.6029100000 	 -3.6876490000 
146.05 	 324.8723000 	 3.393050 	 -1.6022430000 	 -3.6859510000 
146.25 	 324.8723000 	 3.393125 	 -1.6049480000 	 -3.6891370000 
146.45 	 324.8691000 	 3.393175 	 -1.5955350000 	 -3.6858370000 
146.65 	 324.8691000 	 3.393225 	 -1.6006280000 	 -3.6886630000 
146.85 	 324.8691000 	 3.393300 	 -1.6007360000 	 -3.6866700000 
147.05 	 324.8691000 	 3.393350 	 -1.6041560000 	 -3.6872740000 
147.25 	 324.8691000 	 3.393425 	 -1.6050080000 	 -3.6881540000 
147.45 	 324.8723000 	 3.393475 	 -1.6030090000 	 -3.6860400000 
147.65 	 324.8723000 	 3.393525 	 -1.6058000000 	 -3.6893340000 
147.85 	 324.8771000 	 3.393600 	 -1.6026690000 	 -3.6862120000 
148.05 	 324.8771000 	 3.393650 	 -1.6052470000 	 -3.6882620000 
148.25 	 324.8803000 	 3.393725 	 -1.6007490000 	 -3.6878870000 
148.45 	 324.8803000 	 3.393775 	 -1.5968830000 	 -3.6864310000 
148.65 	 324.8803000 	 3.393825 	 -1.6064070000 	 -3.6891680000 
148.85 	 324.8803000 	 3.393875 	 -1.6028850000 	 -3.6861230000 
149.05 	 324.8803000 	 3.393925 	 -1.6061050000 	 -3.6892220000 
149.25 	 324.8803000 	 3.394000 	 -1.5995760000 	 -3.6867620000 
149.45 	 324.8771000 	 3.394050 	 -1.6035620000 	 -3.6881130000 
149.65 	 324.8723000 	 3.394100 	 -1.6055810000 	 -3.6885420000 
149.85 	 324.8691000 	 3.394175 	 -1.6038420000 	 -3.6865230000 
150.05 	 324.8691000 	 3.394225 	 -1.6025220000 	 -3.6897560000 
150.25 	 324.8644000 	 3.394300 	 -1.5972710000 	 -3.6858970000 
150.45 	 324.8644000 	 3.394350 	 -1.6055810000 	 -3.6889900000 
150.65 	 324.8644000 	 3.394425 	 -1.5979230000 	 -3.6870610000 
150.85 	 324.8691000 	 3.394475 	 -1.6059080000 	 -3.6881640000 
151.05 	 324.8691000 	 3.394550 	 -1.5997380000 	 -3.6889580000 
151.25 	 324.8723000 	 3.394600 	 -1.5988450000 	 -3.6866280000 
151.45 	 324.8723000 	 3.394675 	 -1.6073640000 	 -3.6898140000 
151.65 	 324.8739000 	 3.394725 	 -1.6040040000 	 -3.6862820000 
151.85 	 324.8723000 	 3.394775 	 -1.6069280000 	 -3.6889080000 
152.05 	 324.8771000 	 3.394850 	 -1.6048780000 	 -3.6874960000 
152.25 	 324.8771000 	 3.394900 	 -1.6051860000 	 -3.6879410000 
152.45 	 324.8771000 	 3.394975 	 -1.6071640000 	 -3.6893110000 
152.65 	 324.8771000 	 3.395025 	 -1.6045160000 	 -3.6869840000 
152.85 	 324.8771000 	 3.395075 	 -1.6081490000 	 -3.6900300000 
153.05 	 324.8803000 	 3.395150 	 -1.6047510000 	 -3.6870890000 
153.25 	 324.8803000 	 3.395200 	 -1.6075070000 	 -3.6894640000 
153.45 	 324.8803000 	 3.395250 	 -1.6061500000 	 -3.6883770000 
153.65 	 324.8803000 	 3.395300 	 -1.6052280000 	 -3.6878240000 
153.85 	 324.8803000 	 3.395350 	 -1.6054340000 	 -3.6898230000 
154.05 	 324.8850000 	 3.395425 	 -1.6047860000 	 -3.6869560000 
154.25 	 324.8850000 	 3.395475 	 -1.6083880000 	 -3.6904490000 
154.45 	 324.8803000 	 3.395525 	 -1.6054090000 	 -3.6874680000 
154.65 	 324.8850000 	 3.395575 	 -1.6075390000 	 -3.6893590000 
154.85 	 324.8803000 	 3.395625 	 -1.6071920000 	 -3.6894670000 
155.05 	 324.8803000 	 3.395700 	 -1.6058600000 	 -3.6883040000 
155.25 	 324.8771000 	 3.395750 	 -1.6087720000 	 -3.6909520000 
155.45 	 324.8771000 	 3.395800 	 -1.6051800000 	 -3.6877850000 
155.65 	 324.8723000 	 3.395875 	 -1.6086640000 	 -3.6906910000 
155.85 	 324.8644000 	 3.395925 	 -1.6062740000 	 -3.6888380000 
156.05 	 324.8612000 	 3.396000 	 -1.6074400000 	 -3.6897210000 
156.25 	 324.8612000 	 3.396050 	 -1.6080380000 	 -3.6904400000 
156.45 	 324.8612000 	 3.396125 	 -1.6058380000 	 -3.6885170000 
156.65 	 324.8628000 	 3.396175 	 -1.6090230000 	 -3.6917300000 
156.85 	 324.8691000 	 3.396250 	 -1.6056000000 	 -3.6887770000 
157.05 	 324.8723000 	 3.396300 	 -1.6085470000 	 -3.6914320000 
157.25 	 324.8771000 	 3.396375 	 -1.6072050000 	 -3.6901700000 
157.45 	 324.8803000 	 3.396425 	 -1.6069920000 	 -3.6900010000 
157.65 	 324.8803000 	 3.396475 	 -1.6087690000 	 -3.6919910000 
157.85 	 324.8850000 	 3.396550 	 -1.6059780000 	 -3.6891910000 
158.05 	 324.8850000 	 3.396600 	 -1.6096850000 	 -3.6925670000 
158.25 	 324.8850000 	 3.396650 	 -1.6064830000 	 -3.6897660000 
158.45 	 324.8850000 	 3.396700 	 -1.6087060000 	 -3.6915460000 
158.65 	 324.8835000 	 3.396750 	 -1.6080440000 	 -3.6911330000 
158.85 	 324.8803000 	 3.396825 	 -1.6072180000 	 -3.6902520000 
159.05 	 324.8771000 	 3.396875 	 -1.6094620000 	 -3.6923190000 
159.25 	 324.8723000 	 3.396925 	 -1.6063560000 	 -3.6893680000 
159.45 	 324.8691000 	 3.397000 	 -1.6101520000 	 -3.6926970000 
159.65 	 324.8691000 	 3.397050 	 -1.6067090000 	 -3.6899820000 
159.85 	 324.8691000 	 3.397100 	 -1.6092050000 	 -3.6917400000 
160.05 	 324.8644000 	 3.397175 	 -1.6085970000 	 -3.6914160000 
160.25 	 324.8644000 	 3.397250 	 -1.6075290000 	 -3.6902970000 
160.45 	 324.8644000 	 3.397300 	 -1.6101420000 	 -3.6927760000 
160.65 	 324.8644000 	 3.397375 	 -1.6067980000 	 -3.6897340000 
160.85 	 324.8691000 	 3.397425 	 -1.6103740000 	 -3.6930370000 
161.05 	 324.8723000 	 3.397500 	 -1.6076600000 	 -3.6904970000 
161.25 	 324.8803000 	 3.397550 	 -1.6090300000 	 -3.6915560000 
161.45 	 324.8850000 	 3.397600 	 -1.6096050000 	 -3.6923760000 
161.65 	 324.8882000 	 3.397650 	 -1.6078090000 	 -3.6904370000 
161.85 	 324.8882000 	 3.397725 	 -1.6110320000 	 -3.6934920000 
162.05 	 324.8882000 	 3.397775 	 -1.6075670000 	 -3.6902710000 
162.25 	 324.8882000 	 3.397825 	 -1.6107530000 	 -3.6932340000 
162.45 	 324.8850000 	 3.397875 	 -1.6085970000 	 -3.6914760000 
162.65 	 324.8850000 	 3.397925 	 -1.6091980000 	 -3.6921850000 
162.85 	 324.8803000 	 3.397975 	 -1.6106100000 	 -3.6940510000 
163.05 	 324.8803000 	 3.398050 	 -1.6079140000 	 -3.6915020000 
163.25 	 324.8771000 	 3.398100 	 -1.6114770000 	 -3.6945560000 
163.45 	 324.8723000 	 3.398175 	 -1.6079840000 	 -3.6915910000 
163.65 	 324.8723000 	 3.398225 	 -1.6107340000 	 -3.6938100000 
163.85 	 324.8723000 	 3.398275 	 -1.6096120000 	 -3.6929890000 
164.05 	 324.8723000 	 3.398350 	 -1.6090230000 	 -3.6922260000 
164.25 	 324.8723000 	 3.398400 	 -1.6112960000 	 -3.6944960000 
164.45 	 324.8771000 	 3.398475 	 -1.6080920000 	 -3.6913870000 
164.65 	 324.8835000 	 3.398525 	 -1.6114080000 	 -3.6946710000 
164.85 	 324.8850000 	 3.398575 	 -1.6087280000 	 -3.6922200000 
165.05 	 324.8882000 	 3.398625 	 -1.6101140000 	 -3.6932880000 
165.25 	 324.8930000 	 3.398675 	 -1.6104920000 	 -3.6936980000 
165.45 	 324.8962000 	 3.398725 	 -1.6085370000 	 -3.6919340000 
165.65 	 324.9009000 	 3.398775 	 -1.6118530000 	 -3.6947440000 
165.85 	 324.8994000 	 3.398825 	 -1.6082670000 	 -3.6915590000 
166.05 	 324.9009000 	 3.398875 	 -1.6113540000 	 -3.6943470000 
166.25 	 324.9041000 	 3.398925 	 -1.6093760000 	 -3.6926430000 
166.45 	 324.9041000 	 3.398975 	 -1.6101650000 	 -3.6931230000 
166.65 	 324.9121000 	 3.399000 	 -1.6110320000 	 -3.6940290000 
166.85 	 324.9153000 	 3.399050 	 -1.6087250000 	 -3.6916950000 
167.05 	 324.9200000 	 3.399075 	 -1.6120050000 	 -3.6948650000 
167.25 	 324.9200000 	 3.399125 	 -1.6084830000 	 -3.6917460000 
167.45 	 324.9200000 	 3.399150 	 -1.6117130000 	 -3.6945560000 
167.65 	 324.9153000 	 3.399200 	 -1.6096970000 	 -3.6928270000 
167.85 	 324.9121000 	 3.399225 	 -1.6102570000 	 -3.6927480000 
168.05 	 324.9121000 	 3.399275 	 -1.6115250000 	 -3.6943690000 
168.25 	 324.9073000 	 3.399325 	 -1.6088840000 	 -3.6917340000 
168.45 	 324.9041000 	 3.399350 	 -1.6124470000 	 -3.6947630000 
168.65 	 324.9009000 	 3.399400 	 -1.6093190000 	 -3.6921370000 
168.85 	 324.8946000 	 3.399450 	 -1.6114650000 	 -3.6937210000 
169.05 	 324.8882000 	 3.399500 	 -1.6110740000 	 -3.6936160000 
169.25 	 324.8850000 	 3.399550 	 -1.6095160000 	 -3.6921850000 
169.45 	 324.8803000 	 3.399625 	 -1.6124730000 	 -3.6948810000 
169.65 	 324.8771000 	 3.399675 	 -1.6088900000 	 -3.6917300000 
169.85 	 324.8771000 	 3.399725 	 -1.6121670000 	 -3.6944580000 
170.05 	 324.8771000 	 3.399800 	 -1.6100310000 	 -3.6928020000 
170.25 	 324.8787000 	 3.399850 	 -1.6108700000 	 -3.6932950000 
170.45 	 324.8803000 	 3.399900 	 -1.6116780000 	 -3.6942390000 
170.65 	 324.8882000 	 3.399950 	 -1.6093980000 	 -3.6919120000 
170.85 	 324.8946000 	 3.400025 	 -1.6128100000 	 -3.6951130000 
171.05 	 324.8962000 	 3.400075 	 -1.6093760000 	 -3.6920070000 
171.25 	 324.9009000 	 3.400125 	 -1.6119040000 	 -3.6941370000 
171.45 	 324.9009000 	 3.400150 	 -1.6111500000 	 -3.6935390000 
171.65 	 324.9041000 	 3.400200 	 -1.6104280000 	 -3.6928180000 
171.85 	 324.9041000 	 3.400250 	 -1.6124250000 	 -3.6947920000 
172.05 	 324.9073000 	 3.400300 	 -1.6094020000 	 -3.6918610000 
172.25 	 324.9121000 	 3.400325 	 -1.6129080000 	 -3.6950620000 
172.45 	 324.9121000 	 3.400375 	 -1.6099170000 	 -3.6923890000 
172.65 	 324.9153000 	 3.400425 	 -1.6118810000 	 -3.6940960000 
172.85 	 324.9153000 	 3.400450 	 -1.6116750000 	 -3.6940930000 
173.05 	 324.9153000 	 3.400500 	 -1.6103460000 	 -3.6926810000 
173.25 	 324.9121000 	 3.400525 	 -1.6130320000 	 -3.6953990000 
173.45 	 324.9089000 	 3.400575 	 -1.6094910000 	 -3.6922300000 
173.65 	 324.9073000 	 3.400625 	 -1.6128540000 	 -3.6951890000 
173.85 	 324.9041000 	 3.400675 	 -1.6107650000 	 -3.6932790000 
174.05 	 324.9009000 	 3.400700 	 -1.6115410000 	 -3.6938350000 
174.25 	 324.8962000 	 3.400750 	 -1.6121830000 	 -3.6946460000 
174.45 	 324.8930000 	 3.400800 	 -1.6101610000 	 -3.6924740000 
174.65 	 324.8882000 	 3.400850 	 -1.6135090000 	 -3.6956180000 
174.85 	 324.8850000 	 3.400925 	 -1.6098590000 	 -3.6925890000 
175.05 	 324.8850000 	 3.400975 	 -1.6127810000 	 -3.6948940000 
175.25 	 324.8803000 	 3.401025 	 -1.6118050000 	 -3.6944740000 
175.45 	 324.8803000 	 3.401075 	 -1.6109660000 	 -3.6932340000 
175.65 	 324.8867000 	 3.401125 	 -1.6134360000 	 -3.6957520000 
175.85 	 324.8882000 	 3.401200 	 -1.6102160000 	 -3.6927220000 
176.05 	 324.8962000 	 3.401250 	 -1.6137280000 	 -3.6957580000 
176.25 	 324.8962000 	 3.401300 	 -1.6107270000 	 -3.6935010000 
176.45 	 324.9009000 	 3.401325 	 -1.6127300000 	 -3.6944960000 
176.65 	 324.9009000 	 3.401375 	 -1.6130420000 	 -3.6950710000 
176.85 	 324.8978000 	 3.401425 	 -1.6109470000 	 -3.6932180000 
177.05 	 324.9009000 	 3.401475 	 -1.6141830000 	 -3.6960890000 
177.25 	 324.9041000 	 3.401525 	 -1.6106290000 	 -3.6930210000 
177.45 	 324.9041000 	 3.401575 	 -1.6136550000 	 -3.6957360000 
177.65 	 324.9073000 	 3.401600 	 -1.6118720000 	 -3.6942860000 
177.85 	 324.9041000 	 3.401650 	 -1.6119640000 	 -3.6943210000 
178.05 	 324.9041000 	 3.401700 	 -1.6139090000 	 -3.6961300000 
178.25 	 324.9009000 	 3.401750 	 -1.6108450000 	 -3.6932470000 
178.45 	 324.9009000 	 3.401800 	 -1.6144980000 	 -3.6964890000 
178.65 	 324.9009000 	 3.401825 	 -1.6113280000 	 -3.6939620000 
178.85 	 324.9009000 	 3.401875 	 -1.6134640000 	 -3.6958530000 
179.05 	 324.9009000 	 3.401925 	 -1.6129300000 	 -3.6955770000 
179.25 	 324.9009000 	 3.401975 	 -1.6118340000 	 -3.6944900000 
179.45 	 324.9009000 	 3.402025 	 -1.6143390000 	 -3.6969310000 
179.65 	 324.8962000 	 3.402075 	 -1.6111250000 	 -3.6939240000 
179.85 	 324.8962000 	 3.402125 	 -1.6147260000 	 -3.6971730000 
180.05 	 324.8962000 	 3.402175 	 -1.6115160000 	 -3.6945280000 
180.25 	 324.8962000 	 3.402225 	 -1.6135470000 	 -3.6962000000 
180.45 	 324.8946000 	 3.402275 	 -1.6135720000 	 -3.6965080000 
180.65 	 324.8962000 	 3.402325 	 -1.6119920000 	 -3.6946680000 
180.85 	 324.8962000 	 3.402375 	 -1.6147960000 	 -3.6974490000 
181.05 	 324.8930000 	 3.402425 	 -1.6113250000 	 -3.6943400000 
181.25 	 324.8946000 	 3.402475 	 -1.6148500000 	 -3.6975290000 
181.45 	 324.8930000 	 3.402525 	 -1.6121290000 	 -3.6954150000 
181.65 	 324.8930000 	 3.402575 	 -1.6139030000 	 -3.6965240000 
181.85 	 324.8962000 	 3.402625 	 -1.6138270000 	 -3.6967910000 
182.05 	 324.8962000 	 3.402675 	 -1.6124150000 	 -3.6952150000 
182.25 	 324.9009000 	 3.402700 	 -1.6153430000 	 -3.6979420000 
182.45 	 324.9009000 	 3.402750 	 -1.6117830000 	 -3.6947790000 
182.65 	 324.9041000 	 3.402800 	 -1.6153750000 	 -3.6977360000 
182.85 	 324.9041000 	 3.402850 	 -1.6127900000 	 -3.6957010000 
183.05 	 324.9041000 	 3.402900 	 -1.6140560000 	 -3.6963750000 
183.25 	 324.9025000 	 3.402925 	 -1.6148280000 	 -3.6974810000 
183.45 	 324.9009000 	 3.402975 	 -1.6125360000 	 -3.6951890000 
183.65 	 324.9009000 	 3.403025 	 -1.6159500000 	 -3.6982540000 
183.85 	 324.9009000 	 3.403075 	 -1.6126060000 	 -3.6952150000 
184.05 	 324.9009000 	 3.403125 	 -1.6154730000 	 -3.6976310000 
184.25 	 324.8962000 	 3.403175 	 -1.6139030000 	 -3.6964670000 
184.45 	 324.9009000 	 3.403225 	 -1.6141950000 	 -3.6966350000 
184.65 	 324.9025000 	 3.403250 	 -1.6156640000 	 -3.6980690000 
184.85 	 324.9041000 	 3.403300 	 -1.6129530000 	 -3.6955640000 
185.05 	 324.9041000 	 3.403350 	 -1.6165730000 	 -3.6986860000 
185.25 	 324.9009000 	 3.403400 	 -1.6131240000 	 -3.6956980000 
185.45 	 324.9009000 	 3.403425 	 -1.6158640000 	 -3.6980820000 
185.65 	 324.8962000 	 3.403475 	 -1.6147930000 	 -3.6972740000 
185.85 	 324.8898000 	 3.403525 	 -1.6139350000 	 -3.6962190000 
186.05 	 324.8882000 	 3.403575 	 -1.6165420000 	 -3.6986190000 
186.25 	 324.8882000 	 3.403650 	 -1.6133020000 	 -3.6958440000 
186.45 	 324.8850000 	 3.403700 	 -1.6169680000 	 -3.6988450000 
186.65 	 324.8803000 	 3.403750 	 -1.6140170000 	 -3.6965080000 
186.85 	 324.8803000 	 3.403800 	 -1.6158580000 	 -3.6979320000 
187.05 	 324.8787000 	 3.403875 	 -1.6158200000 	 -3.6981960000 
187.25 	 324.8771000 	 3.403925 	 -1.6143070000 	 -3.6966510000 
187.45 	 324.8771000 	 3.403975 	 -1.6172540000 	 -3.7009530000 
187.65 	 324.8771000 	 3.404050 	 -1.6143830000 	 -3.6991850000 
187.85 	 324.8771000 	 3.404100 	 -1.6183380000 	 -3.7031910000 
188.05 	 324.8771000 	 3.404175 	 -1.6160070000 	 -3.7011750000 
188.25 	 324.8771000 	 3.404225 	 -1.6169770000 	 -3.7020520000 
188.45 	 324.8771000 	 3.404275 	 -1.6179980000 	 -3.7029080000 
188.65 	 324.8723000 	 3.404350 	 -1.6158260000 	 -3.7007110000 
188.85 	 324.8660000 	 3.404400 	 -1.6187670000 	 -3.7038930000 
189.05 	 324.8564000 	 3.404475 	 -1.6153750000 	 -3.7007900000 
189.25 	 324.8485000 	 3.404525 	 -1.6184550000 	 -3.7032950000 
189.45 	 324.8469000 	 3.404600 	 -1.6166020000 	 -3.7018680000 
189.65 	 324.8405000 	 3.404675 	 -1.6169770000 	 -3.7019600000 
189.85 	 324.8437000 	 3.404750 	 -1.6180320000 	 -3.7032060000 
190.05 	 324.8453000 	 3.404825 	 -1.6154890000 	 -3.7007870000 
190.25 	 324.8485000 	 3.404900 	 -1.6190150000 	 -3.7038200000 
190.45 	 324.8533000 	 3.404975 	 -1.6157440000 	 -3.7009490000 
190.65 	 324.8612000 	 3.405050 	 -1.6183920000 	 -3.7031590000 
190.85 	 324.8676000 	 3.405125 	 -1.6170530000 	 -3.7020330000 
191.05 	 324.8691000 	 3.405175 	 -1.6167420000 	 -3.7015340000 
191.25 	 324.8739000 	 3.405225 	 -1.6187920000 	 -3.7035560000 
191.45 	 324.8803000 	 3.405300 	 -1.6156710000 	 -3.7007870000 
191.65 	 324.8850000 	 3.405350 	 -1.6190940000 	 -3.7037820000 
191.85 	 324.8882000 	 3.405400 	 -1.6162300000 	 -3.7012510000 
192.05 	 324.8930000 	 3.405450 	 -1.6177460000 	 -3.7024050000 
192.25 	 324.8994000 	 3.405500 	 -1.6178100000 	 -3.7028150000 
192.45 	 324.9041000 	 3.405550 	 -1.6162080000 	 -3.7009840000 
192.65 	 324.9121000 	 3.405600 	 -1.6192850000 	 -3.7039120000 
192.85 	 324.9200000 	 3.405625 	 -1.6156990000 	 -3.7008480000 
193.05 	 324.9279000 	 3.405675 	 -1.6191390000 	 -3.7035850000 
193.25 	 324.9312000 	 3.405700 	 -1.6163250000 	 -3.7014420000 
193.45 	 324.9312000 	 3.405725 	 -1.6180390000 	 -3.7025550000 
193.65 	 324.9312000 	 3.405775 	 -1.6184930000 	 -3.7030250000 
193.85 	 324.9279000 	 3.405825 	 -1.6161950000 	 -3.7009970000 
194.05 	 324.9232000 	 3.405850 	 -1.6194570000 	 -3.7039090000 
194.25 	 324.9232000 	 3.405900 	 -1.6159570000 	 -3.7008090000 
194.45 	 324.9232000 	 3.405925 	 -1.6190560000 	 -3.7035020000 
194.65 	 324.9200000 	 3.405950 	 -1.6169450000 	 -3.7019000000 
194.85 	 324.9200000 	 3.406000 	 -1.6175940000 	 -3.7020620000 
195.05 	 324.9200000 	 3.406025 	 -1.6186080000 	 -3.7032130000 
195.25 	 324.9200000 	 3.406075 	 -1.6162810000 	 -3.7009300000 
195.45 	 324.9200000 	 3.406100 	 -1.6195170000 	 -3.7039280000 
195.65 	 324.9153000 	 3.406125 	 -1.6158360000 	 -3.7007870000 
195.85 	 324.9153000 	 3.406175 	 -1.6190310000 	 -3.7034290000 
196.05 	 324.9073000 	 3.406225 	 -1.6172030000 	 -3.7022050000 
196.25 	 324.9073000 	 3.406275 	 -1.6175750000 	 -3.7019630000 
196.45 	 324.9041000 	 3.406300 	 -1.6189860000 	 -3.7034830000 
196.65 	 324.9041000 	 3.406350 	 -1.6161630000 	 -3.7006090000 
196.85 	 324.9009000 	 3.406400 	 -1.6196410000 	 -3.7039950000 
197.05 	 324.9041000 	 3.406450 	 -1.6162780000 	 -3.7010070000 
197.25 	 324.9041000 	 3.406475 	 -1.6188530000 	 -3.7029810000 
197.45 	 324.9041000 	 3.406525 	 -1.6177810000 	 -3.7023480000 
197.65 	 324.9041000 	 3.406575 	 -1.6171360000 	 -3.7014200000 
197.85 	 324.9041000 	 3.406625 	 -1.6195420000 	 -3.7036990000 
198.05 	 324.9057000 	 3.406675 	 -1.6163100000 	 -3.7007490000 
198.25 	 324.9057000 	 3.406725 	 -1.6198100000 	 -3.7040070000 
198.45 	 324.9073000 	 3.406750 	 -1.6168210000 	 -3.7014550000 
198.65 	 324.9073000 	 3.406800 	 -1.6187250000 	 -3.7029080000 
198.85 	 324.9121000 	 3.406850 	 -1.6185090000 	 -3.7028790000 
199.05 	 324.9121000 	 3.406875 	 -1.6167580000 	 -3.7010380000 
199.25 	 324.9153000 	 3.406925 	 -1.6198670000 	 -3.7040110000 
199.45 	 324.9153000 	 3.406975 	 -1.6164400000 	 -3.7007900000 
199.65 	 324.9153000 	 3.407000 	 -1.6196540000 	 -3.7036040000 
199.85 	 324.9153000 	 3.407050 	 -1.6174130000 	 -3.7017730000 
200.05 	 324.9153000 	 3.407075 	 -1.6180610000 	 -3.7023770000 
200.25 	 324.9121000 	 3.407125 	 -1.6192180000 	 -3.7033270000 
200.45 	 324.9137000 	 3.407175 	 -1.6166650000 	 -3.7009140000 
200.65 	 324.9121000 	 3.407200 	 -1.6201430000 	 -3.7041630000 
200.85 	 324.9105000 	 3.407250 	 -1.6164650000 	 -3.7010030000 
201.05 	 324.9073000 	 3.407300 	 -1.6196660000 	 -3.7035240000 
201.25 	 324.9073000 	 3.407325 	 -1.6178510000 	 -3.7020780000 
201.45 	 324.9121000 	 3.407375 	 -1.6183190000 	 -3.7021890000 
201.65 	 324.9121000 	 3.407425 	 -1.6197200000 	 -3.7035310000 
201.85 	 324.9200000 	 3.407450 	 -1.6169130000 	 -3.7007840000 
202.05 	 324.9232000 	 3.407500 	 -1.6202700000 	 -3.7042270000 
202.25 	 324.9279000 	 3.407525 	 -1.6167960000 	 -3.7011270000 
202.45 	 324.9279000 	 3.407575 	 -1.6197110000 	 -3.7035690000 
202.65 	 324.9279000 	 3.407600 	 -1.6178860000 	 -3.7019980000 
202.85 	 324.9232000 	 3.407625 	 -1.6186010000 	 -3.7021320000 
203.05 	 324.9232000 	 3.407675 	 -1.6194880000 	 -3.7034670000 
203.25 	 324.9232000 	 3.407700 	 -1.6170720000 	 -3.7009240000 
203.45 	 324.9200000 	 3.407725 	 -1.6205440000 	 -3.7042110000 
203.65 	 324.9232000 	 3.407775 	 -1.6172000000 	 -3.7009430000 
203.85 	 324.9232000 	 3.407800 	 -1.6201310000 	 -3.7034420000 
204.05 	 324.9279000 	 3.407850 	 -1.6181910000 	 -3.7019470000 
204.25 	 324.9279000 	 3.407875 	 -1.6185730000 	 -3.7020460000 
204.45 	 324.9279000 	 3.407925 	 -1.6198220000 	 -3.7033370000 
204.65 	 324.9200000 	 3.407950 	 -1.6170340000 	 -3.7009810000 
204.85 	 324.9153000 	 3.407975 	 -1.6206930000 	 -3.7041980000 
205.05 	 324.9073000 	 3.408025 	 -1.6172220000 	 -3.7011460000 
205.25 	 324.9041000 	 3.408075 	 -1.6199620000 	 -3.7033180000 
205.45 	 324.9041000 	 3.408125 	 -1.6186750000 	 -3.7023800000 
205.65 	 324.9073000 	 3.408150 	 -1.6183310000 	 -3.7020680000 
205.85 	 324.9073000 	 3.408200 	 -1.6200890000 	 -3.7035820000 
206.05 	 324.9121000 	 3.408250 	 -1.6173550000 	 -3.7010640000 
206.25 	 324.9153000 	 3.408275 	 -1.6208840000 	 -3.7042680000 
206.45 	 324.9153000 	 3.408325 	 -1.6173460000 	 -3.7012070000 
206.65 	 324.9184000 	 3.408375 	 -1.6201810000 	 -3.7035240000 
206.85 	 324.9153000 	 3.408400 	 -1.6185920000 	 -3.7023290000 
207.05 	 324.9153000 	 3.408450 	 -1.6188810000 	 -3.7021130000 
207.25 	 324.9153000 	 3.408475 	 -1.6203820000 	 -3.7037150000 
207.45 	 324.9153000 	 3.408525 	 -1.6175490000 	 -3.7009240000 
207.65 	 324.9200000 	 3.408575 	 -1.6210620000 	 -3.7043160000 
207.85 	 324.9200000 	 3.408600 	 -1.6175490000 	 -3.7011310000 
208.05 	 324.9200000 	 3.408625 	 -1.6203880000 	 -3.7034640000 
208.25 	 324.9200000 	 3.408675 	 -1.6188080000 	 -3.7028440000 
208.45 	 324.9168000 	 3.408700 	 -1.6188750000 	 -3.7031330000 
208.65 	 324.9121000 	 3.408750 	 -1.6205850000 	 -3.7045960000 
208.85 	 324.9057000 	 3.408775 	 -1.6177560000 	 -3.7020910000 
209.05 	 324.9009000 	 3.408825 	 -1.6213640000 	 -3.7053390000 
209.25 	 324.8946000 	 3.408875 	 -1.6179340000 	 -3.7021890000 
209.45 	 324.8930000 	 3.408925 	 -1.6205220000 	 -3.7044270000 
209.65 	 324.8930000 	 3.408975 	 -1.6195010000 	 -3.7036260000 
209.85 	 324.8930000 	 3.409025 	 -1.6188340000 	 -3.7029330000 
210.05 	 324.8930000 	 3.409075 	 -1.6210910000 	 -3.7050120000 
210.25 	 324.8962000 	 3.409125 	 -1.6180260000 	 -3.7019890000 
210.45 	 324.8962000 	 3.409175 	 -1.6214180000 	 -3.7051770000 
210.65 	 324.9009000 	 3.409225 	 -1.6182360000 	 -3.7026210000 
210.85 	 324.9041000 	 3.409275 	 -1.6203050000 	 -3.7041060000 
211.05 	 324.9041000 	 3.409325 	 -1.6199560000 	 -3.7040460000 
211.25 	 324.9073000 	 3.409375 	 -1.6187130000 	 -3.7028690000 
211.45 	 324.9089000 	 3.409400 	 -1.6212690000 	 -3.7051870000 
211.65 	 324.9153000 	 3.409450 	 -1.6179080000 	 -3.7020620000 
211.85 	 324.9200000 	 3.409475 	 -1.6214560000 	 -3.7053170000 
212.05 	 324.9232000 	 3.409525 	 -1.6184170000 	 -3.7027230000 
212.25 	 324.9279000 	 3.409550 	 -1.6204580000 	 -3.7041730000 
212.45 	 324.9312000 	 3.409575 	 -1.6201750000 	 -3.7042520000 
212.65 	 324.9312000 	 3.409625 	 -1.6183730000 	 -3.7025360000 
212.85 	 324.9312000 	 3.409675 	 -1.6214310000 	 -3.7054030000 
213.05 	 324.9279000 	 3.409725 	 -1.6178830000 	 -3.7022750000 
213.25 	 324.9248000 	 3.409775 	 -1.6216340000 	 -3.7051900000 
213.45 	 324.9232000 	 3.409800 	 -1.6189700000 	 -3.7029550000 
213.65 	 324.9200000 	 3.409825 	 -1.6204230000 	 -3.7039600000 
213.85 	 324.9200000 	 3.409875 	 -1.6208040000 	 -3.7044590000 
214.05 	 324.9153000 	 3.409900 	 -1.6190880000 	 -3.7027650000 
214.25 	 324.9153000 	 3.409950 	 -1.6219580000 	 -3.7054090000 
214.45 	 324.9153000 	 3.409975 	 -1.6184710000 	 -3.7022720000 
214.65 	 324.9200000 	 3.410025 	 -1.6220220000 	 -3.7051870000 
214.85 	 324.9232000 	 3.410050 	 -1.6196190000 	 -3.7033680000 
215.05 	 324.9279000 	 3.410100 	 -1.6203020000 	 -3.7036860000 
215.25 	 324.9312000 	 3.410125 	 -1.6213580000 	 -3.7049870000 
215.45 	 324.9327000 	 3.410200 	 -1.6189480000 	 -3.7026280000 
215.65 	 324.9312000 	 3.410250 	 -1.6222440000 	 -3.7055620000 
215.85 	 324.9312000 	 3.410275 	 -1.6187990000 	 -3.7025200000 
216.05 	 324.9279000 	 3.410325 	 -1.6220760000 	 -3.7055180000 
216.25 	 324.9279000 	 3.410350 	 -1.6198920000 	 -3.7035660000 
216.45 	 324.9312000 	 3.410400 	 -1.6206300000 	 -3.7040580000 
216.65 	 324.9343000 	 3.410450 	 -1.6214500000 	 -3.7051990000 
216.85 	 324.9359000 	 3.410475 	 -1.6192790000 	 -3.7029300000 
217.05 	 324.9359000 	 3.410550 	 -1.6225270000 	 -3.7059750000 
217.25 	 324.9359000 	 3.410600 	 -1.6189990000 	 -3.7029430000 
217.45 	 324.9359000 	 3.410625 	 -1.6219430000 	 -3.7053650000 
217.65 	 324.9359000 	 3.410700 	 -1.6199330000 	 -3.7037850000 
217.85 	 324.9359000 	 3.410725 	 -1.6207470000 	 -3.7042490000 
218.05 	 324.9359000 	 3.410800 	 -1.6216060000 	 -3.7053140000 
218.25 	 324.9391000 	 3.410850 	 -1.6194190000 	 -3.7031590000 
218.45 	 324.9359000 	 3.410900 	 -1.6225500000 	 -3.7061310000 
218.65 	 324.9391000 	 3.410950 	 -1.6191010000 	 -3.7029360000 
218.85 	 324.9391000 	 3.410975 	 -1.6223460000 	 -3.7056450000 
219.05 	 324.9470000 	 3.411050 	 -1.6202830000 	 -3.7040900000 
219.25 	 324.9518000 	 3.411075 	 -1.6208200000 	 -3.7041820000 
219.45 	 324.9550000 	 3.411125 	 -1.6217900000 	 -3.7057650000 
219.65 	 324.9597000 	 3.411175 	 -1.6195070000 	 -3.7033970000 
219.85 	 324.9630000 	 3.411200 	 -1.6227590000 	 -3.7064200000 
220.05 	 324.9630000 	 3.411225 	 -1.6191580000 	 -3.7032320000 
220.25 	 324.9645000 	 3.411250 	 -1.6224450000 	 -3.7057020000 
220.45 	 324.9677000 	 3.411275 	 -1.6204640000 	 -3.7044110000 
220.65 	 324.9661000 	 3.411325 	 -1.6209980000 	 -3.7045190000 
220.85 	 324.9677000 	 3.411350 	 -1.6223110000 	 -3.7058960000 
221.05 	 324.9645000 	 3.411375 	 -1.6195070000 	 -3.7035310000 
221.25 	 324.9677000 	 3.411400 	 -1.6230770000 	 -3.7065250000 
221.45 	 324.9630000 	 3.411425 	 -1.6195460000 	 -3.7034230000 
221.65 	 324.9597000 	 3.411475 	 -1.6224730000 	 -3.7060330000 
221.85 	 324.9550000 	 3.411500 	 -1.6206740000 	 -3.7044750000 
222.05 	 324.9518000 	 3.411525 	 -1.6209730000 	 -3.7044590000 
222.25 	 324.9518000 	 3.411575 	 -1.6225020000 	 -3.7063470000 
222.45 	 324.9470000 	 3.411625 	 -1.6195810000 	 -3.7035270000 
222.65 	 324.9439000 	 3.411675 	 -1.6233510000 	 -3.7068560000 
222.85 	 324.9439000 	 3.411725 	 -1.6200540000 	 -3.7039880000 
223.05 	 324.9439000 	 3.411775 	 -1.6220410000 	 -3.7058350000 
223.25 	 324.9439000 	 3.411825 	 -1.6218150000 	 -3.7057400000 
223.45 	 324.9470000 	 3.411875 	 -1.6206170000 	 -3.7044680000 
223.65 	 324.9518000 	 3.411925 	 -1.6230650000 	 -3.7067290000 
223.85 	 324.9518000 	 3.411950 	 -1.6196600000 	 -3.7037090000 
224.05 	 324.9550000 	 3.412000 	 -1.6234170000 	 -3.7069510000 
224.25 	 324.9597000 	 3.412050 	 -1.6207980000 	 -3.7046400000 
224.45 	 324.9597000 	 3.412075 	 -1.6219870000 	 -3.7055400000 
224.65 	 324.9630000 	 3.412100 	 -1.6224960000 	 -3.7061910000 
224.85 	 324.9645000 	 3.412125 	 -1.6205060000 	 -3.7039790000 
225.05 	 324.9630000 	 3.412175 	 -1.6237000000 	 -3.7070620000 
225.25 	 324.9630000 	 3.412200 	 -1.6201460000 	 -3.7038610000 
225.45 	 324.9630000 	 3.412225 	 -1.6233570000 	 -3.7067670000 
225.65 	 324.9630000 	 3.412250 	 -1.6212940000 	 -3.7050530000 
225.85 	 324.9677000 	 3.412275 	 -1.6219710000 	 -3.7054160000 
226.05 	 324.9677000 	 3.412325 	 -1.6230520000 	 -3.7065090000 
226.25 	 324.9709000 	 3.412350 	 -1.6204580000 	 -3.7040930000 
226.45 	 324.9677000 	 3.412375 	 -1.6242060000 	 -3.7074020000 
226.65 	 324.9677000 	 3.412375 	 -1.6205060000 	 -3.7042680000 
226.85 	 324.9630000 	 3.412425 	 -1.6233410000 	 -3.7064930000 
227.05 	 324.9566000 	 3.412450 	 -1.6225340000 	 -3.7058770000 
227.25 	 324.9550000 	 3.412475 	 -1.6216880000 	 -3.7049670000 
227.45 	 324.9518000 	 3.412525 	 -1.6240310000 	 -3.7072470000 
227.65 	 324.9518000 	 3.412575 	 -1.6207470000 	 -3.7043410000 
227.85 	 324.9470000 	 3.412600 	 -1.6242630000 	 -3.7075580000 
228.05 	 324.9454000 	 3.412650 	 -1.6214530000 	 -3.7052540000 
228.25 	 324.9470000 	 3.412700 	 -1.6226550000 	 -3.7059940000 
228.45 	 324.9439000 	 3.412750 	 -1.6234140000 	 -3.7067540000 
228.65 	 324.9439000 	 3.412800 	 -1.6212180000 	 -3.7046590000 
228.85 	 324.9439000 	 3.412850 	 -1.6247340000 	 -3.7078670000 
229.05 	 324.9439000 	 3.412925 	 -1.6212400000 	 -3.7046370000 
229.25 	 324.9439000 	 3.412950 	 -1.6242540000 	 -3.7071990000 
229.45 	 324.9439000 	 3.413025 	 -1.6225150000 	 -3.7058730000 
229.65 	 324.9470000 	 3.413050 	 -1.6225590000 	 -3.7056100000 
229.85 	 324.9470000 	 3.413125 	 -1.6244190000 	 -3.7073550000 
230.05 	 324.9470000 	 3.413150 	 -1.6214980000 	 -3.7045890000 
230.25 	 324.9502000 	 3.413225 	 -1.6249720000 	 -3.7078830000 
230.45 	 324.9502000 	 3.413250 	 -1.6219810000 	 -3.7052120000 
230.65 	 324.9518000 	 3.413300 	 -1.6241140000 	 -3.7069100000 
230.85 	 324.9550000 	 3.413350 	 -1.6234910000 	 -3.7064360000 
231.05 	 324.9597000 	 3.413375 	 -1.6225780000 	 -3.7053740000 
231.25 	 324.9597000 	 3.413400 	 -1.6250040000 	 -3.7078830000 
231.45 	 324.9630000 	 3.413425 	 -1.6215900000 	 -3.7047130000 
231.65 	 324.9630000 	 3.413475 	 -1.6253530000 	 -3.7080830000 
231.85 	 324.9630000 	 3.413500 	 -1.6222830000 	 -3.7054700000 
232.05 	 324.9630000 	 3.413525 	 -1.6242850000 	 -3.7068750000 
232.25 	 324.9630000 	 3.413550 	 -1.6239830000 	 -3.7068780000 
232.45 	 324.9630000 	 3.413575 	 -1.6226040000 	 -3.7053810000 
232.65 	 324.9630000 	 3.413625 	 -1.6256200000 	 -3.7082000000 
232.85 	 324.9630000 	 3.413650 	 -1.6221840000 	 -3.7049450000 
233.05 	 324.9677000 	 3.413675 	 -1.6253310000 	 -3.7080380000 
233.25 	 324.9709000 	 3.413700 	 -1.6231030000 	 -3.7059150000 
233.45 	 324.9709000 	 3.413725 	 -1.6239260000 	 -3.7066010000 
233.65 	 324.9709000 	 3.413750 	 -1.6248350000 	 -3.7074950000 
233.85 	 324.9677000 	 3.413775 	 -1.6225660000 	 -3.7057460000 
234.05 	 324.9613000 	 3.413775 	 -1.6259260000 	 -3.7088170000 
234.25 	 324.9550000 	 3.413825 	 -1.6223620000 	 -3.7055870000 
234.45 	 324.9518000 	 3.413875 	 -1.6254740000 	 -3.7084170000 
234.65 	 324.9486000 	 3.413900 	 -1.6233220000 	 -3.7068080000 
234.85 	 324.9470000 	 3.413950 	 -1.6240060000 	 -3.7068810000 
235.05 	 324.9470000 	 3.414000 	 -1.6250640000 	 -3.7082000000 
235.25 	 324.9470000 	 3.414050 	 -1.6228290000 	 -3.7058800000 
235.45 	 324.9470000 	 3.414100 	 -1.6260910000 	 -3.7089790000 
235.65 	 324.9470000 	 3.414150 	 -1.6225910000 	 -3.7056730000 
235.85 	 324.9439000 	 3.414200 	 -1.6256560000 	 -3.7085500000 
236.05 	 324.9470000 	 3.414250 	 -1.6237160000 	 -3.7069960000 
236.25 	 324.9470000 	 3.414300 	 -1.6239360000 	 -3.7071670000 
236.45 	 324.9470000 	 3.414350 	 -1.6254650000 	 -3.7086710000 
236.65 	 324.9518000 	 3.414400 	 -1.6227250000 	 -3.7060170000 
236.85 	 324.9534000 	 3.414450 	 -1.6261130000 	 -3.7092720000 
237.05 	 324.9582000 	 3.414475 	 -1.6226770000 	 -3.7062740000 
237.25 	 324.9597000 	 3.414525 	 -1.6252710000 	 -3.7084290000 
237.45 	 324.9630000 	 3.414550 	 -1.6243110000 	 -3.7074630000 
237.65 	 324.9677000 	 3.414575 	 -1.6238440000 	 -3.7069670000 
237.85 	 324.9709000 	 3.414600 	 -1.6257540000 	 -3.7089570000 
238.05 	 324.9741000 	 3.414625 	 -1.6228100000 	 -3.7062450000 
238.25 	 324.9741000 	 3.414650 	 -1.6265200000 	 -3.7096210000 
238.45 	 324.9741000 	 3.414650 	 -1.6231890000 	 -3.7066330000 
238.65 	 324.9741000 	 3.414675 	 -1.6255160000 	 -3.7086580000 
238.85 	 324.9709000 	 3.414700 	 -1.6247210000 	 -3.7083790000 
239.05 	 324.9677000 	 3.414725 	 -1.6238090000 	 -3.7071350000 
239.25 	 324.9630000 	 3.414750 	 -1.6263230000 	 -3.7095640000 
239.45 	 324.9630000 	 3.414775 	 -1.6231280000 	 -3.7064810000 
239.65 	 324.9597000 	 3.414825 	 -1.6265650000 	 -3.7096020000 
239.85 	 324.9550000 	 3.414850 	 -1.6237260000 	 -3.7071800000 
240.05 	 324.9518000 	 3.414900 	 -1.6251530000 	 -3.7082550000 
240.25 	 324.9439000 	 3.414925 	 -1.6254270000 	 -3.7087570000 
240.45 	 324.9391000 	 3.414975 	 -1.6239100000 	 -3.7070780000 
240.65 	 324.9375000 	 3.415025 	 -1.6266500000 	 -3.7098190000 
240.85 	 324.9375000 	 3.415075 	 -1.6233250000 	 -3.7065820000 
241.05 	 324.9391000 	 3.415125 	 -1.6265900000 	 -3.7095610000 
241.25 	 324.9439000 	 3.415200 	 -1.6242280000 	 -3.7074850000 
241.45 	 324.9470000 	 3.415225 	 -1.6253600000 	 -3.7082000000 
241.65 	 324.9470000 	 3.415300 	 -1.6258020000 	 -3.7089320000 
241.85 	 324.9518000 	 3.415325 	 -1.6240530000 	 -3.7070750000 
242.05 	 324.9518000 	 3.415375 	 -1.6269560000 	 -3.7099390000 
242.25 	 324.9550000 	 3.415425 	 -1.6234020000 	 -3.7068430000 
242.45 	 324.9597000 	 3.415450 	 -1.6267840000 	 -3.7096120000 
242.65 	 324.9630000 	 3.415500 	 -1.6244790000 	 -3.7076190000 
242.85 	 324.9630000 	 3.415525 	 -1.6254430000 	 -3.7082770000 
243.05 	 324.9661000 	 3.415550 	 -1.6264760000 	 -3.7093130000 
243.25 	 324.9677000 	 3.415575 	 -1.6241770000 	 -3.7069540000 
243.45 	 324.9630000 	 3.415625 	 -1.6273980000 	 -3.7101170000 
243.65 	 324.9630000 	 3.415650 	 -1.6238470000 	 -3.7070210000 
243.85 	 324.9630000 	 3.415675 	 -1.6269840000 	 -3.7095360000 
244.05 	 324.9661000 	 3.415700 	 -1.6250390000 	 -3.7078950000 
244.25 	 324.9677000 	 3.415725 	 -1.6257000000 	 -3.7082390000 
244.45 	 324.9709000 	 3.415775 	 -1.6269970000 	 -3.7096340000 
244.65 	 324.9709000 	 3.415775 	 -1.6241710000 	 -3.7068910000 
244.85 	 324.9709000 	 3.415800 	 -1.6277760000 	 -3.7100920000 
245.05 	 324.9709000 	 3.415825 	 -1.6244890000 	 -3.7073580000 
245.25 	 324.9677000 	 3.415850 	 -1.6269330000 	 -3.7090780000 
245.45 	 324.9661000 	 3.415850 	 -1.6264120000 	 -3.7089790000 
245.65 	 324.9597000 	 3.415900 	 -1.6249970000 	 -3.7076310000 
245.85 	 324.9566000 	 3.415925 	 -1.6278270000 	 -3.7102730000 
246.05 	 324.9518000 	 3.415975 	 -1.6245650000 	 -3.7071580000 
246.25 	 324.9470000 	 3.416000 	 -1.6278140000 	 -3.7100950000 
246.45 	 324.9454000 	 3.416050 	 -1.6253500000 	 -3.7080990000 
246.65 	 324.9470000 	 3.416125 	 -1.6267810000 	 -3.7088900000 
246.85 	 324.9470000 	 3.416150 	 -1.6270130000 	 -3.7095640000 
247.05 	 324.9470000 	 3.416225 	 -1.6250260000 	 -3.7075520000 
247.25 	 324.9470000 	 3.416250 	 -1.6280400000 	 -3.7104640000 
247.45 	 324.9470000 	 3.416325 	 -1.6246060000 	 -3.7072630000 
247.65 	 324.9470000 	 3.416350 	 -1.6278650000 	 -3.7100320000 
247.85 	 324.9518000 	 3.416425 	 -1.6260780000 	 -3.7087440000 
248.05 	 324.9534000 	 3.416450 	 -1.6261100000 	 -3.7084450000 
248.25 	 324.9597000 	 3.416500 	 -1.6278590000 	 -3.7102130000 
248.45 	 324.9597000 	 3.416525 	 -1.6249120000 	 -3.7074600000 
248.65 	 324.9630000 	 3.416550 	 -1.6285670000 	 -3.7105080000 
248.85 	 324.9597000 	 3.416575 	 -1.6253730000 	 -3.7081080000 
249.05 	 324.9630000 	 3.416625 	 -1.6275180000 	 -3.7096950000 
249.25 	 324.9597000 	 3.416650 	 -1.6269650000 	 -3.7093990000 
249.45 	 324.9630000 	 3.416675 	 -1.6257570000 	 -3.7082100000 
249.65 	 324.9661000 	 3.416700 	 -1.6285930000 	 -3.7106770000 
249.85 	 324.9661000 	 3.416725 	 -1.6250010000 	 -3.7074410000 
250.05 	 324.9677000 	 3.416775 	 -1.6284660000 	 -3.7105370000 
250.25 	 324.9677000 	 3.416800 	 -1.6261710000 	 -3.7084360000 
250.45 	 324.9677000 	 3.416825 	 -1.6271810000 	 -3.7093510000 
250.65 	 324.9630000 	 3.416850 	 -1.6277920000 	 -3.7099710000 
250.85 	 324.9630000 	 3.416875 	 -1.6258210000 	 -3.7078920000 
251.05 	 324.9630000 	 3.416900 	 -1.6290820000 	 -3.7107850000 
251.25 	 324.9630000 	 3.416925 	 -1.6253630000 	 -3.7076820000 
251.45 	 324.9630000 	 3.416975 	 -1.6285480000 	 -3.7101110000 
251.65 	 324.9597000 	 3.417000 	 -1.6267840000 	 -3.7090240000 
251.85 	 324.9613000 	 3.417025 	 -1.6268630000 	 -3.7087220000 
252.05 	 324.9630000 	 3.417050 	 -1.6285010000 	 -3.7103970000 
252.25 	 324.9613000 	 3.417075 	 -1.6258020000 	 -3.7077930000 
252.45 	 324.9597000 	 3.417125 	 -1.6291560000 	 -3.7109220000 
252.65 	 324.9550000 	 3.417150 	 -1.6258560000 	 -3.7080480000 
252.85 	 324.9534000 	 3.417200 	 -1.6284820000 	 -3.7103150000 
253.05 	 324.9470000 	 3.417225 	 -1.6272260000 	 -3.7091540000 
253.25 	 324.9470000 	 3.417275 	 -1.6271150000 	 -3.7088940000 
253.45 	 324.9439000 	 3.417325 	 -1.6287990000 	 -3.7104920000 
253.65 	 324.9439000 	 3.417375 	 -1.6261480000 	 -3.7077930000 
253.85 	 324.9439000 	 3.417425 	 -1.6296640000 	 -3.7109530000 
254.05 	 324.9391000 	 3.417475 	 -1.6261930000 	 -3.7079940000 
254.25 	 324.9375000 	 3.417525 	 -1.6285420000 	 -3.7101620000 
254.45 	 324.9391000 	 3.417575 	 -1.6277060000 	 -3.7095360000 
254.65 	 324.9391000 	 3.417625 	 -1.6270610000 	 -3.7086840000 
254.85 	 324.9470000 	 3.417700 	 -1.6289170000 	 -3.7106290000 
255.05 	 324.9534000 	 3.417725 	 -1.6262880000 	 -3.7079810000 
255.25 	 324.9630000 	 3.417775 	 -1.6296580000 	 -3.7111760000 
255.45 	 324.9677000 	 3.417800 	 -1.6261420000 	 -3.7080130000 
255.65 	 324.9725000 	 3.417825 	 -1.6290890000 	 -3.7105460000 
255.85 	 324.9788000 	 3.417875 	 -1.6271940000 	 -3.7092180000 
256.05 	 324.9788000 	 3.417850 	 -1.6281000000 	 -3.7107370000 
256.25 	 324.9820000 	 3.417875 	 -1.6295310000 	 -3.7126030000 
256.45 	 324.9820000 	 3.417925 	 -1.6267110000 	 -3.7101050000 
256.65 	 324.9820000 	 3.417900 	 -1.6304840000 	 -3.7135760000 
256.85 	 324.9804000 	 3.417900 	 -1.6272480000 	 -3.7111380000 
257.05 	 324.9725000 	 3.417925 	 -1.6299410000 	 -3.7133920000 
257.25 	 324.9677000 	 3.417950 	 -1.6287800000 	 -3.7126800000 
257.45 	 324.9550000 	 3.417975 	 -1.6284310000 	 -3.7121200000 
257.65 	 324.9470000 	 3.418025 	 -1.6304140000 	 -3.7141670000 
257.85 	 324.9391000 	 3.418075 	 -1.6271780000 	 -3.7110010000 
258.05 	 324.9359000 	 3.418100 	 -1.6308240000 	 -3.7143900000 
258.25 	 324.9296000 	 3.418150 	 -1.6277190000 	 -3.7116500000 
258.45 	 324.9279000 	 3.418175 	 -1.6299380000 	 -3.7133120000 
258.65 	 324.9279000 	 3.418225 	 -1.6289300000 	 -3.7128540000 
258.85 	 324.9248000 	 3.418250 	 -1.6280940000 	 -3.7118660000 
259.05 	 324.9279000 	 3.418300 	 -1.6307160000 	 -3.7141960000 
259.25 	 324.9312000 	 3.418325 	 -1.6273310000 	 -3.7112680000 
259.45 	 324.9327000 	 3.418350 	 -1.6308530000 	 -3.7143640000 
259.65 	 324.9391000 	 3.418425 	 -1.6277730000 	 -3.7117830000 
259.85 	 324.9391000 	 3.418450 	 -1.6298770000 	 -3.7134960000 
260.05 	 324.9470000 	 3.418525 	 -1.6293720000 	 -3.7131530000 
260.25 	 324.9470000 	 3.418575 	 -1.6280750000 	 -3.7120150000 
260.45 	 324.9470000 	 3.418600 	 -1.6307640000 	 -3.7146570000 
260.65 	 324.9470000 	 3.418675 	 -1.6273720000 	 -3.7112870000 
260.85 	 324.9439000 	 3.418700 	 -1.6311070000 	 -3.7142980000 
261.05 	 324.9470000 	 3.418775 	 -1.6279820000 	 -3.7117550000 
261.25 	 324.9470000 	 3.418800 	 -1.6300040000 	 -3.7130640000 
261.45 	 324.9550000 	 3.418850 	 -1.6295810000 	 -3.7129910000 
261.65 	 324.9597000 	 3.418900 	 -1.6282370000 	 -3.7116910000 
261.85 	 324.9677000 	 3.418925 	 -1.6309870000 	 -3.7143010000 
262.05 	 324.9709000 	 3.418950 	 -1.6274390000 	 -3.7109220000 
262.25 	 324.9741000 	 3.418975 	 -1.6309200000 	 -3.7139960000 
262.45 	 324.9741000 	 3.419025 	 -1.6283350000 	 -3.7118430000 
262.65 	 324.9741000 	 3.419025 	 -1.6302740000 	 -3.7140940000 
262.85 	 324.9788000 	 3.419025 	 -1.6307290000 	 -3.7150480000 
263.05 	 324.9741000 	 3.419075 	 -1.6287420000 	 -3.7129970000 
263.25 	 324.9709000 	 3.419075 	 -1.6319470000 	 -3.7160650000 
263.45 	 324.9677000 	 3.419100 	 -1.6283930000 	 -3.7129560000 
263.65 	 324.9630000 	 3.419125 	 -1.6316410000 	 -3.7158010000 
263.85 	 324.9582000 	 3.419150 	 -1.6291900000 	 -3.7138910000 
264.05 	 324.9550000 	 3.419200 	 -1.6302200000 	 -3.7143360000 
264.25 	 324.9518000 	 3.419225 	 -1.6308940000 	 -3.7152830000 
264.45 	 324.9518000 	 3.419275 	 -1.6287710000 	 -3.7130900000 
264.65 	 324.9518000 	 3.419325 	 -1.6321050000 	 -3.7161480000 
264.85 	 324.9518000 	 3.419350 	 -1.6285040000 	 -3.7130260000 
265.05 	 324.9470000 	 3.419400 	 -1.6315840000 	 -3.7155500000 
265.25 	 324.9518000 	 3.419450 	 -1.6296510000 	 -3.7141010000 
265.45 	 324.9518000 	 3.419475 	 -1.6299570000 	 -3.7141860000 
265.65 	 324.9518000 	 3.419525 	 -1.6314350000 	 -3.7156170000 
265.85 	 324.9550000 	 3.419550 	 -1.6285640000 	 -3.7129470000 
266.05 	 324.9550000 	 3.419600 	 -1.6320510000 	 -3.7161990000 
266.25 	 324.9550000 	 3.419650 	 -1.6286440000 	 -3.7130860000 
266.45 	 324.9597000 	 3.419675 	 -1.6314760000 	 -3.7152990000 
266.65 	 324.9597000 	 3.419700 	 -1.6299720000 	 -3.7145300000 
266.85 	 324.9630000 	 3.419750 	 -1.6297630000 	 -3.7138370000 
267.05 	 324.9677000 	 3.419775 	 -1.6318350000 	 -3.7159000000 
267.25 	 324.9741000 	 3.419800 	 -1.6286150000 	 -3.7130900000 
267.45 	 324.9756000 	 3.419825 	 -1.6321440000 	 -3.7161670000 
267.65 	 324.9788000 	 3.419825 	 -1.6289840000 	 -3.7133530000 
267.85 	 324.9741000 	 3.419875 	 -1.6313840000 	 -3.7152610000 
268.05 	 324.9741000 	 3.419875 	 -1.6306530000 	 -3.7146980000 
268.25 	 324.9709000 	 3.419900 	 -1.6295910000 	 -3.7136300000 
268.45 	 324.9661000 	 3.419925 	 -1.6321410000 	 -3.7160590000 
268.65 	 324.9630000 	 3.419925 	 -1.6287230000 	 -3.7129880000 
268.85 	 324.9630000 	 3.419975 	 -1.6323440000 	 -3.7161100000 
269.05 	 324.9630000 	 3.420000 	 -1.6293780000 	 -3.7137670000 
269.25 	 324.9630000 	 3.420050 	 -1.6311260000 	 -3.7146470000 
269.45 	 324.9630000 	 3.420075 	 -1.6313170000 	 -3.7151340000 
269.65 	 324.9630000 	 3.420100 	 -1.6294230000 	 -3.7132900000 
269.85 	 324.9630000 	 3.420125 	 -1.6324550000 	 -3.7160840000 
270.05 	 324.9630000 	 3.420150 	 -1.6289550000 	 -3.7130900000 
270.25 	 324.9630000 	 3.420200 	 -1.6321250000 	 -3.7157630000 
270.45 	 324.9630000 	 3.420225 	 -1.6300520000 	 -3.7138940000 
270.65 	 324.9597000 	 3.420250 	 -1.6304370000 	 -3.7142280000 
270.85 	 324.9597000 	 3.420275 	 -1.6317880000 	 -3.7156140000 
271.05 	 324.9550000 	 3.420325 	 -1.6290730000 	 -3.7130770000 
271.25 	 324.9550000 	 3.420350 	 -1.6326560000 	 -3.7161860000 
271.45 	 324.9518000 	 3.420400 	 -1.6291270000 	 -3.7131500000 
271.65 	 324.9470000 	 3.420425 	 -1.6320480000 	 -3.7155530000 
271.85 	 324.9470000 	 3.420475 	 -1.6306430000 	 -3.7144820000 
272.05 	 324.9439000 	 3.420525 	 -1.6302330000 	 -3.7139260000 
272.25 	 324.9439000 	 3.420575 	 -1.6322990000 	 -3.7160810000 
272.45 	 324.9439000 	 3.420625 	 -1.6291870000 	 -3.7128570000 
272.65 	 324.9454000 	 3.420675 	 -1.6327320000 	 -3.7160620000 
272.85 	 324.9518000 	 3.420725 	 -1.6295720000 	 -3.7134520000 
273.05 	 324.9550000 	 3.420775 	 -1.6317240000 	 -3.7150450000 
273.25 	 324.9613000 	 3.420825 	 -1.6312350000 	 -3.7150730000 
273.45 	 324.9677000 	 3.420850 	 -1.6298990000 	 -3.7134580000 
273.65 	 324.9709000 	 3.420875 	 -1.6327890000 	 -3.7162240000 
273.85 	 324.9709000 	 3.420900 	 -1.6292100000 	 -3.7130100000 
274.05 	 324.9741000 	 3.420925 	 -1.6324710000 	 -3.7158170000 
274.25 	 324.9741000 	 3.420925 	 -1.6305260000 	 -3.7143040000 
274.45 	 324.9709000 	 3.420950 	 -1.6310760000 	 -3.7146950000 
274.65 	 324.9709000 	 3.420975 	 -1.6324010000 	 -3.7160780000 
274.85 	 324.9709000 	 3.421000 	 -1.6296770000 	 -3.7135980000 
275.05 	 324.9677000 	 3.421025 	 -1.6331260000 	 -3.7166050000 
275.25 	 324.9645000 	 3.421025 	 -1.6295720000 	 -3.7135000000 
275.45 	 324.9630000 	 3.421075 	 -1.6323090000 	 -3.7158330000 
275.65 	 324.9597000 	 3.421100 	 -1.6311010000 	 -3.7147490000 
275.85 	 324.9582000 	 3.421125 	 -1.6308470000 	 -3.7143960000 
276.05 	 324.9550000 	 3.421175 	 -1.6329070000 	 -3.7164120000 
276.25 	 324.9550000 	 3.421200 	 -1.6296670000 	 -3.7135000000 
276.45 	 324.9518000 	 3.421250 	 -1.6332240000 	 -3.7165900000 
276.65 	 324.9518000 	 3.421275 	 -1.6300810000 	 -3.7138780000 
276.85 	 324.9518000 	 3.421325 	 -1.6321150000 	 -3.7155310000 
277.05 	 324.9518000 	 3.421375 	 -1.6318380000 	 -3.7153560000 
277.25 	 324.9550000 	 3.421400 	 -1.6304530000 	 -3.7141160000 
277.45 	 324.9597000 	 3.421450 	 -1.6332940000 	 -3.7166240000 
277.65 	 324.9630000 	 3.421475 	 -1.6297790000 	 -3.7133630000 
277.85 	 324.9693000 	 3.421500 	 -1.6330400000 	 -3.7163730000 
278.05 	 324.9709000 	 3.421525 	 -1.6306910000 	 -3.7143140000 
278.25 	 324.9741000 	 3.421550 	 -1.6317210000 	 -3.7149680000 
278.45 	 324.9741000 	 3.421575 	 -1.6324490000 	 -3.7159000000 
278.65 	 324.9741000 	 3.421575 	 -1.6307610000 	 -3.7146500000 
278.85 	 324.9741000 	 3.421600 	 -1.6339590000 	 -3.7176540000 
279.05 	 324.9741000 	 3.421625 	 -1.6303510000 	 -3.7143900000 
279.25 	 324.9772000 	 3.421650 	 -1.6333450000 	 -3.7169870000 
279.45 	 324.9741000 	 3.421675 	 -1.6319880000 	 -3.7159790000 
279.65 	 324.9741000 	 3.421675 	 -1.6317140000 	 -3.7155180000 
279.85 	 324.9677000 	 3.421700 	 -1.6340610000 	 -3.7176480000 
280.05 	 324.9597000 	 3.421725 	 -1.6308940000 	 -3.7147930000 
280.25 	 324.9550000 	 3.421775 	 -1.6345880000 	 -3.7179060000 
280.45 	 324.9470000 	 3.421800 	 -1.6315620000 	 -3.7153750000 
280.65 	 324.9470000 	 3.421850 	 -1.6331320000 	 -3.7166820000 
280.85 	 324.9470000 	 3.421875 	 -1.6332150000 	 -3.7168500000 
281.05 	 324.9470000 	 3.421950 	 -1.6313590000 	 -3.7150030000 
281.25 	 324.9470000 	 3.421975 	 -1.6345720000 	 -3.7179850000 
281.45 	 324.9439000 	 3.422050 	 -1.6311900000 	 -3.7147930000 
281.65 	 324.9439000 	 3.422075 	 -1.6340570000 	 -3.7171840000 
281.85 	 324.9391000 	 3.422150 	 -1.6328110000 	 -3.7162370000 
282.05 	 324.9423000 	 3.422150 	 -1.6322580000 	 -3.7157340000 
282.25 	 324.9439000 	 3.422225 	 -1.6341940000 	 -3.7176480000 
282.45 	 324.9439000 	 3.422300 	 -1.6311840000 	 -3.7147780000 
282.65 	 324.9518000 	 3.422325 	 -1.6347090000 	 -3.7178290000 
282.85 	 324.9550000 	 3.422375 	 -1.6317210000 	 -3.7150290000 
283.05 	 324.9597000 	 3.422425 	 -1.6336190000 	 -3.7168090000 
283.25 	 324.9630000 	 3.422450 	 -1.6333290000 	 -3.7166340000 
283.45 	 324.9677000 	 3.422475 	 -1.6319400000 	 -3.7153500000 
283.65 	 324.9709000 	 3.422500 	 -1.6347250000 	 -3.7179060000 
283.85 	 324.9788000 	 3.422525 	 -1.6312890000 	 -3.7148670000 
284.05 	 324.9820000 	 3.422550 	 -1.6346770000 	 -3.7177590000 
284.25 	 324.9868000 	 3.422550 	 -1.6322930000 	 -3.7157600000 
284.45 	 324.9868000 	 3.422575 	 -1.6335010000 	 -3.7166340000 
284.65 	 324.9884000 	 3.422600 	 -1.6338570000 	 -3.7172480000 
284.85 	 324.9900000 	 3.422575 	 -1.6320860000 	 -3.7155120000 
285.05 	 324.9900000 	 3.422575 	 -1.6355390000 	 -3.7187670000 
285.25 	 324.9900000 	 3.422575 	 -1.6318290000 	 -3.7156610000 
285.45 	 324.9868000 	 3.422575 	 -1.6349440000 	 -3.7181630000 
285.65 	 324.9820000 	 3.422575 	 -1.6333480000 	 -3.7171110000 
285.85 	 324.9788000 	 3.422575 	 -1.6330310000 	 -3.7164310000 
286.05 	 324.9741000 	 3.422600 	 -1.6351570000 	 -3.7187510000 
286.25 	 324.9677000 	 3.422625 	 -1.6322610000 	 -3.7159700000 
286.45 	 324.9597000 	 3.422650 	 -1.6357330000 	 -3.7191460000 
286.65 	 324.9518000 	 3.422700 	 -1.6325220000 	 -3.7164210000 
286.85 	 324.9439000 	 3.422750 	 -1.6346260000 	 -3.7180010000 
287.05 	 324.9359000 	 3.422775 	 -1.6341460000 	 -3.7179180000 
287.25 	 324.9312000 	 3.422850 	 -1.6330430000 	 -3.7167610000 
287.45 	 324.9279000 	 3.422875 	 -1.6355510000 	 -3.7189800000 
287.65 	 324.9232000 	 3.422925 	 -1.6320930000 	 -3.7159470000 
287.85 	 324.9248000 	 3.422950 	 -1.6356790000 	 -3.7189420000 
288.05 	 324.9312000 	 3.422975 	 -1.6329070000 	 -3.7167740000 
288.25 	 324.9327000 	 3.423025 	 -1.6343660000 	 -3.7177120000 
288.45 	 324.9359000 	 3.423075 	 -1.6346420000 	 -3.7183090000 
288.65 	 324.9359000 	 3.423125 	 -1.6327000000 	 -3.7162140000 
288.85 	 324.9391000 	 3.423175 	 -1.6357930000 	 -3.7192760000 
289.05 	 324.9312000 	 3.423225 	 -1.6320290000 	 -3.7160680000 
289.25 	 324.9312000 	 3.423275 	 -1.6356210000 	 -3.7187580000 
289.45 	 324.9279000 	 3.423325 	 -1.6333390000 	 -3.7170310000 
289.65 	 324.9279000 	 3.423350 	 -1.6337270000 	 -3.7170190000 
289.85 	 324.9279000 	 3.423400 	 -1.6354020000 	 -3.7187510000 
290.05 	 324.9279000 	 3.423425 	 -1.6324460000 	 -3.7159760000 
290.25 	 324.9279000 	 3.423450 	 -1.6358570000 	 -3.7192220000 
290.45 	 324.9296000 	 3.423500 	 -1.6323660000 	 -3.7162910000 
290.65 	 324.9312000 	 3.423525 	 -1.6349950000 	 -3.7182200000 
290.85 	 324.9359000 	 3.423575 	 -1.6344260000 	 -3.7177530000 
291.05 	 324.9359000 	 3.423600 	 -1.6331830000 	 -3.7165930000 
291.25 	 324.9359000 	 3.423675 	 -1.6358280000 	 -3.7189290000 
291.45 	 324.9312000 	 3.423725 	 -1.6322960000 	 -3.7158840000 
291.65 	 324.9312000 	 3.423775 	 -1.6358790000 	 -3.7189960000 
291.85 	 324.9279000 	 3.423800 	 -1.6333480000 	 -3.7167710000 
292.05 	 324.9216000 	 3.423850 	 -1.6343780000 	 -3.7174480000 
292.25 	 324.9184000 	 3.423875 	 -1.6349860000 	 -3.7183380000 
292.45 	 324.9153000 	 3.423925 	 -1.6330180000 	 -3.7162020000 
292.65 	 324.9153000 	 3.423950 	 -1.6361900000 	 -3.7192820000 
292.85 	 324.9153000 	 3.424000 	 -1.6325320000 	 -3.7158900000 
293.05 	 324.9121000 	 3.424025 	 -1.6357100000 	 -3.7186620000 
293.25 	 324.9105000 	 3.424075 	 -1.6337680000 	 -3.7172600000 
293.45 	 324.9041000 	 3.424125 	 -1.6339430000 	 -3.7169140000 
293.65 	 324.9041000 	 3.424175 	 -1.6356210000 	 -3.7187960000 
293.85 	 324.9009000 	 3.424200 	 -1.6326270000 	 -3.7158870000 
294.05 	 324.8962000 	 3.424250 	 -1.6362090000 	 -3.7192030000 
294.25 	 324.8962000 	 3.424300 	 -1.6328620000 	 -3.7162490000 
294.45 	 324.8962000 	 3.424350 	 -1.6353350000 	 -3.7183730000 
294.65 	 324.8962000 	 3.424400 	 -1.6342770000 	 -3.7174960000 
294.85 	 324.8962000 	 3.424450 	 -1.6337200000 	 -3.7167840000 
295.05 	 324.8962000 	 3.424500 	 -1.6358920000 	 -3.7189510000 
295.25 	 324.8962000 	 3.424550 	 -1.6326400000 	 -3.7159280000 
295.45 	 324.8962000 	 3.424600 	 -1.6362320000 	 -3.7188980000 
295.65 	 324.9009000 	 3.424650 	 -1.6334380000 	 -3.7166370000 
295.85 	 324.9009000 	 3.424700 	 -1.6350330000 	 -3.7178130000 
296.05 	 324.9041000 	 3.424750 	 -1.6353000000 	 -3.7183760000 
296.25 	 324.9073000 	 3.424800 	 -1.6333170000 	 -3.7163860000 
296.45 	 324.9073000 	 3.424825 	 -1.6365340000 	 -3.7192630000 
296.65 	 324.9073000 	 3.424875 	 -1.6329860000 	 -3.7161030000 
296.85 	 324.9121000 	 3.424925 	 -1.6361780000 	 -3.7187830000 
297.05 	 324.9153000 	 3.424975 	 -1.6341840000 	 -3.7172600000 
297.25 	 324.9200000 	 3.425000 	 -1.6345280000 	 -3.7172540000 
297.45 	 324.9216000 	 3.425025 	 -1.6359390000 	 -3.7188690000 
297.65 	 324.9279000 	 3.425075 	 -1.6295940000 	 -3.7161100000 
297.85 	 324.9279000 	 3.425100 	 -1.6335650000 	 -3.7194730000 
298.05 	 324.9312000 	 3.425125 	 -1.6300390000 	 -3.7159700000 
298.25 	 324.9312000 	 3.425200 	 -1.6338440000 	 -3.7185410000 
298.45 	 324.9312000 	 3.425250 	 -1.6316290000 	 -3.7174540000 
298.65 	 324.9312000 	 3.425300 	 -1.6313780000 	 -3.7168090000 
298.85 	 324.9296000 	 3.425350 	 -1.6335520000 	 -3.7190440000 
299.05 	 324.9279000 	 3.425375 	 -1.6303890000 	 -3.7159820000 
299.25 	 324.9264000 	 3.425425 	 -1.6346800000 	 -3.7194820000 
299.45 	 324.9232000 	 3.425450 	 -1.6308280000 	 -3.7161640000 
299.65 	 324.9232000 	 3.425500 	 -1.6337900000 	 -3.7184520000 
299.85 	 324.9232000 	 3.425525 	 -1.6324840000 	 -3.7175910000 
300.05 	 324.9232000 	 3.425575 	 -1.6322640000 	 -3.7169620000 
300.25 	 324.9232000 	 3.425600 	 -1.6341940000 	 -3.7191740000 
300.45 	 324.9279000 	 3.425625 	 -1.6286910000 	 -3.7158710000 
300.65 	 324.9279000 	 3.425675 	 -1.6327600000 	 -3.7194920000 
300.85 	 324.9359000 	 3.425700 	 -1.6296510000 	 -3.7164750000 
301.05 	 324.9359000 	 3.425750 	 -1.6334820000 	 -3.7179280000 
301.25 	 324.9391000 	 3.425825 	 -1.6357390000 	 -3.7184210000 
301.45 	 324.9439000 	 3.425875 	 -1.6339490000 	 -3.7166370000 
301.65 	 324.9439000 	 3.425900 	 -1.6369950000 	 -3.7195940000 
301.85 	 324.9470000 	 3.425975 	 -1.6334090000 	 -3.7163890000 
302.05 	 324.9550000 	 3.426000 	 -1.6363910000 	 -3.7189930000 
302.25 	 324.9550000 	 3.426050 	 -1.6348840000 	 -3.7175690000 
302.45 	 324.9550000 	 3.426075 	 -1.6349660000 	 -3.7177120000 
302.65 	 324.9550000 	 3.426125 	 -1.6365370000 	 -3.7190440000 
302.85 	 324.9518000 	 3.426175 	 -1.6337460000 	 -3.7162490000 
303.05 	 324.9518000 	 3.426200 	 -1.6374270000 	 -3.7196250000 
303.25 	 324.9597000 	 3.426250 	 -1.6339620000 	 -3.7165390000 
303.45 	 324.9597000 	 3.426275 	 -1.6365720000 	 -3.7185860000 
303.65 	 324.9630000 	 3.426300 	 -1.6355990000 	 -3.7179280000 
303.85 	 324.9677000 	 3.426325 	 -1.6347820000 	 -3.7170820000 
304.05 	 324.9677000 	 3.426375 	 -1.6373190000 	 -3.7194220000 
304.25 	 324.9677000 	 3.426400 	 -1.6338630000 	 -3.7164180000 
304.45 	 324.9630000 	 3.426425 	 -1.6375450000 	 -3.7195590000 
304.65 	 324.9630000 	 3.426450 	 -1.6349540000 	 -3.7172290000 
304.85 	 324.9630000 	 3.426475 	 -1.6359680000 	 -3.7182520000 
305.05 	 324.9630000 	 3.426525 	 -1.6365430000 	 -3.7188080000 
305.25 	 324.9630000 	 3.426550 	 -1.6345370000 	 -3.7166760000 
305.45 	 324.9677000 	 3.426575 	 -1.6377610000 	 -3.7199690000 
305.65 	 324.9693000 	 3.426600 	 -1.6341530000 	 -3.7170000000 
305.85 	 324.9741000 	 3.426625 	 -1.6370140000 	 -3.7190750000 
306.05 	 324.9772000 	 3.426675 	 -1.6357420000 	 -3.7182490000 
306.25 	 324.9741000 	 3.426675 	 -1.6354590000 	 -3.7190340000 
306.45 	 324.9804000 	 3.426675 	 -1.6378180000 	 -3.7214760000 
306.65 	 324.9788000 	 3.426725 	 -1.6345790000 	 -3.7183670000 
306.85 	 324.9788000 	 3.426725 	 -1.6381990000 	 -3.7217360000 
307.05 	 324.9741000 	 3.426750 	 -1.6348810000 	 -3.7189320000 
307.25 	 324.9709000 	 3.426775 	 -1.6370040000 	 -3.7207030000 
307.45 	 324.9677000 	 3.426775 	 -1.6367590000 	 -3.7207480000 
307.65 	 324.9597000 	 3.426825 	 -1.6353610000 	 -3.7193010000 
307.85 	 324.9550000 	 3.426850 	 -1.6381770000 	 -3.7218920000 
308.05 	 324.9518000 	 3.426875 	 -1.6347060000 	 -3.7186110000 
308.25 	 324.9470000 	 3.426925 	 -1.6383230000 	 -3.7217780000 
308.45 	 324.9454000 	 3.426975 	 -1.6357010000 	 -3.7195590000 
308.65 	 324.9439000 	 3.427025 	 -1.6368520000 	 -3.7204810000 
308.85 	 324.9391000 	 3.427075 	 -1.6372900000 	 -3.7211610000 
309.05 	 324.9375000 	 3.427125 	 -1.6351800000 	 -3.7190060000 
309.25 	 324.9391000 	 3.427200 	 -1.6385900000 	 -3.7220510000 
309.45 	 324.9391000 	 3.427250 	 -1.6349980000 	 -3.7189010000 
309.65 	 324.9439000 	 3.427300 	 -1.6383620000 	 -3.7216380000 
309.85 	 324.9502000 	 3.427350 	 -1.6358250000 	 -3.7196990000 
310.05 	 324.9550000 	 3.427375 	 -1.6371150000 	 -3.7206750000 
310.25 	 324.9597000 	 3.427425 	 -1.6374430000 	 -3.7213490000 
310.45 	 324.9677000 	 3.427450 	 -1.6354750000 	 -3.7191930000 
310.65 	 324.9709000 	 3.427475 	 -1.6386800000 	 -3.7221340000 
310.85 	 324.9772000 	 3.427500 	 -1.6351920000 	 -3.7190470000 
311.05 	 324.9820000 	 3.427525 	 -1.6383420000 	 -3.7218440000 
311.25 	 324.9868000 	 3.427525 	 -1.6361970000 	 -3.7199470000 
311.45 	 324.9868000 	 3.427525 	 -1.6373090000 	 -3.7215360000 
311.65 	 324.9836000 	 3.427550 	 -1.6385680000 	 -3.7229060000 
311.85 	 324.9820000 	 3.427575 	 -1.6363270000 	 -3.7207410000 
312.05 	 324.9820000 	 3.427600 	 -1.6394650000 	 -3.7236660000 
312.25 	 324.9788000 	 3.427575 	 -1.6362860000 	 -3.7207670000 
312.45 	 324.9741000 	 3.427600 	 -1.6392640000 	 -3.7235520000 
312.65 	 324.9709000 	 3.427625 	 -1.6382310000 	 -3.7229950000 
312.85 	 324.9677000 	 3.427650 	 -1.6374720000 	 -3.7221310000 
313.05 	 324.9630000 	 3.427675 	 -1.6399000000 	 -3.7244480000 
313.25 	 324.9550000 	 3.427700 	 -1.6362790000 	 -3.7213830000 
313.45 	 324.9518000 	 3.427750 	 -1.6400150000 	 -3.7245500000 
313.65 	 324.9470000 	 3.427775 	 -1.6371250000 	 -3.7218380000 
313.85 	 324.9407000 	 3.427825 	 -1.6386220000 	 -3.7231610000 
314.05 	 324.9375000 	 3.427875 	 -1.6387720000 	 -3.7236720000 
314.25 	 324.9359000 	 3.427950 	 -1.6372550000 	 -3.7220990000 
314.45 	 324.9279000 	 3.427975 	 -1.6400810000 	 -3.7247400000 
314.65 	 324.9279000 	 3.428050 	 -1.6365690000 	 -3.7214210000 
314.85 	 324.9312000 	 3.428075 	 -1.6401580000 	 -3.7245400000 
315.05 	 324.9312000 	 3.428100 	 -1.6373540000 	 -3.7220350000 
315.25 	 324.9391000 	 3.428150 	 -1.6387020000 	 -3.7232690000 
315.45 	 324.9470000 	 3.428200 	 -1.6389810000 	 -3.7234340000 
315.65 	 324.9550000 	 3.428275 	 -1.6370610000 	 -3.7216280000 
315.85 	 324.9630000 	 3.428275 	 -1.6403480000 	 -3.7245720000 
316.05 	 324.9709000 	 3.428325 	 -1.6367150000 	 -3.7213450000 
316.25 	 324.9772000 	 3.428350 	 -1.6398140000 	 -3.7241840000 
316.45 	 324.9852000 	 3.428375 	 -1.6375860000 	 -3.7221880000 
316.65 	 324.9931000 	 3.428400 	 -1.6384350000 	 -3.7230110000 
316.85 	 324.9979000 	 3.428400 	 -1.6396080000 	 -3.7245020000 
317.05 	 325.0027000 	 3.428375 	 -1.6375290000 	 -3.7223080000 
317.25 	 325.0059000 	 3.428375 	 -1.6407620000 	 -3.7253540000 
317.45 	 325.0059000 	 3.428375 	 -1.6372360000 	 -3.7220730000 
317.65 	 325.0106000 	 3.428375 	 -1.6403960000 	 -3.7247750000 
317.85 	 325.0059000 	 3.428375 	 -1.6385590000 	 -3.7233670000 
318.05 	 325.0027000 	 3.428375 	 -1.6384790000 	 -3.7231480000 
318.25 	 324.9979000 	 3.428375 	 -1.6400720000 	 -3.7248420000 
318.45 	 324.9900000 	 3.428375 	 -1.6372970000 	 -3.7220860000 
318.65 	 324.9820000 	 3.428375 	 -1.6408480000 	 -3.7253480000 
318.85 	 324.9709000 	 3.428375 	 -1.6374460000 	 -3.7224550000 
319.05 	 324.9630000 	 3.428375 	 -1.6399380000 	 -3.7245530000 
319.25 	 324.9534000 	 3.428400 	 -1.6391500000 	 -3.7240060000 
319.45 	 324.9439000 	 3.428475 	 -1.6384220000 	 -3.7230140000 
319.65 	 324.9359000 	 3.428525 	 -1.6408790000 	 -3.7253830000 
319.85 	 324.9312000 	 3.428575 	 -1.6374210000 	 -3.7222670000 
320.05 	 324.9279000 	 3.428625 	 -1.6410960000 	 -3.7255700000 
320.25 	 324.9232000 	 3.428650 	 -1.6378590000 	 -3.7227250000 
320.45 	 324.9200000 	 3.428700 	 -1.6397030000 	 -3.7240700000 
320.65 	 324.9200000 	 3.428725 	 -1.6398140000 	 -3.7245050000 
320.85 	 324.9232000 	 3.428775 	 -1.6380720000 	 -3.7225790000 
321.05 	 324.9232000 	 3.428800 	 -1.6412540000 	 -3.7255760000 
321.25 	 324.9279000 	 3.428825 	 -1.6374680000 	 -3.7222290000 
321.45 	 324.9279000 	 3.428875 	 -1.6407360000 	 -3.7251310000 
321.65 	 324.9312000 	 3.428900 	 -1.6384600000 	 -3.7233350000 
321.85 	 324.9312000 	 3.428950 	 -1.6392290000 	 -3.7234940000 
322.05 	 324.9359000 	 3.429000 	 -1.6402020000 	 -3.7249020000 
322.25 	 324.9391000 	 3.429050 	 -1.6378370000 	 -3.7224830000 
322.45 	 324.9439000 	 3.429100 	 -1.6410920000 	 -3.7255220000 
322.65 	 324.9454000 	 3.429175 	 -1.6375760000 	 -3.7223050000 
322.85 	 324.9518000 	 3.429200 	 -1.6407900000 	 -3.7249920000 
323.05 	 324.9550000 	 3.429250 	 -1.6387180000 	 -3.7233570000 
323.25 	 324.9597000 	 3.429300 	 -1.6390420000 	 -3.7235860000 
323.45 	 324.9677000 	 3.429325 	 -1.6405110000 	 -3.7249310000 
323.65 	 324.9709000 	 3.429350 	 -1.6376590000 	 -3.7223270000 
323.85 	 324.9772000 	 3.429375 	 -1.6412670000 	 -3.7254460000 
324.05 	 324.9788000 	 3.429375 	 -1.6377000000 	 -3.7225090000 
324.25 	 324.9868000 	 3.429425 	 -1.6405840000 	 -3.7248450000 
324.45 	 324.9868000 	 3.429400 	 -1.6395280000 	 -3.7239200000 
324.65 	 324.9900000 	 3.429425 	 -1.6396300000 	 -3.7238440000 
324.85 	 324.9868000 	 3.429450 	 -1.6415910000 	 -3.7260410000 
325.05 	 324.9868000 	 3.429475 	 -1.6384950000 	 -3.7231920000 
325.25 	 324.9868000 	 3.429475 	 -1.6424750000 	 -3.7265520000 
325.45 	 324.9868000 	 3.429450 	 -1.6391050000 	 -3.7236630000 
325.65 	 324.9868000 	 3.429475 	 -1.6419350000 	 -3.7259740000 
325.85 	 324.9820000 	 3.429475 	 -1.6405420000 	 -3.7250330000 
326.05 	 324.9788000 	 3.429500 	 -1.6404660000 	 -3.7246540000 
326.25 	 324.9693000 	 3.429525 	 -1.6421860000 	 -3.7264220000 
326.45 	 324.9582000 	 3.429525 	 -1.6392930000 	 -3.7236530000 
326.65 	 324.9470000 	 3.429575 	 -1.6429110000 	 -3.7268070000 
326.85 	 324.9391000 	 3.429625 	 -1.6397510000 	 -3.7240860000 
327.05 	 324.9359000 	 3.429675 	 -1.6420590000 	 -3.7259450000 
327.25 	 324.9312000 	 3.429725 	 -1.6412890000 	 -3.7254840000 
327.45 	 324.9296000 	 3.429775 	 -1.6400750000 	 -3.7242000000 
327.65 	 324.9279000 	 3.429825 	 -1.6428220000 	 -3.7266600000 
327.85 	 324.9232000 	 3.429850 	 -1.6393920000 	 -3.7236630000 
328.05 	 324.9248000 	 3.429900 	 -1.6428180000 	 -3.7266380000 
328.25 	 324.9279000 	 3.429925 	 -1.6402850000 	 -3.7246010000 
328.45 	 324.9312000 	 3.429950 	 -1.6412160000 	 -3.7253510000 
328.65 	 324.9359000 	 3.430000 	 -1.6419600000 	 -3.7261360000 
328.85 	 324.9391000 	 3.430050 	 -1.6396200000 	 -3.7240060000 
329.05 	 324.9407000 	 3.430100 	 -1.6427260000 	 -3.7269810000 
329.25 	 324.9470000 	 3.430175 	 -1.6394490000 	 -3.7238090000 
329.45 	 324.9518000 	 3.430200 	 -1.6425450000 	 -3.7263490000 
329.65 	 324.9518000 	 3.430250 	 -1.6405260000 	 -3.7250650000 
329.85 	 324.9518000 	 3.430275 	 -1.6407930000 	 -3.7249850000 
330.05 	 324.9550000 	 3.430325 	 -1.6421380000 	 -3.7262790000 
330.25 	 324.9597000 	 3.430375 	 -1.6394390000 	 -3.7237550000 
330.45 	 324.9597000 	 3.430400 	 -1.6429550000 	 -3.7269590000 
330.65 	 324.9630000 	 3.430425 	 -1.6393690000 	 -3.7239710000 
330.85 	 324.9630000 	 3.430450 	 -1.6423100000 	 -3.7263270000 
331.05 	 324.9677000 	 3.430475 	 -1.6405930000 	 -3.7248230000 
331.25 	 324.9709000 	 3.430525 	 -1.6409300000 	 -3.7250070000 
331.45 	 324.9788000 	 3.430525 	 -1.6421030000 	 -3.7264000000 
331.65 	 324.9820000 	 3.430550 	 -1.6394140000 	 -3.7236690000 
331.85 	 324.9868000 	 3.430550 	 -1.6429390000 	 -3.7270070000 
332.05 	 324.9900000 	 3.430575 	 -1.6395280000 	 -3.7240440000 
332.25 	 324.9868000 	 3.430600 	 -1.6418900000 	 -3.7258080000 
332.45 	 324.9868000 	 3.430575 	 -1.6416490000 	 -3.7259200000 
332.65 	 324.9820000 	 3.430575 	 -1.6403800000 	 -3.7246890000 
332.85 	 324.9804000 	 3.430575 	 -1.6428570000 	 -3.7272040000 
333.05 	 324.9788000 	 3.430600 	 -1.6397090000 	 -3.7241520000 
333.25 	 324.9725000 	 3.430625 	 -1.6431490000 	 -3.7271660000 
333.45 	 324.9709000 	 3.430650 	 -1.6404120000 	 -3.7251030000 
333.65 	 324.9630000 	 3.430675 	 -1.6416520000 	 -3.7260370000 
333.85 	 324.9597000 	 3.430700 	 -1.6422560000 	 -3.7267050000 
334.05 	 324.9518000 	 3.430750 	 -1.6400210000 	 -3.7244770000 
334.25 	 324.9470000 	 3.430775 	 -1.6432600000 	 -3.7274330000 
334.45 	 324.9439000 	 3.430825 	 -1.6397380000 	 -3.7243560000 
334.65 	 324.9423000 	 3.430875 	 -1.6427010000 	 -3.7266830000 
334.85 	 324.9391000 	 3.430925 	 -1.6414200000 	 -3.7257930000 
335.05 	 324.9391000 	 3.431000 	 -1.6407620000 	 -3.7249760000 
335.25 	 324.9391000 	 3.431025 	 -1.6429420000 	 -3.7271370000 
335.45 	 324.9407000 	 3.431075 	 -1.6399160000 	 -3.7242570000 
335.65 	 324.9439000 	 3.431125 	 -1.6436200000 	 -3.7276650000 
335.85 	 324.9470000 	 3.431175 	 -1.6412190000 	 -3.7265050000 
336.05 	 324.9518000 	 3.431225 	 -1.6427900000 	 -3.7273440000 
336.25 	 324.9550000 	 3.431275 	 -1.6432290000 	 -3.7279540000 
336.45 	 324.9582000 	 3.431325 	 -1.6409400000 	 -3.7258940000 
336.65 	 324.9597000 	 3.431350 	 -1.6445060000 	 -3.7288250000 
336.85 	 324.9597000 	 3.431375 	 -1.6410480000 	 -3.7258020000 
337.05 	 324.9630000 	 3.431400 	 -1.6435620000 	 -3.7281040000 
337.25 	 324.9661000 	 3.431425 	 -1.6425260000 	 -3.7276270000 
337.45 	 324.9677000 	 3.431475 	 -1.6418840000 	 -3.7268510000 
337.65 	 324.9709000 	 3.431500 	 -1.6440070000 	 -3.7289680000 
337.85 	 324.9709000 	 3.431525 	 -1.6408060000 	 -3.7258530000 
338.05 	 324.9709000 	 3.431525 	 -1.6443380000 	 -3.7291050000 
338.25 	 324.9709000 	 3.431550 	 -1.6412830000 	 -3.7266510000 
338.45 	 324.9709000 	 3.431575 	 -1.6432950000 	 -3.7280270000 
338.65 	 324.9709000 	 3.431600 	 -1.6429520000 	 -3.7281040000 
338.85 	 324.9677000 	 3.431625 	 -1.6416800000 	 -3.7266890000 
339.05 	 324.9677000 	 3.431650 	 -1.6440650000 	 -3.7292230000 
339.25 	 324.9677000 	 3.431675 	 -1.6408730000 	 -3.7262410000 
339.45 	 324.9677000 	 3.431700 	 -1.6442970000 	 -3.7293470000 
339.65 	 324.9677000 	 3.431750 	 -1.6409620000 	 -3.7264320000 
339.85 	 324.9677000 	 3.431775 	 -1.6434830000 	 -3.7282850000 
340.05 	 324.9693000 	 3.431800 	 -1.6426720000 	 -3.7277320000 
340.25 	 324.9709000 	 3.431825 	 -1.6419060000 	 -3.7268760000 
340.45 	 324.9709000 	 3.431825 	 -1.6442330000 	 -3.7288830000 
340.65 	 324.9709000 	 3.431850 	 -1.6408160000 	 -3.7259990000 
340.85 	 324.9709000 	 3.431875 	 -1.6443820000 	 -3.7290990000 
341.05 	 324.9677000 	 3.431900 	 -1.6413630000 	 -3.7266190000 
341.25 	 324.9709000 	 3.431925 	 -1.6429840000 	 -3.7279320000 
341.45 	 324.9709000 	 3.431950 	 -1.6429710000 	 -3.7282210000 
341.65 	 324.9709000 	 3.431975 	 -1.6413690000 	 -3.7263580000 
341.85 	 324.9741000 	 3.431975 	 -1.6443000000 	 -3.7292190000 
342.05 	 324.9741000 	 3.432025 	 -1.6408350000 	 -3.7259640000 
342.25 	 324.9788000 	 3.432025 	 -1.6442740000 	 -3.7289460000 
342.45 	 324.9788000 	 3.432050 	 -1.6416960000 	 -3.7267490000 
342.65 	 324.9788000 	 3.432075 	 -1.6427290000 	 -3.7275950000 
342.85 	 324.9788000 	 3.432075 	 -1.6433650000 	 -3.7284790000 
343.05 	 324.9788000 	 3.432125 	 -1.6410990000 	 -3.7261740000 
343.25 	 324.9788000 	 3.432125 	 -1.6443030000 	 -3.7292580000 
343.45 	 324.9788000 	 3.432125 	 -1.6407270000 	 -3.7260120000 
343.65 	 324.9741000 	 3.432150 	 -1.6443160000 	 -3.7287550000 
343.85 	 324.9709000 	 3.432175 	 -1.6418520000 	 -3.7270040000 
344.05 	 324.9709000 	 3.432225 	 -1.6423770000 	 -3.7271370000 
344.25 	 324.9709000 	 3.432225 	 -1.6436640000 	 -3.7284760000 
344.45 	 324.9709000 	 3.432225 	 -1.6407110000 	 -3.7258590000 
344.65 	 324.9709000 	 3.432250 	 -1.6445060000 	 -3.7291400000 
344.85 	 324.9709000 	 3.432275 	 -1.6406980000 	 -3.7260560000 
345.05 	 324.9709000 	 3.432325 	 -1.6435970000 	 -3.7284600000 
345.25 	 324.9677000 	 3.432325 	 -1.6411720000 	 -3.7273090000 
345.45 	 324.9630000 	 3.432325 	 -1.6405840000 	 -3.7265270000 
345.65 	 324.9630000 	 3.432400 	 -1.6428980000 	 -3.7289360000 
345.85 	 324.9630000 	 3.432400 	 -1.6393060000 	 -3.7256590000 
346.05 	 324.9630000 	 3.432450 	 -1.6431110000 	 -3.7289750000 
346.25 	 324.9597000 	 3.432475 	 -1.6397990000 	 -3.7262540000 
346.45 	 324.9550000 	 3.432500 	 -1.6416990000 	 -3.7277950000 
346.65 	 324.9550000 	 3.432525 	 -1.6415060000 	 -3.7278970000 
346.85 	 324.9550000 	 3.432575 	 -1.6397130000 	 -3.7261230000 
347.05 	 324.9597000 	 3.432625 	 -1.6428340000 	 -3.7292230000 
347.25 	 324.9597000 	 3.432650 	 -1.6388700000 	 -3.7258690000 
347.45 	 324.9597000 	 3.432675 	 -1.6423380000 	 -3.7287840000 
347.65 	 324.9613000 	 3.432700 	 -1.6399220000 	 -3.7269280000 
347.85 	 324.9630000 	 3.432750 	 -1.6406150000 	 -3.7273470000 
348.05 	 324.9630000 	 3.432775 	 -1.6415470000 	 -3.7283640000 
348.25 	 324.9677000 	 3.432800 	 -1.6389470000 	 -3.7259640000 
348.45 	 324.9709000 	 3.432825 	 -1.6423510000 	 -3.7292390000 
348.65 	 324.9709000 	 3.432850 	 -1.6385490000 	 -3.7259200000 
348.85 	 324.9788000 	 3.432875 	 -1.6390860000 	 -3.7285710000 
349.05 	 324.9788000 	 3.432875 	 -1.6355670000 	 -3.7272450000 
349.25 	 324.9820000 	 3.432925 	 -1.6358410000 	 -3.7269080000 
349.45 	 324.9820000 	 3.432900 	 -1.6423770000 	 -3.7287900000 
349.65 	 324.9820000 	 3.432900 	 -1.6343500000 	 -3.7258210000 
349.85 	 324.9852000 	 3.432950 	 -1.6380600000 	 -3.7290950000 
350.05 	 324.9820000 	 3.432975 	 -1.6345060000 	 -3.7264920000 
350.25 	 324.9868000 	 3.432950 	 -1.6441760000 	 -3.7283070000 
350.45 	 324.9900000 	 3.432950 	 -1.6433910000 	 -3.7281610000 
350.65 	 324.9900000 	 3.432950 	 -1.6424180000 	 -3.7268350000 
350.85 	 324.9900000 	 3.432950 	 -1.6448660000 	 -3.7293720000 
351.05 	 324.9868000 	 3.432950 	 -1.6414670000 	 -3.7260980000 
351.25 	 324.9852000 	 3.432975 	 -1.6452410000 	 -3.7290920000 
351.45 	 324.9788000 	 3.433000 	 -1.6428410000 	 -3.7271340000 
351.65 	 324.9709000 	 3.433025 	 -1.6436480000 	 -3.7275700000 
351.85 	 324.9677000 	 3.433025 	 -1.6446590000 	 -3.7286250000 
352.05 	 324.9630000 	 3.433050 	 -1.6422880000 	 -3.7263900000 
352.25 	 324.9550000 	 3.433100 	 -1.6455330000 	 -3.7295220000 
352.45 	 324.9534000 	 3.433125 	 -1.6421130000 	 -3.7261990000 
352.65 	 324.9518000 	 3.433175 	 -1.6451010000 	 -3.7289400000 
352.85 	 324.9470000 	 3.433225 	 -1.6431200000 	 -3.7273820000 
353.05 	 324.9439000 	 3.433250 	 -1.6435780000 	 -3.7274520000 
353.25 	 324.9454000 	 3.433300 	 -1.6448020000 	 -3.7289330000 
353.45 	 324.9439000 	 3.433375 	 -1.6422370000 	 -3.7262180000 
353.65 	 324.9470000 	 3.433400 	 -1.6456670000 	 -3.7295440000 
353.85 	 324.9518000 	 3.433450 	 -1.6424660000 	 -3.7267780000 
354.05 	 324.9597000 	 3.433500 	 -1.6445670000 	 -3.7285770000 
354.25 	 324.9677000 	 3.433525 	 -1.6439980000 	 -3.7282970000 
354.45 	 324.9741000 	 3.433550 	 -1.6424880000 	 -3.7266670000 
354.65 	 324.9804000 	 3.433575 	 -1.6455650000 	 -3.7294320000 
354.85 	 324.9868000 	 3.433600 	 -1.6420620000 	 -3.7262630000 
355.05 	 324.9947000 	 3.433625 	 -1.6452090000 	 -3.7288670000 
355.25 	 324.9947000 	 3.433600 	 -1.6438420000 	 -3.7274770000 
355.45 	 324.9979000 	 3.433600 	 -1.6435110000 	 -3.7272800000 
355.65 	 325.0027000 	 3.433600 	 -1.6455110000 	 -3.7290000000 
355.85 	 325.0059000 	 3.433600 	 -1.6423100000 	 -3.7263620000 
356.05 	 325.0059000 	 3.433600 	 -1.6460010000 	 -3.7294960000 
356.25 	 325.0059000 	 3.433600 	 -1.6427930000 	 -3.7268760000 
356.45 	 325.0059000 	 3.433600 	 -1.6445220000 	 -3.7282120000 
356.65 	 325.0027000 	 3.433600 	 -1.6443920000 	 -3.7282370000 
356.85 	 325.0027000 	 3.433600 	 -1.6429200000 	 -3.7266920000 
357.05 	 324.9947000 	 3.433600 	 -1.6456410000 	 -3.7294930000 
357.25 	 324.9931000 	 3.433600 	 -1.6422370000 	 -3.7263460000 
357.45 	 324.9868000 	 3.433600 	 -1.6456670000 	 -3.7293120000 
357.65 	 324.9868000 	 3.433600 	 -1.6431170000 	 -3.7273220000 
357.85 	 324.9820000 	 3.433600 	 -1.6441380000 	 -3.7278680000 
358.05 	 324.9788000 	 3.433625 	 -1.6451740000 	 -3.7288250000 
358.25 	 324.9804000 	 3.433625 	 -1.6425900000 	 -3.7266510000 
358.45 	 324.9788000 	 3.433650 	 -1.6460640000 	 -3.7296580000 
358.65 	 324.9741000 	 3.433675 	 -1.6423770000 	 -3.7265750000 
358.85 	 324.9709000 	 3.433675 	 -1.6455300000 	 -3.7290450000 
359.05 	 324.9661000 	 3.433725 	 -1.6438260000 	 -3.7279380000 
359.25 	 324.9597000 	 3.433750 	 -1.6433870000 	 -3.7273220000 
359.45 	 324.9518000 	 3.433775 	 -1.6455620000 	 -3.7293270000 
359.65 	 324.9470000 	 3.433825 	 -1.6424020000 	 -3.7265050000 
359.85 	 324.9439000 	 3.433875 	 -1.6455940000 	 -3.7294290000 
360.05 	 324.9391000 	 3.433925 	 -1.6432510000 	 -3.7272990000 
360.25 	 324.9391000 	 3.433975 	 -1.6443320000 	 -3.7280750000 
360.45 	 324.9391000 	 3.434025 	 -1.6448880000 	 -3.7288480000 
360.65 	 324.9391000 	 3.434075 	 -1.6427740000 	 -3.7267940000 
360.85 	 324.9439000 	 3.434125 	 -1.6459690000 	 -3.7297630000 
361.05 	 324.9518000 	 3.434175 	 -1.6423450000 	 -3.7263930000 
361.25 	 324.9597000 	 3.434225 	 -1.6455680000 	 -3.7290760000 
361.45 	 324.9677000 	 3.434250 	 -1.6434640000 	 -3.7275820000 
361.65 	 324.9772000 	 3.434275 	 -1.6440110000 	 -3.7277190000 
361.85 	 324.9836000 	 3.434275 	 -1.6453300000 	 -3.7290570000 
362.05 	 324.9900000 	 3.434300 	 -1.6423860000 	 -3.7264410000 
362.25 	 324.9947000 	 3.434325 	 -1.6457620000 	 -3.7297150000 
362.45 	 324.9979000 	 3.434350 	 -1.6425550000 	 -3.7267560000 
362.65 	 325.0027000 	 3.434325 	 -1.6440040000 	 -3.7285170000 
362.85 	 325.0059000 	 3.434325 	 -1.6440200000 	 -3.7284660000 
363.05 	 325.0106000 	 3.434325 	 -1.6422240000 	 -3.7267530000 
363.25 	 325.0122000 	 3.434325 	 -1.6454790000 	 -3.7297530000 
363.45 	 325.0106000 	 3.434325 	 -1.6415690000 	 -3.7262690000 
363.65 	 325.0106000 	 3.434325 	 -1.6449800000 	 -3.7291880000 
363.85 	 325.0059000 	 3.434325 	 -1.6423260000 	 -3.7275150000 
364.05 	 325.0027000 	 3.434325 	 -1.6420940000 	 -3.7276330000 
364.25 	 324.9979000 	 3.434325 	 -1.6430090000 	 -3.7292670000 
364.45 	 324.9947000 	 3.434325 	 -1.6400500000 	 -3.7265140000 
364.65 	 324.9900000 	 3.434325 	 -1.6434640000 	 -3.7297500000 
364.85 	 324.9900000 	 3.434325 	 -1.6397760000 	 -3.7264790000 
365.05 	 324.9868000 	 3.434325 	 -1.6403070000 	 -3.7285610000 
365.25 	 324.9868000 	 3.434325 	 -1.6395630000 	 -3.7283740000 
365.45 	 324.9820000 	 3.434325 	 -1.6383810000 	 -3.7268260000 
365.65 	 324.9788000 	 3.434325 	 -1.6409940000 	 -3.7296800000 
365.85 	 324.9741000 	 3.434325 	 -1.6372680000 	 -3.7262540000 
366.05 	 324.9677000 	 3.434325 	 -1.6407870000 	 -3.7293850000 
366.25 	 324.9613000 	 3.434350 	 -1.6428980000 	 -3.7272330000 
366.45 	 324.9550000 	 3.434400 	 -1.6441350000 	 -3.7280020000 
366.65 	 324.9518000 	 3.434425 	 -1.6448150000 	 -3.7289620000 
366.85 	 324.9502000 	 3.434475 	 -1.6425800000 	 -3.7265940000 
367.05 	 324.9470000 	 3.434525 	 -1.6458320000 	 -3.7297850000 
367.25 	 324.9439000 	 3.434575 	 -1.6421320000 	 -3.7263550000 
367.45 	 324.9454000 	 3.434625 	 -1.6450090000 	 -3.7290730000 
367.65 	 324.9391000 	 3.434675 	 -1.6417500000 	 -3.7276460000 
367.85 	 324.9439000 	 3.434725 	 -1.6445450000 	 -3.7274930000 
368.05 	 324.9407000 	 3.434775 	 -1.6460010000 	 -3.7291530000 
368.25 	 324.9439000 	 3.434825 	 -1.6430660000 	 -3.7263900000 
368.45 	 324.9439000 	 3.434900 	 -1.6465510000 	 -3.7296990000 
368.65 	 324.9470000 	 3.434925 	 -1.6431620000 	 -3.7268420000 
368.85 	 324.9550000 	 3.434975 	 -1.6454700000 	 -3.7288060000 
369.05 	 324.9613000 	 3.435025 	 -1.6448270000 	 -3.7282560000 
369.25 	 324.9709000 	 3.435050 	 -1.6437910000 	 -3.7270960000 
369.45 	 324.9820000 	 3.435075 	 -1.6462990000 	 -3.7295250000 
369.65 	 324.9915000 	 3.435100 	 -1.6429870000 	 -3.7265430000 
369.85 	 325.0027000 	 3.435075 	 -1.6467220000 	 -3.7297340000 
370.05 	 325.0059000 	 3.435075 	 -1.6437910000 	 -3.7273410000 
370.25 	 325.0122000 	 3.435075 	 -1.6455330000 	 -3.7286440000 
370.45 	 325.0138000 	 3.435075 	 -1.6450690000 	 -3.7285450000 
370.65 	 325.0186000 	 3.435075 	 -1.6437750000 	 -3.7272010000 
370.85 	 325.0186000 	 3.435075 	 -1.6468110000 	 -3.7297850000 
371.05 	 325.0186000 	 3.435075 	 -1.6430760000 	 -3.7268130000 
371.25 	 325.0186000 	 3.435075 	 -1.6465150000 	 -3.7296550000 
371.45 	 325.0154000 	 3.435075 	 -1.6441280000 	 -3.7277480000 
371.65 	 325.0138000 	 3.435075 	 -1.6450690000 	 -3.7281040000 
371.85 	 325.0138000 	 3.435075 	 -1.6457690000 	 -3.7292070000 
372.05 	 325.0186000 	 3.435075 	 -1.6434830000 	 -3.7270510000 
372.25 	 325.0186000 	 3.435075 	 -1.6465980000 	 -3.7298930000 
372.45 	 325.0217000 	 3.435075 	 -1.6430850000 	 -3.7266760000 
372.65 	 325.0217000 	 3.435075 	 -1.6461980000 	 -3.7294010000 
372.85 	 325.0186000 	 3.435025 	 -1.6444140000 	 -3.7279610000 
373.05 	 325.0106000 	 3.435025 	 -1.6444520000 	 -3.7277100000 
373.25 	 325.0027000 	 3.435025 	 -1.6462420000 	 -3.7294930000 
373.45 	 324.9947000 	 3.435025 	 -1.6433180000 	 -3.7267330000 
373.65 	 324.9900000 	 3.435025 	 -1.6467290000 	 -3.7299130000 
373.85 	 324.9820000 	 3.435025 	 -1.6437820000 	 -3.7272640000 
374.05 	 324.9804000 	 3.435025 	 -1.6452690000 	 -3.7284410000 
374.25 	 324.9741000 	 3.435025 	 -1.6454950000 	 -3.7288030000 
374.45 	 324.9709000 	 3.435025 	 -1.6434860000 	 -3.7269850000 
374.65 	 324.9645000 	 3.435025 	 -1.6467250000 	 -3.7300360000 
374.85 	 324.9597000 	 3.435025 	 -1.6431490000 	 -3.7268000000 
375.05 	 324.9550000 	 3.435025 	 -1.6463850000 	 -3.7294290000 
375.25 	 324.9518000 	 3.435075 	 -1.6443600000 	 -3.7279220000 
375.45 	 324.9470000 	 3.435100 	 -1.6449480000 	 -3.7280560000 
375.65 	 324.9423000 	 3.435175 	 -1.6460040000 	 -3.7293240000 
375.85 	 324.9391000 	 3.435225 	 -1.6432950000 	 -3.7267780000 
376.05 	 324.9375000 	 3.435275 	 -1.6467510000 	 -3.7298710000 
376.25 	 324.9359000 	 3.435325 	 -1.6434260000 	 -3.7270200000 
376.45 	 324.9359000 	 3.435375 	 -1.6458510000 	 -3.7290160000 
376.65 	 324.9343000 	 3.435425 	 -1.6450340000 	 -3.7283640000 
376.85 	 324.9359000 	 3.435475 	 -1.6440390000 	 -3.7273250000 
377.05 	 324.9312000 	 3.435525 	 -1.6466140000 	 -3.7296490000 
377.25 	 324.9343000 	 3.435575 	 -1.6431080000 	 -3.7266640000 
377.45 	 324.9312000 	 3.435625 	 -1.6467290000 	 -3.7295370000 
377.65 	 324.9312000 	 3.435650 	 -1.6439090000 	 -3.7273720000 
377.85 	 324.9312000 	 3.435725 	 -1.6453520000 	 -3.7284250000 
378.05 	 324.9359000 	 3.435775 	 -1.6455940000 	 -3.7290160000 
378.25 	 324.9439000 	 3.435825 	 -1.6436040000 	 -3.7269660000 
378.45 	 324.9470000 	 3.435875 	 -1.6467380000 	 -3.7299730000 
378.65 	 324.9518000 	 3.435925 	 -1.6432830000 	 -3.7268800000 
378.85 	 324.9597000 	 3.435950 	 -1.6462610000 	 -3.7292230000 
379.05 	 324.9677000 	 3.436000 	 -1.6445100000 	 -3.7281290000 
379.25 	 324.9741000 	 3.436025 	 -1.6444870000 	 -3.7275920000 
379.45 	 324.9836000 	 3.436050 	 -1.6464770000 	 -3.7297090000 
379.65 	 324.9900000 	 3.436075 	 -1.6432320000 	 -3.7266570000 
379.85 	 324.9979000 	 3.436050 	 -1.6474340000 	 -3.7297060000 
380.05 	 325.0042000 	 3.436050 	 -1.6448850000 	 -3.7276710000 
380.25 	 325.0090000 	 3.436050 	 -1.6456670000 	 -3.7282560000 
380.45 	 325.0106000 	 3.436050 	 -1.6466430000 	 -3.7294580000 
380.65 	 325.0106000 	 3.436050 	 -1.6442200000 	 -3.7268800000 
380.85 	 325.0106000 	 3.436050 	 -1.6477200000 	 -3.7300210000 
381.05 	 325.0106000 	 3.436050 	 -1.6441190000 	 -3.7270200000 
381.25 	 325.0106000 	 3.436050 	 -1.6466330000 	 -3.7290320000 
381.45 	 325.0059000 	 3.436050 	 -1.6456250000 	 -3.7286760000 
381.65 	 325.0011000 	 3.436050 	 -1.6447730000 	 -3.7275820000 
381.85 	 324.9963000 	 3.436050 	 -1.6474340000 	 -3.7298970000 
382.05 	 324.9900000 	 3.436050 	 -1.6439310000 	 -3.7268920000 
382.25 	 324.9868000 	 3.436050 	 -1.6470180000 	 -3.7297500000 
382.45 	 324.9820000 	 3.436050 	 -1.6449450000 	 -3.7279420000 
382.65 	 324.9836000 	 3.436050 	 -1.6455080000 	 -3.7280880000 
382.85 	 324.9820000 	 3.436050 	 -1.6467220000 	 -3.7295370000 
383.05 	 324.9820000 	 3.436050 	 -1.6439820000 	 -3.7269590000 
383.25 	 324.9788000 	 3.436050 	 -1.6474880000 	 -3.7300560000 
383.45 	 324.9741000 	 3.436075 	 -1.6443060000 	 -3.7272640000 
383.65 	 324.9709000 	 3.436075 	 -1.6465570000 	 -3.7289940000 
383.85 	 324.9677000 	 3.436100 	 -1.6460900000 	 -3.7288250000 
384.05 	 324.9677000 	 3.436150 	 -1.6447670000 	 -3.7273980000 
384.25 	 324.9630000 	 3.436175 	 -1.6473200000 	 -3.7298770000 
384.45 	 324.9582000 	 3.436200 	 -1.6440550000 	 -3.7268640000 
384.65 	 324.9518000 	 3.436225 	 -1.6471260000 	 -3.7295790000 
384.85 	 324.9439000 	 3.436275 	 -1.6452470000 	 -3.7280690000 
385.05 	 324.9391000 	 3.436325 	 -1.6453900000 	 -3.7280810000 
385.25 	 324.9391000 	 3.436350 	 -1.6469290000 	 -3.7295790000 
385.45 	 324.9391000 	 3.436425 	 -1.6441000000 	 -3.7268830000 
385.65 	 324.9391000 	 3.436475 	 -1.6476090000 	 -3.7301000000 
385.85 	 324.9391000 	 3.436525 	 -1.6443760000 	 -3.7273030000 
386.05 	 324.9391000 	 3.436575 	 -1.6464580000 	 -3.7288060000 
386.25 	 324.9470000 	 3.436625 	 -1.6456920000 	 -3.7286690000 
386.45 	 324.9518000 	 3.436675 	 -1.6449670000 	 -3.7276900000 
386.65 	 324.9597000 	 3.436725 	 -1.6473870000 	 -3.7299470000 
386.85 	 324.9677000 	 3.436750 	 -1.6439500000 	 -3.7268540000 
387.05 	 324.9741000 	 3.436775 	 -1.6474310000 	 -3.7298680000 
387.25 	 324.9788000 	 3.436800 	 -1.6445260000 	 -3.7275280000 
387.45 	 324.9868000 	 3.436800 	 -1.6463850000 	 -3.7284310000 
387.65 	 324.9900000 	 3.436800 	 -1.6468870000 	 -3.7294070000 
387.85 	 324.9947000 	 3.436800 	 -1.6446460000 	 -3.7271820000 
388.05 	 324.9979000 	 3.436800 	 -1.6479520000 	 -3.7303860000 
388.25 	 325.0027000 	 3.436800 	 -1.6445190000 	 -3.7272170000 
388.45 	 325.0027000 	 3.436800 	 -1.6474440000 	 -3.7295720000 
388.65 	 325.0027000 	 3.436800 	 -1.6460260000 	 -3.7285360000 
388.85 	 325.0011000 	 3.436800 	 -1.6452250000 	 -3.7278780000 
389.05 	 324.9979000 	 3.436800 	 -1.6477040000 	 -3.7302970000 
389.25 	 324.9947000 	 3.436800 	 -1.6444810000 	 -3.7270990000 
389.45 	 324.9931000 	 3.436800 	 -1.6479080000 	 -3.7301860000 
389.65 	 324.9868000 	 3.436800 	 -1.6450750000 	 -3.7277410000 
389.85 	 324.9868000 	 3.436825 	 -1.6464960000 	 -3.7288120000 
390.05 	 324.9820000 	 3.436850 	 -1.6467600000 	 -3.7291560000 
390.25 	 324.9788000 	 3.436875 	 -1.6449200000 	 -3.7273850000 
390.45 	 324.9741000 	 3.436875 	 -1.6482510000 	 -3.7304240000 
390.65 	 324.9709000 	 3.436875 	 -1.6447540000 	 -3.7273690000 
390.85 	 324.9709000 	 3.436900 	 -1.6481910000 	 -3.7302300000 
391.05 	 324.9677000 	 3.436925 	 -1.6459970000 	 -3.7283100000 
391.25 	 324.9630000 	 3.436950 	 -1.6464740000 	 -3.7287040000 
391.45 	 324.9597000 	 3.436975 	 -1.6474880000 	 -3.7298040000 
391.65 	 324.9534000 	 3.437025 	 -1.6448590000 	 -3.7273310000 
391.85 	 324.9470000 	 3.437050 	 -1.6484770000 	 -3.7305770000 
392.05 	 324.9439000 	 3.437100 	 -1.6451710000 	 -3.7276590000 
392.25 	 324.9391000 	 3.437150 	 -1.6476630000 	 -3.7295280000 
392.45 	 324.9391000 	 3.437225 	 -1.6466170000 	 -3.7292350000 
392.65 	 324.9391000 	 3.437275 	 -1.6458960000 	 -3.7282180000 
392.85 	 324.9439000 	 3.437350 	 -1.6480640000 	 -3.7303760000 
393.05 	 324.9470000 	 3.437375 	 -1.6446750000 	 -3.7273250000 
393.25 	 324.9518000 	 3.437425 	 -1.6484480000 	 -3.7305040000 
393.45 	 324.9630000 	 3.437450 	 -1.6455710000 	 -3.7280590000 
393.65 	 324.9677000 	 3.437500 	 -1.6470430000 	 -3.7290890000 
393.85 	 324.9788000 	 3.437525 	 -1.6474280000 	 -3.7296680000 
394.05 	 324.9820000 	 3.437550 	 -1.6452180000 	 -3.7276360000 
394.25 	 324.9900000 	 3.437575 	 -1.6485690000 	 -3.7305260000 
394.45 	 324.9963000 	 3.437575 	 -1.6456000000 	 -3.7280270000 
394.65 	 325.0059000 	 3.437550 	 -1.6480860000 	 -3.7303420000 
394.85 	 325.0138000 	 3.437550 	 -1.6470620000 	 -3.7295470000 
395.05 	 325.0217000 	 3.437550 	 -1.6462330000 	 -3.7286280000 
395.25 	 325.0297000 	 3.437550 	 -1.6487030000 	 -3.7307770000 
395.45 	 325.0345000 	 3.437550 	 -1.6451680000 	 -3.7278590000 
395.65 	 325.0376000 	 3.437550 	 -1.6488110000 	 -3.7308880000 
395.85 	 325.0345000 	 3.437550 	 -1.6458480000 	 -3.7283520000 
396.05 	 325.0297000 	 3.437525 	 -1.6477010000 	 -3.7298420000 
396.25 	 325.0186000 	 3.437500 	 -1.6475070000 	 -3.7299380000 
396.45 	 325.0106000 	 3.437450 	 -1.6459050000 	 -3.7282310000 
396.65 	 324.9979000 	 3.437450 	 -1.6488230000 	 -3.7310700000 
396.85 	 324.9868000 	 3.437450 	 -1.6452600000 	 -3.7279000000 
397.05 	 324.9741000 	 3.437450 	 -1.6484640000 	 -3.7305710000 
397.25 	 324.9677000 	 3.437450 	 -1.6465250000 	 -3.7290700000 
397.45 	 324.9597000 	 3.437450 	 -1.6469830000 	 -3.7291050000 
397.65 	 324.9518000 	 3.437450 	 -1.6483210000 	 -3.7306720000 
397.85 	 324.9454000 	 3.437450 	 -1.6452660000 	 -3.7277570000 
398.05 	 324.9359000 	 3.437525 	 -1.6488650000 	 -3.7310950000 
398.25 	 324.9312000 	 3.437575 	 -1.6456450000 	 -3.7282370000 
398.45 	 324.9232000 	 3.437650 	 -1.6477740000 	 -3.7299160000 
398.65 	 324.9200000 	 3.437675 	 -1.6474210000 	 -3.7299440000 
398.85 	 324.9153000 	 3.437725 	 -1.6458000000 	 -3.7282820000 
399.05 	 324.9121000 	 3.437750 	 -1.6487690000 	 -3.7311330000 
399.25 	 324.9121000 	 3.437800 	 -1.6451960000 	 -3.7279380000 
399.45 	 324.9073000 	 3.437850 	 -1.6485090000 	 -3.7305710000 
399.65 	 324.9073000 	 3.437875 	 -1.6465630000 	 -3.7289560000 
399.85 	 324.9073000 	 3.437925 	 -1.6465600000 	 -3.7290760000 
400.05 	 324.9073000 	 3.437975 	 -1.6482290000 	 -3.7306370000 
400.25 	 324.9137000 	 3.438025 	 -1.6454350000 	 -3.7278680000 
400.45 	 324.9200000 	 3.438050 	 -1.6488550000 	 -3.7311680000 
400.65 	 324.9279000 	 3.438100 	 -1.6458260000 	 -3.7282310000 
400.85 	 324.9359000 	 3.438125 	 -1.6478540000 	 -3.7300590000 
401.05 	 324.9439000 	 3.438150 	 -1.6472690000 	 -3.7297470000 
401.25 	 324.9470000 	 3.438200 	 -1.6463470000 	 -3.7285520000 
401.45 	 324.9550000 	 3.438250 	 -1.6487760000 	 -3.7309580000 
401.65 	 324.9550000 	 3.438300 	 -1.6452760000 	 -3.7277950000 
401.85 	 324.9597000 	 3.438325 	 -1.6486610000 	 -3.7309330000 
402.05 	 324.9630000 	 3.438350 	 -1.6461470000 	 -3.7286120000 
402.25 	 324.9630000 	 3.438375 	 -1.6473740000 	 -3.7295250000 
402.45 	 324.9677000 	 3.438425 	 -1.6479140000 	 -3.7302720000 
402.65 	 324.9709000 	 3.438450 	 -1.6457400000 	 -3.7281700000 
402.85 	 324.9788000 	 3.438475 	 -1.6490330000 	 -3.7311200000 
403.05 	 324.9820000 	 3.438475 	 -1.6456380000 	 -3.7280500000 
403.25 	 324.9868000 	 3.438500 	 -1.6484010000 	 -3.7306530000 
403.45 	 324.9931000 	 3.438500 	 -1.6469800000 	 -3.7296200000 
403.65 	 324.9963000 	 3.438525 	 -1.6466840000 	 -3.7289710000 
403.85 	 324.9979000 	 3.438550 	 -1.6487980000 	 -3.7310250000 
404.05 	 325.0027000 	 3.438525 	 -1.6459810000 	 -3.7287330000 
404.25 	 325.0027000 	 3.438525 	 -1.6495770000 	 -3.7318740000 
404.45 	 324.9979000 	 3.438525 	 -1.6465090000 	 -3.7292830000 
404.65 	 325.0027000 	 3.438525 	 -1.6485090000 	 -3.7307900000 
404.85 	 324.9979000 	 3.438525 	 -1.6481050000 	 -3.7308660000 
405.05 	 324.9947000 	 3.438525 	 -1.6464810000 	 -3.7289080000 
405.25 	 324.9868000 	 3.438525 	 -1.6495580000 	 -3.7319340000 
405.45 	 324.9836000 	 3.438525 	 -1.6458770000 	 -3.7287080000 
405.65 	 324.9788000 	 3.438525 	 -1.6490680000 	 -3.7313870000 
405.85 	 324.9693000 	 3.438550 	 -1.6473830000 	 -3.7300360000 
406.05 	 324.9677000 	 3.438550 	 -1.6474820000 	 -3.7299190000 
406.25 	 324.9630000 	 3.438600 	 -1.6489510000 	 -3.7315240000 
406.45 	 324.9630000 	 3.438625 	 -1.6459150000 	 -3.7287650000 
406.65 	 324.9597000 	 3.438650 	 -1.6497330000 	 -3.7319660000 
406.85 	 324.9597000 	 3.438700 	 -1.6464300000 	 -3.7293240000 
407.05 	 324.9550000 	 3.438725 	 -1.6485340000 	 -3.7308760000 
407.25 	 324.9518000 	 3.438775 	 -1.6480410000 	 -3.7307580000 
407.45 	 324.9518000 	 3.438800 	 -1.6467220000 	 -3.7293940000 
407.65 	 324.9518000 	 3.438850 	 -1.6494690000 	 -3.7319090000 
407.85 	 324.9518000 	 3.438875 	 -1.6459810000 	 -3.7287930000 
408.05 	 324.9550000 	 3.438925 	 -1.6494370000 	 -3.7317720000 
408.25 	 324.9597000 	 3.438975 	 -1.6469160000 	 -3.7294200000 
408.45 	 324.9630000 	 3.439000 	 -1.6478600000 	 -3.7301160000 
408.65 	 324.9677000 	 3.439025 	 -1.6486930000 	 -3.7310920000 
408.85 	 324.9709000 	 3.439050 	 -1.6462070000 	 -3.7289080000 
409.05 	 324.9741000 	 3.439075 	 -1.6497480000 	 -3.7320900000 
409.25 	 324.9788000 	 3.439100 	 -1.6462640000 	 -3.7291080000 
409.45 	 324.9788000 	 3.439100 	 -1.6486360000 	 -3.7310410000 
409.65 	 324.9820000 	 3.439150 	 -1.6478730000 	 -3.7305770000 
409.85 	 324.9820000 	 3.439125 	 -1.6471290000 	 -3.7298360000 
410.05 	 324.9820000 	 3.439150 	 -1.6498220000 	 -3.7322430000 
410.25 	 324.9820000 	 3.439150 	 -1.6464960000 	 -3.7293080000 
410.45 	 324.9868000 	 3.439175 	 -1.6499140000 	 -3.7323190000 
410.65 	 324.9868000 	 3.439200 	 -1.6469860000 	 -3.7299130000 
410.85 	 324.9868000 	 3.439200 	 -1.6490240000 	 -3.7312630000 
411.05 	 324.9868000 	 3.439175 	 -1.6489920000 	 -3.7318130000 
411.25 	 324.9852000 	 3.439200 	 -1.6473330000 	 -3.7301030000 
411.45 	 324.9820000 	 3.439225 	 -1.6503840000 	 -3.7329260000 
411.65 	 324.9788000 	 3.439225 	 -1.6470050000 	 -3.7298840000 
411.85 	 324.9741000 	 3.439250 	 -1.6503810000 	 -3.7328310000 
412.05 	 324.9693000 	 3.439250 	 -1.6486840000 	 -3.7316730000 
412.25 	 324.9630000 	 3.439300 	 -1.6486100000 	 -3.7312670000 
412.45 	 324.9550000 	 3.439325 	 -1.6504190000 	 -3.7330880000 
412.65 	 324.9518000 	 3.439350 	 -1.6474600000 	 -3.7304120000 
412.85 	 324.9470000 	 3.439400 	 -1.6507850000 	 -3.7333490000 
413.05 	 324.9439000 	 3.439450 	 -1.6479110000 	 -3.7310250000 
413.25 	 324.9439000 	 3.439500 	 -1.6497580000 	 -3.7322490000 
413.45 	 324.9391000 	 3.439550 	 -1.6498440000 	 -3.7326530000 
413.65 	 324.9391000 	 3.439625 	 -1.6477900000 	 -3.7305990000 
413.85 	 324.9439000 	 3.439650 	 -1.6509820000 	 -3.7335240000 
414.05 	 324.9439000 	 3.439725 	 -1.6473330000 	 -3.7303570000 
414.25 	 324.9518000 	 3.439775 	 -1.6504760000 	 -3.7329130000 
414.45 	 324.9597000 	 3.439825 	 -1.6486930000 	 -3.7314990000 
414.65 	 324.9661000 	 3.439825 	 -1.6488970000 	 -3.7313680000 
414.85 	 324.9709000 	 3.439875 	 -1.6503940000 	 -3.7330180000 
415.05 	 324.9788000 	 3.439900 	 -1.6474760000 	 -3.7303160000 
415.25 	 324.9868000 	 3.439925 	 -1.6509570000 	 -3.7332950000 
415.45 	 324.9900000 	 3.439950 	 -1.6478090000 	 -3.7308090000 
415.65 	 324.9947000 	 3.439925 	 -1.6498660000 	 -3.7322840000 
415.85 	 324.9947000 	 3.439925 	 -1.6498180000 	 -3.7327290000 
416.05 	 324.9947000 	 3.439925 	 -1.6479490000 	 -3.7309040000 
416.25 	 324.9947000 	 3.439925 	 -1.6511090000 	 -3.7337400000 
416.45 	 324.9947000 	 3.439925 	 -1.6475810000 	 -3.7304210000 
416.65 	 324.9979000 	 3.439925 	 -1.6507020000 	 -3.7332060000 
416.85 	 324.9979000 	 3.439925 	 -1.6487980000 	 -3.7319180000 
417.05 	 324.9979000 	 3.439925 	 -1.6488170000 	 -3.7317530000 
417.25 	 324.9915000 	 3.439925 	 -1.6503520000 	 -3.7334090000 
417.45 	 324.9868000 	 3.439925 	 -1.6475420000 	 -3.7306340000 
417.65 	 324.9820000 	 3.439925 	 -1.6511500000 	 -3.7338260000 
417.85 	 324.9788000 	 3.439925 	 -1.6479910000 	 -3.7310470000 
418.05 	 324.9741000 	 3.439950 	 -1.6499490000 	 -3.7325190000 
418.25 	 324.9709000 	 3.439975 	 -1.6497830000 	 -3.7328500000 
418.45 	 324.9677000 	 3.440000 	 -1.6478730000 	 -3.7308470000 
418.65 	 324.9630000 	 3.440025 	 -1.6511150000 	 -3.7338380000 
418.85 	 324.9597000 	 3.440050 	 -1.6475960000 	 -3.7307550000 
419.05 	 324.9597000 	 3.440075 	 -1.6503330000 	 -3.7330410000 
419.25 	 324.9550000 	 3.440125 	 -1.6492560000 	 -3.7322040000 
419.45 	 324.9518000 	 3.440150 	 -1.6486170000 	 -3.7313430000 
419.65 	 324.9518000 	 3.440200 	 -1.6507500000 	 -3.7334850000 
419.85 	 324.9470000 	 3.440250 	 -1.6475300000 	 -3.7305990000 
420.05 	 324.9470000 	 3.440300 	 -1.6511280000 	 -3.7338640000 
420.25 	 324.9486000 	 3.440350 	 -1.6479680000 	 -3.7309930000 
420.45 	 324.9518000 	 3.440400 	 -1.6499390000 	 -3.7326530000 
420.65 	 324.9582000 	 3.440425 	 -1.6497170000 	 -3.7325640000 
420.85 	 324.9613000 	 3.440475 	 -1.6482540000 	 -3.7311240000 
421.05 	 324.9677000 	 3.440500 	 -1.6509630000 	 -3.7336830000 
421.25 	 324.9725000 	 3.440525 	 -1.6474820000 	 -3.7305450000 
421.45 	 324.9788000 	 3.440550 	 -1.6509060000 	 -3.7336160000 
421.65 	 324.9868000 	 3.440575 	 -1.6484960000 	 -3.7314730000 
421.85 	 324.9900000 	 3.440600 	 -1.6493570000 	 -3.7321090000 
422.05 	 324.9915000 	 3.440575 	 -1.6504830000 	 -3.7329550000 
422.25 	 324.9947000 	 3.440575 	 -1.6481620000 	 -3.7308880000 
422.45 	 324.9947000 	 3.440575 	 -1.6515570000 	 -3.7339430000 
422.65 	 324.9947000 	 3.440575 	 -1.6479810000 	 -3.7307420000 
422.85 	 324.9947000 	 3.440575 	 -1.6510580000 	 -3.7333230000 
423.05 	 324.9900000 	 3.440575 	 -1.6491730000 	 -3.7319720000 
423.25 	 324.9900000 	 3.440575 	 -1.6493730000 	 -3.7317250000 
423.45 	 324.9868000 	 3.440575 	 -1.6511380000 	 -3.7335560000 
423.65 	 324.9820000 	 3.440575 	 -1.6481050000 	 -3.7307230000 
423.85 	 324.9820000 	 3.440575 	 -1.6515410000 	 -3.7336830000 
424.05 	 324.9741000 	 3.440600 	 -1.6486140000 	 -3.7311520000 
424.25 	 324.9741000 	 3.440625 	 -1.6503430000 	 -3.7326910000 
424.45 	 324.9709000 	 3.440650 	 -1.6499580000 	 -3.7325570000 
424.65 	 324.9677000 	 3.440675 	 -1.6489470000 	 -3.7314540000 
424.85 	 324.9677000 	 3.440700 	 -1.6514520000 	 -3.7338920000 
425.05 	 324.9630000 	 3.440725 	 -1.6479490000 	 -3.7308220000 
425.25 	 324.9630000 	 3.440750 	 -1.6513670000 	 -3.7336830000 
425.45 	 324.9630000 	 3.440775 	 -1.6488930000 	 -3.7316260000 
425.65 	 324.9630000 	 3.440800 	 -1.6498310000 	 -3.7322650000 
425.85 	 324.9677000 	 3.440850 	 -1.6506830000 	 -3.7332410000 
426.05 	 324.9677000 	 3.440875 	 -1.6481240000 	 -3.7308090000 
426.25 	 324.9630000 	 3.440900 	 -1.6515600000 	 -3.7340260000 
426.45 	 324.9630000 	 3.440925 	 -1.6480990000 	 -3.7311140000 
426.65 	 324.9597000 	 3.440950 	 -1.6508960000 	 -3.7332310000 
426.85 	 324.9630000 	 3.441000 	 -1.6493960000 	 -3.7322520000 
427.05 	 324.9645000 	 3.441025 	 -1.6492210000 	 -3.7318640000 
427.25 	 324.9709000 	 3.441050 	 -1.6510360000 	 -3.7337110000 
427.45 	 324.9741000 	 3.441075 	 -1.6479620000 	 -3.7308910000 
427.65 	 324.9788000 	 3.441100 	 -1.6515830000 	 -3.7340350000 
427.85 	 324.9788000 	 3.441125 	 -1.6485060000 	 -3.7313400000 
428.05 	 324.9788000 	 3.441150 	 -1.6502510000 	 -3.7329770000 
428.25 	 324.9741000 	 3.441150 	 -1.6503140000 	 -3.7328880000 
428.45 	 324.9741000 	 3.441175 	 -1.6488110000 	 -3.7314350000 
428.65 	 324.9741000 	 3.441200 	 -1.6514810000 	 -3.7339560000 
428.85 	 324.9788000 	 3.441225 	 -1.6479970000 	 -3.7308470000 
429.05 	 324.9788000 	 3.441250 	 -1.6514400000 	 -3.7337080000 
429.25 	 324.9868000 	 3.441225 	 -1.6490110000 	 -3.7316930000 
429.45 	 324.9868000 	 3.441250 	 -1.6501010000 	 -3.7323730000 
429.65 	 324.9868000 	 3.441275 	 -1.6510520000 	 -3.7335270000 
429.85 	 324.9868000 	 3.441300 	 -1.6485500000 	 -3.7310950000 
430.05 	 324.9868000 	 3.441275 	 -1.6521100000 	 -3.7343250000 
430.25 	 324.9868000 	 3.441275 	 -1.6487690000 	 -3.7312130000 
430.45 	 324.9820000 	 3.441275 	 -1.6513700000 	 -3.7333270000 
430.65 	 324.9820000 	 3.441275 	 -1.6502630000 	 -3.7327130000 
430.85 	 324.9788000 	 3.441300 	 -1.6499200000 	 -3.7319880000 
431.05 	 324.9709000 	 3.441325 	 -1.6519390000 	 -3.7339470000 
431.25 	 324.9677000 	 3.441350 	 -1.6486420000 	 -3.7308720000 
431.45 	 324.9630000 	 3.441375 	 -1.6522380000 	 -3.7341590000 
431.65 	 324.9597000 	 3.441425 	 -1.6490680000 	 -3.7315970000 
431.85 	 324.9518000 	 3.441450 	 -1.6508990000 	 -3.7329290000 
432.05 	 324.9518000 	 3.441475 	 -1.6509630000 	 -3.7332470000 
432.25 	 324.9518000 	 3.441525 	 -1.6491380000 	 -3.7312440000 
432.45 	 324.9550000 	 3.441575 	 -1.6522950000 	 -3.7343180000 
432.65 	 324.9550000 	 3.441600 	 -1.6488040000 	 -3.7311430000 
432.85 	 324.9597000 	 3.441650 	 -1.6518630000 	 -3.7338700000 
433.05 	 324.9597000 	 3.441675 	 -1.6499010000 	 -3.7322520000 
433.25 	 324.9630000 	 3.441700 	 -1.6503720000 	 -3.7324970000 
433.45 	 324.9677000 	 3.441725 	 -1.6514910000 	 -3.7336860000 
433.65 	 324.9709000 	 3.441775 	 -1.6489790000 	 -3.7313050000 
433.85 	 324.9772000 	 3.441775 	 -1.6523770000 	 -3.7343180000 
434.05 	 324.9820000 	 3.441800 	 -1.6490170000 	 -3.7313210000 
434.25 	 324.9868000 	 3.441825 	 -1.6514020000 	 -3.7335680000 
434.45 	 324.9947000 	 3.441825 	 -1.6502730000 	 -3.7328020000 
434.65 	 324.9947000 	 3.441825 	 -1.6500850000 	 -3.7319210000 
434.85 	 324.9947000 	 3.441825 	 -1.6522340000 	 -3.7341210000 
435.05 	 324.9963000 	 3.441825 	 -1.6489380000 	 -3.7311300000 
435.25 	 324.9979000 	 3.441825 	 -1.6525360000 	 -3.7342010000 
435.45 	 324.9979000 	 3.441825 	 -1.6496630000 	 -3.7318330000 
435.65 	 324.9947000 	 3.441825 	 -1.6513090000 	 -3.7330060000 
435.85 	 324.9947000 	 3.441825 	 -1.6513350000 	 -3.7333270000 
436.05 	 324.9900000 	 3.441825 	 -1.6495450000 	 -3.7313590000 
436.25 	 324.9868000 	 3.441825 	 -1.6525620000 	 -3.7344490000 
436.45 	 324.9820000 	 3.441825 	 -1.6490050000 	 -3.7313240000 
436.65 	 324.9804000 	 3.441825 	 -1.6521740000 	 -3.7338290000 
436.85 	 324.9741000 	 3.441850 	 -1.6504570000 	 -3.7324810000 
437.05 	 324.9709000 	 3.441875 	 -1.6504700000 	 -3.7321730000 
437.25 	 324.9709000 	 3.441900 	 -1.6521040000 	 -3.7339080000 
437.45 	 324.9677000 	 3.441925 	 -1.6492300000 	 -3.7312060000 
437.65 	 324.9677000 	 3.441950 	 -1.6527270000 	 -3.7343380000 
437.85 	 324.9630000 	 3.441975 	 -1.6492330000 	 -3.7316480000 
438.05 	 324.9597000 	 3.442000 	 -1.6512970000 	 -3.7331650000 
438.25 	 324.9597000 	 3.442025 	 -1.6513120000 	 -3.7333010000 
438.45 	 324.9597000 	 3.442075 	 -1.6493860000 	 -3.7315080000 
438.65 	 324.9597000 	 3.442100 	 -1.6525780000 	 -3.7344170000 
438.85 	 324.9597000 	 3.442125 	 -1.6491700000 	 -3.7310470000 
439.05 	 324.9630000 	 3.442150 	 -1.6521140000 	 -3.7336950000 
439.25 	 324.9630000 	 3.442175 	 -1.6504000000 	 -3.7323000000 
439.45 	 324.9661000 	 3.442225 	 -1.6503460000 	 -3.7321820000 
439.65 	 324.9677000 	 3.442250 	 -1.6521800000 	 -3.7340830000 
439.85 	 324.9709000 	 3.442275 	 -1.6491220000 	 -3.7310760000 
440.05 	 324.9741000 	 3.442300 	 -1.6526790000 	 -3.7342040000 
440.25 	 324.9741000 	 3.442325 	 -1.6497330000 	 -3.7317720000 
440.45 	 324.9772000 	 3.442350 	 -1.6511660000 	 -3.7329290000 
440.65 	 324.9741000 	 3.442350 	 -1.6515190000 	 -3.7333420000 
440.85 	 324.9788000 	 3.442375 	 -1.6496530000 	 -3.7314260000 
441.05 	 324.9741000 	 3.442400 	 -1.6527530000 	 -3.7343280000 
441.25 	 324.9741000 	 3.442425 	 -1.6491830000 	 -3.7312980000 
441.45 	 324.9788000 	 3.442450 	 -1.6522470000 	 -3.7336440000 
441.65 	 324.9820000 	 3.442450 	 -1.6505750000 	 -3.7321790000 
441.85 	 324.9868000 	 3.442475 	 -1.6505850000 	 -3.7318960000 
442.05 	 324.9868000 	 3.442500 	 -1.6523420000 	 -3.7338260000 
442.25 	 324.9868000 	 3.442475 	 -1.6495480000 	 -3.7310570000 
442.45 	 324.9820000 	 3.442475 	 -1.6533500000 	 -3.7344460000 
442.65 	 324.9788000 	 3.442500 	 -1.6500570000 	 -3.7318390000 
442.85 	 324.9741000 	 3.442525 	 -1.6521360000 	 -3.7333200000 
443.05 	 324.9709000 	 3.442550 	 -1.6521170000 	 -3.7336570000 
443.25 	 324.9709000 	 3.442550 	 -1.6504190000 	 -3.7317910000 
443.45 	 324.9709000 	 3.442575 	 -1.6532230000 	 -3.7345790000 
443.65 	 324.9709000 	 3.442600 	 -1.6497990000 	 -3.7313370000 
443.85 	 324.9709000 	 3.442625 	 -1.6530770000 	 -3.7341430000 
444.05 	 324.9709000 	 3.442650 	 -1.6509720000 	 -3.7324870000 
444.25 	 324.9693000 	 3.442650 	 -1.6514360000 	 -3.7326430000 
444.45 	 324.9677000 	 3.442700 	 -1.6527910000 	 -3.7339880000 
444.65 	 324.9677000 	 3.442725 	 -1.6501360000 	 -3.7313680000 
444.85 	 324.9677000 	 3.442750 	 -1.6533880000 	 -3.7345440000 
445.05 	 324.9630000 	 3.442775 	 -1.6500820000 	 -3.7315150000 
445.25 	 324.9630000 	 3.442800 	 -1.6523490000 	 -3.7333770000 
445.45 	 324.9630000 	 3.442850 	 -1.6519260000 	 -3.7332410000 
445.65 	 324.9597000 	 3.442875 	 -1.6505940000 	 -3.7318130000 
445.85 	 324.9597000 	 3.442900 	 -1.6533980000 	 -3.7344460000 
446.05 	 324.9597000 	 3.442925 	 -1.6498570000 	 -3.7314830000 
446.25 	 324.9597000 	 3.442950 	 -1.6533120000 	 -3.7341020000 
446.45 	 324.9630000 	 3.443000 	 -1.6511220000 	 -3.7323950000 
446.65 	 324.9677000 	 3.443025 	 -1.6515700000 	 -3.7327640000 
446.85 	 324.9741000 	 3.443050 	 -1.6530510000 	 -3.7342100000 
447.05 	 324.9741000 	 3.443075 	 -1.6499930000 	 -3.7311810000 
447.25 	 324.9741000 	 3.443100 	 -1.6536870000 	 -3.7345860000 
447.45 	 324.9788000 	 3.443100 	 -1.6505620000 	 -3.7319310000 
447.65 	 324.9741000 	 3.443125 	 -1.6525050000 	 -3.7334570000 
447.85 	 324.9741000 	 3.443150 	 -1.6520560000 	 -3.7331800000 
448.05 	 324.9741000 	 3.443175 	 -1.6507970000 	 -3.7319440000 
448.25 	 324.9788000 	 3.443200 	 -1.6535150000 	 -3.7345890000 
448.45 	 324.9820000 	 3.443200 	 -1.6501050000 	 -3.7314100000 
448.65 	 324.9868000 	 3.443225 	 -1.6533530000 	 -3.7341790000 
448.85 	 324.9868000 	 3.443225 	 -1.6511730000 	 -3.7322930000 
449.05 	 324.9900000 	 3.443225 	 -1.6520060000 	 -3.7328780000 
449.25 	 324.9900000 	 3.443225 	 -1.6528670000 	 -3.7339940000 
449.45 	 324.9868000 	 3.443225 	 -1.6505910000 	 -3.7317180000 
449.65 	 324.9868000 	 3.443250 	 -1.6539610000 	 -3.7346900000 
449.85 	 324.9820000 	 3.443250 	 -1.6504800000 	 -3.7317560000 
450.05 	 324.9820000 	 3.443275 	 -1.6531850000 	 -3.7339690000 
450.25 	 324.9788000 	 3.443300 	 -1.6521070000 	 -3.7330720000 
450.45 	 324.9741000 	 3.443300 	 -1.6518080000 	 -3.7323760000 
450.65 	 324.9709000 	 3.443325 	 -1.6542210000 	 -3.7346620000 
450.85 	 324.9709000 	 3.443350 	 -1.6506960000 	 -3.7316130000 
451.05 	 324.9677000 	 3.443375 	 -1.6544410000 	 -3.7346390000 
451.25 	 324.9677000 	 3.443400 	 -1.6512170000 	 -3.7320110000 
451.45 	 324.9677000 	 3.443425 	 -1.6531470000 	 -3.7335360000 
451.65 	 324.9645000 	 3.443450 	 -1.6529270000 	 -3.7335780000 
451.85 	 324.9630000 	 3.443500 	 -1.6512460000 	 -3.7320450000 
452.05 	 324.9630000 	 3.443525 	 -1.6543170000 	 -3.7347630000 
452.25 	 324.9630000 	 3.443550 	 -1.6506700000 	 -3.7315500000 
452.45 	 324.9630000 	 3.443575 	 -1.6539540000 	 -3.7345380000 
452.65 	 324.9630000 	 3.443600 	 -1.6520180000 	 -3.7327770000 
452.85 	 324.9677000 	 3.443650 	 -1.6522690000 	 -3.7325220000 
453.05 	 324.9661000 	 3.443675 	 -1.6538620000 	 -3.7343950000 
453.25 	 324.9677000 	 3.443700 	 -1.6508870000 	 -3.7315720000 
453.45 	 324.9709000 	 3.443725 	 -1.6543580000 	 -3.7346740000 
453.65 	 324.9741000 	 3.443750 	 -1.6513320000 	 -3.7321880000 
453.85 	 324.9741000 	 3.443775 	 -1.6530800000 	 -3.7334030000 
454.05 	 324.9788000 	 3.443800 	 -1.6530070000 	 -3.7337430000 
454.25 	 324.9820000 	 3.443800 	 -1.6514710000 	 -3.7321950000 
454.45 	 324.9820000 	 3.443825 	 -1.6544310000 	 -3.7347670000 
454.65 	 324.9820000 	 3.443850 	 -1.6507400000 	 -3.7316040000 
454.85 	 324.9820000 	 3.443825 	 -1.6545490000 	 -3.7354310000 
455.05 	 324.9820000 	 3.443825 	 -1.6524600000 	 -3.7335620000 
455.25 	 324.9788000 	 3.443850 	 -1.6527780000 	 -3.7335750000 
455.45 	 324.9788000 	 3.443875 	 -1.6542970000 	 -3.7351730000 
455.65 	 324.9788000 	 3.443900 	 -1.6513820000 	 -3.7326020000 
455.85 	 324.9788000 	 3.443900 	 -1.6550700000 	 -3.7358120000 
456.05 	 324.9788000 	 3.443950 	 -1.6515700000 	 -3.7329200000 
456.25 	 324.9788000 	 3.443950 	 -1.6542500000 	 -3.7351230000 
456.45 	 324.9756000 	 3.443975 	 -1.6533980000 	 -3.7346620000 
456.65 	 324.9709000 	 3.444000 	 -1.6522880000 	 -3.7334570000 
456.85 	 324.9677000 	 3.444025 	 -1.6548060000 	 -3.7357590000 
457.05 	 324.9630000 	 3.444050 	 -1.6514240000 	 -3.7327070000 
457.25 	 324.9630000 	 3.444075 	 -1.6549520000 	 -3.7357870000 
457.45 	 324.9597000 	 3.444100 	 -1.6520340000 	 -3.7334280000 
457.65 	 324.9630000 	 3.444125 	 -1.6538240000 	 -3.7345030000 
457.85 	 324.9677000 	 3.444175 	 -1.6538650000 	 -3.7349000000 
458.05 	 324.9709000 	 3.444175 	 -1.6518150000 	 -3.7330090000 
458.25 	 324.9741000 	 3.444225 	 -1.6551880000 	 -3.7359620000 
458.45 	 324.9804000 	 3.444250 	 -1.6516300000 	 -3.7328180000 
458.65 	 324.9820000 	 3.444225 	 -1.6546730000 	 -3.7352970000 
458.85 	 324.9868000 	 3.444250 	 -1.6531050000 	 -3.7341880000 
459.05 	 324.9900000 	 3.444275 	 -1.6529080000 	 -3.7338700000 
459.25 	 324.9900000 	 3.444300 	 -1.6548860000 	 -3.7355610000 
459.45 	 324.9900000 	 3.444300 	 -1.6520880000 	 -3.7329900000 
459.65 	 324.9900000 	 3.444275 	 -1.6556260000 	 -3.7359970000 
459.85 	 324.9900000 	 3.444275 	 -1.6523140000 	 -3.7332180000 
460.05 	 324.9900000 	 3.444275 	 -1.6541830000 	 -3.7349190000 
460.25 	 324.9947000 	 3.444275 	 -1.6539610000 	 -3.7349450000 
460.45 	 324.9947000 	 3.444275 	 -1.6526570000 	 -3.7334660000 
460.65 	 324.9947000 	 3.444275 	 -1.6554480000 	 -3.7361020000 
460.85 	 324.9947000 	 3.444275 	 -1.6518470000 	 -3.7329830000 
461.05 	 324.9947000 	 3.444275 	 -1.6552930000 	 -3.7358160000 
461.25 	 324.9868000 	 3.444275 	 -1.6530320000 	 -3.7339750000 
461.45 	 324.9804000 	 3.444275 	 -1.6537440000 	 -3.7343440000 
461.65 	 324.9741000 	 3.444275 	 -1.6548320000 	 -3.7354660000 
461.85 	 324.9709000 	 3.444300 	 -1.6523770000 	 -3.7330500000 
462.05 	 324.9677000 	 3.444325 	 -1.6556770000 	 -3.7360700000 
462.25 	 324.9677000 	 3.444350 	 -1.6523360000 	 -3.7330750000 
462.45 	 324.9630000 	 3.444400 	 -1.6551750000 	 -3.7353360000 
462.65 	 324.9630000 	 3.444425 	 -1.6539320000 	 -3.7345600000 
462.85 	 324.9550000 	 3.444450 	 -1.6532070000 	 -3.7335520000 
463.05 	 324.9518000 	 3.444500 	 -1.6554800000 	 -3.7359620000 
463.25 	 324.9470000 	 3.444525 	 -1.6521990000 	 -3.7328750000 
463.45 	 324.9423000 	 3.444575 	 -1.6554610000 	 -3.7357010000 
463.65 	 324.9391000 	 3.444625 	 -1.6531980000 	 -3.7339560000 
463.85 	 324.9391000 	 3.444700 	 -1.6539190000 	 -3.7341530000 
464.05 	 324.9423000 	 3.444725 	 -1.6550100000 	 -3.7355800000 
464.25 	 324.9439000 	 3.444775 	 -1.6521990000 	 -3.7328590000 
464.45 	 324.9518000 	 3.444825 	 -1.6557690000 	 -3.7361110000 
464.65 	 324.9550000 	 3.444875 	 -1.6525010000 	 -3.7331990000 
464.85 	 324.9597000 	 3.444900 	 -1.6544280000 	 -3.7348750000 
465.05 	 324.9677000 	 3.444950 	 -1.6539290000 	 -3.7347890000 
465.25 	 324.9693000 	 3.444975 	 -1.6526790000 	 -3.7332630000 
465.45 	 324.9741000 	 3.445000 	 -1.6557530000 	 -3.7360320000 
465.65 	 324.9820000 	 3.445000 	 -1.6521100000 	 -3.7330020000 
465.85 	 324.9868000 	 3.445025 	 -1.6555530000 	 -3.7354950000 
466.05 	 324.9900000 	 3.445050 	 -1.6535150000 	 -3.7340670000 
466.25 	 324.9900000 	 3.445075 	 -1.6538430000 	 -3.7339150000 
466.45 	 324.9900000 	 3.445050 	 -1.6555750000 	 -3.7358700000 
466.65 	 324.9868000 	 3.445050 	 -1.6525590000 	 -3.7331230000 
466.85 	 324.9868000 	 3.445050 	 -1.6561090000 	 -3.7364360000 
467.05 	 324.9868000 	 3.445050 	 -1.6531280000 	 -3.7335620000 
467.25 	 324.9820000 	 3.445050 	 -1.6548760000 	 -3.7350530000 
467.45 	 324.9820000 	 3.445050 	 -1.6548950000 	 -3.7353550000 
467.65 	 324.9820000 	 3.445075 	 -1.6532420000 	 -3.7336440000 
467.85 	 324.9788000 	 3.445100 	 -1.6561540000 	 -3.7364480000 
468.05 	 324.9725000 	 3.445125 	 -1.6525330000 	 -3.7332850000 
468.25 	 324.9677000 	 3.445125 	 -1.6559350000 	 -3.7360220000 
468.45 	 324.9597000 	 3.445150 	 -1.6539920000 	 -3.7345820000 
468.65 	 324.9486000 	 3.445200 	 -1.6540370000 	 -3.7346360000 
468.85 	 324.9391000 	 3.445225 	 -1.6556490000 	 -3.7360730000 
469.05 	 324.9312000 	 3.445275 	 -1.6527370000 	 -3.7332310000 
469.25 	 324.9232000 	 3.445325 	 -1.6562240000 	 -3.7365310000 
469.45 	 324.9168000 	 3.445350 	 -1.6531370000 	 -3.7338190000 
469.65 	 324.9121000 	 3.445400 	 -1.6550730000 	 -3.7354950000 
469.85 	 324.9073000 	 3.445425 	 -1.6548950000 	 -3.7352050000 
470.05 	 324.9073000 	 3.445475 	 -1.6532450000 	 -3.7336290000 
470.25 	 324.9073000 	 3.445525 	 -1.6562970000 	 -3.7364480000 
470.45 	 324.9121000 	 3.445575 	 -1.6527270000 	 -3.7333360000 
470.65 	 324.9137000 	 3.445600 	 -1.6559980000 	 -3.7360000000 
470.85 	 324.9200000 	 3.445650 	 -1.6542090000 	 -3.7346740000 
471.05 	 324.9216000 	 3.445675 	 -1.6542120000 	 -3.7344010000 
471.25 	 324.9232000 	 3.445725 	 -1.6556990000 	 -3.7362260000 
471.45 	 324.9232000 	 3.445750 	 -1.6529910000 	 -3.7333870000 
471.65 	 324.9232000 	 3.445775 	 -1.6562880000 	 -3.7364640000 
471.85 	 324.9232000 	 3.445825 	 -1.6533630000 	 -3.7339660000 
472.05 	 324.9216000 	 3.445850 	 -1.6546730000 	 -3.7349860000 
472.25 	 324.9200000 	 3.445875 	 -1.6553590000 	 -3.7357650000 
472.45 	 324.9153000 	 3.445925 	 -1.6529120000 	 -3.7334220000 
472.65 	 324.9121000 	 3.445975 	 -1.6563070000 	 -3.7365850000 
472.85 	 324.9121000 	 3.446000 	 -1.6528380000 	 -3.7338100000 
473.05 	 324.9153000 	 3.446050 	 -1.6553050000 	 -3.7354630000 
473.25 	 324.9153000 	 3.446075 	 -1.6545420000 	 -3.7352050000 
473.45 	 324.9200000 	 3.446125 	 -1.6532140000 	 -3.7338450000 
473.65 	 324.9232000 	 3.446150 	 -1.6561190000 	 -3.7365470000 
473.85 	 324.9232000 	 3.446200 	 -1.6527720000 	 -3.7335460000 
474.05 	 324.9279000 	 3.446225 	 -1.6560270000 	 -3.7365340000 
474.25 	 324.9279000 	 3.446250 	 -1.6535760000 	 -3.7344840000 
474.45 	 324.9312000 	 3.446300 	 -1.6541290000 	 -3.7347950000 
474.65 	 324.9359000 	 3.446325 	 -1.6553560000 	 -3.7360890000 
474.85 	 324.9312000 	 3.446375 	 -1.6529050000 	 -3.7335360000 
475.05 	 324.9312000 	 3.446425 	 -1.6563000000 	 -3.7365980000 
475.25 	 324.9312000 	 3.446475 	 -1.6531880000 	 -3.7340040000 
475.45 	 324.9327000 	 3.446525 	 -1.6552030000 	 -3.7354820000 
475.65 	 324.9343000 	 3.446575 	 -1.6548510000 	 -3.7353320000 
475.85 	 324.9439000 	 3.446600 	 -1.6533980000 	 -3.7340260000 
476.05 	 324.9470000 	 3.446675 	 -1.6562940000 	 -3.7366100000 
476.25 	 324.9550000 	 3.446700 	 -1.6526030000 	 -3.7334320000 
476.45 	 324.9597000 	 3.446750 	 -1.6561570000 	 -3.7362070000 
476.65 	 324.9630000 	 3.446775 	 -1.6537790000 	 -3.7342870000 
476.85 	 324.9693000 	 3.446800 	 -1.6544950000 	 -3.7347700000 
477.05 	 324.9709000 	 3.446825 	 -1.6555750000 	 -3.7357840000 
477.25 	 324.9788000 	 3.446850 	 -1.6527810000 	 -3.7332440000 
477.45 	 324.9820000 	 3.446875 	 -1.6564050000 	 -3.7364740000 
477.65 	 324.9820000 	 3.446900 	 -1.6530230000 	 -3.7336380000 
477.85 	 324.9820000 	 3.446875 	 -1.6558970000 	 -3.7358220000 
478.05 	 324.9820000 	 3.446900 	 -1.6559410000 	 -3.7357710000 
478.25 	 324.9804000 	 3.446925 	 -1.6544020000 	 -3.7341470000 
478.45 	 324.9741000 	 3.446950 	 -1.6575240000 	 -3.7371600000 
478.65 	 324.9741000 	 3.446950 	 -1.6538300000 	 -3.7340420000 
478.85 	 324.9709000 	 3.446975 	 -1.6568220000 	 -3.7362960000 
479.05 	 324.9677000 	 3.447000 	 -1.6553910000 	 -3.7354790000 
479.25 	 324.9630000 	 3.447025 	 -1.6548380000 	 -3.7347730000 
479.45 	 324.9597000 	 3.447050 	 -1.6569840000 	 -3.7368770000 
479.65 	 324.9550000 	 3.447075 	 -1.6538750000 	 -3.7337720000 
479.85 	 324.9518000 	 3.447125 	 -1.6572480000 	 -3.7368550000 
480.05 	 324.9518000 	 3.447175 	 -1.6549970000 	 -3.7348140000 
480.25 	 324.9518000 	 3.447200 	 -1.6553310000 	 -3.7351540000 
480.45 	 324.9518000 	 3.447250 	 -1.6568440000 	 -3.7366520000 
480.65 	 324.9518000 	 3.447275 	 -1.6538940000 	 -3.7339210000 
480.85 	 324.9550000 	 3.447325 	 -1.6574920000 	 -3.7370620000 
481.05 	 324.9550000 	 3.447375 	 -1.6545360000 	 -3.7345790000 
481.25 	 324.9597000 	 3.447400 	 -1.6560170000 	 -3.7356570000 
481.45 	 324.9597000 	 3.447425 	 -1.6566020000 	 -3.7363940000 
481.65 	 324.9630000 	 3.447475 	 -1.6540020000 	 -3.7341850000 
481.85 	 324.9677000 	 3.447500 	 -1.6575300000 	 -3.7371730000 
482.05 	 324.9709000 	 3.447525 	 -1.6542430000 	 -3.7342170000 
482.25 	 324.9741000 	 3.447550 	 -1.6565200000 	 -3.7361780000 
482.45 	 324.9788000 	 3.447575 	 -1.6559950000 	 -3.7358950000 
482.65 	 324.9836000 	 3.447600 	 -1.6546570000 	 -3.7344520000 
482.85 	 324.9884000 	 3.447575 	 -1.6579410000 	 -3.7381010000 
483.05 	 324.9900000 	 3.447575 	 -1.6543610000 	 -3.7351580000 
483.25 	 324.9947000 	 3.447575 	 -1.6576350000 	 -3.7374590000 
483.45 	 324.9947000 	 3.447575 	 -1.6562050000 	 -3.7367630000 
483.65 	 324.9947000 	 3.447575 	 -1.6554040000 	 -3.7356880000 
483.85 	 324.9931000 	 3.447575 	 -1.6579470000 	 -3.7382730000 
484.05 	 324.9900000 	 3.447575 	 -1.6545450000 	 -3.7350050000 
484.25 	 324.9884000 	 3.447600 	 -1.6576190000 	 -3.7376530000 
484.45 	 324.9852000 	 3.447600 	 -1.6559980000 	 -3.7365720000 
484.65 	 324.9820000 	 3.447625 	 -1.6558770000 	 -3.7363750000 
484.85 	 324.9820000 	 3.447625 	 -1.6577310000 	 -3.7381710000 
485.05 	 324.9788000 	 3.447625 	 -1.6547710000 	 -3.7358060000 
485.25 	 324.9741000 	 3.447650 	 -1.6583280000 	 -3.7392360000 
485.45 	 324.9677000 	 3.447675 	 -1.6554860000 	 -3.7367220000 
485.65 	 324.9613000 	 3.447700 	 -1.6567550000 	 -3.7374340000 
485.85 	 324.9550000 	 3.447750 	 -1.6572980000 	 -3.7384190000 
486.05 	 324.9518000 	 3.447775 	 -1.6550030000 	 -3.7362290000 
486.25 	 324.9439000 	 3.447825 	 -1.6583860000 	 -3.7393000000 
486.45 	 324.9439000 	 3.447875 	 -1.6549050000 	 -3.7361880000 
486.65 	 324.9439000 	 3.447925 	 -1.6577090000 	 -3.7384990000 
486.85 	 324.9391000 	 3.447975 	 -1.6564240000 	 -3.7378250000 
487.05 	 324.9439000 	 3.448025 	 -1.6553270000 	 -3.7366990000 
487.25 	 324.9439000 	 3.448100 	 -1.6581540000 	 -3.7393000000 
487.45 	 324.9518000 	 3.448125 	 -1.6544370000 	 -3.7361780000 
487.65 	 324.9597000 	 3.448175 	 -1.6577750000 	 -3.7389370000 
487.85 	 324.9677000 	 3.448225 	 -1.6562590000 	 -3.7374560000 
488.05 	 324.9788000 	 3.448225 	 -1.6560210000 	 -3.7370360000 
488.25 	 324.9868000 	 3.448250 	 -1.6582650000 	 -3.7392200000 
488.45 	 324.9947000 	 3.448275 	 -1.6548320000 	 -3.7360890000 
488.65 	 324.9995000 	 3.448275 	 -1.6583440000 	 -3.7389090000 
488.85 	 325.0059000 	 3.448275 	 -1.6561190000 	 -3.7376820000 
489.05 	 325.0059000 	 3.448275 	 -1.6566340000 	 -3.7381240000 
489.25 	 325.0106000 	 3.448275 	 -1.6575500000 	 -3.7392900000 
489.45 	 325.0106000 	 3.448275 	 -1.6552800000 	 -3.7368360000 
489.65 	 325.0138000 	 3.448275 	 -1.6588120000 	 -3.7399010000 
489.85 	 325.0138000 	 3.448275 	 -1.6553180000 	 -3.7370170000 
490.05 	 325.0106000 	 3.448275 	 -1.6573910000 	 -3.7388580000 
490.25 	 325.0074000 	 3.448275 	 -1.6571620000 	 -3.7386480000 
490.45 	 325.0042000 	 3.448275 	 -1.6555880000 	 -3.7371990000 
490.65 	 324.9979000 	 3.448275 	 -1.6587960000 	 -3.7398720000 
490.85 	 324.9947000 	 3.448275 	 -1.6550600000 	 -3.7367310000 
491.05 	 324.9900000 	 3.448275 	 -1.6581280000 	 -3.7392870000 
491.25 	 324.9868000 	 3.448275 	 -1.6565160000 	 -3.7381650000 
491.45 	 324.9868000 	 3.448275 	 -1.6560750000 	 -3.7375070000 
491.65 	 324.9836000 	 3.448275 	 -1.6582140000 	 -3.7397100000 
491.85 	 324.9836000 	 3.448275 	 -1.6549400000 	 -3.7366710000 
492.05 	 324.9820000 	 3.448275 	 -1.6583760000 	 -3.7397100000 
492.25 	 324.9820000 	 3.448275 	 -1.6559250000 	 -3.7375900000 
492.45 	 324.9820000 	 3.448275 	 -1.6570500000 	 -3.7382130000 
492.65 	 324.9788000 	 3.448275 	 -1.6579340000 	 -3.7394170000 
492.85 	 324.9741000 	 3.448275 	 -1.6552390000 	 -3.7367310000 
493.05 	 324.9709000 	 3.448300 	 -1.6588310000 	 -3.7398970000 
493.25 	 324.9677000 	 3.448325 	 -1.6554510000 	 -3.7370140000 
493.45 	 324.9630000 	 3.448350 	 -1.6577020000 	 -3.7388990000 
493.65 	 324.9597000 	 3.448400 	 -1.6573270000 	 -3.7388420000 
493.85 	 324.9550000 	 3.448425 	 -1.6555090000 	 -3.7368970000 
494.05 	 324.9518000 	 3.448475 	 -1.6588500000 	 -3.7399420000 
494.25 	 324.9470000 	 3.448500 	 -1.6553240000 	 -3.7369890000 
494.45 	 324.9454000 	 3.448550 	 -1.6580040000 	 -3.7391600000 
494.65 	 324.9439000 	 3.448600 	 -1.6568060000 	 -3.7382220000 
494.85 	 324.9470000 	 3.448650 	 -1.6561920000 	 -3.7374880000 
495.05 	 324.9470000 	 3.448725 	 -1.6583700000 	 -3.7396560000 
495.25 	 324.9518000 	 3.448750 	 -1.6552350000 	 -3.7366770000 
495.45 	 324.9550000 	 3.448800 	 -1.6587320000 	 -3.7396690000 
495.65 	 324.9597000 	 3.448825 	 -1.6560210000 	 -3.7374750000 
495.85 	 324.9661000 	 3.448875 	 -1.6572510000 	 -3.7383400000 
496.05 	 324.9693000 	 3.448900 	 -1.6577780000 	 -3.7391540000 
496.25 	 324.9741000 	 3.448925 	 -1.6553560000 	 -3.7367440000 
496.45 	 324.9820000 	 3.448950 	 -1.6589550000 	 -3.7398210000 
496.65 	 324.9900000 	 3.448950 	 -1.6555880000 	 -3.7371480000 
496.85 	 324.9947000 	 3.448975 	 -1.6579090000 	 -3.7387970000 
497.05 	 325.0027000 	 3.449000 	 -1.6574130000 	 -3.7387630000 
497.25 	 325.0059000 	 3.448975 	 -1.6560870000 	 -3.7372970000 
497.45 	 325.0138000 	 3.448975 	 -1.6592410000 	 -3.7402760000 
497.65 	 325.0186000 	 3.448975 	 -1.6556140000 	 -3.7369920000 
497.85 	 325.0217000 	 3.448975 	 -1.6585190000 	 -3.7394870000 
498.05 	 325.0217000 	 3.448975 	 -1.6572820000 	 -3.7386540000 
498.25 	 325.0217000 	 3.448975 	 -1.6564240000 	 -3.7376150000 
498.45 	 325.0186000 	 3.448975 	 -1.6590250000 	 -3.7400660000 
498.65 	 325.0138000 	 3.448975 	 -1.6554200000 	 -3.7370680000 
498.85 	 325.0106000 	 3.448925 	 -1.6587030000 	 -3.7397380000 
499.05 	 325.0059000 	 3.448925 	 -1.6566630000 	 -3.7382290000 
499.25 	 325.0027000 	 3.448925 	 -1.6568880000 	 -3.7379930000 
499.45 	 324.9979000 	 3.448925 	 -1.6585670000 	 -3.7397290000 
499.65 	 324.9947000 	 3.448925 	 -1.6555630000 	 -3.7369220000 
499.85 	 324.9947000 	 3.448925 	 -1.6591330000 	 -3.7400690000 
500.05 	 324.9947000 	 3.448925 	 -1.6560620000 	 -3.7375610000 
500.25 	 324.9947000 	 3.448925 	 -1.6574290000 	 -3.7386610000 
500.45 	 324.9947000 	 3.448925 	 -1.6583440000 	 -3.7395510000 
500.65 	 324.9900000 	 3.448925 	 -1.6557150000 	 -3.7370710000 
500.85 	 324.9884000 	 3.448925 	 -1.6593490000 	 -3.7401870000 
501.05 	 324.9820000 	 3.448925 	 -1.6559980000 	 -3.7376690000 
501.25 	 324.9788000 	 3.448925 	 -1.6577210000 	 -3.7388040000 
501.45 	 324.9741000 	 3.448925 	 -1.6580420000 	 -3.7394330000 
501.65 	 324.9709000 	 3.448925 	 -1.6558110000 	 -3.7372050000 
501.85 	 324.9677000 	 3.448925 	 -1.6592790000 	 -3.7403390000 
502.05 	 324.9630000 	 3.448925 	 -1.6558460000 	 -3.7373830000 
502.25 	 324.9630000 	 3.448950 	 -1.6580260000 	 -3.7392710000 
502.45 	 324.9597000 	 3.448975 	 -1.6574380000 	 -3.7388420000 
502.65 	 324.9597000 	 3.449025 	 -1.6561600000 	 -3.7376120000 
502.85 	 324.9550000 	 3.449050 	 -1.6591170000 	 -3.7403140000 
503.05 	 324.9470000 	 3.449100 	 -1.6555910000 	 -3.7370430000 
503.25 	 324.9439000 	 3.449150 	 -1.6587230000 	 -3.7398270000 
503.45 	 324.9391000 	 3.449200 	 -1.6568310000 	 -3.7384250000 
503.65 	 324.9359000 	 3.449250 	 -1.6568410000 	 -3.7379710000 
503.85 	 324.9359000 	 3.449325 	 -1.6587000000 	 -3.7398530000 
504.05 	 324.9359000 	 3.449325 	 -1.6556390000 	 -3.7371920000 
504.25 	 324.9439000 	 3.449400 	 -1.6590090000 	 -3.7403770000 
504.45 	 324.9470000 	 3.449475 	 -1.6561670000 	 -3.7376980000 
504.65 	 324.9550000 	 3.449500 	 -1.6576960000 	 -3.7390800000 
504.85 	 324.9630000 	 3.449550 	 -1.6582900000 	 -3.7395380000 
505.05 	 324.9725000 	 3.449575 	 -1.6559220000 	 -3.7372970000 
505.25 	 324.9804000 	 3.449600 	 -1.6593710000 	 -3.7403680000 
505.45 	 324.9868000 	 3.449600 	 -1.6557310000 	 -3.7372180000 
505.65 	 324.9947000 	 3.449600 	 -1.6592630000 	 -3.7402180000 
505.85 	 324.9979000 	 3.449600 	 -1.6576960000 	 -3.7390610000 
506.05 	 325.0027000 	 3.449600 	 -1.6572630000 	 -3.7383620000 
506.25 	 325.0027000 	 3.449600 	 -1.6596980000 	 -3.7409810000 
506.45 	 325.0059000 	 3.449600 	 -1.6562020000 	 -3.7375990000 
506.65 	 325.0106000 	 3.449600 	 -1.6591170000 	 -3.7403710000 
506.85 	 325.0090000 	 3.449600 	 -1.6575460000 	 -3.7389950000 
507.05 	 325.0027000 	 3.449600 	 -1.6573110000 	 -3.7384770000 
507.25 	 325.0027000 	 3.449600 	 -1.6594000000 	 -3.7405560000 
507.45 	 324.9979000 	 3.449600 	 -1.6561290000 	 -3.7375860000 
507.65 	 324.9979000 	 3.449600 	 -1.6596410000 	 -3.7406090000 
507.85 	 324.9979000 	 3.449600 	 -1.6571740000 	 -3.7387080000 
508.05 	 324.9963000 	 3.449600 	 -1.6574450000 	 -3.7386200000 
508.25 	 324.9947000 	 3.449625 	 -1.6591740000 	 -3.7405430000 
508.45 	 324.9900000 	 3.449600 	 -1.6561160000 	 -3.7375320000 
508.65 	 324.9868000 	 3.449600 	 -1.6596700000 	 -3.7406830000 
508.85 	 324.9820000 	 3.449600 	 -1.6568600000 	 -3.7384250000 
509.05 	 324.9820000 	 3.449625 	 -1.6583120000 	 -3.7393190000 
509.25 	 324.9788000 	 3.449650 	 -1.6589200000 	 -3.7402410000 
509.45 	 324.9788000 	 3.449650 	 -1.6566590000 	 -3.7378530000 
509.65 	 324.9709000 	 3.449675 	 -1.6599310000 	 -3.7408570000 
509.85 	 324.9709000 	 3.449700 	 -1.6563510000 	 -3.7378630000 
510.05 	 324.9677000 	 3.449725 	 -1.6589580000 	 -3.7400210000 
510.25 	 324.9597000 	 3.449725 	 -1.6581980000 	 -3.7395860000 
510.45 	 324.9597000 	 3.449775 	 -1.6571200000 	 -3.7382290000 
510.65 	 324.9550000 	 3.449825 	 -1.6597370000 	 -3.7409530000 
510.85 	 324.9597000 	 3.449850 	 -1.6561380000 	 -3.7376880000 
511.05 	 324.9597000 	 3.449875 	 -1.6591770000 	 -3.7403770000 
511.25 	 324.9630000 	 3.449900 	 -1.6577500000 	 -3.7393890000 
511.45 	 324.9645000 	 3.449950 	 -1.6572890000 	 -3.7384830000 
511.65 	 324.9677000 	 3.449975 	 -1.6596540000 	 -3.7408700000 
511.85 	 324.9725000 	 3.450000 	 -1.6560970000 	 -3.7377900000 
512.05 	 324.9756000 	 3.450025 	 -1.6596830000 	 -3.7406760000 
512.25 	 324.9788000 	 3.450025 	 -1.6576130000 	 -3.7389760000 
512.45 	 324.9820000 	 3.450075 	 -1.6577340000 	 -3.7388480000 
512.65 	 324.9868000 	 3.450050 	 -1.6595680000 	 -3.7405710000 
512.85 	 324.9900000 	 3.450075 	 -1.6566790000 	 -3.7378570000 
513.05 	 324.9931000 	 3.450100 	 -1.6602010000 	 -3.7409370000 
513.25 	 324.9979000 	 3.450125 	 -1.6573680000 	 -3.7387340000 
513.45 	 325.0011000 	 3.450100 	 -1.6587890000 	 -3.7396780000 
513.65 	 325.0059000 	 3.450100 	 -1.6595650000 	 -3.7404920000 
513.85 	 325.0059000 	 3.450100 	 -1.6570730000 	 -3.7381580000 
514.05 	 325.0059000 	 3.450100 	 -1.6606970000 	 -3.7411530000 
514.25 	 325.0059000 	 3.450100 	 -1.6576230000 	 -3.7386390000 
514.45 	 325.0059000 	 3.450100 	 -1.6589830000 	 -3.7398560000 
514.65 	 325.0059000 	 3.450100 	 -1.6592920000 	 -3.7403870000 
514.85 	 325.0027000 	 3.450100 	 -1.6571300000 	 -3.7383530000 
515.05 	 324.9979000 	 3.450100 	 -1.6605760000 	 -3.7413570000 
515.25 	 324.9979000 	 3.450100 	 -1.6570760000 	 -3.7382920000 
515.45 	 324.9979000 	 3.450100 	 -1.6595300000 	 -3.7403140000 
515.65 	 324.9947000 	 3.450100 	 -1.6588820000 	 -3.7400410000 
515.85 	 324.9947000 	 3.450100 	 -1.6575270000 	 -3.7386610000 
516.05 	 324.9900000 	 3.450100 	 -1.6603280000 	 -3.7412870000 
516.25 	 324.9868000 	 3.450100 	 -1.6569110000 	 -3.7381460000 
516.45 	 324.9804000 	 3.450100 	 -1.6600860000 	 -3.7409690000 
516.65 	 324.9741000 	 3.450100 	 -1.6582550000 	 -3.7393160000 
516.85 	 324.9709000 	 3.450125 	 -1.6581150000 	 -3.7391310000 
517.05 	 324.9693000 	 3.450125 	 -1.6601180000 	 -3.7409720000 
517.25 	 324.9630000 	 3.450175 	 -1.6570790000 	 -3.7380950000 
517.45 	 324.9613000 	 3.450200 	 -1.6605280000 	 -3.7411720000 
517.65 	 324.9582000 	 3.450225 	 -1.6576770000 	 -3.7391150000 
517.85 	 324.9550000 	 3.450275 	 -1.6587030000 	 -3.7396340000 
518.05 	 324.9518000 	 3.450300 	 -1.6595900000 	 -3.7406480000 
518.25 	 324.9470000 	 3.450350 	 -1.6570760000 	 -3.7381780000 
518.45 	 324.9470000 	 3.450400 	 -1.6604770000 	 -3.7413500000 
518.65 	 324.9470000 	 3.450450 	 -1.6573050000 	 -3.7384100000 
518.85 	 324.9518000 	 3.450475 	 -1.6596290000 	 -3.7403520000 
519.05 	 324.9550000 	 3.450550 	 -1.6589610000 	 -3.7400150000 
519.25 	 324.9613000 	 3.450575 	 -1.6575590000 	 -3.7385720000 
519.45 	 324.9709000 	 3.450600 	 -1.6604200000 	 -3.7413090000 
519.65 	 324.9788000 	 3.450625 	 -1.6569330000 	 -3.7381360000 
519.85 	 324.9820000 	 3.450650 	 -1.6601210000 	 -3.7407910000 
520.05 	 324.9868000 	 3.450675 	 -1.6580740000 	 -3.7392620000 
520.25 	 324.9900000 	 3.450650 	 -1.6587580000 	 -3.7392520000 
520.45 	 324.9900000 	 3.450650 	 -1.6605730000 	 -3.7410450000 
520.65 	 324.9900000 	 3.450650 	 -1.6575370000 	 -3.7382000000 
520.85 	 324.9947000 	 3.450650 	 -1.6608840000 	 -3.7413790000 
521.05 	 324.9947000 	 3.450650 	 -1.6581000000 	 -3.7389250000 
521.25 	 324.9947000 	 3.450650 	 -1.6593580000 	 -3.7397800000 
521.45 	 324.9995000 	 3.450650 	 -1.6599180000 	 -3.7404950000 
521.65 	 325.0027000 	 3.450650 	 -1.6577560000 	 -3.7385270000 
521.85 	 325.0059000 	 3.450650 	 -1.6608940000 	 -3.7414520000 
522.05 	 325.0059000 	 3.450650 	 -1.6574350000 	 -3.7383140000 
522.25 	 325.0027000 	 3.450650 	 -1.6602390000 	 -3.7406730000 
522.45 	 324.9979000 	 3.450650 	 -1.6589290000 	 -3.7397380000 
522.65 	 324.9931000 	 3.450650 	 -1.6585480000 	 -3.7389370000 
522.85 	 324.9868000 	 3.450650 	 -1.6606970000 	 -3.7413060000 
523.05 	 324.9820000 	 3.450650 	 -1.6573370000 	 -3.7382160000 
523.25 	 324.9804000 	 3.450675 	 -1.6608940000 	 -3.7410550000 
523.45 	 324.9788000 	 3.450700 	 -1.6583250000 	 -3.7390840000 
523.65 	 324.9788000 	 3.450725 	 -1.6590980000 	 -3.7395480000 
523.85 	 324.9788000 	 3.450725 	 -1.6603280000 	 -3.7407520000 
524.05 	 324.9741000 	 3.450750 	 -1.6576580000 	 -3.7383720000 
524.25 	 324.9709000 	 3.450775 	 -1.6611770000 	 -3.7414840000 
524.45 	 324.9709000 	 3.450775 	 -1.6576160000 	 -3.7384670000 
524.65 	 324.9677000 	 3.450825 	 -1.6599910000 	 -3.7403740000 
524.85 	 324.9677000 	 3.450825 	 -1.6594570000 	 -3.7401610000 
525.05 	 324.9677000 	 3.450875 	 -1.6580200000 	 -3.7387240000 
525.25 	 324.9677000 	 3.450900 	 -1.6608300000 	 -3.7414770000 
525.45 	 324.9630000 	 3.450925 	 -1.6576100000 	 -3.7381970000 
525.65 	 324.9630000 	 3.450950 	 -1.6605820000 	 -3.7410580000 
525.85 	 324.9597000 	 3.450975 	 -1.6587990000 	 -3.7395190000 
526.05 	 324.9597000 	 3.451025 	 -1.6585760000 	 -3.7391570000 
526.25 	 324.9597000 	 3.451050 	 -1.6605820000 	 -3.7409750000 
526.45 	 324.9630000 	 3.451075 	 -1.6575210000 	 -3.7381620000 
526.65 	 324.9693000 	 3.451100 	 -1.6608780000 	 -3.7412260000 
526.85 	 324.9741000 	 3.451125 	 -1.6584240000 	 -3.7391150000 
527.05 	 324.9804000 	 3.451150 	 -1.6589510000 	 -3.7395990000 
527.25 	 324.9852000 	 3.451175 	 -1.6605790000 	 -3.7408920000 
527.45 	 324.9900000 	 3.451175 	 -1.6574350000 	 -3.7382700000 
527.65 	 324.9947000 	 3.451175 	 -1.6612120000 	 -3.7413410000 
527.85 	 324.9979000 	 3.451225 	 -1.6580330000 	 -3.7386890000 
528.05 	 325.0027000 	 3.451225 	 -1.6601720000 	 -3.7401930000 
528.25 	 325.0027000 	 3.451200 	 -1.6599910000 	 -3.7402790000 
528.45 	 325.0027000 	 3.451200 	 -1.6581600000 	 -3.7385340000 
528.65 	 325.0027000 	 3.451200 	 -1.6613580000 	 -3.7415700000 
528.85 	 324.9995000 	 3.451200 	 -1.6577310000 	 -3.7382890000 
529.05 	 324.9979000 	 3.451200 	 -1.6608560000 	 -3.7410000000 
529.25 	 324.9963000 	 3.451200 	 -1.6589990000 	 -3.7394110000 
529.45 	 324.9947000 	 3.451200 	 -1.6591170000 	 -3.7394020000 
529.65 	 324.9947000 	 3.451200 	 -1.6608210000 	 -3.7411050000 
529.85 	 324.9900000 	 3.451200 	 -1.6577430000 	 -3.7381680000 
530.05 	 324.9868000 	 3.451200 	 -1.6614400000 	 -3.7412480000 
530.25 	 324.9820000 	 3.451200 	 -1.6583540000 	 -3.7387020000 
530.45 	 324.9788000 	 3.451200 	 -1.6599180000 	 -3.7400850000 
530.65 	 324.9788000 	 3.451200 	 -1.6598920000 	 -3.7403140000 
530.85 	 324.9788000 	 3.451225 	 -1.6584050000 	 -3.7386100000 
531.05 	 324.9788000 	 3.451250 	 -1.6612850000 	 -3.7413570000 
531.25 	 324.9788000 	 3.451275 	 -1.6578670000 	 -3.7382350000 
531.45 	 324.9788000 	 3.451300 	 -1.6604490000 	 -3.7407880000 
531.65 	 324.9741000 	 3.451325 	 -1.6593970000 	 -3.7398460000 
531.85 	 324.9709000 	 3.451325 	 -1.6587420000 	 -3.7387660000 
532.05 	 324.9709000 	 3.451350 	 -1.6611000000 	 -3.7414140000 
532.25 	 324.9677000 	 3.451375 	 -1.6578170000 	 -3.7382190000 
532.45 	 324.9630000 	 3.451400 	 -1.6612210000 	 -3.7411310000 
532.65 	 324.9630000 	 3.451425 	 -1.6589740000 	 -3.7392680000 
532.85 	 324.9597000 	 3.451475 	 -1.6594440000 	 -3.7395410000 
533.05 	 324.9630000 	 3.451500 	 -1.6606900000 	 -3.7410740000 
533.25 	 324.9630000 	 3.451525 	 -1.6580580000 	 -3.7383590000 
533.45 	 324.9677000 	 3.451550 	 -1.6614530000 	 -3.7414930000 
533.65 	 324.9677000 	 3.451575 	 -1.6581540000 	 -3.7385560000 
533.85 	 324.9709000 	 3.451600 	 -1.6602990000 	 -3.7402340000 
534.05 	 324.9709000 	 3.451650 	 -1.6598640000 	 -3.7402920000 
534.25 	 324.9772000 	 3.451675 	 -1.6583350000 	 -3.7386580000 
534.45 	 324.9804000 	 3.451675 	 -1.6613450000 	 -3.7415630000 
534.65 	 324.9868000 	 3.451675 	 -1.6577470000 	 -3.7382320000 
534.85 	 324.9900000 	 3.451725 	 -1.6607980000 	 -3.7408160000 
535.05 	 324.9900000 	 3.451700 	 -1.6595110000 	 -3.7397380000 
535.25 	 324.9947000 	 3.451700 	 -1.6592310000 	 -3.7392840000 
535.45 	 324.9979000 	 3.451700 	 -1.6611990000 	 -3.7412610000 
535.65 	 325.0027000 	 3.451700 	 -1.6582580000 	 -3.7384640000 
535.85 	 325.0027000 	 3.451700 	 -1.6615870000 	 -3.7414580000 
536.05 	 325.0027000 	 3.451700 	 -1.6588370000 	 -3.7393380000 
536.25 	 324.9979000 	 3.451700 	 -1.6600070000 	 -3.7399130000 
536.45 	 324.9947000 	 3.451700 	 -1.6606940000 	 -3.7408450000 
536.65 	 324.9900000 	 3.451700 	 -1.6583950000 	 -3.7385560000 
536.85 	 324.9868000 	 3.451700 	 -1.6616470000 	 -3.7415540000 
537.05 	 324.9820000 	 3.451700 	 -1.6583540000 	 -3.7384570000 
537.25 	 324.9788000 	 3.451700 	 -1.6607190000 	 -3.7405710000 
537.45 	 324.9788000 	 3.451725 	 -1.6603090000 	 -3.7402410000 
537.65 	 324.9741000 	 3.451750 	 -1.6587260000 	 -3.7385850000 
537.85 	 324.9741000 	 3.451775 	 -1.6616440000 	 -3.7415470000 
538.05 	 324.9709000 	 3.451800 	 -1.6583120000 	 -3.7383210000 
538.25 	 324.9693000 	 3.451825 	 -1.6612090000 	 -3.7407400000 
538.45 	 324.9677000 	 3.451825 	 -1.6596730000 	 -3.7395730000 
538.65 	 324.9630000 	 3.451875 	 -1.6594120000 	 -3.7390360000 
538.85 	 324.9630000 	 3.451900 	 -1.6615930000 	 -3.7415120000 
539.05 	 324.9582000 	 3.451950 	 -1.6582200000 	 -3.7383970000 
539.25 	 324.9550000 	 3.451975 	 -1.6613450000 	 -3.7409750000 
539.45 	 324.9550000 	 3.452000 	 -1.6595400000 	 -3.7396020000 
539.65 	 324.9566000 	 3.452050 	 -1.6595050000 	 -3.7392200000 
539.85 	 324.9613000 	 3.452075 	 -1.6613610000 	 -3.7411880000 
540.05 	 324.9677000 	 3.452125 	 -1.6585250000 	 -3.7383810000 
540.25 	 324.9741000 	 3.452150 	 -1.6619520000 	 -3.7414420000 
540.45 	 324.9820000 	 3.452175 	 -1.6587480000 	 -3.7387880000 
540.65 	 324.9868000 	 3.452175 	 -1.6604930000 	 -3.7401230000 
540.85 	 324.9900000 	 3.452175 	 -1.6606270000 	 -3.7402250000 
541.05 	 324.9900000 	 3.452225 	 -1.6586880000 	 -3.7385400000 
541.25 	 324.9947000 	 3.452200 	 -1.6619010000 	 -3.7413690000 
541.45 	 324.9947000 	 3.452200 	 -1.6584210000 	 -3.7382700000 
541.65 	 324.9947000 	 3.452200 	 -1.6614530000 	 -3.7409690000 
541.85 	 324.9947000 	 3.452200 	 -1.6598160000 	 -3.7397510000 
542.05 	 324.9979000 	 3.452200 	 -1.6596440000 	 -3.7392080000 
542.25 	 324.9979000 	 3.452200 	 -1.6612880000 	 -3.7409780000 
542.45 	 324.9979000 	 3.452200 	 -1.6585640000 	 -3.7383560000 
542.65 	 325.0027000 	 3.452200 	 -1.6618470000 	 -3.7415500000 
542.85 	 325.0027000 	 3.452200 	 -1.6587480000 	 -3.7387400000 
543.05 	 325.0027000 	 3.452200 	 -1.6607570000 	 -3.7405460000 
543.25 	 325.0027000 	 3.452200 	 -1.6600890000 	 -3.7399480000 
543.45 	 324.9979000 	 3.452200 	 -1.6592690000 	 -3.7387940000 
543.65 	 324.9963000 	 3.452200 	 -1.6618030000 	 -3.7414770000 
543.85 	 324.9900000 	 3.452200 	 -1.6582430000 	 -3.7383140000 
544.05 	 324.9900000 	 3.452200 	 -1.6615200000 	 -3.7410230000 
544.25 	 324.9820000 	 3.452200 	 -1.6595840000 	 -3.7396430000 
544.45 	 324.9820000 	 3.452200 	 -1.6598450000 	 -3.7394870000 
544.65 	 324.9788000 	 3.452200 	 -1.6612500000 	 -3.7409970000 
544.85 	 324.9788000 	 3.452200 	 -1.6584460000 	 -3.7382950000 
545.05 	 324.9788000 	 3.452225 	 -1.6610430000 	 -3.7414070000 
545.25 	 324.9788000 	 3.452250 	 -1.6578480000 	 -3.7389440000 
545.45 	 324.9756000 	 3.452275 	 -1.6591710000 	 -3.7398880000 
545.65 	 324.9709000 	 3.452300 	 -1.6594380000 	 -3.7405240000 
545.85 	 324.9709000 	 3.452325 	 -1.6589390000 	 -3.7385270000 
546.05 	 324.9677000 	 3.452325 	 -1.6621210000 	 -3.7416170000 
546.25 	 324.9677000 	 3.452375 	 -1.6586560000 	 -3.7384990000 
546.45 	 324.9630000 	 3.452400 	 -1.6613040000 	 -3.7408480000 
546.65 	 324.9630000 	 3.452425 	 -1.6599720000 	 -3.7397890000 
546.85 	 324.9630000 	 3.452450 	 -1.6597620000 	 -3.7394140000 
547.05 	 324.9630000 	 3.452475 	 -1.6616060000 	 -3.7411400000 
547.25 	 324.9630000 	 3.452525 	 -1.6584840000 	 -3.7384320000 
547.45 	 324.9677000 	 3.452550 	 -1.6618380000 	 -3.7413470000 
547.65 	 324.9677000 	 3.452575 	 -1.6589670000 	 -3.7388520000 
547.85 	 324.9677000 	 3.452600 	 -1.6608240000 	 -3.7402440000 
548.05 	 324.9709000 	 3.452625 	 -1.6605760000 	 -3.7403390000 
548.25 	 324.9693000 	 3.452675 	 -1.6591100000 	 -3.7389440000 
548.45 	 324.9709000 	 3.452675 	 -1.6620670000 	 -3.7415120000 
548.65 	 324.9741000 	 3.452700 	 -1.6584300000 	 -3.7383940000 
548.85 	 324.9788000 	 3.452725 	 -1.6618160000 	 -3.7411240000 
549.05 	 324.9788000 	 3.452725 	 -1.6595870000 	 -3.7395890000 
549.25 	 324.9820000 	 3.452775 	 -1.6599210000 	 -3.7396110000 
549.45 	 324.9820000 	 3.452750 	 -1.6616660000 	 -3.7410420000 
549.65 	 324.9820000 	 3.452750 	 -1.6589900000 	 -3.7384540000 
549.85 	 324.9868000 	 3.452775 	 -1.6621840000 	 -3.7414840000 
550.05 	 324.9868000 	 3.452800 	 -1.6593460000 	 -3.7387850000 
550.25 	 324.9900000 	 3.452800 	 -1.6613520000 	 -3.7405430000 
550.45 	 324.9947000 	 3.452800 	 -1.6609510000 	 -3.7401200000 
550.65 	 324.9947000 	 3.452800 	 -1.6595710000 	 -3.7386730000 
550.85 	 324.9979000 	 3.452800 	 -1.6620640000 	 -3.7414740000 
551.05 	 324.9947000 	 3.452800 	 -1.6583250000 	 -3.7381810000 
551.25 	 324.9900000 	 3.452800 	 -1.6615100000 	 -3.7411500000 
551.45 	 324.9868000 	 3.452800 	 -1.6594980000 	 -3.7393250000 
551.65 	 324.9820000 	 3.452800 	 -1.6596860000 	 -3.7390170000 
551.85 	 324.9788000 	 3.452825 	 -1.6616000000 	 -3.7411020000 
552.05 	 324.9820000 	 3.452825 	 -1.6589860000 	 -3.7381360000 
552.25 	 324.9820000 	 3.452850 	 -1.6622510000 	 -3.7413470000 
552.45 	 324.9868000 	 3.452875 	 -1.6595620000 	 -3.7387560000 
552.65 	 324.9868000 	 3.452875 	 -1.6614790000 	 -3.7401010000 
552.85 	 324.9836000 	 3.452875 	 -1.6611420000 	 -3.7402470000 
553.05 	 324.9820000 	 3.452875 	 -1.6595710000 	 -3.7384510000 
553.25 	 324.9741000 	 3.452925 	 -1.6623020000 	 -3.7413530000 
553.45 	 324.9709000 	 3.452900 	 -1.6594280000 	 -3.7382510000 
553.65 	 324.9630000 	 3.452925 	 -1.6623720000 	 -3.7408290000 
553.85 	 324.9597000 	 3.452975 	 -1.6607950000 	 -3.7395100000 
554.05 	 324.9518000 	 3.453000 	 -1.6607000000 	 -3.7395060000 
554.25 	 324.9518000 	 3.453025 	 -1.6625280000 	 -3.7411880000 
554.45 	 324.9470000 	 3.453075 	 -1.6594000000 	 -3.7382980000 
554.65 	 324.9470000 	 3.453150 	 -1.6628390000 	 -3.7413340000 
554.85 	 324.9518000 	 3.453175 	 -1.6597650000 	 -3.7388520000 
555.05 	 324.9518000 	 3.453225 	 -1.6616980000 	 -3.7402180000 
555.25 	 324.9550000 	 3.453250 	 -1.6616310000 	 -3.7405200000 
555.45 	 324.9550000 	 3.453300 	 -1.6596440000 	 -3.7385720000 
555.65 	 324.9597000 	 3.453350 	 -1.6630430000 	 -3.7415920000 
555.85 	 324.9630000 	 3.453375 	 -1.6594090000 	 -3.7385690000 
556.05 	 324.9630000 	 3.453400 	 -1.6624800000 	 -3.7410130000 
556.25 	 324.9677000 	 3.453425 	 -1.6605540000 	 -3.7396620000 
556.45 	 324.9677000 	 3.453475 	 -1.6604740000 	 -3.7394650000 
556.65 	 324.9677000 	 3.453500 	 -1.6625720000 	 -3.7414620000 
556.85 	 324.9709000 	 3.453525 	 -1.6593040000 	 -3.7382480000 
557.05 	 324.9677000 	 3.453525 	 -1.6625750000 	 -3.7412170000 
557.25 	 324.9677000 	 3.453575 	 -1.6602100000 	 -3.7392740000 
557.45 	 324.9677000 	 3.453600 	 -1.6611350000 	 -3.7398210000 
557.65 	 324.9677000 	 3.453625 	 -1.6618570000 	 -3.7406220000 
557.85 	 324.9709000 	 3.453650 	 -1.6596760000 	 -3.7385110000 
558.05 	 324.9677000 	 3.453675 	 -1.6628580000 	 -3.7415190000 
558.25 	 324.9677000 	 3.453700 	 -1.6593270000 	 -3.7385240000 
558.45 	 324.9645000 	 3.453750 	 -1.6621400000 	 -3.7406510000 
558.65 	 324.9630000 	 3.453775 	 -1.6609700000 	 -3.7399700000 
558.85 	 324.9597000 	 3.453800 	 -1.6602960000 	 -3.7390550000 
559.05 	 324.9597000 	 3.453825 	 -1.6626140000 	 -3.7411180000 
559.25 	 324.9630000 	 3.453850 	 -1.6592760000 	 -3.7382540000 
559.45 	 324.9630000 	 3.453900 	 -1.6627880000 	 -3.7414260000 
559.65 	 324.9630000 	 3.453925 	 -1.6601880000 	 -3.7389210000 
559.85 	 324.9597000 	 3.453950 	 -1.6611450000 	 -3.7396720000 
560.05 	 324.9550000 	 3.453975 	 -1.6618730000 	 -3.7408030000 
560.25 	 324.9550000 	 3.454025 	 -1.6594920000 	 -3.7383370000 
560.45 	 324.9486000 	 3.454050 	 -1.6627760000 	 -3.7415310000 
560.65 	 324.9470000 	 3.454100 	 -1.6595170000 	 -3.7385530000 
560.85 	 324.9470000 	 3.454150 	 -1.6618630000 	 -3.7407270000 
561.05 	 324.9470000 	 3.454200 	 -1.6608210000 	 -3.7398880000 
561.25 	 324.9502000 	 3.454250 	 -1.6604330000 	 -3.7391850000 
561.45 	 324.9502000 	 3.454275 	 -1.6627250000 	 -3.7411980000 
561.65 	 324.9518000 	 3.454325 	 -1.6591740000 	 -3.7381900000 
561.85 	 324.9518000 	 3.454375 	 -1.6626830000 	 -3.7414330000 
562.05 	 324.9550000 	 3.454425 	 -1.6600550000 	 -3.7391150000 
562.25 	 324.9550000 	 3.454450 	 -1.6611450000 	 -3.7396620000 
562.45 	 324.9597000 	 3.454500 	 -1.6619330000 	 -3.7406670000 
562.65 	 324.9630000 	 3.454525 	 -1.6597020000 	 -3.7384160000 
562.85 	 324.9677000 	 3.454550 	 -1.6629540000 	 -3.7415380000 
563.05 	 324.9709000 	 3.454575 	 -1.6596760000 	 -3.7384060000 
563.25 	 324.9709000 	 3.454600 	 -1.6621560000 	 -3.7406990000 
563.45 	 324.9741000 	 3.454625 	 -1.6613520000 	 -3.7400530000 
563.65 	 324.9788000 	 3.454625 	 -1.6606430000 	 -3.7389820000 
563.85 	 324.9788000 	 3.454650 	 -1.6626290000 	 -3.7412480000 
564.05 	 324.9868000 	 3.454675 	 -1.6594190000 	 -3.7382190000 
564.25 	 324.9868000 	 3.454675 	 -1.6627310000 	 -3.7412990000 
564.45 	 324.9900000 	 3.454725 	 -1.6602830000 	 -3.7390300000 
564.65 	 324.9884000 	 3.454700 	 -1.6614530000 	 -3.7396180000 
564.85 	 324.9868000 	 3.454700 	 -1.6622700000 	 -3.7408640000 
565.05 	 324.9820000 	 3.454700 	 -1.6599560000 	 -3.7383780000 
565.25 	 324.9788000 	 3.454700 	 -1.6631890000 	 -3.7417380000 
565.45 	 324.9788000 	 3.454725 	 -1.6600320000 	 -3.7384570000 
565.65 	 324.9741000 	 3.454750 	 -1.6630010000 	 -3.7408700000 
565.85 	 324.9741000 	 3.454775 	 -1.6613170000 	 -3.7395790000 
566.05 	 324.9725000 	 3.454800 	 -1.6611480000 	 -3.7394680000 
566.25 	 324.9677000 	 3.454825 	 -1.6629220000 	 -3.7412100000 
566.45 	 324.9630000 	 3.454825 	 -1.6600350000 	 -3.7383080000 
566.65 	 324.9597000 	 3.454875 	 -1.6634750000 	 -3.7417160000 
566.85 	 324.9550000 	 3.454900 	 -1.6601790000 	 -3.7388580000 
567.05 	 324.9550000 	 3.454950 	 -1.6624550000 	 -3.7405270000 
567.25 	 324.9518000 	 3.454975 	 -1.6618730000 	 -3.7402570000 
567.45 	 324.9550000 	 3.455025 	 -1.6606650000 	 -3.7391190000 
567.65 	 324.9597000 	 3.455050 	 -1.6633670000 	 -3.7415890000 
567.85 	 324.9597000 	 3.455100 	 -1.6598100000 	 -3.7382380000 
568.05 	 324.9677000 	 3.455125 	 -1.6633070000 	 -3.7413690000 
568.25 	 324.9709000 	 3.455150 	 -1.6610210000 	 -3.7394840000 
568.45 	 324.9741000 	 3.455175 	 -1.6614720000 	 -3.7395760000 
568.65 	 324.9741000 	 3.455200 	 -1.6626870000 	 -3.7411020000 
568.85 	 324.9788000 	 3.455225 	 -1.6599500000 	 -3.7385150000 
569.05 	 324.9788000 	 3.455225 	 -1.6635550000 	 -3.7417030000 
569.25 	 324.9820000 	 3.455250 	 -1.6602710000 	 -3.7388100000 
569.45 	 324.9820000 	 3.455275 	 -1.6626640000 	 -3.7407620000 
569.65 	 324.9884000 	 3.455275 	 -1.6618540000 	 -3.7401130000 
569.85 	 324.9931000 	 3.455275 	 -1.6611290000 	 -3.7391150000 
570.05 	 324.9963000 	 3.455325 	 -1.6634910000 	 -3.7415980000 
570.25 	 324.9979000 	 3.455325 	 -1.6602830000 	 -3.7387820000 
570.45 	 324.9979000 	 3.455300 	 -1.6639550000 	 -3.7417950000 
570.65 	 324.9979000 	 3.455300 	 -1.6607410000 	 -3.7392780000 
570.85 	 324.9995000 	 3.455300 	 -1.6626290000 	 -3.7405810000 
571.05 	 325.0011000 	 3.455300 	 -1.6622700000 	 -3.7406190000 
571.25 	 324.9979000 	 3.455300 	 -1.6610300000 	 -3.7390800000 
571.45 	 324.9995000 	 3.455300 	 -1.6636470000 	 -3.7418560000 
571.65 	 324.9979000 	 3.455300 	 -1.6603340000 	 -3.7387210000 
571.85 	 324.9979000 	 3.455300 	 -1.6635830000 	 -3.7417440000 
572.05 	 324.9947000 	 3.455300 	 -1.6612150000 	 -3.7397260000 
572.25 	 324.9900000 	 3.455300 	 -1.6621530000 	 -3.7403110000 
572.45 	 324.9868000 	 3.455300 	 -1.6624700000 	 -3.7409940000 
572.65 	 324.9820000 	 3.455300 	 -1.6608780000 	 -3.7390010000 
572.85 	 324.9788000 	 3.455300 	 -1.6639710000 	 -3.7420300000 
573.05 	 324.9741000 	 3.455300 	 -1.6603720000 	 -3.7386770000 
573.25 	 324.9709000 	 3.455325 	 -1.6635200000 	 -3.7414330000 
573.45 	 324.9693000 	 3.455350 	 -1.6612910000 	 -3.7398720000 
573.65 	 324.9677000 	 3.455375 	 -1.6619870000 	 -3.7400180000 
573.85 	 324.9630000 	 3.455400 	 -1.6631670000 	 -3.7413880000 
574.05 	 324.9677000 	 3.455425 	 -1.6604770000 	 -3.7388100000 
574.25 	 324.9630000 	 3.455475 	 -1.6639070000 	 -3.7419130000 
574.45 	 324.9630000 	 3.455500 	 -1.6606680000 	 -3.7388100000 
574.65 	 324.9550000 	 3.455525 	 -1.6629730000 	 -3.7411340000 
574.85 	 324.9518000 	 3.455575 	 -1.6620060000 	 -3.7402310000 
575.05 	 324.9470000 	 3.455600 	 -1.6611320000 	 -3.7391410000 
575.25 	 324.9439000 	 3.455650 	 -1.6638470000 	 -3.7418210000 
575.45 	 324.9439000 	 3.455725 	 -1.6602770000 	 -3.7386770000 
575.65 	 324.9470000 	 3.455750 	 -1.6638410000 	 -3.7416520000 
575.85 	 324.9550000 	 3.455800 	 -1.6612340000 	 -3.7396340000 
576.05 	 324.9597000 	 3.455850 	 -1.6621720000 	 -3.7403040000 
576.25 	 324.9677000 	 3.455875 	 -1.6628610000 	 -3.7410710000 
576.45 	 324.9741000 	 3.455900 	 -1.6605980000 	 -3.7388360000 
576.65 	 324.9820000 	 3.455925 	 -1.6639580000 	 -3.7419510000 
576.85 	 324.9868000 	 3.455950 	 -1.6604200000 	 -3.7388160000 
577.05 	 324.9900000 	 3.455975 	 -1.6632840000 	 -3.7413690000 
577.25 	 324.9947000 	 3.455975 	 -1.6617430000 	 -3.7400560000 
577.45 	 324.9979000 	 3.455950 	 -1.6616440000 	 -3.7394810000 
577.65 	 325.0027000 	 3.455950 	 -1.6636210000 	 -3.7417030000 
577.85 	 325.0059000 	 3.455950 	 -1.6604300000 	 -3.7386510000 
578.05 	 325.0138000 	 3.455950 	 -1.6639140000 	 -3.7418910000 
578.25 	 325.0233000 	 3.455950 	 -1.6609760000 	 -3.7390360000 
578.45 	 325.0297000 	 3.455950 	 -1.6628580000 	 -3.7407270000 
578.65 	 325.0360000 	 3.455950 	 -1.6622990000 	 -3.7405810000 
578.85 	 325.0376000 	 3.455950 	 -1.6611260000 	 -3.7393000000 
579.05 	 325.0376000 	 3.455950 	 -1.6635390000 	 -3.7417700000 
579.25 	 325.0345000 	 3.455900 	 -1.6603250000 	 -3.7386200000 
579.45 	 325.0345000 	 3.455875 	 -1.6638030000 	 -3.7416680000 
579.65 	 325.0297000 	 3.455825 	 -1.6611770000 	 -3.7394430000 
579.85 	 325.0265000 	 3.455800 	 -1.6624700000 	 -3.7403420000 
580.05 	 325.0265000 	 3.455775 	 -1.6628040000 	 -3.7409690000 
580.25 	 325.0265000 	 3.455750 	 -1.6607510000 	 -3.7390550000 
580.45 	 325.0217000 	 3.455725 	 -1.6639040000 	 -3.7418490000 
580.65 	 325.0154000 	 3.455700 	 -1.6604390000 	 -3.7385970000 
580.85 	 325.0106000 	 3.455700 	 -1.6636180000 	 -3.7415250000 
581.05 	 325.0027000 	 3.455700 	 -1.6615040000 	 -3.7397380000 
581.25 	 324.9947000 	 3.455700 	 -1.6621210000 	 -3.7400940000 
581.45 	 324.9900000 	 3.455700 	 -1.6632490000 	 -3.7412640000 
581.65 	 324.9852000 	 3.455700 	 -1.6606330000 	 -3.7389020000 
581.85 	 324.9820000 	 3.455700 	 -1.6640700000 	 -3.7418910000 
582.05 	 324.9820000 	 3.455700 	 -1.6605410000 	 -3.7390200000 
582.25 	 324.9820000 	 3.455700 	 -1.6632370000 	 -3.7411940000 
582.45 	 324.9820000 	 3.455700 	 -1.6620160000 	 -3.7402120000 
582.65 	 324.9852000 	 3.455700 	 -1.6614530000 	 -3.7393730000 
582.85 	 324.9820000 	 3.455700 	 -1.6637770000 	 -3.7418430000 
583.05 	 324.9804000 	 3.455700 	 -1.6605890000 	 -3.7386290000 
583.25 	 324.9772000 	 3.455700 	 -1.6638690000 	 -3.7417700000 
583.45 	 324.9741000 	 3.455700 	 -1.6613010000 	 -3.7394050000 
583.65 	 324.9709000 	 3.455700 	 -1.6626010000 	 -3.7404950000 
583.85 	 324.9677000 	 3.455750 	 -1.6627600000 	 -3.7410130000 
584.05 	 324.9677000 	 3.455775 	 -1.6609510000 	 -3.7388550000 
584.25 	 324.9597000 	 3.455800 	 -1.6642540000 	 -3.7418810000 
584.45 	 324.9550000 	 3.455825 	 -1.6604580000 	 -3.7387050000 
584.65 	 324.9518000 	 3.455875 	 -1.6633570000 	 -3.7410860000 
584.85 	 324.9470000 	 3.455925 	 -1.6621530000 	 -3.7403110000 
585.05 	 324.9439000 	 3.455975 	 -1.6612720000 	 -3.7393790000 
585.25 	 324.9439000 	 3.456025 	 -1.6640090000 	 -3.7417920000 
585.45 	 324.9439000 	 3.456050 	 -1.6604710000 	 -3.7386930000 
585.65 	 324.9439000 	 3.456125 	 -1.6637670000 	 -3.7415470000 
585.85 	 324.9439000 	 3.456150 	 -1.6615520000 	 -3.7398780000 
586.05 	 324.9439000 	 3.456225 	 -1.6619840000 	 -3.7401680000 
586.25 	 324.9439000 	 3.456250 	 -1.6632330000 	 -3.7414770000 
586.45 	 324.9439000 	 3.456325 	 -1.6605280000 	 -3.7390230000 
586.65 	 324.9391000 	 3.456350 	 -1.6640890000 	 -3.7421320000 
586.85 	 324.9439000 	 3.456425 	 -1.6606170000 	 -3.7391690000 
587.05 	 324.9470000 	 3.456475 	 -1.6633220000 	 -3.7414650000 
587.25 	 324.9518000 	 3.456525 	 -1.6617710000 	 -3.7402850000 
587.45 	 324.9582000 	 3.456550 	 -1.6616310000 	 -3.7397800000 
587.65 	 324.9677000 	 3.456600 	 -1.6635960000 	 -3.7418140000 
587.85 	 324.9725000 	 3.456625 	 -1.6604770000 	 -3.7388990000 
588.05 	 324.9788000 	 3.456650 	 -1.6640000000 	 -3.7420750000 
588.25 	 324.9836000 	 3.456675 	 -1.6608720000 	 -3.7393670000 
588.45 	 324.9947000 	 3.456650 	 -1.6630490000 	 -3.7409530000 
588.65 	 325.0027000 	 3.456650 	 -1.6627370000 	 -3.7410550000 
588.85 	 325.0106000 	 3.456650 	 -1.6612280000 	 -3.7392330000 
589.05 	 325.0186000 	 3.456650 	 -1.6643170000 	 -3.7420270000 
589.25 	 325.0233000 	 3.456650 	 -1.6605730000 	 -3.7388680000 
589.45 	 325.0265000 	 3.456650 	 -1.6640980000 	 -3.7417600000 
589.65 	 325.0345000 	 3.456650 	 -1.6615580000 	 -3.7397220000 
589.85 	 325.0360000 	 3.456650 	 -1.6626420000 	 -3.7402600000 
590.05 	 325.0424000 	 3.456650 	 -1.6633220000 	 -3.7413220000 
590.25 	 325.0440000 	 3.456625 	 -1.6608650000 	 -3.7389690000 
590.45 	 325.0424000 	 3.456575 	 -1.6643400000 	 -3.7421420000 
590.65 	 325.0424000 	 3.456525 	 -1.6607700000 	 -3.7390360000 
590.85 	 325.0345000 	 3.456475 	 -1.6635420000 	 -3.7412450000 
591.05 	 325.0345000 	 3.456450 	 -1.6621300000 	 -3.7404350000 
591.25 	 325.0297000 	 3.456425 	 -1.6616920000 	 -3.7395670000 
591.45 	 325.0297000 	 3.456400 	 -1.6640340000 	 -3.7418400000 
591.65 	 325.0297000 	 3.456375 	 -1.6606780000 	 -3.7388360000 
591.85 	 325.0297000 	 3.456325 	 -1.6643170000 	 -3.7419410000 
592.05 	 325.0265000 	 3.456300 	 -1.6614090000 	 -3.7396080000 
592.25 	 325.0186000 	 3.456300 	 -1.6625720000 	 -3.7405110000 
592.45 	 325.0138000 	 3.456275 	 -1.6630780000 	 -3.7411050000 
592.65 	 325.0059000 	 3.456250 	 -1.6610180000 	 -3.7391410000 
592.85 	 324.9979000 	 3.456250 	 -1.6643910000 	 -3.7420940000 
593.05 	 324.9900000 	 3.456250 	 -1.6607380000 	 -3.7389120000 
593.25 	 324.9852000 	 3.456250 	 -1.6637830000 	 -3.7413980000 
593.45 	 324.9788000 	 3.456250 	 -1.6620060000 	 -3.7402180000 
593.65 	 324.9741000 	 3.456250 	 -1.6620190000 	 -3.7399510000 
593.85 	 324.9741000 	 3.456250 	 -1.6635350000 	 -3.7414870000 
594.05 	 324.9709000 	 3.456250 	 -1.6607980000 	 -3.7387910000 
594.25 	 324.9709000 	 3.456250 	 -1.6641390000 	 -3.7422630000 
594.45 	 324.9677000 	 3.456250 	 -1.6608940000 	 -3.7392740000 
594.65 	 324.9677000 	 3.456300 	 -1.6629950000 	 -3.7408450000 
594.85 	 324.9677000 	 3.456325 	 -1.6626420000 	 -3.7409020000 
595.05 	 324.9645000 	 3.456350 	 -1.6612660000 	 -3.7393120000 
595.25 	 324.9597000 	 3.456375 	 -1.6640920000 	 -3.7418720000 
595.45 	 324.9550000 	 3.456425 	 -1.6604580000 	 -3.7387590000 
595.65 	 324.9470000 	 3.456450 	 -1.6638570000 	 -3.7415600000 
595.85 	 324.9439000 	 3.456500 	 -1.6616500000 	 -3.7399290000 
596.05 	 324.9439000 	 3.456550 	 -1.6623430000 	 -3.7402600000 
596.25 	 324.9470000 	 3.456600 	 -1.6633700000 	 -3.7415890000 
596.45 	 324.9470000 	 3.456650 	 -1.6605760000 	 -3.7388390000 
596.65 	 324.9470000 	 3.456700 	 -1.6642320000 	 -3.7420560000 
596.85 	 324.9439000 	 3.456750 	 -1.6609890000 	 -3.7392590000 
597.05 	 324.9391000 	 3.456800 	 -1.6629920000 	 -3.7409590000 
597.25 	 324.9359000 	 3.456850 	 -1.6625600000 	 -3.7408670000 
597.45 	 324.9359000 	 3.456900 	 -1.6614120000 	 -3.7393730000 
597.65 	 324.9375000 	 3.456950 	 -1.6640000000 	 -3.7419320000 
597.85 	 324.9439000 	 3.456975 	 -1.6606240000 	 -3.7388320000 
598.05 	 324.9518000 	 3.457050 	 -1.6640310000 	 -3.7418590000 
598.25 	 324.9613000 	 3.457075 	 -1.6615550000 	 -3.7397290000 
598.45 	 324.9756000 	 3.457125 	 -1.6621910000 	 -3.7403270000 
598.65 	 324.9884000 	 3.457125 	 -1.6630010000 	 -3.7412070000 
598.85 	 324.9995000 	 3.457175 	 -1.6609130000 	 -3.7390260000 
599.05 	 325.0090000 	 3.457150 	 -1.6644320000 	 -3.7421580000 
599.25 	 325.0106000 	 3.457150 	 -1.6611480000 	 -3.7394620000 
599.45 	 325.0138000 	 3.457150 	 -1.6638850000 	 -3.7418050000 
599.65 	 325.0186000 	 3.457175 	 -1.6627630000 	 -3.7410510000 
599.85 	 325.0186000 	 3.457150 	 -1.6622420000 	 -3.7402570000 
600.05 	 325.0186000 	 3.457150 	 -1.6641140000 	 -3.7423200000 
600.25 	 325.0138000 	 3.457150 	 -1.6610210000 	 -3.7392230000 
600.45 	 325.0106000 	 3.457150 	 -1.6645810000 	 -3.7426790000 
600.65 	 325.0027000 	 3.457150 	 -1.6615300000 	 -3.7396240000 
600.85 	 324.9979000 	 3.457150 	 -1.6634590000 	 -3.7413980000 
601.05 	 324.9947000 	 3.457150 	 -1.6631350000 	 -3.7412990000 
601.25 	 324.9900000 	 3.457150 	 -1.6617140000 	 -3.7397640000 
601.45 	 324.9900000 	 3.457150 	 -1.6646480000 	 -3.7425740000 
601.65 	 324.9868000 	 3.457150 	 -1.6610880000 	 -3.7392840000 
601.85 	 324.9900000 	 3.457150 	 -1.6643430000 	 -3.7423450000 
602.05 	 324.9900000 	 3.457150 	 -1.6618630000 	 -3.7402220000 
602.25 	 324.9884000 	 3.457150 	 -1.6629030000 	 -3.7408230000 
602.45 	 324.9868000 	 3.457150 	 -1.6636530000 	 -3.7419220000 
602.65 	 324.9820000 	 3.457150 	 -1.6612120000 	 -3.7393950000 
602.85 	 324.9788000 	 3.457150 	 -1.6647340000 	 -3.7425990000 
603.05 	 324.9741000 	 3.457150 	 -1.6613360000 	 -3.7394550000 
603.25 	 324.9741000 	 3.457150 	 -1.6637360000 	 -3.7417220000 
603.45 	 324.9741000 	 3.457150 	 -1.6628650000 	 -3.7410670000 
603.65 	 324.9709000 	 3.457150 	 -1.6618410000 	 -3.7399610000 
603.85 	 324.9709000 	 3.457175 	 -1.6645370000 	 -3.7424440000 
604.05 	 324.9677000 	 3.457200 	 -1.6610970000 	 -3.7392620000 
604.25 	 324.9613000 	 3.457225 	 -1.6643910000 	 -3.7424180000 
604.45 	 324.9550000 	 3.457275 	 -1.6621590000 	 -3.7402790000 
604.65 	 324.9518000 	 3.457300 	 -1.6629350000 	 -3.7407560000 
604.85 	 324.9518000 	 3.457350 	 -1.6638410000 	 -3.7418750000 
605.05 	 324.9518000 	 3.457375 	 -1.6613610000 	 -3.7395510000 
605.25 	 324.9518000 	 3.457425 	 -1.6647500000 	 -3.7426790000 
605.45 	 324.9550000 	 3.457475 	 -1.6612210000 	 -3.7395480000 
605.65 	 324.9550000 	 3.457500 	 -1.6639930000 	 -3.7418620000 
605.85 	 324.9550000 	 3.457550 	 -1.6629980000 	 -3.7411750000 
606.05 	 324.9597000 	 3.457575 	 -1.6618920000 	 -3.7400790000 
606.25 	 324.9597000 	 3.457625 	 -1.6645430000 	 -3.7425450000 
606.45 	 324.9630000 	 3.457650 	 -1.6611160000 	 -3.7391920000 
606.65 	 324.9661000 	 3.457675 	 -1.6643520000 	 -3.7424060000 
606.85 	 324.9709000 	 3.457700 	 -1.6617430000 	 -3.7401450000 
607.05 	 324.9772000 	 3.457725 	 -1.6630330000 	 -3.7410100000 
607.25 	 324.9852000 	 3.457750 	 -1.6637960000 	 -3.7418870000 
607.45 	 324.9931000 	 3.457775 	 -1.6613800000 	 -3.7396080000 
607.65 	 325.0027000 	 3.457750 	 -1.6648260000 	 -3.7430260000 
607.85 	 325.0106000 	 3.457750 	 -1.6615740000 	 -3.7397510000 
608.05 	 325.0170000 	 3.457750 	 -1.6642630000 	 -3.7418870000 
608.25 	 325.0186000 	 3.457750 	 -1.6628420000 	 -3.7409340000 
608.45 	 325.0217000 	 3.457750 	 -1.6627730000 	 -3.7406700000 
608.65 	 325.0186000 	 3.457750 	 -1.6643110000 	 -3.7424120000 
608.85 	 325.0186000 	 3.457750 	 -1.6615580000 	 -3.7395730000 
609.05 	 325.0138000 	 3.457750 	 -1.6651880000 	 -3.7429490000 
609.25 	 325.0106000 	 3.457750 	 -1.6614910000 	 -3.7397640000 
609.45 	 325.0059000 	 3.457750 	 -1.6643080000 	 -3.7421260000 
609.65 	 325.0027000 	 3.457750 	 -1.6627500000 	 -3.7412040000 
609.85 	 324.9979000 	 3.457750 	 -1.6625180000 	 -3.7405010000 
610.05 	 324.9947000 	 3.457750 	 -1.6646770000 	 -3.7425110000 
610.25 	 324.9947000 	 3.457750 	 -1.6613260000 	 -3.7396270000 
610.45 	 324.9947000 	 3.457750 	 -1.6646930000 	 -3.7427430000 
610.65 	 324.9900000 	 3.457750 	 -1.6619330000 	 -3.7401840000 
610.85 	 324.9900000 	 3.457750 	 -1.6634500000 	 -3.7412610000 
611.05 	 324.9868000 	 3.457750 	 -1.6638310000 	 -3.7418810000 
611.25 	 324.9868000 	 3.457750 	 -1.6616500000 	 -3.7398240000 
611.45 	 324.9868000 	 3.457750 	 -1.6649560000 	 -3.7429050000 
611.65 	 324.9820000 	 3.457750 	 -1.6614210000 	 -3.7396720000 
611.85 	 324.9804000 	 3.457750 	 -1.6642510000 	 -3.7423290000 
612.05 	 324.9820000 	 3.457750 	 -1.6625660000 	 -3.7407620000 
612.25 	 324.9756000 	 3.457750 	 -1.6624800000 	 -3.7406220000 
612.45 	 324.9741000 	 3.457750 	 -1.6645340000 	 -3.7426060000 
612.65 	 324.9741000 	 3.457775 	 -1.6615170000 	 -3.7398180000 
612.85 	 324.9725000 	 3.457800 	 -1.6650680000 	 -3.7432580000 
613.05 	 324.9725000 	 3.457825 	 -1.6617970000 	 -3.7404250000 
613.25 	 324.9709000 	 3.457850 	 -1.6640820000 	 -3.7422020000 
613.45 	 324.9709000 	 3.457875 	 -1.6631640000 	 -3.7417030000 
613.65 	 324.9677000 	 3.457875 	 -1.6622350000 	 -3.7405050000 
613.85 	 324.9677000 	 3.457900 	 -1.6648230000 	 -3.7430600000 
614.05 	 324.9693000 	 3.457950 	 -1.6614370000 	 -3.7402850000 
614.25 	 324.9693000 	 3.457950 	 -1.6648670000 	 -3.7432890000 
614.45 	 324.9709000 	 3.458000 	 -1.6623210000 	 -3.7411720000 
614.65 	 324.9709000 	 3.458025 	 -1.6631380000 	 -3.7419060000 
614.85 	 324.9709000 	 3.458025 	 -1.6641490000 	 -3.7423680000 
615.05 	 324.9709000 	 3.458050 	 -1.6617360000 	 -3.7399260000 
615.25 	 324.9709000 	 3.458075 	 -1.6649630000 	 -3.7431270000 
615.45 	 324.9709000 	 3.458075 	 -1.6615260000 	 -3.7400600000 
615.65 	 324.9709000 	 3.458125 	 -1.6645430000 	 -3.7423900000 
615.85 	 324.9741000 	 3.458125 	 -1.6631700000 	 -3.7412710000 
616.05 	 324.9741000 	 3.458150 	 -1.6629310000 	 -3.7409180000 
616.25 	 324.9788000 	 3.458175 	 -1.6644700000 	 -3.7425230000 
616.45 	 324.9788000 	 3.458175 	 -1.6618440000 	 -3.7399930000 
616.65 	 324.9868000 	 3.458225 	 -1.6652970000 	 -3.7430160000 
616.85 	 324.9868000 	 3.458200 	 -1.6619550000 	 -3.7399770000 
617.05 	 324.9868000 	 3.458200 	 -1.6650450000 	 -3.7430000000 
617.25 	 324.9868000 	 3.458225 	 -1.6637640000 	 -3.7420300000 
617.45 	 324.9868000 	 3.458225 	 -1.6635610000 	 -3.7414330000 
617.65 	 324.9836000 	 3.458250 	 -1.6655190000 	 -3.7433720000 
617.85 	 324.9868000 	 3.458275 	 -1.6624200000 	 -3.7403580000 
618.05 	 324.9820000 	 3.458250 	 -1.6662880000 	 -3.7435910000 
618.25 	 324.9820000 	 3.458250 	 -1.6630900000 	 -3.7408860000 
618.45 	 324.9820000 	 3.458275 	 -1.6654400000 	 -3.7426030000 
618.65 	 324.9804000 	 3.458300 	 -1.6642250000 	 -3.7419540000 
618.85 	 324.9788000 	 3.458325 	 -1.6641360000 	 -3.7413470000 
619.05 	 324.9709000 	 3.458325 	 -1.6661170000 	 -3.7433560000 
619.25 	 324.9709000 	 3.458350 	 -1.6633350000 	 -3.7406410000 
619.45 	 324.9677000 	 3.458375 	 -1.6668480000 	 -3.7438270000 
619.65 	 324.9630000 	 3.458400 	 -1.6631280000 	 -3.7407520000 
619.85 	 324.9677000 	 3.458425 	 -1.6661200000 	 -3.7430130000 
620.05 	 324.9677000 	 3.458450 	 -1.6643300000 	 -3.7418400000 
620.25 	 324.9709000 	 3.458500 	 -1.6646160000 	 -3.7416710000 
620.45 	 324.9709000 	 3.458525 	 -1.6659070000 	 -3.7432220000 
620.65 	 324.9741000 	 3.458525 	 -1.6632650000 	 -3.7408890000 
620.85 	 324.9741000 	 3.458550 	 -1.6668730000 	 -3.7437630000 
621.05 	 324.9741000 	 3.458575 	 -1.6630970000 	 -3.7407270000 
621.25 	 324.9788000 	 3.458575 	 -1.6659450000 	 -3.7429240000 
621.45 	 324.9820000 	 3.458625 	 -1.6643940000 	 -3.7421000000 
621.65 	 324.9868000 	 3.458625 	 -1.6643910000 	 -3.7417860000 
621.85 	 324.9900000 	 3.458625 	 -1.6661930000 	 -3.7435660000 
622.05 	 324.9915000 	 3.458650 	 -1.6633610000 	 -3.7408480000 
622.25 	 324.9900000 	 3.458650 	 -1.6669310000 	 -3.7440840000 
622.45 	 324.9868000 	 3.458650 	 -1.6638530000 	 -3.7411180000 
622.65 	 324.9820000 	 3.458650 	 -1.6662530000 	 -3.7434230000 
622.85 	 324.9820000 	 3.458650 	 -1.6649210000 	 -3.7423640000 
623.05 	 324.9788000 	 3.458650 	 -1.6648100000 	 -3.7421860000 
623.25 	 324.9788000 	 3.458675 	 -1.6663680000 	 -3.7435720000 
623.45 	 324.9804000 	 3.458700 	 -1.6636430000 	 -3.7410800000 
623.65 	 324.9788000 	 3.458725 	 -1.6672520000 	 -3.7442720000 
623.85 	 324.9788000 	 3.458725 	 -1.6636120000 	 -3.7410390000 
624.05 	 324.9741000 	 3.458750 	 -1.6664630000 	 -3.7435210000 
624.25 	 324.9709000 	 3.458775 	 -1.6648670000 	 -3.7422210000 
624.45 	 324.9677000 	 3.458800 	 -1.6649530000 	 -3.7422440000 
624.65 	 324.9677000 	 3.458825 	 -1.6664000000 	 -3.7436040000 
624.85 	 324.9677000 	 3.458850 	 -1.6635930000 	 -3.7411370000 
625.05 	 324.9677000 	 3.458875 	 -1.6671880000 	 -3.7442460000 
625.25 	 324.9709000 	 3.458900 	 -1.6636090000 	 -3.7411340000 
625.45 	 324.9741000 	 3.458925 	 -1.6666440000 	 -3.7437530000 
625.65 	 324.9741000 	 3.458950 	 -1.6645690000 	 -3.7421510000 
625.85 	 324.9788000 	 3.458975 	 -1.6655950000 	 -3.7428630000 
626.05 	 324.9788000 	 3.458975 	 -1.6663140000 	 -3.7436770000 
626.25 	 324.9820000 	 3.459000 	 -1.6639610000 	 -3.7415890000 
626.45 	 324.9820000 	 3.459025 	 -1.6675090000 	 -3.7445070000 
626.65 	 324.9852000 	 3.459025 	 -1.6642280000 	 -3.7418240000 
626.85 	 324.9868000 	 3.459050 	 -1.6674900000 	 -3.7446940000 
627.05 	 324.9868000 	 3.459050 	 -1.6652430000 	 -3.7427330000 
627.25 	 324.9900000 	 3.459050 	 -1.6660400000 	 -3.7428090000 
627.45 	 324.9868000 	 3.459050 	 -1.6670890000 	 -3.7437880000 
627.65 	 324.9900000 	 3.459050 	 -1.6649310000 	 -3.7417670000 
627.85 	 324.9884000 	 3.459075 	 -1.6681800000 	 -3.7449710000 
628.05 	 324.9868000 	 3.459100 	 -1.6645560000 	 -3.7416620000 
628.25 	 324.9868000 	 3.459125 	 -1.6679860000 	 -3.7446590000 
628.45 	 324.9836000 	 3.459100 	 -1.6654080000 	 -3.7423040000 
628.65 	 324.9820000 	 3.459100 	 -1.6669180000 	 -3.7434130000 
628.85 	 324.9820000 	 3.459125 	 -1.6670260000 	 -3.7436870000 
629.05 	 324.9788000 	 3.459125 	 -1.6652710000 	 -3.7420880000 
629.25 	 324.9788000 	 3.459150 	 -1.6680210000 	 -3.7446940000 
629.45 	 324.9788000 	 3.459175 	 -1.6648130000 	 -3.7415630000 
629.65 	 324.9788000 	 3.459175 	 -1.6681190000 	 -3.7446370000 
629.85 	 324.9804000 	 3.459225 	 -1.6652300000 	 -3.7422530000 
630.05 	 324.9820000 	 3.459225 	 -1.6670070000 	 -3.7434900000 
630.25 	 324.9868000 	 3.459250 	 -1.6667910000 	 -3.7433020000 
630.45 	 324.9900000 	 3.459275 	 -1.6655100000 	 -3.7421510000 
630.65 	 324.9900000 	 3.459250 	 -1.6682210000 	 -3.7444850000 
630.85 	 324.9868000 	 3.459250 	 -1.6649470000 	 -3.7417060000 
631.05 	 324.9820000 	 3.459250 	 -1.6686570000 	 -3.7449140000 
631.25 	 324.9741000 	 3.459250 	 -1.6656400000 	 -3.7422440000 
631.45 	 324.9709000 	 3.459275 	 -1.6673600000 	 -3.7435470000 
631.65 	 324.9677000 	 3.459300 	 -1.6673150000 	 -3.7440110000 
631.85 	 324.9709000 	 3.459325 	 -1.6655510000 	 -3.7421350000 
632.05 	 324.9709000 	 3.459350 	 -1.6685930000 	 -3.7450340000 
632.25 	 324.9741000 	 3.459375 	 -1.6651120000 	 -3.7417860000 
632.45 	 324.9756000 	 3.459375 	 -1.6682340000 	 -3.7446280000 
632.65 	 324.9788000 	 3.459400 	 -1.6663610000 	 -3.7431690000 
632.85 	 324.9741000 	 3.459425 	 -1.6666860000 	 -3.7431340000 
633.05 	 324.9741000 	 3.459475 	 -1.6678110000 	 -3.7445390000 
633.25 	 324.9709000 	 3.459475 	 -1.6651920000 	 -3.7419190000 
633.45 	 324.9709000 	 3.459475 	 -1.6687620000 	 -3.7451490000 
633.65 	 324.9709000 	 3.459525 	 -1.6650070000 	 -3.7420590000 
633.85 	 324.9677000 	 3.459525 	 -1.6683420000 	 -3.7446500000 
634.05 	 324.9677000 	 3.459550 	 -1.6659960000 	 -3.7430130000 
634.25 	 324.9677000 	 3.459600 	 -1.6669780000 	 -3.7433850000 
634.45 	 324.9709000 	 3.459625 	 -1.6677280000 	 -3.7443610000 
634.65 	 324.9741000 	 3.459650 	 -1.6653950000 	 -3.7420460000 
634.85 	 324.9788000 	 3.459675 	 -1.6686090000 	 -3.7453080000 
635.05 	 324.9852000 	 3.459650 	 -1.6653280000 	 -3.7420270000 
635.25 	 324.9868000 	 3.459675 	 -1.6684820000 	 -3.7446020000 
635.45 	 324.9868000 	 3.459725 	 -1.6664510000 	 -3.7430450000 
635.65 	 324.9868000 	 3.459700 	 -1.6668960000 	 -3.7431690000 
635.85 	 324.9868000 	 3.459700 	 -1.6682180000 	 -3.7447740000 
636.05 	 324.9820000 	 3.459700 	 -1.6657540000 	 -3.7422630000 
636.25 	 324.9820000 	 3.459725 	 -1.6691080000 	 -3.7452730000 
636.45 	 324.9868000 	 3.459750 	 -1.6655410000 	 -3.7421390000 
636.65 	 324.9900000 	 3.459750 	 -1.6683100000 	 -3.7445450000 
636.85 	 324.9900000 	 3.459750 	 -1.6673760000 	 -3.7438550000 
637.05 	 324.9947000 	 3.459750 	 -1.6666860000 	 -3.7429110000 
637.25 	 324.9947000 	 3.459750 	 -1.6684530000 	 -3.7449550000 
637.45 	 324.9947000 	 3.459750 	 -1.6655890000 	 -3.7421450000 
637.65 	 324.9947000 	 3.459750 	 -1.6691180000 	 -3.7454290000 
637.85 	 324.9947000 	 3.459750 	 -1.6656140000 	 -3.7421830000 
638.05 	 324.9900000 	 3.459750 	 -1.6685170000 	 -3.7445900000 
638.25 	 324.9900000 	 3.459750 	 -1.6672550000 	 -3.7437370000 
638.45 	 324.9868000 	 3.459750 	 -1.6663420000 	 -3.7427840000 
638.65 	 324.9820000 	 3.459750 	 -1.6686690000 	 -3.7450150000 
638.85 	 324.9788000 	 3.459775 	 -1.6655510000 	 -3.7420850000 
639.05 	 324.9741000 	 3.459800 	 -1.6692290000 	 -3.7452090000 
639.25 	 324.9709000 	 3.459825 	 -1.6658660000 	 -3.7425520000 
639.45 	 324.9677000 	 3.459850 	 -1.6683320000 	 -3.7444590000 
639.65 	 324.9630000 	 3.459875 	 -1.6671820000 	 -3.7436200000 
639.85 	 324.9597000 	 3.459900 	 -1.6666600000 	 -3.7430950000 
640.05 	 324.9550000 	 3.459925 	 -1.6685300000 	 -3.7448950000 
640.25 	 324.9550000 	 3.459975 	 -1.6656050000 	 -3.7421960000 
640.45 	 324.9550000 	 3.460025 	 -1.6692640000 	 -3.7454190000 
640.65 	 324.9597000 	 3.460050 	 -1.6655380000 	 -3.7421510000 
640.85 	 324.9661000 	 3.460075 	 -1.6684910000 	 -3.7446820000 
641.05 	 324.9725000 	 3.460100 	 -1.6668960000 	 -3.7432700000 
641.25 	 324.9788000 	 3.460125 	 -1.6669780000 	 -3.7433820000 
641.45 	 324.9820000 	 3.460175 	 -1.6682210000 	 -3.7448410000 
641.65 	 324.9820000 	 3.460150 	 -1.6657580000 	 -3.7421420000 
641.85 	 324.9868000 	 3.460150 	 -1.6691910000 	 -3.7454190000 
642.05 	 324.9868000 	 3.460175 	 -1.6657540000 	 -3.7422560000 
642.25 	 324.9900000 	 3.460200 	 -1.6686470000 	 -3.7448720000 
642.45 	 324.9947000 	 3.460200 	 -1.6667330000 	 -3.7432890000 
642.65 	 324.9979000 	 3.460200 	 -1.6675980000 	 -3.7438270000 
642.85 	 325.0027000 	 3.460200 	 -1.6682470000 	 -3.7446150000 
643.05 	 325.0059000 	 3.460200 	 -1.6659230000 	 -3.7424980000 
643.25 	 325.0042000 	 3.460200 	 -1.6694040000 	 -3.7454380000 
643.45 	 325.0011000 	 3.460200 	 -1.6657800000 	 -3.7422850000 
643.65 	 324.9947000 	 3.460200 	 -1.6690290000 	 -3.7450570000 
643.85 	 324.9868000 	 3.460200 	 -1.6666540000 	 -3.7430950000 
644.05 	 324.9804000 	 3.460200 	 -1.6676780000 	 -3.7439540000 
644.25 	 324.9772000 	 3.460200 	 -1.6680940000 	 -3.7445290000 
644.45 	 324.9725000 	 3.460225 	 -1.6662980000 	 -3.7427590000 
644.65 	 324.9677000 	 3.460250 	 -1.6692220000 	 -3.7455530000 
644.85 	 324.9597000 	 3.460275 	 -1.6655100000 	 -3.7421580000 
645.05 	 324.9518000 	 3.460325 	 -1.6692640000 	 -3.7455150000 
645.25 	 324.9439000 	 3.460350 	 -1.6661870000 	 -3.7427110000 
645.45 	 324.9423000 	 3.460400 	 -1.6681610000 	 -3.7442140000 
645.65 	 324.9359000 	 3.460450 	 -1.6677350000 	 -3.7441570000 
645.85 	 324.9359000 	 3.460525 	 -1.6666280000 	 -3.7428350000 
646.05 	 324.9312000 	 3.460550 	 -1.6693310000 	 -3.7452730000 
646.25 	 324.9312000 	 3.460625 	 -1.6656910000 	 -3.7422240000 
646.45 	 324.9279000 	 3.460675 	 -1.6690760000 	 -3.7452760000 
646.65 	 324.9279000 	 3.460700 	 -1.6663230000 	 -3.7429140000 
646.85 	 324.9343000 	 3.460725 	 -1.6680530000 	 -3.7443320000 
647.05 	 324.9391000 	 3.460800 	 -1.6677540000 	 -3.7440900000 
647.25 	 324.9454000 	 3.460850 	 -1.6665520000 	 -3.7429300000 
647.45 	 324.9534000 	 3.460900 	 -1.6690760000 	 -3.7453460000 
647.65 	 324.9550000 	 3.460925 	 -1.6656840000 	 -3.7422560000 
647.85 	 324.9597000 	 3.460975 	 -1.6690570000 	 -3.7453870000 
648.05 	 324.9630000 	 3.461000 	 -1.6659670000 	 -3.7428190000 
648.25 	 324.9677000 	 3.461025 	 -1.6683040000 	 -3.7444500000 
648.45 	 324.9725000 	 3.461050 	 -1.6673180000 	 -3.7441380000 
648.65 	 324.9788000 	 3.461075 	 -1.6667810000 	 -3.7433080000 
648.85 	 324.9820000 	 3.461100 	 -1.6688190000 	 -3.7451360000 
649.05 	 324.9868000 	 3.461100 	 -1.6655990000 	 -3.7422280000 
649.25 	 324.9900000 	 3.461100 	 -1.6696130000 	 -3.7459500000 
649.45 	 324.9947000 	 3.461100 	 -1.6661230000 	 -3.7429750000 
649.65 	 324.9947000 	 3.461100 	 -1.6688220000 	 -3.7452700000 
649.85 	 324.9947000 	 3.461100 	 -1.6675060000 	 -3.7440270000 
650.05 	 324.9947000 	 3.461100 	 -1.6671400000 	 -3.7437660000 
650.25 	 324.9900000 	 3.461100 	 -1.6688600000 	 -3.7455720000 
650.45 	 324.9868000 	 3.461100 	 -1.6660020000 	 -3.7427110000 
650.65 	 324.9804000 	 3.461125 	 -1.6695400000 	 -3.7460830000 
650.85 	 324.9741000 	 3.461125 	 -1.6662570000 	 -3.7433310000 
651.05 	 324.9709000 	 3.461150 	 -1.6682820000 	 -3.7450980000 
651.25 	 324.9709000 	 3.461175 	 -1.6678840000 	 -3.7446720000 
651.45 	 324.9709000 	 3.461225 	 -1.6668760000 	 -3.7436610000 
651.65 	 324.9677000 	 3.461225 	 -1.6692420000 	 -3.7458450000 
651.85 	 324.9630000 	 3.461225 	 -1.6659510000 	 -3.7430350000 
652.05 	 324.9597000 	 3.461275 	 -1.6696170000 	 -3.7461790000 
652.25 	 324.9550000 	 3.461325 	 -1.6663710000 	 -3.7433310000 
652.45 	 324.9518000 	 3.461350 	 -1.6685330000 	 -3.7451840000 
652.65 	 324.9470000 	 3.461400 	 -1.6678780000 	 -3.7448910000 
652.85 	 324.9407000 	 3.461450 	 -1.6667330000 	 -3.7434700000 
653.05 	 324.9391000 	 3.461500 	 -1.6693810000 	 -3.7458420000 
653.25 	 324.9423000 	 3.461550 	 -1.6659800000 	 -3.7429550000 
653.45 	 324.9439000 	 3.461575 	 -1.6693910000 	 -3.7460040000 
653.65 	 324.9518000 	 3.461625 	 -1.6664030000 	 -3.7433370000 
653.85 	 324.9613000 	 3.461675 	 -1.6682910000 	 -3.7448980000 
654.05 	 324.9677000 	 3.461700 	 -1.6679670000 	 -3.7448280000 
654.25 	 324.9725000 	 3.461725 	 -1.6668480000 	 -3.7434830000 
654.45 	 324.9772000 	 3.461750 	 -1.6693460000 	 -3.7459060000 
654.65 	 324.9788000 	 3.461775 	 -1.6660210000 	 -3.7428280000 
654.85 	 324.9852000 	 3.461800 	 -1.6694070000 	 -3.7460070000 
655.05 	 324.9900000 	 3.461800 	 -1.6664760000 	 -3.7437030000 
655.25 	 324.9947000 	 3.461825 	 -1.6685450000 	 -3.7452790000 
655.45 	 324.9947000 	 3.461825 	 -1.6682280000 	 -3.7453590000 
655.65 	 324.9947000 	 3.461825 	 -1.6670390000 	 -3.7439220000 
655.85 	 324.9947000 	 3.461825 	 -1.6696330000 	 -3.7463470000 
656.05 	 324.9900000 	 3.461825 	 -1.6661900000 	 -3.7433590000 
656.25 	 324.9900000 	 3.461825 	 -1.6698610000 	 -3.7463950000 
656.45 	 324.9900000 	 3.461825 	 -1.6670640000 	 -3.7440780000 
656.65 	 324.9947000 	 3.461825 	 -1.6685490000 	 -3.7453400000 
656.85 	 324.9947000 	 3.461825 	 -1.6686980000 	 -3.7457340000 
657.05 	 324.9963000 	 3.461825 	 -1.6668450000 	 -3.7437410000 
657.25 	 324.9947000 	 3.461825 	 -1.6698200000 	 -3.7465410000 
657.45 	 324.9931000 	 3.461825 	 -1.6663110000 	 -3.7434480000 
657.65 	 324.9868000 	 3.461825 	 -1.6698330000 	 -3.7463160000 
657.85 	 324.9820000 	 3.461825 	 -1.6670450000 	 -3.7441320000 
658.05 	 324.9772000 	 3.461825 	 -1.6683580000 	 -3.7451270000 
658.25 	 324.9709000 	 3.461825 	 -1.6683860000 	 -3.7453780000 
658.45 	 324.9709000 	 3.461850 	 -1.6669080000 	 -3.7436490000 
658.65 	 324.9677000 	 3.461875 	 -1.6698680000 	 -3.7465600000 
658.85 	 324.9630000 	 3.461925 	 -1.6661930000 	 -3.7433050000 
659.05 	 324.9630000 	 3.461950 	 -1.6697250000 	 -3.7463860000 
659.25 	 324.9630000 	 3.461975 	 -1.6668450000 	 -3.7438900000 
659.45 	 324.9597000 	 3.462000 	 -1.6686630000 	 -3.7452670000 
659.65 	 324.9597000 	 3.462025 	 -1.6685170000 	 -3.7454380000 
659.85 	 324.9630000 	 3.462075 	 -1.6670800000 	 -3.7438740000 
660.05 	 324.9677000 	 3.462100 	 -1.6695590000 	 -3.7463440000 
660.25 	 324.9693000 	 3.462125 	 -1.6662730000 	 -3.7432350000 
660.45 	 324.9709000 	 3.462150 	 -1.6699950000 	 -3.7464050000 
660.65 	 324.9725000 	 3.462175 	 -1.6666280000 	 -3.7438110000 
660.85 	 324.9709000 	 3.462200 	 -1.6688000000 	 -3.7453680000 
661.05 	 324.9741000 	 3.462200 	 -1.6680240000 	 -3.7451360000 
661.25 	 324.9741000 	 3.462225 	 -1.6676520000 	 -3.7445130000 
661.45 	 324.9788000 	 3.462250 	 -1.6695500000 	 -3.7463250000 
661.65 	 324.9820000 	 3.462275 	 -1.6662470000 	 -3.7434900000 
661.85 	 324.9900000 	 3.462300 	 -1.6700590000 	 -3.7465790000 
662.05 	 324.9931000 	 3.462275 	 -1.6667560000 	 -3.7440810000 
662.25 	 324.9947000 	 3.462275 	 -1.6691400000 	 -3.7457910000 
662.45 	 324.9947000 	 3.462275 	 -1.6682910000 	 -3.7455340000 
662.65 	 324.9963000 	 3.462275 	 -1.6673410000 	 -3.7443320000 
662.85 	 324.9979000 	 3.462275 	 -1.6695850000 	 -3.7466500000 
663.05 	 324.9979000 	 3.462275 	 -1.6665330000 	 -3.7435630000 
663.25 	 325.0011000 	 3.462275 	 -1.6699470000 	 -3.7467670000 
663.45 	 324.9979000 	 3.462275 	 -1.6667110000 	 -3.7439510000 
663.65 	 324.9979000 	 3.462275 	 -1.6693120000 	 -3.7463160000 
663.85 	 324.9947000 	 3.462275 	 -1.6679700000 	 -3.7452510000 
664.05 	 324.9947000 	 3.462275 	 -1.6674710000 	 -3.7444660000 
664.25 	 324.9947000 	 3.462275 	 -1.6698420000 	 -3.7466500000 
664.45 	 324.9947000 	 3.462275 	 -1.6665710000 	 -3.7437690000 
664.65 	 324.9900000 	 3.462275 	 -1.6700520000 	 -3.7468240000 
664.85 	 324.9868000 	 3.462275 	 -1.6670640000 	 -3.7442750000 
665.05 	 324.9820000 	 3.462275 	 -1.6687900000 	 -3.7458010000 
665.25 	 324.9788000 	 3.462275 	 -1.6687580000 	 -3.7457050000 
665.45 	 324.9741000 	 3.462300 	 -1.6672550000 	 -3.7439320000 
665.65 	 324.9741000 	 3.462325 	 -1.6700140000 	 -3.7465920000 
665.85 	 324.9709000 	 3.462350 	 -1.6665520000 	 -3.7434390000 
666.05 	 324.9709000 	 3.462375 	 -1.6702520000 	 -3.7466140000 
666.25 	 324.9709000 	 3.462400 	 -1.6670450000 	 -3.7439160000 
666.45 	 324.9709000 	 3.462425 	 -1.6690380000 	 -3.7456610000 
666.65 	 324.9709000 	 3.462450 	 -1.6684820000 	 -3.7452820000 
666.85 	 324.9709000 	 3.462450 	 -1.6676620000 	 -3.7443480000 
667.05 	 324.9677000 	 3.462475 	 -1.6698680000 	 -3.7464620000 
667.25 	 324.9709000 	 3.462500 	 -1.6666480000 	 -3.7434100000 
667.45 	 324.9709000 	 3.462525 	 -1.6701090000 	 -3.7466020000 
667.65 	 324.9741000 	 3.462550 	 -1.6670930000 	 -3.7440140000 
667.85 	 324.9788000 	 3.462550 	 -1.6689360000 	 -3.7455430000 
668.05 	 324.9788000 	 3.462575 	 -1.6684760000 	 -3.7453170000 
668.25 	 324.9788000 	 3.462600 	 -1.6674040000 	 -3.7440650000 
668.45 	 324.9788000 	 3.462625 	 -1.6701350000 	 -3.7467380000 
668.65 	 324.9788000 	 3.462650 	 -1.6664630000 	 -3.7435820000 
668.85 	 324.9788000 	 3.462650 	 -1.6701030000 	 -3.7464050000 
669.05 	 324.9788000 	 3.462675 	 -1.6674200000 	 -3.7445160000 
669.25 	 324.9820000 	 3.462700 	 -1.6688280000 	 -3.7453720000 
669.45 	 324.9868000 	 3.462725 	 -1.6688570000 	 -3.7456730000 
669.65 	 324.9931000 	 3.462725 	 -1.6674170000 	 -3.7441000000 
669.85 	 324.9947000 	 3.462725 	 -1.6700550000 	 -3.7468620000 
670.05 	 324.9979000 	 3.462725 	 -1.6666600000 	 -3.7436870000 
670.25 	 325.0027000 	 3.462725 	 -1.6703290000 	 -3.7468340000 
670.45 	 325.0059000 	 3.462725 	 -1.6671310000 	 -3.7443230000 
670.65 	 325.0059000 	 3.462725 	 -1.6691970000 	 -3.7458160000 
670.85 	 325.0059000 	 3.462725 	 -1.6687430000 	 -3.7456420000 
671.05 	 325.0059000 	 3.462725 	 -1.6674200000 	 -3.7444340000 
671.25 	 325.0042000 	 3.462725 	 -1.6700270000 	 -3.7467860000 
671.45 	 324.9979000 	 3.462725 	 -1.6667110000 	 -3.7436960000 
671.65 	 324.9947000 	 3.462725 	 -1.6701410000 	 -3.7468660000 
671.85 	 324.9900000 	 3.462725 	 -1.6672450000 	 -3.7442810000 
672.05 	 324.9868000 	 3.462725 	 -1.6691240000 	 -3.7458100000 
672.25 	 324.9868000 	 3.462725 	 -1.6687710000 	 -3.7457630000 
672.45 	 324.9868000 	 3.462725 	 -1.6673060000 	 -3.7443890000 
672.65 	 324.9868000 	 3.462750 	 -1.6702680000 	 -3.7468750000 
672.85 	 324.9868000 	 3.462750 	 -1.6667140000 	 -3.7436870000 
673.05 	 324.9868000 	 3.462775 	 -1.6701830000 	 -3.7467350000 
673.25 	 324.9820000 	 3.462775 	 -1.6677890000 	 -3.7446020000 
673.45 	 324.9820000 	 3.462800 	 -1.6688600000 	 -3.7454000000 
673.65 	 324.9788000 	 3.462775 	 -1.6691430000 	 -3.7457690000 
673.85 	 324.9820000 	 3.462800 	 -1.6674770000 	 -3.7439540000 
674.05 	 324.9788000 	 3.462825 	 -1.6704180000 	 -3.7467380000 
674.25 	 324.9820000 	 3.462850 	 -1.6667370000 	 -3.7435370000 
674.45 	 324.9788000 	 3.462850 	 -1.6704910000 	 -3.7466530000 
674.65 	 324.9741000 	 3.462850 	 -1.6676390000 	 -3.7443230000 
674.85 	 324.9709000 	 3.462875 	 -1.6692190000 	 -3.7454130000 
675.05 	 324.9709000 	 3.462925 	 -1.6693590000 	 -3.7459660000 
675.25 	 324.9741000 	 3.462925 	 -1.6675570000 	 -3.7440140000 
675.45 	 324.9741000 	 3.462950 	 -1.6704560000 	 -3.7469770000 
675.65 	 324.9788000 	 3.462950 	 -1.6670160000 	 -3.7437850000 
675.85 	 324.9788000 	 3.463000 	 -1.6700460000 	 -3.7463790000 
676.05 	 324.9741000 	 3.463000 	 -1.6681000000 	 -3.7446980000 
676.25 	 324.9788000 	 3.463050 	 -1.6687710000 	 -3.7452760000 
676.45 	 324.9741000 	 3.463050 	 -1.6695720000 	 -3.7459690000 
676.65 	 324.9788000 	 3.463050 	 -1.6673820000 	 -3.7437850000 
676.85 	 324.9788000 	 3.463075 	 -1.6706470000 	 -3.7466620000 
677.05 	 324.9788000 	 3.463100 	 -1.6670770000 	 -3.7434990000 
677.25 	 324.9788000 	 3.463150 	 -1.6702140000 	 -3.7463950000 
677.45 	 324.9788000 	 3.463125 	 -1.6681420000 	 -3.7445100000 
677.65 	 324.9820000 	 3.463150 	 -1.6689110000 	 -3.7449490000 
677.85 	 324.9820000 	 3.463175 	 -1.6696490000 	 -3.7458520000 
678.05 	 324.9852000 	 3.463200 	 -1.6676780000 	 -3.7440040000 
678.25 	 324.9868000 	 3.463175 	 -1.6709260000 	 -3.7467510000 
678.45 	 324.9900000 	 3.463200 	 -1.6673120000 	 -3.7435280000 
678.65 	 324.9868000 	 3.463225 	 -1.6707230000 	 -3.7466180000 
678.85 	 324.9868000 	 3.463250 	 -1.6684910000 	 -3.7446150000 
679.05 	 324.9868000 	 3.463225 	 -1.6693620000 	 -3.7455750000 
679.25 	 324.9900000 	 3.463225 	 -1.6702430000 	 -3.7464020000 
679.45 	 324.9900000 	 3.463225 	 -1.6678270000 	 -3.7440200000 
679.65 	 324.9947000 	 3.463225 	 -1.6712950000 	 -3.7469740000 
679.85 	 324.9947000 	 3.463225 	 -1.6676650000 	 -3.7438870000 
680.05 	 324.9931000 	 3.463225 	 -1.6709960000 	 -3.7467000000 
680.25 	 324.9900000 	 3.463225 	 -1.6683960000 	 -3.7448250000 
680.45 	 324.9900000 	 3.463225 	 -1.6695340000 	 -3.7453590000 
680.65 	 324.9900000 	 3.463225 	 -1.6702840000 	 -3.7464840000 
680.85 	 324.9900000 	 3.463225 	 -1.6678010000 	 -3.7439890000 
681.05 	 324.9900000 	 3.463225 	 -1.6710380000 	 -3.7472280000 
681.25 	 324.9884000 	 3.463225 	 -1.6676010000 	 -3.7440710000 
681.45 	 324.9852000 	 3.463225 	 -1.6708910000 	 -3.7466530000 
681.65 	 324.9820000 	 3.463250 	 -1.6685840000 	 -3.7449770000 
681.85 	 324.9788000 	 3.463250 	 -1.6694480000 	 -3.7453940000 
682.05 	 324.9788000 	 3.463275 	 -1.6703220000 	 -3.7464300000 
682.25 	 324.9788000 	 3.463300 	 -1.6681990000 	 -3.7442940000 
682.45 	 324.9788000 	 3.463325 	 -1.6712730000 	 -3.7471520000 
682.65 	 324.9788000 	 3.463350 	 -1.6674420000 	 -3.7439630000 
682.85 	 324.9788000 	 3.463350 	 -1.6709230000 	 -3.7467730000 
683.05 	 324.9741000 	 3.463375 	 -1.6684950000 	 -3.7447420000 
683.25 	 324.9741000 	 3.463400 	 -1.6696610000 	 -3.7456420000 
683.45 	 324.9709000 	 3.463425 	 -1.6699030000 	 -3.7460200000 
683.65 	 324.9709000 	 3.463450 	 -1.6680240000 	 -3.7443380000 
683.85 	 324.9693000 	 3.463450 	 -1.6712670000 	 -3.7473230000 
684.05 	 324.9709000 	 3.463475 	 -1.6676970000 	 -3.7442080000 
684.25 	 324.9741000 	 3.463500 	 -1.6709200000 	 -3.7471870000 
684.45 	 324.9756000 	 3.463525 	 -1.6685200000 	 -3.7452000000 
684.65 	 324.9788000 	 3.463550 	 -1.6697690000 	 -3.7459150000 
684.85 	 324.9820000 	 3.463550 	 -1.6702270000 	 -3.7465950000 
685.05 	 324.9820000 	 3.463575 	 -1.6684400000 	 -3.7445130000 
685.25 	 324.9820000 	 3.463600 	 -1.6711140000 	 -3.7473390000 
685.45 	 324.9868000 	 3.463575 	 -1.6679100000 	 -3.7448150000 
685.65 	 324.9900000 	 3.463575 	 -1.6712670000 	 -3.7476830000 
685.85 	 324.9900000 	 3.463575 	 -1.6686440000 	 -3.7456100000 
686.05 	 324.9947000 	 3.463575 	 -1.6698900000 	 -3.7464900000 
686.25 	 324.9947000 	 3.463575 	 -1.6701320000 	 -3.7469100000 
686.45 	 324.9947000 	 3.463575 	 -1.6682880000 	 -3.7452410000 
686.65 	 324.9979000 	 3.463575 	 -1.6714190000 	 -3.7480550000 
686.85 	 324.9947000 	 3.463575 	 -1.6678840000 	 -3.7447480000 
687.05 	 324.9915000 	 3.463575 	 -1.6709170000 	 -3.7473330000 
687.25 	 324.9868000 	 3.463600 	 -1.6688860000 	 -3.7459980000 
687.45 	 324.9820000 	 3.463625 	 -1.6693880000 	 -3.7460610000 
687.65 	 324.9788000 	 3.463625 	 -1.6705640000 	 -3.7472820000 
687.85 	 324.9741000 	 3.463650 	 -1.6679220000 	 -3.7448790000 
688.05 	 324.9741000 	 3.463650 	 -1.6714320000 	 -3.7480160000 
688.25 	 324.9741000 	 3.463675 	 -1.6678170000 	 -3.7448530000 
688.45 	 324.9788000 	 3.463700 	 -1.6706690000 	 -3.7472690000 
688.65 	 324.9788000 	 3.463725 	 -1.6692100000 	 -3.7461540000 
688.85 	 324.9788000 	 3.463750 	 -1.6694770000 	 -3.7460900000 
689.05 	 324.9741000 	 3.463800 	 -1.6703920000 	 -3.7471490000 
689.25 	 324.9709000 	 3.463800 	 -1.6681800000 	 -3.7449680000 
689.45 	 324.9709000 	 3.463825 	 -1.6715690000 	 -3.7476250000 
689.65 	 324.9709000 	 3.463850 	 -1.6682340000 	 -3.7444110000 
689.85 	 324.9741000 	 3.463875 	 -1.6711810000 	 -3.7470090000 
690.05 	 324.9741000 	 3.463900 	 -1.6693210000 	 -3.7457080000 
690.25 	 324.9788000 	 3.463925 	 -1.6695820000 	 -3.7456450000 
690.45 	 324.9788000 	 3.463925 	 -1.6710790000 	 -3.7472790000 
690.65 	 324.9820000 	 3.463950 	 -1.6684340000 	 -3.7448280000 
690.85 	 324.9820000 	 3.463975 	 -1.6717500000 	 -3.7479370000 
691.05 	 324.9868000 	 3.463950 	 -1.6683930000 	 -3.7445070000 
691.25 	 324.9900000 	 3.463975 	 -1.6710380000 	 -3.7468810000 
691.45 	 324.9900000 	 3.463975 	 -1.6696330000 	 -3.7457850000 
691.65 	 324.9900000 	 3.464000 	 -1.6696290000 	 -3.7455490000 
691.85 	 324.9900000 	 3.464000 	 -1.6713400000 	 -3.7472820000 
692.05 	 324.9900000 	 3.464000 	 -1.6685840000 	 -3.7448720000 
692.25 	 324.9868000 	 3.464000 	 -1.6721030000 	 -3.7480860000 
692.45 	 324.9820000 	 3.464000 	 -1.6685070000 	 -3.7449170000 
692.65 	 324.9820000 	 3.464000 	 -1.6714320000 	 -3.7472690000 
692.85 	 324.9788000 	 3.464000 	 -1.6696930000 	 -3.7461350000 
693.05 	 324.9788000 	 3.464025 	 -1.6700400000 	 -3.7458740000 
693.25 	 324.9772000 	 3.464050 	 -1.6712470000 	 -3.7473960000 
693.45 	 324.9741000 	 3.464075 	 -1.6686280000 	 -3.7449490000 
693.65 	 324.9709000 	 3.464100 	 -1.6721190000 	 -3.7481880000 
693.85 	 324.9741000 	 3.464125 	 -1.6685450000 	 -3.7449740000 
694.05 	 324.9741000 	 3.464125 	 -1.6713370000 	 -3.7472250000 
694.25 	 324.9788000 	 3.464150 	 -1.6702300000 	 -3.7466240000 
694.45 	 324.9804000 	 3.464175 	 -1.6693590000 	 -3.7455940000 
694.65 	 324.9820000 	 3.464200 	 -1.6718390000 	 -3.7480860000 
694.85 	 324.9820000 	 3.464225 	 -1.6683100000 	 -3.7449360000 
695.05 	 324.9820000 	 3.464200 	 -1.6723120000 	 -3.7484490000 
695.25 	 324.9852000 	 3.464200 	 -1.6695630000 	 -3.7460170000 
695.45 	 324.9820000 	 3.464225 	 -1.6707130000 	 -3.7468180000 
695.65 	 324.9868000 	 3.464225 	 -1.6715080000 	 -3.7479750000 
695.85 	 324.9868000 	 3.464250 	 -1.6690540000 	 -3.7455340000 
696.05 	 324.9820000 	 3.464275 	 -1.6725320000 	 -3.7484870000 
696.25 	 324.9820000 	 3.464250 	 -1.6689110000 	 -3.7453870000 
696.45 	 324.9804000 	 3.464250 	 -1.6721150000 	 -3.7479050000 
696.65 	 324.9788000 	 3.464275 	 -1.6702650000 	 -3.7464590000 
696.85 	 324.9741000 	 3.464300 	 -1.6705770000 	 -3.7465160000 
697.05 	 324.9741000 	 3.464325 	 -1.6717690000 	 -3.7479150000 
697.25 	 324.9741000 	 3.464350 	 -1.6691340000 	 -3.7453530000 
697.45 	 324.9725000 	 3.464375 	 -1.6728050000 	 -3.7484550000 
697.65 	 324.9741000 	 3.464375 	 -1.6693020000 	 -3.7456480000 
697.85 	 324.9741000 	 3.464400 	 -1.6720010000 	 -3.7479910000 
698.05 	 324.9788000 	 3.464425 	 -1.6706050000 	 -3.7468210000 
698.25 	 324.9772000 	 3.464450 	 -1.6704050000 	 -3.7465030000 
698.45 	 324.9788000 	 3.464450 	 -1.6722110000 	 -3.7481880000 
698.65 	 324.9788000 	 3.464475 	 -1.6691080000 	 -3.7453210000 
698.85 	 324.9788000 	 3.464500 	 -1.6728720000 	 -3.7486300000 
699.05 	 324.9820000 	 3.464525 	 -1.6693970000 	 -3.7458290000 
699.25 	 324.9804000 	 3.464550 	 -1.6719750000 	 -3.7478380000 
699.45 	 324.9820000 	 3.464550 	 -1.6707900000 	 -3.7471900000 
699.65 	 324.9820000 	 3.464550 	 -1.6700010000 	 -3.7463670000 
699.85 	 324.9788000 	 3.464575 	 -1.6722650000 	 -3.7485060000 
700.05 	 324.9820000 	 3.464575 	 -1.6691680000 	 -3.7457020000 
700.25 	 324.9820000 	 3.464600 	 -1.6727380000 	 -3.7487700000 
700.45 	 324.9868000 	 3.464625 	 -1.6697340000 	 -3.7463730000 
700.65 	 324.9900000 	 3.464600 	 -1.6715270000 	 -3.7479310000 
700.85 	 324.9947000 	 3.464600 	 -1.6715880000 	 -3.7484550000 
701.05 	 324.9979000 	 3.464600 	 -1.6697880000 	 -3.7464400000 
701.25 	 324.9979000 	 3.464600 	 -1.6726680000 	 -3.7493900000 
701.45 	 324.9979000 	 3.464600 	 -1.6691680000 	 -3.7462070000 
701.65 	 324.9947000 	 3.464600 	 -1.6724550000 	 -3.7491130000 
701.85 	 324.9900000 	 3.464600 	 -1.6704110000 	 -3.7471420000 
702.05 	 324.9868000 	 3.464600 	 -1.6708470000 	 -3.7473460000 
702.25 	 324.9836000 	 3.464625 	 -1.6723000000 	 -3.7488590000 
702.45 	 324.9868000 	 3.464650 	 -1.6693880000 	 -3.7461030000 
702.65 	 324.9868000 	 3.464650 	 -1.6729510000 	 -3.7493710000 
702.85 	 324.9900000 	 3.464675 	 -1.6696900000 	 -3.7463000000 
703.05 	 324.9900000 	 3.464650 	 -1.6721030000 	 -3.7483570000 
703.25 	 324.9947000 	 3.464650 	 -1.6711550000 	 -3.7476060000 
703.45 	 324.9900000 	 3.464650 	 -1.6704970000 	 -3.7467130000 
703.65 	 324.9868000 	 3.464650 	 -1.6725670000 	 -3.7489190000 
703.85 	 324.9820000 	 3.464650 	 -1.6693560000 	 -3.7459340000 
704.05 	 324.9820000 	 3.464675 	 -1.6729160000 	 -3.7490750000 
704.25 	 324.9788000 	 3.464675 	 -1.6698140000 	 -3.7463190000 
704.45 	 324.9741000 	 3.464700 	 -1.6717400000 	 -3.7478700000 
704.65 	 324.9709000 	 3.464725 	 -1.6716830000 	 -3.7479620000 
704.85 	 324.9709000 	 3.464750 	 -1.6699660000 	 -3.7462300000 
705.05 	 324.9709000 	 3.464775 	 -1.6728970000 	 -3.7490750000 
705.25 	 324.9709000 	 3.464775 	 -1.6693150000 	 -3.7459440000 
705.45 	 324.9677000 	 3.464800 	 -1.6727070000 	 -3.7486390000 
705.65 	 324.9677000 	 3.464825 	 -1.6705550000 	 -3.7470340000 
705.85 	 324.9677000 	 3.464875 	 -1.6711080000 	 -3.7471680000 
706.05 	 324.9677000 	 3.464900 	 -1.6720330000 	 -3.7484490000 
706.25 	 324.9630000 	 3.464925 	 -1.6699350000 	 -3.7462580000 
706.45 	 324.9630000 	 3.464950 	 -1.6729420000 	 -3.7491350000 
706.65 	 324.9630000 	 3.464975 	 -1.6694740000 	 -3.7458010000 
706.85 	 324.9630000 	 3.465025 	 -1.6726880000 	 -3.7489570000 
707.05 	 324.9677000 	 3.465050 	 -1.6705320000 	 -3.7470630000 
707.25 	 324.9709000 	 3.465075 	 -1.6709710000 	 -3.7471800000 
707.45 	 324.9741000 	 3.465100 	 -1.6723920000 	 -3.7486710000 
707.65 	 324.9741000 	 3.465125 	 -1.6695850000 	 -3.7458990000 
707.85 	 324.9804000 	 3.465125 	 -1.6732030000 	 -3.7490720000 
708.05 	 324.9820000 	 3.465150 	 -1.6697500000 	 -3.7460550000 
708.25 	 324.9868000 	 3.465175 	 -1.6722330000 	 -3.7481630000 
708.45 	 324.9900000 	 3.465150 	 -1.6713910000 	 -3.7476440000 
708.65 	 324.9947000 	 3.465150 	 -1.6705670000 	 -3.7468050000 
708.85 	 324.9979000 	 3.465150 	 -1.6727580000 	 -3.7490400000 
709.05 	 325.0027000 	 3.465150 	 -1.6695020000 	 -3.7459310000 
709.25 	 325.0059000 	 3.465150 	 -1.6731130000 	 -3.7490840000 
709.45 	 325.0074000 	 3.465150 	 -1.6699950000 	 -3.7466370000 
709.65 	 325.0106000 	 3.465150 	 -1.6718580000 	 -3.7479270000 
709.85 	 325.0106000 	 3.465150 	 -1.6718480000 	 -3.7481180000 
710.05 	 325.0106000 	 3.465150 	 -1.6701760000 	 -3.7465100000 
710.25 	 325.0106000 	 3.465150 	 -1.6730910000 	 -3.7492780000 
710.45 	 325.0059000 	 3.465150 	 -1.6694700000 	 -3.7460390000 
710.65 	 325.0059000 	 3.465150 	 -1.6728940000 	 -3.7489890000 
710.85 	 325.0027000 	 3.465150 	 -1.6706120000 	 -3.7470470000 
711.05 	 325.0027000 	 3.465150 	 -1.6712760000 	 -3.7473080000 
711.25 	 325.0027000 	 3.465150 	 -1.6724140000 	 -3.7486240000 
711.45 	 325.0027000 	 3.465150 	 -1.6697060000 	 -3.7460960000 
711.65 	 325.0027000 	 3.465150 	 -1.6732760000 	 -3.7492820000 
711.85 	 324.9995000 	 3.465150 	 -1.6699380000 	 -3.7462110000 
712.05 	 324.9979000 	 3.465150 	 -1.6723060000 	 -3.7483440000 
712.25 	 324.9947000 	 3.465150 	 -1.6714160000 	 -3.7478890000 
712.45 	 324.9900000 	 3.465150 	 -1.6703450000 	 -3.7466270000 
712.65 	 324.9900000 	 3.465150 	 -1.6730180000 	 -3.7491640000 
712.85 	 324.9900000 	 3.465150 	 -1.6695690000 	 -3.7459850000 
713.05 	 324.9868000 	 3.465150 	 -1.6730180000 	 -3.7492310000 
713.25 	 324.9836000 	 3.465150 	 -1.6700550000 	 -3.7467480000 
713.45 	 324.9820000 	 3.465150 	 -1.6720170000 	 -3.7479750000 
713.65 	 324.9788000 	 3.465150 	 -1.6717340000 	 -3.7480960000 
713.85 	 324.9741000 	 3.465175 	 -1.6703000000 	 -3.7466270000 
714.05 	 324.9725000 	 3.465175 	 -1.6732250000 	 -3.7492500000 
714.25 	 324.9709000 	 3.465200 	 -1.6695880000 	 -3.7459530000 
714.45 	 324.9677000 	 3.465225 	 -1.6730400000 	 -3.7490810000 
714.65 	 324.9630000 	 3.465250 	 -1.6703640000 	 -3.7467000000 
714.85 	 324.9630000 	 3.465300 	 -1.6716830000 	 -3.7477430000 
715.05 	 324.9597000 	 3.465325 	 -1.6720390000 	 -3.7480960000 
715.25 	 324.9597000 	 3.465350 	 -1.6701540000 	 -3.7462300000 
715.45 	 324.9597000 	 3.465375 	 -1.6732600000 	 -3.7491200000 
715.65 	 324.9597000 	 3.465425 	 -1.6696420000 	 -3.7458260000 
715.85 	 324.9597000 	 3.465450 	 -1.6731230000 	 -3.7490050000 
716.05 	 324.9597000 	 3.465475 	 -1.6704080000 	 -3.7465950000 
716.25 	 324.9597000 	 3.465500 	 -1.6716700000 	 -3.7476890000 
716.45 	 324.9613000 	 3.465525 	 -1.6721090000 	 -3.7481530000 
716.65 	 324.9630000 	 3.465575 	 -1.6700110000 	 -3.7460300000 
716.85 	 324.9677000 	 3.465600 	 -1.6732470000 	 -3.7490300000 
717.05 	 324.9693000 	 3.465625 	 -1.6696800000 	 -3.7458420000 
717.25 	 324.9709000 	 3.465650 	 -1.6728340000 	 -3.7486810000 
717.45 	 324.9741000 	 3.465675 	 -1.6708720000 	 -3.7472530000 
717.65 	 324.9788000 	 3.465675 	 -1.6709460000 	 -3.7470310000 
717.85 	 324.9820000 	 3.465700 	 -1.6725510000 	 -3.7486870000 
718.05 	 324.9868000 	 3.465725 	 -1.6698610000 	 -3.7458640000 
718.25 	 324.9868000 	 3.465725 	 -1.6734920000 	 -3.7494630000 
718.45 	 324.9900000 	 3.465750 	 -1.6700330000 	 -3.7463540000 
718.65 	 324.9900000 	 3.465775 	 -1.6725350000 	 -3.7484610000 
718.85 	 324.9947000 	 3.465750 	 -1.6716800000 	 -3.7478860000 
719.05 	 324.9947000 	 3.465750 	 -1.6710340000 	 -3.7469930000 
719.25 	 324.9979000 	 3.465750 	 -1.6731230000 	 -3.7491920000 
719.45 	 325.0027000 	 3.465750 	 -1.6700330000 	 -3.7462200000 
719.65 	 325.0027000 	 3.465750 	 -1.6735680000 	 -3.7493420000 
719.85 	 325.0059000 	 3.465750 	 -1.6704650000 	 -3.7467540000 
720.05 	 325.0027000 	 3.465750 	 -1.6721570000 	 -3.7482290000 
720.25 	 324.9979000 	 3.465750 	 -1.6719180000 	 -3.7482550000 
720.45 	 324.9947000 	 3.465750 	 -1.6705070000 	 -3.7468560000 
720.65 	 324.9900000 	 3.465750 	 -1.6732530000 	 -3.7492430000 
720.85 	 324.9900000 	 3.465750 	 -1.6698390000 	 -3.7461350000 
721.05 	 324.9868000 	 3.465750 	 -1.6734790000 	 -3.7492940000 
721.25 	 324.9868000 	 3.465750 	 -1.6706820000 	 -3.7469640000 
721.45 	 324.9820000 	 3.465750 	 -1.6720550000 	 -3.7481210000 
721.65 	 324.9788000 	 3.465775 	 -1.6721690000 	 -3.7483980000 
721.85 	 324.9725000 	 3.465775 	 -1.6705550000 	 -3.7468500000 
722.05 	 324.9709000 	 3.465800 	 -1.6735200000 	 -3.7494820000 
722.25 	 324.9709000 	 3.465825 	 -1.6697630000 	 -3.7461410000 
722.45 	 324.9709000 	 3.465875 	 -1.6732850000 	 -3.7490050000 
722.65 	 324.9725000 	 3.465875 	 -1.6707640000 	 -3.7471390000 
722.85 	 324.9741000 	 3.465875 	 -1.6719150000 	 -3.7478760000 
723.05 	 324.9741000 	 3.465900 	 -1.6723660000 	 -3.7488780000 
723.25 	 324.9788000 	 3.465925 	 -1.6704500000 	 -3.7465600000 
723.45 	 324.9788000 	 3.465975 	 -1.6736190000 	 -3.7497140000 
723.65 	 324.9788000 	 3.465975 	 -1.6700970000 	 -3.7463950000 
723.85 	 324.9804000 	 3.465975 	 -1.6731170000 	 -3.7490490000 
724.05 	 324.9852000 	 3.466025 	 -1.6712440000 	 -3.7474600000 
724.25 	 324.9868000 	 3.466000 	 -1.6716040000 	 -3.7474790000 
724.45 	 324.9900000 	 3.466025 	 -1.6733260000 	 -3.7494150000 
724.65 	 324.9868000 	 3.466050 	 -1.6703510000 	 -3.7463030000 
724.85 	 324.9868000 	 3.466075 	 -1.6739310000 	 -3.7495260000 
725.05 	 324.9836000 	 3.466050 	 -1.6707420000 	 -3.7469260000 
725.25 	 324.9820000 	 3.466050 	 -1.6729230000 	 -3.7485630000 
725.45 	 324.9820000 	 3.466050 	 -1.6723570000 	 -3.7482480000 
725.65 	 324.9820000 	 3.466075 	 -1.6712280000 	 -3.7472370000 
725.85 	 324.9820000 	 3.466075 	 -1.6737430000 	 -3.7496310000 
726.05 	 324.9820000 	 3.466100 	 -1.6701860000 	 -3.7464520000 
726.25 	 324.9868000 	 3.466100 	 -1.6738350000 	 -3.7493710000 
726.45 	 324.9868000 	 3.466100 	 -1.6713210000 	 -3.7474890000 
726.65 	 324.9868000 	 3.466100 	 -1.6722970000 	 -3.7480450000 
726.85 	 324.9868000 	 3.466125 	 -1.6732060000 	 -3.7491860000 
727.05 	 324.9820000 	 3.466150 	 -1.6706690000 	 -3.7466460000 
727.25 	 324.9820000 	 3.466150 	 -1.6741470000 	 -3.7499110000 
727.45 	 324.9820000 	 3.466150 	 -1.6705450000 	 -3.7467670000 
727.65 	 324.9788000 	 3.466175 	 -1.6736060000 	 -3.7492750000 
727.85 	 324.9772000 	 3.466200 	 -1.6719210000 	 -3.7479310000 
728.05 	 324.9741000 	 3.466225 	 -1.6717400000 	 -3.7475810000 
728.25 	 324.9741000 	 3.466225 	 -1.6735740000 	 -3.7495870000 
728.45 	 324.9741000 	 3.466275 	 -1.6705390000 	 -3.7467610000 
728.65 	 324.9741000 	 3.466275 	 -1.6742390000 	 -3.7497390000 
728.85 	 324.9741000 	 3.466300 	 -1.6708690000 	 -3.7469290000 
729.05 	 324.9709000 	 3.466325 	 -1.6731930000 	 -3.7487790000 
729.25 	 324.9741000 	 3.466325 	 -1.6724550000 	 -3.7482640000 
729.45 	 324.9725000 	 3.466375 	 -1.6715720000 	 -3.7472920000 
729.65 	 324.9741000 	 3.466375 	 -1.6739690000 	 -3.7495330000 
729.85 	 324.9788000 	 3.466400 	 -1.6705640000 	 -3.7464840000 
730.05 	 324.9788000 	 3.466425 	 -1.6742480000 	 -3.7497550000 
730.25 	 324.9804000 	 3.466425 	 -1.6712350000 	 -3.7472410000 
730.45 	 324.9820000 	 3.466475 	 -1.6727100000 	 -3.7482200000 
730.65 	 324.9788000 	 3.466450 	 -1.6729890000 	 -3.7489060000 
730.85 	 324.9788000 	 3.466475 	 -1.6712060000 	 -3.7470340000 
731.05 	 324.9741000 	 3.466475 	 -1.6742640000 	 -3.7496630000 
731.25 	 324.9741000 	 3.466500 	 -1.6707100000 	 -3.7464680000 
731.45 	 324.9741000 	 3.466525 	 -1.6741690000 	 -3.7495610000 
731.65 	 324.9741000 	 3.466575 	 -1.6715780000 	 -3.7473550000 
731.85 	 324.9741000 	 3.466575 	 -1.6727990000 	 -3.7484170000 
732.05 	 324.9788000 	 3.466575 	 -1.6732720000 	 -3.7491000000 
732.25 	 324.9820000 	 3.466625 	 -1.6712540000 	 -3.7473580000 
732.45 	 324.9820000 	 3.466625 	 -1.6745030000 	 -3.7500760000 
732.65 	 324.9868000 	 3.466625 	 -1.6709230000 	 -3.7468120000 
732.85 	 324.9868000 	 3.466650 	 -1.6739780000 	 -3.7494400000 
733.05 	 324.9900000 	 3.466650 	 -1.6721470000 	 -3.7479910000 
733.25 	 324.9947000 	 3.466650 	 -1.6723920000 	 -3.7476860000 
733.45 	 324.9947000 	 3.466650 	 -1.6742640000 	 -3.7495640000 
733.65 	 324.9963000 	 3.466650 	 -1.6710060000 	 -3.7468020000 
733.85 	 324.9947000 	 3.466650 	 -1.6746200000 	 -3.7498310000 
734.05 	 324.9979000 	 3.466650 	 -1.6714610000 	 -3.7471290000 
734.25 	 324.9947000 	 3.466650 	 -1.6736540000 	 -3.7488650000 
734.45 	 324.9979000 	 3.466650 	 -1.6728270000 	 -3.7485690000 
734.65 	 324.9979000 	 3.466650 	 -1.6717400000 	 -3.7471360000 
734.85 	 324.9979000 	 3.466650 	 -1.6743020000 	 -3.7496920000 
735.05 	 324.9995000 	 3.466650 	 -1.6709770000 	 -3.7467100000 
735.25 	 325.0027000 	 3.466650 	 -1.6745250000 	 -3.7497810000 
735.45 	 325.0027000 	 3.466650 	 -1.6715650000 	 -3.7472500000 
735.65 	 324.9979000 	 3.466650 	 -1.6733840000 	 -3.7485950000 
735.85 	 324.9947000 	 3.466650 	 -1.6733110000 	 -3.7486390000 
736.05 	 324.9915000 	 3.466650 	 -1.6717240000 	 -3.7472090000 
736.25 	 324.9868000 	 3.466650 	 -1.6745030000 	 -3.7498380000 
736.45 	 324.9820000 	 3.466650 	 -1.6709360000 	 -3.7466840000 
736.65 	 324.9741000 	 3.466675 	 -1.6742260000 	 -3.7494820000 
736.85 	 324.9709000 	 3.466675 	 -1.6718830000 	 -3.7476060000 
737.05 	 324.9709000 	 3.466700 	 -1.6727990000 	 -3.7483090000 
737.25 	 324.9709000 	 3.466725 	 -1.6736700000 	 -3.7492180000 
737.45 	 324.9709000 	 3.466775 	 -1.6713430000 	 -3.7468500000 
737.65 	 324.9709000 	 3.466775 	 -1.6747380000 	 -3.7498350000 
737.85 	 324.9741000 	 3.466775 	 -1.6711900000 	 -3.7466020000 
738.05 	 324.9709000 	 3.466800 	 -1.6738670000 	 -3.7488490000 
738.25 	 324.9709000 	 3.466825 	 -1.6726720000 	 -3.7479470000 
738.45 	 324.9693000 	 3.466875 	 -1.6720990000 	 -3.7472660000 
738.65 	 324.9677000 	 3.466875 	 -1.6743060000 	 -3.7494880000 
738.85 	 324.9677000 	 3.466900 	 -1.6710630000 	 -3.7462580000 
739.05 	 324.9677000 	 3.466950 	 -1.6746390000 	 -3.7495390000 
739.25 	 324.9709000 	 3.466950 	 -1.6715840000 	 -3.7469230000 
739.45 	 324.9709000 	 3.467000 	 -1.6732340000 	 -3.7483060000 
739.65 	 324.9741000 	 3.467025 	 -1.6732440000 	 -3.7486110000 
739.85 	 324.9709000 	 3.467025 	 -1.6716420000 	 -3.7470790000 
740.05 	 324.9725000 	 3.467050 	 -1.6743410000 	 -3.7496690000 
740.25 	 324.9741000 	 3.467075 	 -1.6709330000 	 -3.7463980000 
740.45 	 324.9741000 	 3.467075 	 -1.6743440000 	 -3.7493100000 
740.65 	 324.9788000 	 3.467125 	 -1.6720070000 	 -3.7474060000 
740.85 	 324.9820000 	 3.467125 	 -1.6729890000 	 -3.7479370000 
741.05 	 324.9868000 	 3.467125 	 -1.6737910000 	 -3.7489860000 
741.25 	 324.9884000 	 3.467175 	 -1.6715370000 	 -3.7467800000 
741.45 	 324.9915000 	 3.467150 	 -1.6751350000 	 -3.7499360000 
741.65 	 324.9900000 	 3.467150 	 -1.6715110000 	 -3.7467000000 
741.85 	 324.9900000 	 3.467150 	 -1.6743310000 	 -3.7490880000 
742.05 	 324.9868000 	 3.467150 	 -1.6726680000 	 -3.7479110000 
742.25 	 324.9868000 	 3.467150 	 -1.6726910000 	 -3.7476410000 
742.45 	 324.9836000 	 3.467150 	 -1.6743500000 	 -3.7493070000 
742.65 	 324.9820000 	 3.467175 	 -1.6713940000 	 -3.7467220000 
742.85 	 324.9820000 	 3.467175 	 -1.6748870000 	 -3.7497710000 
743.05 	 324.9820000 	 3.467200 	 -1.6713620000 	 -3.7467350000 
743.25 	 324.9868000 	 3.467200 	 -1.6741470000 	 -3.7490430000 
743.45 	 324.9820000 	 3.467200 	 -1.6729890000 	 -3.7480830000 
743.65 	 324.9868000 	 3.467225 	 -1.6726180000 	 -3.7474090000 
743.85 	 324.9868000 	 3.467225 	 -1.6749220000 	 -3.7497870000 
744.05 	 324.9868000 	 3.467250 	 -1.6713810000 	 -3.7465730000 
744.25 	 324.9868000 	 3.467250 	 -1.6749410000 	 -3.7496950000 
744.45 	 324.9820000 	 3.467250 	 -1.6721880000 	 -3.7474850000 
744.65 	 324.9820000 	 3.467250 	 -1.6734950000 	 -3.7485190000 
744.85 	 324.9820000 	 3.467275 	 -1.6736980000 	 -3.7487290000 
745.05 	 324.9820000 	 3.467325 	 -1.6720070000 	 -3.7468880000 
745.25 	 324.9820000 	 3.467300 	 -1.6751190000 	 -3.7497900000 
745.45 	 324.9820000 	 3.467300 	 -1.6714990000 	 -3.7469200000 
745.65 	 324.9804000 	 3.467325 	 -1.6745630000 	 -3.7496150000 
745.85 	 324.9788000 	 3.467325 	 -1.6728970000 	 -3.7482860000 
746.05 	 324.9741000 	 3.467350 	 -1.6730250000 	 -3.7482550000 
746.25 	 324.9741000 	 3.467375 	 -1.6747060000 	 -3.7498570000 
746.45 	 324.9741000 	 3.467400 	 -1.6716510000 	 -3.7467860000 
746.65 	 324.9741000 	 3.467425 	 -1.6751610000 	 -3.7500220000 
746.85 	 324.9741000 	 3.467425 	 -1.6720100000 	 -3.7473580000 
747.05 	 324.9741000 	 3.467450 	 -1.6742070000 	 -3.7490180000 
747.25 	 324.9788000 	 3.467475 	 -1.6733580000 	 -3.7487760000 
747.45 	 324.9756000 	 3.467500 	 -1.6723090000 	 -3.7474820000 
747.65 	 324.9820000 	 3.467500 	 -1.6748910000 	 -3.7500540000 
747.85 	 324.9868000 	 3.467525 	 -1.6714990000 	 -3.7469480000 
748.05 	 324.9900000 	 3.467550 	 -1.6748910000 	 -3.7498980000 
748.25 	 324.9947000 	 3.467575 	 -1.6723090000 	 -3.7478190000 
748.45 	 324.9979000 	 3.467550 	 -1.6734000000 	 -3.7484170000 
748.65 	 325.0011000 	 3.467550 	 -1.6744490000 	 -3.7496030000 
748.85 	 324.9979000 	 3.467550 	 -1.6719660000 	 -3.7471010000 
749.05 	 324.9979000 	 3.467550 	 -1.6754310000 	 -3.7502830000 
749.25 	 324.9979000 	 3.467550 	 -1.6717880000 	 -3.7472880000 
749.45 	 324.9979000 	 3.467550 	 -1.6745310000 	 -3.7494470000 
749.65 	 324.9979000 	 3.467550 	 -1.6731930000 	 -3.7485690000 
749.85 	 324.9963000 	 3.467550 	 -1.6729480000 	 -3.7481090000 
750.05 	 324.9915000 	 3.467550 	 -1.6748400000 	 -3.7499650000 
750.25 	 324.9868000 	 3.467550 	 -1.6715780000 	 -3.7470210000 
750.45 	 324.9820000 	 3.467550 	 -1.6752910000 	 -3.7502350000 
750.65 	 324.9788000 	 3.467550 	 -1.6721530000 	 -3.7475520000 
750.85 	 324.9741000 	 3.467575 	 -1.6740550000 	 -3.7489570000 
751.05 	 324.9741000 	 3.467600 	 -1.6737620000 	 -3.7490530000 
751.25 	 324.9709000 	 3.467625 	 -1.6721950000 	 -3.7473460000 
751.45 	 324.9693000 	 3.467650 	 -1.6752720000 	 -3.7503780000 
751.65 	 324.9677000 	 3.467675 	 -1.6716420000 	 -3.7470660000 
751.85 	 324.9677000 	 3.467700 	 -1.6749990000 	 -3.7498920000 
752.05 	 324.9677000 	 3.467725 	 -1.6727610000 	 -3.7480740000 
752.25 	 324.9677000 	 3.467750 	 -1.6731260000 	 -3.7484390000 
752.45 	 324.9709000 	 3.467800 	 -1.6745690000 	 -3.7495710000 
752.65 	 324.9709000 	 3.467825 	 -1.6719060000 	 -3.7471640000 
752.85 	 324.9709000 	 3.467825 	 -1.6755140000 	 -3.7502610000 
753.05 	 324.9709000 	 3.467850 	 -1.6718200000 	 -3.7472630000 
753.25 	 324.9709000 	 3.467875 	 -1.6745280000 	 -3.7495200000 
753.45 	 324.9741000 	 3.467875 	 -1.6734060000 	 -3.7488560000 
753.65 	 324.9741000 	 3.467925 	 -1.6728690000 	 -3.7478920000 
753.85 	 324.9788000 	 3.467925 	 -1.6750590000 	 -3.7502220000 
754.05 	 324.9820000 	 3.467950 	 -1.6715840000 	 -3.7470910000 
754.25 	 324.9868000 	 3.467950 	 -1.6752500000 	 -3.7501490000 
754.45 	 324.9868000 	 3.467950 	 -1.6724810000 	 -3.7479050000 
754.65 	 324.9820000 	 3.467975 	 -1.6738830000 	 -3.7488010000 
754.85 	 324.9820000 	 3.468000 	 -1.6743150000 	 -3.7495450000 
755.05 	 324.9820000 	 3.468025 	 -1.6722810000 	 -3.7474190000 
755.25 	 324.9868000 	 3.468000 	 -1.6754660000 	 -3.7504930000 
755.45 	 324.9900000 	 3.468000 	 -1.6718960000 	 -3.7471680000 
755.65 	 324.9947000 	 3.468000 	 -1.6750050000 	 -3.7499050000 
755.85 	 324.9979000 	 3.468000 	 -1.6732030000 	 -3.7486270000 
756.05 	 324.9979000 	 3.468000 	 -1.6733170000 	 -3.7483600000 
756.25 	 324.9979000 	 3.468000 	 -1.6748710000 	 -3.7498950000 
756.45 	 324.9979000 	 3.468000 	 -1.6719210000 	 -3.7471680000 
756.65 	 324.9947000 	 3.468025 	 -1.6754880000 	 -3.7504200000 
756.85 	 324.9947000 	 3.468000 	 -1.6723060000 	 -3.7474250000 
757.05 	 324.9931000 	 3.468000 	 -1.6747160000 	 -3.7493100000 
757.25 	 324.9947000 	 3.468000 	 -1.6737940000 	 -3.7488330000 
757.45 	 324.9900000 	 3.468000 	 -1.6729230000 	 -3.7477520000 
757.65 	 324.9868000 	 3.468000 	 -1.6752910000 	 -3.7502890000 
757.85 	 324.9868000 	 3.468025 	 -1.6719020000 	 -3.7472060000 
758.05 	 324.9868000 	 3.468050 	 -1.6754470000 	 -3.7502960000 
758.25 	 324.9836000 	 3.468050 	 -1.6725570000 	 -3.7477840000 
758.45 	 324.9820000 	 3.468050 	 -1.6740640000 	 -3.7488970000 
758.65 	 324.9788000 	 3.468050 	 -1.6744420000 	 -3.7494980000 
758.85 	 324.9741000 	 3.468075 	 -1.6721630000 	 -3.7473580000 
759.05 	 324.9677000 	 3.468100 	 -1.6754720000 	 -3.7505050000 
759.25 	 324.9630000 	 3.468125 	 -1.6721150000 	 -3.7475620000 
759.45 	 324.9597000 	 3.468150 	 -1.6746080000 	 -3.7495300000 
759.65 	 324.9597000 	 3.468200 	 -1.6736790000 	 -3.7489410000 
759.85 	 324.9630000 	 3.468225 	 -1.6727890000 	 -3.7480070000 
760.05 	 324.9677000 	 3.468250 	 -1.6755520000 	 -3.7504550000 
760.25 	 324.9709000 	 3.468275 	 -1.6717280000 	 -3.7472280000 
760.45 	 324.9741000 	 3.468300 	 -1.6754150000 	 -3.7503970000 
760.65 	 324.9820000 	 3.468325 	 -1.6725950000 	 -3.7479750000 
760.85 	 324.9868000 	 3.468325 	 -1.6738480000 	 -3.7488940000 
761.05 	 324.9868000 	 3.468350 	 -1.6743500000 	 -3.7494790000 
761.25 	 324.9868000 	 3.468350 	 -1.6722550000 	 -3.7472250000 
761.45 	 324.9900000 	 3.468350 	 -1.6756440000 	 -3.7504610000 
761.65 	 324.9900000 	 3.468350 	 -1.6719880000 	 -3.7473360000 
761.85 	 324.9884000 	 3.468350 	 -1.6750720000 	 -3.7500290000 
762.05 	 324.9868000 	 3.468350 	 -1.6733460000 	 -3.7484930000 
762.25 	 324.9900000 	 3.468350 	 -1.6734790000 	 -3.7484460000 
762.45 	 324.9900000 	 3.468350 	 -1.6750210000 	 -3.7500570000 
762.65 	 324.9947000 	 3.468350 	 -1.6720230000 	 -3.7473140000 
762.85 	 324.9947000 	 3.468350 	 -1.6757110000 	 -3.7505750000 
763.05 	 324.9979000 	 3.468350 	 -1.6723220000 	 -3.7478190000 
763.25 	 324.9947000 	 3.468350 	 -1.6744960000 	 -3.7494310000 
763.45 	 324.9947000 	 3.468350 	 -1.6741050000 	 -3.7494660000 
763.65 	 324.9884000 	 3.468350 	 -1.6728310000 	 -3.7479430000 
763.85 	 324.9868000 	 3.468350 	 -1.6754210000 	 -3.7504130000 
764.05 	 324.9852000 	 3.468375 	 -1.6719250000 	 -3.7473010000 
764.25 	 324.9820000 	 3.468400 	 -1.6755290000 	 -3.7505720000 
764.45 	 324.9788000 	 3.468425 	 -1.6726780000 	 -3.7481430000 
764.65 	 324.9741000 	 3.468400 	 -1.6743530000 	 -3.7493230000 
764.85 	 324.9709000 	 3.468425 	 -1.6742010000 	 -3.7495230000 
765.05 	 324.9677000 	 3.468450 	 -1.6726270000 	 -3.7477490000 
765.25 	 324.9677000 	 3.468500 	 -1.6756090000 	 -3.7506450000 
765.45 	 324.9677000 	 3.468525 	 -1.6721410000 	 -3.7474000000 
765.65 	 324.9630000 	 3.468550 	 -1.6753450000 	 -3.7503120000 
765.85 	 324.9630000 	 3.468575 	 -1.6728240000 	 -3.7481940000 
766.05 	 324.9677000 	 3.468600 	 -1.6742480000 	 -3.7492780000 
766.25 	 324.9693000 	 3.468650 	 -1.6743600000 	 -3.7496060000 
766.45 	 324.9709000 	 3.468675 	 -1.6726210000 	 -3.7478540000 
766.65 	 324.9709000 	 3.468675 	 -1.6757550000 	 -3.7505910000 
766.85 	 324.9741000 	 3.468725 	 -1.6720070000 	 -3.7473460000 
767.05 	 324.9741000 	 3.468725 	 -1.6753610000 	 -3.7502610000 
767.25 	 324.9741000 	 3.468750 	 -1.6731710000 	 -3.7483440000 
767.45 	 324.9741000 	 3.468775 	 -1.6735680000 	 -3.7486300000 
767.65 	 324.9788000 	 3.468775 	 -1.6747760000 	 -3.7499680000 
767.85 	 324.9804000 	 3.468825 	 -1.6721730000 	 -3.7474000000 
768.05 	 324.9804000 	 3.468800 	 -1.6756880000 	 -3.7509540000 
768.25 	 324.9820000 	 3.468825 	 -1.6722900000 	 -3.7477300000 
768.45 	 324.9884000 	 3.468850 	 -1.6749450000 	 -3.7498820000 
768.65 	 324.9900000 	 3.468850 	 -1.6738640000 	 -3.7494280000 
768.85 	 324.9963000 	 3.468850 	 -1.6730820000 	 -3.7482260000 
769.05 	 325.0027000 	 3.468850 	 -1.6754910000 	 -3.7504700000 
769.25 	 325.0027000 	 3.468850 	 -1.6722110000 	 -3.7474920000 
769.45 	 325.0059000 	 3.468850 	 -1.6758280000 	 -3.7507720000 
769.65 	 325.0042000 	 3.468850 	 -1.6724050000 	 -3.7478100000 
769.85 	 325.0059000 	 3.468850 	 -1.6748750000 	 -3.7498250000 
770.05 	 325.0027000 	 3.468850 	 -1.6738030000 	 -3.7492400000 
770.25 	 325.0011000 	 3.468850 	 -1.6732370000 	 -3.7485540000 
770.45 	 324.9979000 	 3.468850 	 -1.6753710000 	 -3.7504290000 
770.65 	 324.9947000 	 3.468850 	 -1.6720330000 	 -3.7473580000 
770.85 	 324.9900000 	 3.468850 	 -1.6756850000 	 -3.7506710000 
771.05 	 324.9868000 	 3.468850 	 -1.6727700000 	 -3.7482800000 
771.25 	 324.9868000 	 3.468850 	 -1.6743660000 	 -3.7494120000 
771.45 	 324.9868000 	 3.468850 	 -1.6744710000 	 -3.7496690000 
771.65 	 324.9868000 	 3.468850 	 -1.6726110000 	 -3.7478260000 
771.85 	 324.9868000 	 3.468875 	 -1.6758410000 	 -3.7506680000 
772.05 	 324.9820000 	 3.468900 	 -1.6721380000 	 -3.7475590000 
772.25 	 324.9836000 	 3.468925 	 -1.6753320000 	 -3.7500450000 
772.45 	 324.9820000 	 3.468900 	 -1.6737400000 	 -3.7489290000 
772.65 	 324.9788000 	 3.468925 	 -1.6734090000 	 -3.7482390000 
772.85 	 324.9788000 	 3.468925 	 -1.6758280000 	 -3.7506100000 
773.05 	 324.9741000 	 3.468950 	 -1.6723250000 	 -3.7473650000 
773.25 	 324.9772000 	 3.468975 	 -1.6760290000 	 -3.7507570000 
773.45 	 324.9741000 	 3.469025 	 -1.6725250000 	 -3.7479560000 
773.65 	 324.9725000 	 3.469025 	 -1.6749100000 	 -3.7497230000 
773.85 	 324.9709000 	 3.469025 	 -1.6742640000 	 -3.7495200000 
774.05 	 324.9677000 	 3.469050 	 -1.6730500000 	 -3.7480160000 
774.25 	 324.9709000 	 3.469075 	 -1.6758570000 	 -3.7507920000 
774.45 	 324.9709000 	 3.469125 	 -1.6722970000 	 -3.7474410000 
774.65 	 324.9741000 	 3.469125 	 -1.6758310000 	 -3.7506960000 
774.85 	 324.9788000 	 3.469150 	 -1.6730630000 	 -3.7484520000 
775.05 	 324.9820000 	 3.469175 	 -1.6746490000 	 -3.7495070000 
775.25 	 324.9820000 	 3.469175 	 -1.6746360000 	 -3.7502990000 
775.45 	 324.9788000 	 3.469175 	 -1.6728120000 	 -3.7482420000 
775.65 	 324.9788000 	 3.469200 	 -1.6760410000 	 -3.7513670000 
775.85 	 324.9788000 	 3.469225 	 -1.6723890000 	 -3.7479020000 
776.05 	 324.9788000 	 3.469225 	 -1.6757360000 	 -3.7504740000 
776.25 	 324.9788000 	 3.469250 	 -1.6732980000 	 -3.7487410000 
776.45 	 324.9820000 	 3.469275 	 -1.6742420000 	 -3.7491990000 
776.65 	 324.9820000 	 3.469300 	 -1.6749130000 	 -3.7500920000 
776.85 	 324.9820000 	 3.469325 	 -1.6726590000 	 -3.7479970000 
777.05 	 324.9820000 	 3.469300 	 -1.6760640000 	 -3.7509600000 
777.25 	 324.9836000 	 3.469300 	 -1.6723700000 	 -3.7477780000 
777.45 	 324.9868000 	 3.469325 	 -1.6756150000 	 -3.7504770000 
777.65 	 324.9868000 	 3.469350 	 -1.6734760000 	 -3.7487250000 
777.85 	 324.9868000 	 3.469375 	 -1.6739780000 	 -3.7490560000 
778.05 	 324.9868000 	 3.469350 	 -1.6754660000 	 -3.7505850000 
778.25 	 324.9868000 	 3.469350 	 -1.6725600000 	 -3.7476160000 
778.45 	 324.9868000 	 3.469375 	 -1.6760980000 	 -3.7511220000 
778.65 	 324.9820000 	 3.469375 	 -1.6726340000 	 -3.7480420000 
778.85 	 324.9788000 	 3.469400 	 -1.6752850000 	 -3.7502800000 
779.05 	 324.9788000 	 3.469400 	 -1.6742320000 	 -3.7494850000 
779.25 	 324.9741000 	 3.469425 	 -1.6739750000 	 -3.7489890000 
779.45 	 324.9772000 	 3.469450 	 -1.6757900000 	 -3.7507660000 
779.65 	 324.9788000 	 3.469475 	 -1.6726020000 	 -3.7478640000 
779.85 	 324.9788000 	 3.469500 	 -1.6762070000 	 -3.7511510000 
780.05 	 324.9741000 	 3.469525 	 -1.6730530000 	 -3.7484580000 
780.25 	 324.9725000 	 3.469525 	 -1.6750910000 	 -3.7500570000 
780.45 	 324.9693000 	 3.469550 	 -1.6747190000 	 -3.7498570000 
780.65 	 324.9677000 	 3.469575 	 -1.6732920000 	 -3.7485410000 
780.85 	 324.9597000 	 3.469600 	 -1.6761180000 	 -3.7511730000 
781.05 	 324.9630000 	 3.469650 	 -1.6725440000 	 -3.7476280000 
781.25 	 324.9630000 	 3.469675 	 -1.6760790000 	 -3.7509000000 
781.45 	 324.9630000 	 3.469700 	 -1.6732950000 	 -3.7484740000 
781.65 	 324.9597000 	 3.469725 	 -1.6748300000 	 -3.7497110000 
781.85 	 324.9597000 	 3.469750 	 -1.6748520000 	 -3.7498470000 
782.05 	 324.9550000 	 3.469775 	 -1.6733650000 	 -3.7482480000 
782.25 	 324.9518000 	 3.469825 	 -1.6761140000 	 -3.7511000000 
782.45 	 324.9518000 	 3.469875 	 -1.6726720000 	 -3.7477650000 
782.65 	 324.9518000 	 3.469900 	 -1.6759110000 	 -3.7508300000 
782.85 	 324.9518000 	 3.469950 	 -1.6732790000 	 -3.7486200000 
783.05 	 324.9518000 	 3.469975 	 -1.6745410000 	 -3.7496690000 
783.25 	 324.9550000 	 3.470025 	 -1.6748140000 	 -3.7501620000 
783.45 	 324.9518000 	 3.470075 	 -1.6731610000 	 -3.7483790000 
783.65 	 324.9518000 	 3.470100 	 -1.6761530000 	 -3.7511000000 
783.85 	 324.9470000 	 3.470150 	 -1.6724750000 	 -3.7478760000 
784.05 	 324.9470000 	 3.470200 	 -1.6761300000 	 -3.7509060000 
784.25 	 324.9518000 	 3.470250 	 -1.6731990000 	 -3.7483790000 
784.45 	 324.9534000 	 3.470275 	 -1.6748620000 	 -3.7498410000 
784.65 	 324.9613000 	 3.470325 	 -1.6746650000 	 -3.7499430000 
784.85 	 324.9677000 	 3.470350 	 -1.6733260000 	 -3.7482550000 
785.05 	 324.9772000 	 3.470375 	 -1.6760600000 	 -3.7511220000 
785.25 	 324.9788000 	 3.470425 	 -1.6723700000 	 -3.7478000000 
785.45 	 324.9820000 	 3.470400 	 -1.6760130000 	 -3.7509630000 
785.65 	 324.9820000 	 3.470425 	 -1.6736410000 	 -3.7491670000 
785.85 	 324.9820000 	 3.470450 	 -1.6746460000 	 -3.7497970000 
786.05 	 324.9788000 	 3.470475 	 -1.6753480000 	 -3.7508230000 
786.25 	 324.9788000 	 3.470475 	 -1.6731550000 	 -3.7490750000 
786.45 	 324.9756000 	 3.470475 	 -1.6766830000 	 -3.7524480000 
786.65 	 324.9741000 	 3.470500 	 -1.6731230000 	 -3.7494820000 
786.85 	 324.9741000 	 3.470525 	 -1.6760920000 	 -3.7518150000 
787.05 	 324.9725000 	 3.470550 	 -1.6745920000 	 -3.7506170000 
787.25 	 324.9709000 	 3.470575 	 -1.6743470000 	 -3.7501050000 
787.45 	 324.9677000 	 3.470575 	 -1.6761680000 	 -3.7520950000 
787.65 	 324.9630000 	 3.470625 	 -1.6729510000 	 -3.7491610000 
787.85 	 324.9597000 	 3.470650 	 -1.6767980000 	 -3.7524800000 
788.05 	 324.9597000 	 3.470675 	 -1.6734310000 	 -3.7497040000 
788.25 	 324.9582000 	 3.470725 	 -1.6753550000 	 -3.7512940000 
788.45 	 324.9582000 	 3.470750 	 -1.6750050000 	 -3.7511480000 
788.65 	 324.9597000 	 3.470775 	 -1.6738380000 	 -3.7500290000 
788.85 	 324.9597000 	 3.470800 	 -1.6763910000 	 -3.7523300000 
789.05 	 324.9630000 	 3.470850 	 -1.6729420000 	 -3.7490650000 
789.25 	 324.9597000 	 3.470875 	 -1.6763880000 	 -3.7523810000 
789.45 	 324.9613000 	 3.470900 	 -1.6736860000 	 -3.7499590000 
789.65 	 324.9597000 	 3.470925 	 -1.6753010000 	 -3.7511890000 
789.85 	 324.9597000 	 3.470975 	 -1.6752590000 	 -3.7515040000 
790.05 	 324.9597000 	 3.471000 	 -1.6734190000 	 -3.7496660000 
790.25 	 324.9677000 	 3.471025 	 -1.6765180000 	 -3.7526200000 
790.45 	 324.9709000 	 3.471050 	 -1.6728970000 	 -3.7491640000 
790.65 	 324.9741000 	 3.471075 	 -1.6761780000 	 -3.7521900000 
790.85 	 324.9820000 	 3.471100 	 -1.6738730000 	 -3.7503050000 
791.05 	 324.9820000 	 3.471125 	 -1.6747570000 	 -3.7509540000 
791.25 	 324.9868000 	 3.471100 	 -1.6757810000 	 -3.7527020000 
791.45 	 324.9868000 	 3.471125 	 -1.6735300000 	 -3.7504130000 
791.65 	 324.9900000 	 3.471150 	 -1.6766580000 	 -3.7533470000 
791.85 	 324.9900000 	 3.471175 	 -1.6732760000 	 -3.7501050000 
792.05 	 324.9915000 	 3.471150 	 -1.6763430000 	 -3.7529630000 
792.25 	 324.9947000 	 3.471150 	 -1.6744610000 	 -3.7515420000 
792.45 	 324.9947000 	 3.471150 	 -1.6748650000 	 -3.7517100000 
792.65 	 324.9900000 	 3.471150 	 -1.6759840000 	 -3.7528450000 
792.85 	 324.9868000 	 3.471150 	 -1.6734190000 	 -3.7505370000 
793.05 	 324.9836000 	 3.471150 	 -1.6768390000 	 -3.7535510000 
793.25 	 324.9788000 	 3.471150 	 -1.6734090000 	 -3.7505750000 
793.45 	 324.9788000 	 3.471150 	 -1.6758980000 	 -3.7524570000 
793.65 	 324.9788000 	 3.471175 	 -1.6746810000 	 -3.7521170000 
793.85 	 324.9788000 	 3.471200 	 -1.6746110000 	 -3.7513640000 
794.05 	 324.9788000 	 3.471225 	 -1.6764480000 	 -3.7532580000 
794.25 	 324.9788000 	 3.471250 	 -1.6733770000 	 -3.7503620000 
794.45 	 324.9788000 	 3.471275 	 -1.6769250000 	 -3.7536750000 
794.65 	 324.9788000 	 3.471275 	 -1.6735710000 	 -3.7507790000 
794.85 	 324.9741000 	 3.471300 	 -1.6759740000 	 -3.7526260000 
795.05 	 324.9741000 	 3.471325 	 -1.6753450000 	 -3.7522380000 
795.25 	 324.9741000 	 3.471350 	 -1.6741430000 	 -3.7510620000 
795.45 	 324.9741000 	 3.471375 	 -1.6765530000 	 -3.7534940000 
795.65 	 324.9788000 	 3.471375 	 -1.6732470000 	 -3.7501970000 
795.85 	 324.9820000 	 3.471400 	 -1.6767720000 	 -3.7535480000 
796.05 	 324.9820000 	 3.471425 	 -1.6739050000 	 -3.7509760000 
796.25 	 324.9868000 	 3.471425 	 -1.6756030000 	 -3.7522280000 
796.45 	 324.9884000 	 3.471475 	 -1.6760570000 	 -3.7527240000 
796.65 	 324.9868000 	 3.471450 	 -1.6738920000 	 -3.7507660000 
796.85 	 324.9868000 	 3.471450 	 -1.6771190000 	 -3.7538720000 
797.05 	 324.9868000 	 3.471450 	 -1.6733610000 	 -3.7506170000 
797.25 	 324.9820000 	 3.471475 	 -1.6768680000 	 -3.7534900000 
797.45 	 324.9820000 	 3.471500 	 -1.6744870000 	 -3.7514080000 
797.65 	 324.9820000 	 3.471525 	 -1.6754120000 	 -3.7520470000 
797.85 	 324.9868000 	 3.471500 	 -1.6763020000 	 -3.7533220000 
798.05 	 324.9868000 	 3.471500 	 -1.6738160000 	 -3.7510360000 
798.25 	 324.9868000 	 3.471525 	 -1.6772020000 	 -3.7542370000 
798.45 	 324.9868000 	 3.471550 	 -1.6737210000 	 -3.7509700000 
798.65 	 324.9836000 	 3.471575 	 -1.6762290000 	 -3.7532010000 
798.85 	 324.9820000 	 3.471550 	 -1.6751380000 	 -3.7522860000 
799.05 	 324.9852000 	 3.471550 	 -1.6748680000 	 -3.7517100000 
799.25 	 324.9852000 	 3.471575 	 -1.6769790000 	 -3.7539610000 
799.45 	 324.9868000 	 3.471600 	 -1.6736440000 	 -3.7510270000 
799.65 	 324.9868000 	 3.471625 	 -1.6772560000 	 -3.7542530000 
799.85 	 324.9868000 	 3.471600 	 -1.6741690000 	 -3.7513890000 
800.05 	 324.9868000 	 3.471600 	 -1.6761530000 	 -3.7532360000 
800.25 	 324.9820000 	 3.471625 	 -1.6755800000 	 -3.7529250000 
800.45 	 324.9820000 	 3.471650 	 -1.6744580000 	 -3.7515480000 
800.65 	 324.9788000 	 3.471675 	 -1.6771320000 	 -3.7542220000 
800.85 	 324.9788000 	 3.471650 	 -1.6737940000 	 -3.7512140000 
801.05 	 324.9741000 	 3.471675 	 -1.6775800000 	 -3.7547780000 
801.25 	 324.9741000 	 3.471700 	 -1.6744260000 	 -3.7523460000 
801.45 	 324.9741000 	 3.471725 	 -1.6761140000 	 -3.7536240000 
801.65 	 324.9677000 	 3.471750 	 -1.6762130000 	 -3.7537770000 
801.85 	 324.9677000 	 3.471775 	 -1.6746490000 	 -3.7521970000 
802.05 	 324.9630000 	 3.471800 	 -1.6774780000 	 -3.7548450000 
802.25 	 324.9677000 	 3.471825 	 -1.6738000000 	 -3.7517010000 
802.45 	 324.9677000 	 3.471850 	 -1.6774620000 	 -3.7548920000 
802.65 	 324.9741000 	 3.471900 	 -1.6746810000 	 -3.7528510000 
802.85 	 324.9788000 	 3.471925 	 -1.6757360000 	 -3.7532550000 
803.05 	 324.9820000 	 3.471925 	 -1.6766680000 	 -3.7544600000 
803.25 	 324.9868000 	 3.471925 	 -1.6743280000 	 -3.7522130000 
803.45 	 324.9868000 	 3.471950 	 -1.6775800000 	 -3.7553150000 
803.65 	 324.9900000 	 3.471950 	 -1.6739850000 	 -3.7521840000 
803.85 	 324.9884000 	 3.471950 	 -1.6772560000 	 -3.7552740000 
804.05 	 324.9884000 	 3.471950 	 -1.6751830000 	 -3.7535920000 
804.25 	 324.9868000 	 3.471950 	 -1.6757970000 	 -3.7537770000 
804.45 	 324.9868000 	 3.471950 	 -1.6767060000 	 -3.7549970000 
804.65 	 324.9900000 	 3.471975 	 -1.6743760000 	 -3.7527050000 
804.85 	 324.9900000 	 3.471975 	 -1.6778310000 	 -3.7558270000 
805.05 	 324.9900000 	 3.472000 	 -1.6742740000 	 -3.7526230000 
805.25 	 324.9900000 	 3.472000 	 -1.6772240000 	 -3.7550580000 
805.45 	 324.9947000 	 3.472000 	 -1.6758090000 	 -3.7542090000 
805.65 	 324.9947000 	 3.472000 	 -1.6753290000 	 -3.7534550000 
805.85 	 324.9947000 	 3.472000 	 -1.6773670000 	 -3.7556300000 
806.05 	 324.9963000 	 3.472000 	 -1.6743150000 	 -3.7525880000 
806.25 	 324.9979000 	 3.472000 	 -1.6778530000 	 -3.7559760000 
806.45 	 325.0027000 	 3.472000 	 -1.6745630000 	 -3.7531280000 
806.65 	 325.0042000 	 3.472000 	 -1.6764740000 	 -3.7547590000 
806.85 	 325.0027000 	 3.472000 	 -1.6762540000 	 -3.7546890000 
807.05 	 325.0059000 	 3.472000 	 -1.6749860000 	 -3.7533980000 
807.25 	 325.0027000 	 3.472000 	 -1.6775040000 	 -3.7556460000 
807.45 	 325.0027000 	 3.472000 	 -1.6741720000 	 -3.7526320000 
807.65 	 324.9979000 	 3.472000 	 -1.6779200000 	 -3.7559350000 
807.85 	 324.9979000 	 3.472000 	 -1.6746970000 	 -3.7531790000 
808.05 	 324.9947000 	 3.472000 	 -1.6768230000 	 -3.7549370000 
808.25 	 324.9900000 	 3.472000 	 -1.6760670000 	 -3.7542820000 
808.45 	 324.9868000 	 3.472000 	 -1.6753420000 	 -3.7536020000 
808.65 	 324.9820000 	 3.472000 	 -1.6775420000 	 -3.7557350000 
808.85 	 324.9788000 	 3.472000 	 -1.6742930000 	 -3.7528100000 
809.05 	 324.9788000 	 3.472000 	 -1.6778630000 	 -3.7558720000 
809.25 	 324.9788000 	 3.472025 	 -1.6745690000 	 -3.7529750000 
809.45 	 324.9788000 	 3.472050 	 -1.6771190000 	 -3.7550130000 
809.65 	 324.9788000 	 3.472075 	 -1.6758920000 	 -3.7541170000 
809.85 	 324.9772000 	 3.472100 	 -1.6754370000 	 -3.7536140000 
810.05 	 324.9741000 	 3.472125 	 -1.6775290000 	 -3.7556050000 
810.25 	 324.9741000 	 3.472125 	 -1.6744100000 	 -3.7527910000 
810.45 	 324.9741000 	 3.472150 	 -1.6779610000 	 -3.7559960000 
810.65 	 324.9725000 	 3.472175 	 -1.6747980000 	 -3.7531340000 
810.85 	 324.9725000 	 3.472200 	 -1.6769660000 	 -3.7550290000 
811.05 	 324.9709000 	 3.472225 	 -1.6763780000 	 -3.7545010000 
811.25 	 324.9788000 	 3.472225 	 -1.6754500000 	 -3.7532230000 
811.45 	 324.9788000 	 3.472250 	 -1.6778980000 	 -3.7556620000 
811.65 	 324.9788000 	 3.472275 	 -1.6744680000 	 -3.7525620000 
811.85 	 324.9788000 	 3.472300 	 -1.6780890000 	 -3.7556080000 
812.05 	 324.9820000 	 3.472325 	 -1.6751670000 	 -3.7532330000 
812.25 	 324.9820000 	 3.472325 	 -1.6767470000 	 -3.7542120000 
812.45 	 324.9820000 	 3.472325 	 -1.6771860000 	 -3.7550290000 
812.65 	 324.9820000 	 3.472350 	 -1.6749570000 	 -3.7526320000 
812.85 	 324.9820000 	 3.472350 	 -1.6784570000 	 -3.7558140000 
813.05 	 324.9820000 	 3.472350 	 -1.6747030000 	 -3.7525910000 
813.25 	 324.9804000 	 3.472350 	 -1.6778500000 	 -3.7549400000 
813.45 	 324.9772000 	 3.472375 	 -1.6764480000 	 -3.7540980000 
813.65 	 324.9741000 	 3.472400 	 -1.6757070000 	 -3.7533570000 
813.85 	 324.9772000 	 3.472425 	 -1.6782320000 	 -3.7555980000 
814.05 	 324.9788000 	 3.472450 	 -1.6747670000 	 -3.7525210000 
814.25 	 324.9788000 	 3.472475 	 -1.6784670000 	 -3.7558560000 
814.45 	 324.9820000 	 3.472475 	 -1.6754470000 	 -3.7532070000 
814.65 	 324.9868000 	 3.472500 	 -1.6771350000 	 -3.7544700000 
814.85 	 324.9900000 	 3.472500 	 -1.6772080000 	 -3.7548190000 
815.05 	 324.9947000 	 3.472500 	 -1.6757040000 	 -3.7530800000 
815.25 	 324.9947000 	 3.472500 	 -1.6788200000 	 -3.7559220000 
815.45 	 324.9979000 	 3.472500 	 -1.6747280000 	 -3.7525810000 
815.65 	 324.9947000 	 3.472500 	 -1.6782860000 	 -3.7555470000 
815.85 	 324.9947000 	 3.472500 	 -1.6759460000 	 -3.7535640000 
816.05 	 324.9947000 	 3.472500 	 -1.6764580000 	 -3.7538720000 
816.25 	 324.9963000 	 3.472500 	 -1.6777390000 	 -3.7554450000 
816.45 	 324.9979000 	 3.472500 	 -1.6751420000 	 -3.7529020000 
816.65 	 324.9947000 	 3.472500 	 -1.6786700000 	 -3.7559600000 
816.85 	 324.9979000 	 3.472500 	 -1.6750020000 	 -3.7528290000 
817.05 	 324.9947000 	 3.472500 	 -1.6778790000 	 -3.7551310000 
817.25 	 324.9900000 	 3.472500 	 -1.6763750000 	 -3.7541610000 
817.45 	 324.9868000 	 3.472500 	 -1.6759400000 	 -3.7533980000 
817.65 	 324.9788000 	 3.472500 	 -1.6780570000 	 -3.7556650000 
817.85 	 324.9741000 	 3.472525 	 -1.6748940000 	 -3.7525590000 
818.05 	 324.9709000 	 3.472525 	 -1.6785340000 	 -3.7558840000 
818.25 	 324.9677000 	 3.472575 	 -1.6751160000 	 -3.7528770000 
818.45 	 324.9677000 	 3.472600 	 -1.6777040000 	 -3.7551090000 
818.65 	 324.9677000 	 3.472625 	 -1.6766260000 	 -3.7544120000 
818.85 	 324.9677000 	 3.472650 	 -1.6758470000 	 -3.7533790000 
819.05 	 324.9630000 	 3.472675 	 -1.6782380000 	 -3.7556170000 
819.25 	 324.9630000 	 3.472725 	 -1.6747670000 	 -3.7524450000 
819.45 	 324.9677000 	 3.472750 	 -1.6785680000 	 -3.7558140000 
819.65 	 324.9677000 	 3.472775 	 -1.6754440000 	 -3.7530830000 
819.85 	 324.9709000 	 3.472800 	 -1.6769790000 	 -3.7542920000 
820.05 	 324.9741000 	 3.472825 	 -1.6772140000 	 -3.7549660000 
820.25 	 324.9804000 	 3.472850 	 -1.6753100000 	 -3.7528040000 
820.45 	 324.9820000 	 3.472875 	 -1.6783560000 	 -3.7559540000 
820.65 	 324.9884000 	 3.472850 	 -1.6750050000 	 -3.7528670000 
820.85 	 324.9900000 	 3.472850 	 -1.6780120000 	 -3.7553570000 
821.05 	 324.9947000 	 3.472850 	 -1.6765440000 	 -3.7540120000 
821.25 	 324.9947000 	 3.472850 	 -1.6762450000 	 -3.7537510000 
821.45 	 324.9979000 	 3.472850 	 -1.6779610000 	 -3.7554300000 
821.65 	 325.0027000 	 3.472850 	 -1.6752310000 	 -3.7527400000 
821.85 	 325.0042000 	 3.472850 	 -1.6787970000 	 -3.7559000000 
822.05 	 325.0059000 	 3.472850 	 -1.6752280000 	 -3.7528360000 
822.25 	 325.0059000 	 3.472850 	 -1.6779800000 	 -3.7553280000 
822.45 	 325.0059000 	 3.472850 	 -1.6765660000 	 -3.7541800000 
822.65 	 324.9979000 	 3.472850 	 -1.6762960000 	 -3.7538340000 
822.85 	 324.9947000 	 3.472850 	 -1.6783870000 	 -3.7556080000 
823.05 	 324.9947000 	 3.472850 	 -1.6749950000 	 -3.7525620000 
823.25 	 324.9947000 	 3.472850 	 -1.6786890000 	 -3.7560270000 
823.45 	 324.9947000 	 3.472850 	 -1.6755330000 	 -3.7531030000 
823.65 	 324.9947000 	 3.472850 	 -1.6775230000 	 -3.7545270000 
823.85 	 324.9900000 	 3.472850 	 -1.6773670000 	 -3.7548700000 
824.05 	 324.9900000 	 3.472850 	 -1.6758000000 	 -3.7532360000 
824.25 	 324.9868000 	 3.472850 	 -1.6785650000 	 -3.7558240000 
824.45 	 324.9900000 	 3.472875 	 -1.6752530000 	 -3.7528420000 
824.65 	 324.9900000 	 3.472900 	 -1.6783170000 	 -3.7554810000 
824.85 	 324.9900000 	 3.472925 	 -1.6762100000 	 -3.7538720000 
825.05 	 324.9979000 	 3.472900 	 -1.6765050000 	 -3.7539230000 
825.25 	 324.9979000 	 3.472900 	 -1.6780570000 	 -3.7554550000 
825.45 	 325.0027000 	 3.472900 	 -1.6751890000 	 -3.7526990000 
825.65 	 325.0042000 	 3.472900 	 -1.6788160000 	 -3.7560530000 
825.85 	 325.0059000 	 3.472900 	 -1.6750560000 	 -3.7528800000 
826.05 	 325.0059000 	 3.472900 	 -1.6779960000 	 -3.7552550000 
826.25 	 325.0027000 	 3.472900 	 -1.6765280000 	 -3.7542090000 
826.45 	 324.9979000 	 3.472900 	 -1.6761970000 	 -3.7536530000 
826.65 	 324.9947000 	 3.472900 	 -1.6783560000 	 -3.7556050000 
826.85 	 324.9900000 	 3.472900 	 -1.6749290000 	 -3.7526890000 
827.05 	 324.9820000 	 3.472900 	 -1.6786730000 	 -3.7558720000 
827.25 	 324.9788000 	 3.472900 	 -1.6753480000 	 -3.7532200000 
827.45 	 324.9741000 	 3.472900 	 -1.6774650000 	 -3.7549620000 
827.65 	 324.9741000 	 3.472925 	 -1.6769660000 	 -3.7545240000 
827.85 	 324.9677000 	 3.472950 	 -1.6759460000 	 -3.7532520000 
828.05 	 324.9630000 	 3.472975 	 -1.6785840000 	 -3.7559350000 
828.25 	 324.9597000 	 3.473000 	 -1.6750750000 	 -3.7526160000 
828.45 	 324.9550000 	 3.473025 	 -1.6787120000 	 -3.7558080000 
828.65 	 324.9550000 	 3.473075 	 -1.6758190000 	 -3.7534550000 
828.85 	 324.9550000 	 3.473125 	 -1.6774180000 	 -3.7545490000 
829.05 	 324.9566000 	 3.473150 	 -1.6773890000 	 -3.7549560000 
829.25 	 324.9597000 	 3.473200 	 -1.6755740000 	 -3.7531440000 
829.45 	 324.9630000 	 3.473225 	 -1.6785370000 	 -3.7558720000 
829.65 	 324.9709000 	 3.473250 	 -1.6750240000 	 -3.7528900000 
829.85 	 324.9756000 	 3.473275 	 -1.6785400000 	 -3.7557510000 
830.05 	 324.9804000 	 3.473300 	 -1.6759900000 	 -3.7536370000 
830.25 	 324.9868000 	 3.473325 	 -1.6770430000 	 -3.7542920000 
830.45 	 324.9900000 	 3.473300 	 -1.6777200000 	 -3.7553600000 
830.65 	 324.9900000 	 3.473300 	 -1.6754250000 	 -3.7531220000 
830.85 	 324.9947000 	 3.473300 	 -1.6787910000 	 -3.7562630000 
831.05 	 324.9947000 	 3.473300 	 -1.6751350000 	 -3.7529310000 
831.25 	 325.0011000 	 3.473300 	 -1.6782950000 	 -3.7555150000 
831.45 	 325.0027000 	 3.473300 	 -1.6763780000 	 -3.7539990000 
831.65 	 325.0059000 	 3.473300 	 -1.6767180000 	 -3.7541130000 
831.85 	 325.0106000 	 3.473300 	 -1.6781490000 	 -3.7556080000 
832.05 	 325.0138000 	 3.473300 	 -1.6752560000 	 -3.7528990000 
832.25 	 325.0138000 	 3.473300 	 -1.6790550000 	 -3.7561830000 
832.45 	 325.0106000 	 3.473300 	 -1.6756950000 	 -3.7534110000 
832.65 	 325.0106000 	 3.473300 	 -1.6777130000 	 -3.7549810000 
832.85 	 325.0059000 	 3.473300 	 -1.6772110000 	 -3.7547110000 
833.05 	 325.0042000 	 3.473300 	 -1.6759080000 	 -3.7533540000 
833.25 	 325.0027000 	 3.473300 	 -1.6786770000 	 -3.7559190000 
833.45 	 325.0027000 	 3.473300 	 -1.6752020000 	 -3.7528130000 
833.65 	 324.9979000 	 3.473300 	 -1.6788990000 	 -3.7561190000 
833.85 	 324.9979000 	 3.473300 	 -1.6758310000 	 -3.7535670000 
834.05 	 324.9947000 	 3.473300 	 -1.6774500000 	 -3.7547270000 
834.25 	 324.9947000 	 3.473300 	 -1.6777580000 	 -3.7552130000 
834.45 	 324.9947000 	 3.473300 	 -1.6756440000 	 -3.7531760000 
834.65 	 324.9947000 	 3.473300 	 -1.6788930000 	 -3.7562500000 
834.85 	 324.9947000 	 3.473300 	 -1.6752940000 	 -3.7529910000 
835.05 	 324.9900000 	 3.473300 	 -1.6784700000 	 -3.7558780000 
835.25 	 324.9900000 	 3.473300 	 -1.6757930000 	 -3.7538050000 
835.45 	 324.9836000 	 3.473300 	 -1.6770680000 	 -3.7544160000 
835.65 	 324.9820000 	 3.473300 	 -1.6780190000 	 -3.7554580000 
835.85 	 324.9788000 	 3.473300 	 -1.6755550000 	 -3.7529470000 
836.05 	 324.9756000 	 3.473300 	 -1.6788550000 	 -3.7562470000 
836.25 	 324.9741000 	 3.473325 	 -1.6754850000 	 -3.7531470000 
836.45 	 324.9709000 	 3.473350 	 -1.6783330000 	 -3.7556300000 
836.65 	 324.9709000 	 3.473375 	 -1.6767630000 	 -3.7543770000 
836.85 	 324.9709000 	 3.473400 	 -1.6765940000 	 -3.7539930000 
837.05 	 324.9709000 	 3.473425 	 -1.6784030000 	 -3.7556810000 
837.25 	 324.9709000 	 3.473425 	 -1.6753480000 	 -3.7528510000 
837.45 	 324.9709000 	 3.473450 	 -1.6789310000 	 -3.7562180000 
837.65 	 324.9709000 	 3.473475 	 -1.6755450000 	 -3.7533280000 
837.85 	 324.9677000 	 3.473500 	 -1.6778760000 	 -3.7550040000 
838.05 	 324.9630000 	 3.473525 	 -1.6773510000 	 -3.7549970000 
838.25 	 324.9645000 	 3.473550 	 -1.6758410000 	 -3.7536180000 
838.45 	 324.9677000 	 3.473600 	 -1.6787880000 	 -3.7562630000 
838.65 	 324.9677000 	 3.473625 	 -1.6751290000 	 -3.7528740000 
838.85 	 324.9709000 	 3.473650 	 -1.6785460000 	 -3.7561070000 
839.05 	 324.9741000 	 3.473675 	 -1.6758280000 	 -3.7534710000 
839.25 	 324.9788000 	 3.473675 	 -1.6776370000 	 -3.7547910000 
839.45 	 324.9804000 	 3.473700 	 -1.6776560000 	 -3.7551210000 
839.65 	 324.9820000 	 3.473725 	 -1.6757840000 	 -3.7530330000 
839.85 	 324.9868000 	 3.473725 	 -1.6792230000 	 -3.7564850000 
840.05 	 324.9868000 	 3.473750 	 -1.6754600000 	 -3.7534110000 
840.25 	 324.9900000 	 3.473775 	 -1.6786990000 	 -3.7559600000 
840.45 	 324.9900000 	 3.473750 	 -1.6769760000 	 -3.7544220000 
840.65 	 324.9900000 	 3.473750 	 -1.6771890000 	 -3.7545080000 
840.85 	 324.9947000 	 3.473750 	 -1.6785300000 	 -3.7557540000 
841.05 	 324.9947000 	 3.473750 	 -1.6757930000 	 -3.7534110000 
841.25 	 324.9979000 	 3.473750 	 -1.6793920000 	 -3.7564660000 
841.45 	 325.0027000 	 3.473750 	 -1.6758310000 	 -3.7535600000 
841.65 	 325.0027000 	 3.473750 	 -1.6786040000 	 -3.7557440000 
841.85 	 325.0027000 	 3.473750 	 -1.6771670000 	 -3.7547080000 
842.05 	 325.0027000 	 3.473750 	 -1.6768960000 	 -3.7541420000 
842.25 	 324.9979000 	 3.473750 	 -1.6790930000 	 -3.7563040000 
842.45 	 324.9900000 	 3.473750 	 -1.6756730000 	 -3.7532330000 
842.65 	 324.9900000 	 3.473750 	 -1.6793540000 	 -3.7565170000 
842.85 	 324.9900000 	 3.473750 	 -1.6760670000 	 -3.7536910000 
843.05 	 324.9900000 	 3.473750 	 -1.6783520000 	 -3.7554740000 
843.25 	 324.9947000 	 3.473750 	 -1.6777070000 	 -3.7551590000 
843.45 	 324.9947000 	 3.473750 	 -1.6766230000 	 -3.7540150000 
843.65 	 324.9979000 	 3.473750 	 -1.6792330000 	 -3.7563200000 
843.85 	 324.9979000 	 3.473750 	 -1.6756030000 	 -3.7532040000 
844.05 	 324.9979000 	 3.473750 	 -1.6791090000 	 -3.7563640000 
844.25 	 324.9979000 	 3.473750 	 -1.6761720000 	 -3.7538720000 
844.45 	 324.9947000 	 3.473750 	 -1.6779550000 	 -3.7553690000 
844.65 	 324.9900000 	 3.473750 	 -1.6778760000 	 -3.7553530000 
844.85 	 324.9820000 	 3.473750 	 -1.6762070000 	 -3.7536400000 
845.05 	 324.9772000 	 3.473750 	 -1.6791880000 	 -3.7563550000 
845.25 	 324.9709000 	 3.473775 	 -1.6756440000 	 -3.7531660000 
845.45 	 324.9677000 	 3.473800 	 -1.6790260000 	 -3.7559600000 
845.65 	 324.9630000 	 3.473825 	 -1.6768550000 	 -3.7543420000 
845.85 	 324.9630000 	 3.473850 	 -1.6772940000 	 -3.7544000000 
846.05 	 324.9630000 	 3.473900 	 -1.6785560000 	 -3.7558720000 
846.25 	 324.9630000 	 3.473925 	 -1.6757110000 	 -3.7531660000 
846.45 	 324.9677000 	 3.473950 	 -1.6794740000 	 -3.7564500000 
846.65 	 324.9677000 	 3.473975 	 -1.6760410000 	 -3.7534240000 
846.85 	 324.9709000 	 3.474000 	 -1.6783590000 	 -3.7553600000 
847.05 	 324.9709000 	 3.474025 	 -1.6775960000 	 -3.7547870000 
847.25 	 324.9741000 	 3.474075 	 -1.6766390000 	 -3.7537290000 
847.45 	 324.9741000 	 3.474075 	 -1.6788070000 	 -3.7561100000 
847.65 	 324.9804000 	 3.474075 	 -1.6756820000 	 -3.7528740000 
847.85 	 324.9868000 	 3.474125 	 -1.6794460000 	 -3.7561130000 
848.05 	 324.9900000 	 3.474100 	 -1.6761750000 	 -3.7536300000 
848.25 	 324.9947000 	 3.474100 	 -1.6782440000 	 -3.7556970000 
848.45 	 324.9947000 	 3.474100 	 -1.6783590000 	 -3.7559350000 
848.65 	 324.9947000 	 3.474100 	 -1.6765720000 	 -3.7540820000 
848.85 	 324.9947000 	 3.474100 	 -1.6796460000 	 -3.7570450000 
849.05 	 324.9900000 	 3.474100 	 -1.6759900000 	 -3.7539130000 
849.25 	 324.9947000 	 3.474100 	 -1.6790420000 	 -3.7563010000 
849.45 	 324.9947000 	 3.474100 	 -1.6775230000 	 -3.7552130000 
849.65 	 324.9947000 	 3.474100 	 -1.6774020000 	 -3.7548510000 
849.85 	 324.9947000 	 3.474100 	 -1.6791570000 	 -3.7566920000 
850.05 	 324.9900000 	 3.474100 	 -1.6760220000 	 -3.7537320000 
850.25 	 324.9900000 	 3.474100 	 -1.6796110000 	 -3.7570540000 
850.45 	 324.9900000 	 3.474100 	 -1.6766420000 	 -3.7543230000 
850.65 	 324.9868000 	 3.474100 	 -1.6785840000 	 -3.7558360000 
850.85 	 324.9820000 	 3.474125 	 -1.6780410000 	 -3.7558110000 
851.05 	 324.9820000 	 3.474150 	 -1.6768070000 	 -3.7543520000 
851.25 	 324.9788000 	 3.474175 	 -1.6795640000 	 -3.7569050000 
851.45 	 324.9788000 	 3.474175 	 -1.6761910000 	 -3.7538080000 
851.65 	 324.9788000 	 3.474175 	 -1.6795320000 	 -3.7566120000 
851.85 	 324.9804000 	 3.474200 	 -1.6773950000 	 -3.7549660000 
852.05 	 324.9788000 	 3.474225 	 -1.6778250000 	 -3.7550800000 
852.25 	 324.9788000 	 3.474250 	 -1.6792070000 	 -3.7563830000 
852.45 	 324.9741000 	 3.474275 	 -1.6764480000 	 -3.7538430000 
852.65 	 324.9741000 	 3.474275 	 -1.6798690000 	 -3.7570030000 
852.85 	 324.9741000 	 3.474300 	 -1.6763560000 	 -3.7539070000 
853.05 	 324.9741000 	 3.474325 	 -1.6792620000 	 -3.7562690000 
853.25 	 324.9772000 	 3.474350 	 -1.6778600000 	 -3.7552610000 
853.45 	 324.9788000 	 3.474375 	 -1.6775640000 	 -3.7546670000 
853.65 	 324.9820000 	 3.474375 	 -1.6794300000 	 -3.7565800000 
853.85 	 324.9836000 	 3.474400 	 -1.6762070000 	 -3.7537000000 
854.05 	 324.9868000 	 3.474400 	 -1.6798850000 	 -3.7568280000 
854.25 	 324.9900000 	 3.474400 	 -1.6769920000 	 -3.7541330000 
854.45 	 324.9947000 	 3.474400 	 -1.6789630000 	 -3.7554490000 
854.65 	 324.9979000 	 3.474400 	 -1.6787970000 	 -3.7556270000 
854.85 	 325.0027000 	 3.474400 	 -1.6770970000 	 -3.7540180000 
855.05 	 325.0059000 	 3.474400 	 -1.6800090000 	 -3.7567810000 
855.25 	 325.0106000 	 3.474400 	 -1.6764960000 	 -3.7535290000 
855.45 	 325.0170000 	 3.474400 	 -1.6798150000 	 -3.7566850000 
855.65 	 325.0154000 	 3.474400 	 -1.6772430000 	 -3.7544250000 
855.85 	 325.0186000 	 3.474400 	 -1.6783940000 	 -3.7552800000 
856.05 	 325.0138000 	 3.474400 	 -1.6789790000 	 -3.7559250000 
856.25 	 325.0106000 	 3.474400 	 -1.6768200000 	 -3.7538210000 
856.45 	 325.0059000 	 3.474400 	 -1.6799640000 	 -3.7568730000 
856.65 	 325.0011000 	 3.474400 	 -1.6766830000 	 -3.7536810000 
856.85 	 324.9947000 	 3.474400 	 -1.6794620000 	 -3.7560650000 
857.05 	 324.9900000 	 3.474400 	 -1.6781430000 	 -3.7550610000 
857.25 	 324.9868000 	 3.474400 	 -1.6774020000 	 -3.7543270000 
857.45 	 324.9868000 	 3.474400 	 -1.6797160000 	 -3.7565100000 
857.65 	 324.9820000 	 3.474400 	 -1.6763690000 	 -3.7534840000 
857.85 	 324.9820000 	 3.474400 	 -1.6799040000 	 -3.7566730000 
858.05 	 324.9820000 	 3.474400 	 -1.6771410000 	 -3.7544090000 
858.25 	 324.9788000 	 3.474400 	 -1.6785620000 	 -3.7552260000 
858.45 	 324.9741000 	 3.474425 	 -1.6788480000 	 -3.7557410000 
858.65 	 324.9725000 	 3.474425 	 -1.6768650000 	 -3.7538210000 
858.85 	 324.9709000 	 3.474450 	 -1.6801800000 	 -3.7568660000 
859.05 	 324.9677000 	 3.474475 	 -1.6764130000 	 -3.7536020000 
859.25 	 324.9645000 	 3.474525 	 -1.6794080000 	 -3.7561830000 
859.45 	 324.9630000 	 3.474550 	 -1.6778410000 	 -3.7549500000 
859.65 	 324.9613000 	 3.474575 	 -1.6777420000 	 -3.7545270000 
859.85 	 324.9597000 	 3.474600 	 -1.6796750000 	 -3.7565330000 
860.05 	 324.9597000 	 3.474625 	 -1.6765560000 	 -3.7534620000 
860.25 	 324.9630000 	 3.474675 	 -1.6799890000 	 -3.7567490000 
860.45 	 324.9630000 	 3.474700 	 -1.6769730000 	 -3.7542630000 
860.65 	 324.9630000 	 3.474725 	 -1.6785560000 	 -3.7554390000 
860.85 	 324.9630000 	 3.474750 	 -1.6789340000 	 -3.7558910000 
861.05 	 324.9677000 	 3.474775 	 -1.6769350000 	 -3.7538240000 
861.25 	 324.9709000 	 3.474800 	 -1.6800820000 	 -3.7567300000 
861.45 	 324.9788000 	 3.474825 	 -1.6766450000 	 -3.7537290000 
861.65 	 324.9868000 	 3.474875 	 -1.6793060000 	 -3.7560970000 
861.85 	 324.9947000 	 3.474850 	 -1.6783300000 	 -3.7553850000 
862.05 	 324.9979000 	 3.474850 	 -1.6775860000 	 -3.7544730000 
862.25 	 325.0042000 	 3.474850 	 -1.6798780000 	 -3.7566060000 
862.45 	 325.0059000 	 3.474850 	 -1.6766330000 	 -3.7537290000 
862.65 	 325.0106000 	 3.474850 	 -1.6800690000 	 -3.7568700000 
862.85 	 325.0106000 	 3.474850 	 -1.6771830000 	 -3.7543140000 
863.05 	 325.0106000 	 3.474850 	 -1.6787500000 	 -3.7555440000 
863.25 	 325.0106000 	 3.474850 	 -1.6790420000 	 -3.7559160000 
863.45 	 325.0106000 	 3.474850 	 -1.6771510000 	 -3.7540880000 
863.65 	 325.0106000 	 3.474850 	 -1.6801130000 	 -3.7568470000 
863.85 	 325.0106000 	 3.474850 	 -1.6765050000 	 -3.7536590000 
864.05 	 325.0059000 	 3.474850 	 -1.6797000000 	 -3.7563900000 
864.25 	 325.0042000 	 3.474850 	 -1.6779650000 	 -3.7549660000 
864.45 	 325.0011000 	 3.474850 	 -1.6778910000 	 -3.7547050000 
864.65 	 324.9979000 	 3.474850 	 -1.6796270000 	 -3.7564120000 
864.85 	 324.9979000 	 3.474850 	 -1.6765440000 	 -3.7537480000 
865.05 	 324.9947000 	 3.474850 	 -1.6801360000 	 -3.7569970000 
865.25 	 324.9947000 	 3.474850 	 -1.6767500000 	 -3.7540120000 
865.45 	 324.9947000 	 3.474850 	 -1.6790550000 	 -3.7558620000 
865.65 	 324.9947000 	 3.474850 	 -1.6787850000 	 -3.7556770000 
865.85 	 324.9947000 	 3.474850 	 -1.6771700000 	 -3.7543080000 
866.05 	 324.9900000 	 3.474850 	 -1.6803930000 	 -3.7569490000 
866.25 	 324.9900000 	 3.474850 	 -1.6766330000 	 -3.7537320000 
866.45 	 324.9884000 	 3.474850 	 -1.6798690000 	 -3.7564440000 
866.65 	 324.9868000 	 3.474850 	 -1.6777640000 	 -3.7548860000 
866.85 	 324.9868000 	 3.474850 	 -1.6779960000 	 -3.7549690000 
867.05 	 324.9820000 	 3.474850 	 -1.6795730000 	 -3.7564470000 
867.25 	 324.9804000 	 3.474850 	 -1.6766200000 	 -3.7537700000 
867.45 	 324.9788000 	 3.474850 	 -1.6802530000 	 -3.7570000000 
867.65 	 324.9725000 	 3.474850 	 -1.6768200000 	 -3.7541040000 
867.85 	 324.9709000 	 3.474875 	 -1.6791440000 	 -3.7560910000 
868.05 	 324.9677000 	 3.474900 	 -1.6786730000 	 -3.7554580000 
868.25 	 324.9677000 	 3.474925 	 -1.6775930000 	 -3.7544120000 
868.45 	 324.9630000 	 3.474950 	 -1.6799040000 	 -3.7567520000 
868.65 	 324.9630000 	 3.475000 	 -1.6765720000 	 -3.7536840000 
868.85 	 324.9630000 	 3.475025 	 -1.6800820000 	 -3.7567680000 
869.05 	 324.9630000 	 3.475050 	 -1.6773730000 	 -3.7545110000 
869.25 	 324.9597000 	 3.475075 	 -1.6785910000 	 -3.7552100000 
869.45 	 324.9597000 	 3.475100 	 -1.6791790000 	 -3.7562180000 
869.65 	 324.9630000 	 3.475150 	 -1.6771220000 	 -3.7540530000 
869.85 	 324.9613000 	 3.475175 	 -1.6802760000 	 -3.7570380000 
870.05 	 324.9661000 	 3.475200 	 -1.6766520000 	 -3.7538400000 
870.25 	 324.9709000 	 3.475225 	 -1.6797000000 	 -3.7564090000 
870.45 	 324.9788000 	 3.475250 	 -1.6779800000 	 -3.7551690000 
870.65 	 324.9868000 	 3.475250 	 -1.6781170000 	 -3.7548700000 
870.85 	 324.9900000 	 3.475250 	 -1.6799480000 	 -3.7566090000 
871.05 	 324.9963000 	 3.475250 	 -1.6769090000 	 -3.7538240000 
871.25 	 325.0011000 	 3.475250 	 -1.6803900000 	 -3.7569430000 
871.45 	 325.0027000 	 3.475250 	 -1.6770520000 	 -3.7539200000 
871.65 	 325.0027000 	 3.475250 	 -1.6795440000 	 -3.7560940000 
871.85 	 325.0027000 	 3.475250 	 -1.6786350000 	 -3.7554610000 
872.05 	 324.9979000 	 3.475250 	 -1.6777900000 	 -3.7547140000 
872.25 	 325.0027000 	 3.475250 	 -1.6802060000 	 -3.7568220000 
872.45 	 325.0027000 	 3.475250 	 -1.6768260000 	 -3.7537320000 
872.65 	 325.0059000 	 3.475250 	 -1.6803800000 	 -3.7567710000 
872.85 	 325.0059000 	 3.475250 	 -1.6774020000 	 -3.7545200000 
873.05 	 325.0074000 	 3.475250 	 -1.6789210000 	 -3.7555500000 
873.25 	 325.0059000 	 3.475250 	 -1.6793160000 	 -3.7560910000 
873.45 	 325.0011000 	 3.475250 	 -1.6772680000 	 -3.7538910000 
873.65 	 324.9979000 	 3.475250 	 -1.6805550000 	 -3.7570160000 
873.85 	 324.9947000 	 3.475250 	 -1.6769820000 	 -3.7539960000 
874.05 	 324.9947000 	 3.475250 	 -1.6797030000 	 -3.7563990000 
874.25 	 324.9900000 	 3.475250 	 -1.6780950000 	 -3.7550960000 
874.45 	 324.9868000 	 3.475250 	 -1.6779680000 	 -3.7547810000 
874.65 	 324.9820000 	 3.475275 	 -1.6800750000 	 -3.7566730000 
874.85 	 324.9820000 	 3.475300 	 -1.6768550000 	 -3.7535320000 
875.05 	 324.9804000 	 3.475325 	 -1.6801100000 	 -3.7566760000 
875.25 	 324.9820000 	 3.475300 	 -1.6780150000 	 -3.7545270000 
875.45 	 324.9820000 	 3.475300 	 -1.6790230000 	 -3.7553530000 
875.65 	 324.9820000 	 3.475325 	 -1.6799290000 	 -3.7562780000 
875.85 	 324.9820000 	 3.475350 	 -1.6773320000 	 -3.7538750000 
876.05 	 324.9868000 	 3.475350 	 -1.6807140000 	 -3.7569140000 
876.25 	 324.9868000 	 3.475350 	 -1.6771730000 	 -3.7537030000 
876.45 	 324.9868000 	 3.475350 	 -1.6801990000 	 -3.7559830000 
876.65 	 324.9868000 	 3.475375 	 -1.6788070000 	 -3.7550900000 
876.85 	 324.9868000 	 3.475400 	 -1.6783050000 	 -3.7544700000 
877.05 	 324.9820000 	 3.475400 	 -1.6805330000 	 -3.7564750000 
877.25 	 324.9788000 	 3.475400 	 -1.6773610000 	 -3.7537990000 
877.45 	 324.9756000 	 3.475425 	 -1.6811560000 	 -3.7566660000 
877.65 	 324.9709000 	 3.475450 	 -1.6781740000 	 -3.7544600000 
877.85 	 324.9677000 	 3.475475 	 -1.6794550000 	 -3.7553440000 
878.05 	 324.9677000 	 3.475500 	 -1.6800020000 	 -3.7560300000 
878.25 	 324.9677000 	 3.475525 	 -1.6779260000 	 -3.7538850000 
878.45 	 324.9693000 	 3.475550 	 -1.6809780000 	 -3.7569900000 
878.65 	 324.9709000 	 3.475575 	 -1.6774210000 	 -3.7538460000 
878.85 	 324.9741000 	 3.475600 	 -1.6807560000 	 -3.7564850000 
879.05 	 324.9741000 	 3.475625 	 -1.6783910000 	 -3.7544280000 
879.25 	 324.9741000 	 3.475625 	 -1.6795510000 	 -3.7550830000 
879.45 	 324.9741000 	 3.475650 	 -1.6803580000 	 -3.7560340000 
879.65 	 324.9788000 	 3.475675 	 -1.6780820000 	 -3.7539230000 
879.85 	 324.9820000 	 3.475700 	 -1.6813120000 	 -3.7568660000 
880.05 	 324.9820000 	 3.475700 	 -1.6778150000 	 -3.7537420000 
880.25 	 324.9820000 	 3.475700 	 -1.6807300000 	 -3.7560680000 
880.45 	 324.9820000 	 3.475725 	 -1.6791470000 	 -3.7550420000 
880.65 	 324.9820000 	 3.475750 	 -1.6788670000 	 -3.7547870000 
880.85 	 324.9868000 	 3.475775 	 -1.6809970000 	 -3.7566660000 
881.05 	 324.9868000 	 3.475775 	 -1.6779650000 	 -3.7538750000 
881.25 	 324.9900000 	 3.475750 	 -1.6814610000 	 -3.7567550000 
881.45 	 324.9900000 	 3.475750 	 -1.6783750000 	 -3.7541070000 
881.65 	 324.9947000 	 3.475750 	 -1.6802660000 	 -3.7556970000 
881.85 	 324.9979000 	 3.475750 	 -1.6799070000 	 -3.7558460000 
882.05 	 325.0027000 	 3.475750 	 -1.6783590000 	 -3.7540940000 
882.25 	 325.0027000 	 3.475750 	 -1.6812990000 	 -3.7569020000 
882.45 	 325.0027000 	 3.475750 	 -1.6776370000 	 -3.7535480000 
882.65 	 325.0027000 	 3.475750 	 -1.6811500000 	 -3.7566380000 
882.85 	 324.9963000 	 3.475750 	 -1.6786160000 	 -3.7545080000 
883.05 	 324.9900000 	 3.475750 	 -1.6797070000 	 -3.7552860000 
883.25 	 324.9868000 	 3.475750 	 -1.6804790000 	 -3.7561160000 
883.45 	 324.9788000 	 3.475775 	 -1.6781870000 	 -3.7537290000 
883.65 	 324.9741000 	 3.475800 	 -1.6814360000 	 -3.7567490000 
883.85 	 324.9709000 	 3.475825 	 -1.6778880000 	 -3.7537190000 
884.05 	 324.9677000 	 3.475825 	 -1.6807650000 	 -3.7560620000 
884.25 	 324.9630000 	 3.475875 	 -1.6793350000 	 -3.7549560000 
884.45 	 324.9630000 	 3.475900 	 -1.6791470000 	 -3.7547080000 
884.65 	 324.9630000 	 3.475925 	 -1.6807050000 	 -3.7562560000 
884.85 	 324.9597000 	 3.475950 	 -1.6779260000 	 -3.7534870000 
885.05 	 324.9597000 	 3.475975 	 -1.6814040000 	 -3.7568470000 
885.25 	 324.9550000 	 3.476025 	 -1.6781390000 	 -3.7541550000 
885.45 	 324.9518000 	 3.476050 	 -1.6799450000 	 -3.7555190000 
885.65 	 324.9470000 	 3.476100 	 -1.6798780000 	 -3.7557480000 
885.85 	 324.9439000 	 3.476150 	 -1.6783970000 	 -3.7542560000 
886.05 	 324.9391000 	 3.476200 	 -1.6812670000 	 -3.7569050000 
886.25 	 324.9391000 	 3.476250 	 -1.6777130000 	 -3.7536110000 
886.45 	 324.9375000 	 3.476300 	 -1.6813880000 	 -3.7568380000 
886.65 	 324.9391000 	 3.476350 	 -1.6782410000 	 -3.7541680000 
886.85 	 324.9439000 	 3.476375 	 -1.6799800000 	 -3.7554260000 
887.05 	 324.9470000 	 3.476450 	 -1.6802410000 	 -3.7560460000 
887.25 	 324.9470000 	 3.476475 	 -1.6781330000 	 -3.7539390000 
887.45 	 324.9470000 	 3.476550 	 -1.6814100000 	 -3.7569840000 
887.65 	 324.9534000 	 3.476575 	 -1.6778340000 	 -3.7536650000 
887.85 	 324.9550000 	 3.476625 	 -1.6808990000 	 -3.7563870000 
888.05 	 324.9630000 	 3.476650 	 -1.6787880000 	 -3.7545550000 
888.25 	 324.9709000 	 3.476700 	 -1.6795320000 	 -3.7548450000 
888.45 	 324.9772000 	 3.476725 	 -1.6806730000 	 -3.7561770000 
888.65 	 324.9788000 	 3.476725 	 -1.6779930000 	 -3.7536430000 
888.85 	 324.9820000 	 3.476750 	 -1.6814300000 	 -3.7568440000 
889.05 	 324.9852000 	 3.476775 	 -1.6777520000 	 -3.7536910000 
889.25 	 324.9868000 	 3.476750 	 -1.6807620000 	 -3.7561670000 
889.45 	 324.9868000 	 3.476775 	 -1.6793790000 	 -3.7553910000 
889.65 	 324.9868000 	 3.476800 	 -1.6792960000 	 -3.7550070000 
889.85 	 324.9868000 	 3.476825 	 -1.6811370000 	 -3.7568570000 
890.05 	 324.9836000 	 3.476800 	 -1.6781010000 	 -3.7537030000 
890.25 	 324.9868000 	 3.476800 	 -1.6817280000 	 -3.7569360000 
890.45 	 324.9868000 	 3.476825 	 -1.6784290000 	 -3.7542250000 
890.65 	 324.9900000 	 3.476850 	 -1.6805330000 	 -3.7559250000 
890.85 	 324.9900000 	 3.476875 	 -1.6799800000 	 -3.7559670000 
891.05 	 324.9868000 	 3.476850 	 -1.6787500000 	 -3.7542440000 
891.25 	 324.9868000 	 3.476850 	 -1.6816740000 	 -3.7571020000 
891.45 	 324.9820000 	 3.476850 	 -1.6780030000 	 -3.7539990000 
891.65 	 324.9820000 	 3.476850 	 -1.6815630000 	 -3.7568950000 
891.85 	 324.9788000 	 3.476875 	 -1.6792810000 	 -3.7551850000 
892.05 	 324.9741000 	 3.476900 	 -1.6796330000 	 -3.7551020000 
892.25 	 324.9788000 	 3.476925 	 -1.6812800000 	 -3.7569520000 
892.45 	 324.9772000 	 3.476950 	 -1.6781360000 	 -3.7538400000 
892.65 	 324.9804000 	 3.476950 	 -1.6817030000 	 -3.7570760000 
892.85 	 324.9788000 	 3.476975 	 -1.6787590000 	 -3.7548320000 
893.05 	 324.9820000 	 3.477000 	 -1.6804220000 	 -3.7560620000 
893.25 	 324.9820000 	 3.477025 	 -1.6802980000 	 -3.7562720000 
893.45 	 324.9820000 	 3.477000 	 -1.6787560000 	 -3.7541740000 
893.65 	 324.9820000 	 3.477025 	 -1.6818900000 	 -3.7572800000 
893.85 	 324.9820000 	 3.477025 	 -1.6783240000 	 -3.7537450000 
894.05 	 324.9868000 	 3.477050 	 -1.6816770000 	 -3.7567930000 
894.25 	 324.9868000 	 3.477050 	 -1.6792870000 	 -3.7549300000 
894.45 	 324.9820000 	 3.477050 	 -1.6803360000 	 -3.7553180000 
894.65 	 324.9820000 	 3.477050 	 -1.6812740000 	 -3.7564500000 
894.85 	 324.9820000 	 3.477075 	 -1.6787530000 	 -3.7539610000 
895.05 	 324.9788000 	 3.477100 	 -1.6821580000 	 -3.7571940000 
895.25 	 324.9772000 	 3.477125 	 -1.6788420000 	 -3.7542090000 
895.45 	 324.9725000 	 3.477125 	 -1.6814070000 	 -3.7563990000 
895.65 	 324.9709000 	 3.477150 	 -1.6807370000 	 -3.7559670000 
895.85 	 324.9677000 	 3.477175 	 -1.6794900000 	 -3.7547490000 
896.05 	 324.9709000 	 3.477200 	 -1.6822080000 	 -3.7573210000 
896.25 	 324.9630000 	 3.477225 	 -1.6786350000 	 -3.7541200000 
896.45 	 324.9645000 	 3.477250 	 -1.6822750000 	 -3.7572350000 
896.65 	 324.9630000 	 3.477275 	 -1.6794400000 	 -3.7549430000 
896.85 	 324.9677000 	 3.477325 	 -1.6809460000 	 -3.7560270000 
897.05 	 324.9677000 	 3.477350 	 -1.6810420000 	 -3.7563390000 
897.25 	 324.9709000 	 3.477375 	 -1.6792390000 	 -3.7545170000 
897.45 	 324.9709000 	 3.477400 	 -1.6821580000 	 -3.7573500000 
897.65 	 324.9741000 	 3.477425 	 -1.6786730000 	 -3.7539320000 
897.85 	 324.9788000 	 3.477425 	 -1.6822430000 	 -3.7572260000 
898.05 	 324.9820000 	 3.477450 	 -1.6794010000 	 -3.7548510000 
898.25 	 324.9868000 	 3.477450 	 -1.6811880000 	 -3.7562340000 
898.45 	 324.9900000 	 3.477450 	 -1.6811880000 	 -3.7562780000 
898.65 	 324.9947000 	 3.477450 	 -1.6794740000 	 -3.7546630000 
898.85 	 324.9979000 	 3.477450 	 -1.6823710000 	 -3.7573810000 
899.05 	 324.9979000 	 3.477450 	 -1.6787210000 	 -3.7541960000 
899.25 	 325.0059000 	 3.477450 	 -1.6821320000 	 -3.7569740000 
899.45 	 325.0059000 	 3.477450 	 -1.6800440000 	 -3.7554330000 
899.65 	 325.0059000 	 3.477450 	 -1.6803260000 	 -3.7553530000 
899.85 	 325.0059000 	 3.477450 	 -1.6820880000 	 -3.7569710000 
900.05 	 325.0027000 	 3.477450 	 -1.6788290000 	 -3.7542150000 
900.25 	 324.9963000 	 3.477450 	 -1.6825640000 	 -3.7575020000 
900.45 	 324.9947000 	 3.477450 	 -1.6789790000 	 -3.7544220000 
900.65 	 324.9900000 	 3.477450 	 -1.6817090000 	 -3.7565680000 
900.85 	 324.9900000 	 3.477450 	 -1.6805360000 	 -3.7559540000 
901.05 	 324.9900000 	 3.477450 	 -1.6797540000 	 -3.7550320000 
901.25 	 324.9900000 	 3.477450 	 -1.6821480000 	 -3.7572380000 
901.45 	 324.9868000 	 3.477450 	 -1.6788360000 	 -3.7541230000 
901.65 	 324.9804000 	 3.477475 	 -1.6825710000 	 -3.7573340000 
901.85 	 324.9741000 	 3.477500 	 -1.6794810000 	 -3.7547430000 
902.05 	 324.9709000 	 3.477525 	 -1.6811280000 	 -3.7560490000 
902.25 	 324.9709000 	 3.477525 	 -1.6812860000 	 -3.7565740000 
902.45 	 324.9709000 	 3.477550 	 -1.6794520000 	 -3.7547780000 
902.65 	 324.9709000 	 3.477575 	 -1.6824500000 	 -3.7575280000 
902.85 	 324.9709000 	 3.477600 	 -1.6788480000 	 -3.7542370000 
903.05 	 324.9709000 	 3.477625 	 -1.6822850000 	 -3.7573370000 
903.25 	 324.9709000 	 3.477625 	 -1.6795760000 	 -3.7551470000 
903.45 	 324.9709000 	 3.477650 	 -1.6808700000 	 -3.7560400000 
903.65 	 324.9709000 	 3.477675 	 -1.6816270000 	 -3.7566690000 
903.85 	 324.9709000 	 3.477725 	 -1.6790230000 	 -3.7543460000 
904.05 	 324.9725000 	 3.477725 	 -1.6826310000 	 -3.7575280000 
904.25 	 324.9772000 	 3.477725 	 -1.6789820000 	 -3.7543960000 
904.45 	 324.9788000 	 3.477750 	 -1.6821770000 	 -3.7569970000 
904.65 	 324.9820000 	 3.477775 	 -1.6802790000 	 -3.7556460000 
904.85 	 324.9820000 	 3.477825 	 -1.6807620000 	 -3.7555950000 
905.05 	 324.9868000 	 3.477800 	 -1.6821640000 	 -3.7571080000 
905.25 	 324.9900000 	 3.477800 	 -1.6794680000 	 -3.7545080000 
905.45 	 324.9947000 	 3.477800 	 -1.6828820000 	 -3.7576610000 
905.65 	 324.9979000 	 3.477800 	 -1.6795000000 	 -3.7547490000 
905.85 	 325.0059000 	 3.477800 	 -1.6818620000 	 -3.7568790000 
906.05 	 325.0090000 	 3.477800 	 -1.6808610000 	 -3.7562080000 
906.25 	 325.0106000 	 3.477800 	 -1.6802920000 	 -3.7552960000 
906.45 	 325.0106000 	 3.477800 	 -1.6825010000 	 -3.7575090000 
906.65 	 325.0059000 	 3.477800 	 -1.6792140000 	 -3.7544980000 
906.85 	 325.0059000 	 3.477800 	 -1.6826310000 	 -3.7577340000 
907.05 	 325.0027000 	 3.477800 	 -1.6799010000 	 -3.7551150000 
907.25 	 325.0027000 	 3.477800 	 -1.6813440000 	 -3.7563390000 
907.45 	 324.9979000 	 3.477800 	 -1.6812230000 	 -3.7564400000 
907.65 	 324.9979000 	 3.477800 	 -1.6797320000 	 -3.7548070000 
907.85 	 324.9947000 	 3.477800 	 -1.6827230000 	 -3.7576990000 
908.05 	 324.9900000 	 3.477800 	 -1.6790550000 	 -3.7543650000 
908.25 	 324.9868000 	 3.477800 	 -1.6824690000 	 -3.7572860000 
908.45 	 324.9868000 	 3.477800 	 -1.6802370000 	 -3.7555760000 
908.65 	 324.9820000 	 3.477800 	 -1.6808260000 	 -3.7557980000 
908.85 	 324.9820000 	 3.477800 	 -1.6821350000 	 -3.7571780000 
909.05 	 324.9804000 	 3.477825 	 -1.6795220000 	 -3.7545360000 
909.25 	 324.9788000 	 3.477850 	 -1.6829650000 	 -3.7578110000 
909.45 	 324.9741000 	 3.477850 	 -1.6796750000 	 -3.7548830000 
909.65 	 324.9741000 	 3.477875 	 -1.6821700000 	 -3.7569490000 
909.85 	 324.9709000 	 3.477900 	 -1.6810770000 	 -3.7562080000 
910.05 	 324.9709000 	 3.477925 	 -1.6805430000 	 -3.7556620000 
910.25 	 324.9709000 	 3.477925 	 -1.6826180000 	 -3.7577280000 
910.45 	 324.9741000 	 3.477950 	 -1.6793060000 	 -3.7547460000 
910.65 	 324.9741000 	 3.477975 	 -1.6827740000 	 -3.7578650000 
910.85 	 324.9756000 	 3.478000 	 -1.6803140000 	 -3.7556680000 
911.05 	 324.9788000 	 3.478025 	 -1.6815340000 	 -3.7565770000 
911.25 	 324.9788000 	 3.478025 	 -1.6819410000 	 -3.7572160000 
911.45 	 324.9788000 	 3.478050 	 -1.6797450000 	 -3.7550700000 
911.65 	 324.9788000 	 3.478075 	 -1.6829400000 	 -3.7581130000 
911.85 	 324.9788000 	 3.478100 	 -1.6795410000 	 -3.7548290000 
912.05 	 324.9788000 	 3.478125 	 -1.6826690000 	 -3.7577470000 
912.25 	 324.9788000 	 3.478125 	 -1.6803930000 	 -3.7560460000 
912.45 	 324.9820000 	 3.478150 	 -1.6812770000 	 -3.7564440000 
912.65 	 324.9820000 	 3.478175 	 -1.6821580000 	 -3.7574930000 
912.85 	 324.9884000 	 3.478175 	 -1.6799260000 	 -3.7552550000 
913.05 	 324.9947000 	 3.478200 	 -1.6830920000 	 -3.7584370000 
913.25 	 324.9979000 	 3.478200 	 -1.6795540000 	 -3.7550290000 
913.45 	 325.0027000 	 3.478200 	 -1.6826380000 	 -3.7577280000 
913.65 	 325.0027000 	 3.478200 	 -1.6809720000 	 -3.7562910000 
913.85 	 325.0059000 	 3.478200 	 -1.6810610000 	 -3.7563040000 
914.05 	 325.0059000 	 3.478200 	 -1.6825580000 	 -3.7579250000 
914.25 	 325.0059000 	 3.478200 	 -1.6795980000 	 -3.7552330000 
914.45 	 325.0106000 	 3.478200 	 -1.6833910000 	 -3.7583480000 
914.65 	 325.0106000 	 3.478200 	 -1.6799510000 	 -3.7556650000 
914.85 	 325.0106000 	 3.478200 	 -1.6822310000 	 -3.7573750000 
915.05 	 325.0090000 	 3.478200 	 -1.6814840000 	 -3.7569330000 
915.25 	 325.0059000 	 3.478200 	 -1.6804600000 	 -3.7558870000 
915.45 	 325.0027000 	 3.478200 	 -1.6827460000 	 -3.7581000000 
915.65 	 325.0059000 	 3.478200 	 -1.6796180000 	 -3.7551980000 
915.85 	 325.0059000 	 3.478200 	 -1.6833080000 	 -3.7584810000 
916.05 	 325.0106000 	 3.478200 	 -1.6800940000 	 -3.7557440000 
916.25 	 325.0106000 	 3.478200 	 -1.6817790000 	 -3.7570600000 
916.45 	 325.0106000 	 3.478200 	 -1.6819570000 	 -3.7575370000 
916.65 	 325.0059000 	 3.478200 	 -1.6801420000 	 -3.7553250000 
916.85 	 325.0059000 	 3.478200 	 -1.6832260000 	 -3.7584370000 
917.05 	 325.0027000 	 3.478200 	 -1.6794970000 	 -3.7551910000 
917.25 	 324.9979000 	 3.478200 	 -1.6828570000 	 -3.7580520000 
917.45 	 324.9947000 	 3.478200 	 -1.6807330000 	 -3.7564120000 
917.65 	 324.9900000 	 3.478200 	 -1.6812070000 	 -3.7564590000 
917.85 	 324.9900000 	 3.478200 	 -1.6824910000 	 -3.7578270000 
918.05 	 324.9868000 	 3.478200 	 -1.6797770000 	 -3.7554140000 
918.25 	 324.9868000 	 3.478200 	 -1.6833180000 	 -3.7585290000 
918.45 	 324.9868000 	 3.478200 	 -1.6797320000 	 -3.7554450000 
918.65 	 324.9820000 	 3.478200 	 -1.6823260000 	 -3.7575210000 
918.85 	 324.9741000 	 3.478200 	 -1.6814490000 	 -3.7567970000 
919.05 	 324.9709000 	 3.478200 	 -1.6806250000 	 -3.7559320000 
919.25 	 324.9677000 	 3.478200 	 -1.6828470000 	 -3.7582780000 
919.45 	 324.9630000 	 3.478225 	 -1.6796330000 	 -3.7551500000 
919.65 	 324.9597000 	 3.478275 	 -1.6832260000 	 -3.7582650000 
919.85 	 324.9597000 	 3.478300 	 -1.6802880000 	 -3.7557670000 
920.05 	 324.9566000 	 3.478325 	 -1.6819250000 	 -3.7570160000 
920.25 	 324.9597000 	 3.478350 	 -1.6820370000 	 -3.7575910000 
920.45 	 324.9597000 	 3.478400 	 -1.6801640000 	 -3.7553850000 
920.65 	 324.9597000 	 3.478425 	 -1.6833430000 	 -3.7585000000 
920.85 	 324.9630000 	 3.478450 	 -1.6797610000 	 -3.7553310000 
921.05 	 324.9630000 	 3.478475 	 -1.6827140000 	 -3.7576770000 
921.25 	 324.9661000 	 3.478525 	 -1.6811430000 	 -3.7565360000 
921.45 	 324.9677000 	 3.478550 	 -1.6809690000 	 -3.7561890000 
921.65 	 324.9709000 	 3.478575 	 -1.6826180000 	 -3.7581130000 
921.85 	 324.9725000 	 3.478600 	 -1.6798560000 	 -3.7551340000 
922.05 	 324.9741000 	 3.478600 	 -1.6833270000 	 -3.7584080000 
922.25 	 324.9820000 	 3.478625 	 -1.6802690000 	 -3.7556680000 
922.45 	 324.9900000 	 3.478650 	 -1.6820210000 	 -3.7571270000 
922.65 	 324.9979000 	 3.478650 	 -1.6818080000 	 -3.7570980000 
922.85 	 325.0042000 	 3.478650 	 -1.6805780000 	 -3.7557320000 
923.05 	 325.0106000 	 3.478650 	 -1.6833340000 	 -3.7583990000 
923.25 	 325.0138000 	 3.478650 	 -1.6798500000 	 -3.7552420000 
923.45 	 325.0186000 	 3.478650 	 -1.6831650000 	 -3.7580680000 
923.65 	 325.0186000 	 3.478650 	 -1.6809180000 	 -3.7563990000 
923.85 	 325.0186000 	 3.478650 	 -1.6814490000 	 -3.7566570000 
924.05 	 325.0186000 	 3.478650 	 -1.6828890000 	 -3.7580940000 
924.25 	 325.0186000 	 3.478650 	 -1.6799480000 	 -3.7552670000 
924.45 	 325.0138000 	 3.478650 	 -1.6836070000 	 -3.7585700000 
924.65 	 325.0106000 	 3.478650 	 -1.6802180000 	 -3.7558240000 
924.85 	 325.0106000 	 3.478650 	 -1.6822530000 	 -3.7572860000 
925.05 	 325.0059000 	 3.478650 	 -1.6822240000 	 -3.7575790000 
925.25 	 325.0059000 	 3.478650 	 -1.6802950000 	 -3.7557410000 
925.45 	 325.0027000 	 3.478650 	 -1.6834740000 	 -3.7586240000 
925.65 	 325.0027000 	 3.478650 	 -1.6800400000 	 -3.7553820000 
925.85 	 324.9979000 	 3.478650 	 -1.6831370000 	 -3.7582370000 
926.05 	 324.9947000 	 3.478650 	 -1.6809300000 	 -3.7564500000 
926.25 	 324.9947000 	 3.478650 	 -1.6814680000 	 -3.7567620000 
926.45 	 324.9900000 	 3.478650 	 -1.6827230000 	 -3.7580900000 
926.65 	 324.9900000 	 3.478650 	 -1.6800210000 	 -3.7555000000 
926.85 	 324.9900000 	 3.478650 	 -1.6834700000 	 -3.7585070000 
927.05 	 324.9900000 	 3.478650 	 -1.6802060000 	 -3.7556200000 
927.25 	 324.9900000 	 3.478650 	 -1.6826060000 	 -3.7576990000 
927.45 	 324.9900000 	 3.478650 	 -1.6818270000 	 -3.7570890000 
927.65 	 324.9900000 	 3.478650 	 -1.6806000000 	 -3.7559600000 
927.85 	 324.9868000 	 3.478650 	 -1.6833400000 	 -3.7584150000 
928.05 	 324.9836000 	 3.478650 	 -1.6798270000 	 -3.7552450000 
928.25 	 324.9804000 	 3.478650 	 -1.6831620000 	 -3.7582840000 
928.45 	 324.9788000 	 3.478650 	 -1.6806470000 	 -3.7562150000 
928.65 	 324.9756000 	 3.478650 	 -1.6818270000 	 -3.7567870000 
928.85 	 324.9788000 	 3.478650 	 -1.6823290000 	 -3.7578300000 
929.05 	 324.9788000 	 3.478650 	 -1.6800880000 	 -3.7555030000 
929.25 	 324.9788000 	 3.478650 	 -1.6834700000 	 -3.7586940000 
929.45 	 324.9788000 	 3.478675 	 -1.6799960000 	 -3.7554070000 
929.65 	 324.9788000 	 3.478700 	 -1.6827170000 	 -3.7579950000 
929.85 	 324.9788000 	 3.478725 	 -1.6815690000 	 -3.7568760000 
930.05 	 324.9820000 	 3.478750 	 -1.6811020000 	 -3.7562690000 
930.25 	 324.9804000 	 3.478750 	 -1.6830250000 	 -3.7582140000 
930.45 	 324.9741000 	 3.478750 	 -1.6800440000 	 -3.7553090000 
930.65 	 324.9677000 	 3.478775 	 -1.6837720000 	 -3.7586240000 
930.85 	 324.9613000 	 3.478800 	 -1.6804030000 	 -3.7557980000 
931.05 	 324.9550000 	 3.478850 	 -1.6823070000 	 -3.7574160000 
931.25 	 324.9550000 	 3.478875 	 -1.6821770000 	 -3.7574700000 
931.45 	 324.9566000 	 3.478925 	 -1.6805240000 	 -3.7556110000 
931.65 	 324.9597000 	 3.478950 	 -1.6835720000 	 -3.7585670000 
931.85 	 324.9597000 	 3.478975 	 -1.6800980000 	 -3.7554770000 
932.05 	 324.9630000 	 3.479025 	 -1.6830600000 	 -3.7579090000 
932.25 	 324.9630000 	 3.479050 	 -1.6814010000 	 -3.7566030000 
932.45 	 324.9677000 	 3.479075 	 -1.6812290000 	 -3.7561890000 
932.65 	 324.9709000 	 3.479100 	 -1.6832070000 	 -3.7582970000 
932.85 	 324.9788000 	 3.479125 	 -1.6798400000 	 -3.7554170000 
933.05 	 324.9868000 	 3.479150 	 -1.6833850000 	 -3.7585260000 
933.25 	 324.9947000 	 3.479175 	 -1.6804350000 	 -3.7557540000 
933.45 	 325.0011000 	 3.479150 	 -1.6825040000 	 -3.7570130000 
933.65 	 325.0059000 	 3.479150 	 -1.6826120000 	 -3.7577060000 
933.85 	 325.0138000 	 3.479150 	 -1.6805460000 	 -3.7556520000 
934.05 	 325.0202000 	 3.479150 	 -1.6837340000 	 -3.7585480000 
934.25 	 325.0265000 	 3.479150 	 -1.6802120000 	 -3.7553790000 
934.45 	 325.0297000 	 3.479150 	 -1.6834010000 	 -3.7582180000 
934.65 	 325.0345000 	 3.479150 	 -1.6813250000 	 -3.7565490000 
934.85 	 325.0376000 	 3.479150 	 -1.6819000000 	 -3.7566280000 
935.05 	 325.0345000 	 3.479125 	 -1.6829400000 	 -3.7579730000 
935.25 	 325.0345000 	 3.479075 	 -1.6802720000 	 -3.7554390000 
935.45 	 325.0313000 	 3.479050 	 -1.6836640000 	 -3.7585770000 
935.65 	 325.0265000 	 3.479025 	 -1.6804350000 	 -3.7557320000 
935.85 	 325.0265000 	 3.479000 	 -1.6829870000 	 -3.7576800000 
936.05 	 325.0217000 	 3.478975 	 -1.6820590000 	 -3.7572640000 
936.25 	 325.0217000 	 3.478950 	 -1.6807520000 	 -3.7559130000 
936.45 	 325.0186000 	 3.478950 	 -1.6836960000 	 -3.7585040000 
936.65 	 325.0186000 	 3.478925 	 -1.6801130000 	 -3.7553470000 
936.85 	 325.0186000 	 3.478900 	 -1.6834770000 	 -3.7582840000 
937.05 	 325.0106000 	 3.478900 	 -1.6813850000 	 -3.7565770000 
937.25 	 325.0059000 	 3.478900 	 -1.6817350000 	 -3.7566470000 
937.45 	 325.0027000 	 3.478900 	 -1.6831240000 	 -3.7580900000 
937.65 	 324.9947000 	 3.478875 	 -1.6803650000 	 -3.7555250000 
937.85 	 324.9915000 	 3.478900 	 -1.6837690000 	 -3.7585990000 
938.05 	 324.9900000 	 3.478900 	 -1.6803710000 	 -3.7557030000 
938.25 	 324.9900000 	 3.478900 	 -1.6828190000 	 -3.7576610000 
938.45 	 324.9868000 	 3.478900 	 -1.6819600000 	 -3.7572610000 
938.65 	 324.9820000 	 3.478900 	 -1.6808890000 	 -3.7560620000 
938.85 	 324.9820000 	 3.478900 	 -1.6837600000 	 -3.7586910000 
939.05 	 324.9820000 	 3.478900 	 -1.6801200000 	 -3.7554420000 
939.25 	 324.9788000 	 3.478900 	 -1.6835370000 	 -3.7584240000 
939.45 	 324.9788000 	 3.478900 	 -1.6810770000 	 -3.7563290000 
939.65 	 324.9788000 	 3.478900 	 -1.6820910000 	 -3.7570950000 
939.85 	 324.9788000 	 3.478900 	 -1.6826980000 	 -3.7577600000 
940.05 	 324.9741000 	 3.478900 	 -1.6806160000 	 -3.7557130000 
940.25 	 324.9693000 	 3.478900 	 -1.6837150000 	 -3.7587860000 
940.45 	 324.9661000 	 3.478950 	 -1.6802310000 	 -3.7555570000 
940.65 	 324.9597000 	 3.478975 	 -1.6833110000 	 -3.7582400000 
940.85 	 324.9597000 	 3.479000 	 -1.6814300000 	 -3.7566850000 
941.05 	 324.9597000 	 3.479050 	 -1.6817090000 	 -3.7566950000 
941.25 	 324.9597000 	 3.479075 	 -1.6830410000 	 -3.7581470000 
941.45 	 324.9597000 	 3.479100 	 -1.6802410000 	 -3.7554810000 
941.65 	 324.9550000 	 3.479150 	 -1.6839660000 	 -3.7587480000 
941.85 	 324.9518000 	 3.479175 	 -1.6804030000 	 -3.7557980000 
942.05 	 324.9470000 	 3.479225 	 -1.6830160000 	 -3.7578230000 
942.25 	 324.9470000 	 3.479275 	 -1.6819380000 	 -3.7571940000 
942.45 	 324.9439000 	 3.479325 	 -1.6811530000 	 -3.7561320000 
942.65 	 324.9470000 	 3.479375 	 -1.6836770000 	 -3.7585610000 
942.85 	 324.9534000 	 3.479425 	 -1.6801360000 	 -3.7554870000 
943.05 	 324.9597000 	 3.479450 	 -1.6836040000 	 -3.7583730000 
943.25 	 324.9630000 	 3.479475 	 -1.6812480000 	 -3.7565900000 
943.45 	 324.9693000 	 3.479525 	 -1.6818240000 	 -3.7566570000 
943.65 	 324.9756000 	 3.479550 	 -1.6830540000 	 -3.7582560000 
943.85 	 324.9804000 	 3.479575 	 -1.6803740000 	 -3.7555310000 
944.05 	 324.9884000 	 3.479575 	 -1.6841160000 	 -3.7582810000 
944.25 	 324.9947000 	 3.479575 	 -1.6805110000 	 -3.7554170000 
944.45 	 325.0027000 	 3.479600 	 -1.6834890000 	 -3.7577760000 
944.65 	 325.0059000 	 3.479600 	 -1.6822080000 	 -3.7565450000 
944.85 	 325.0106000 	 3.479600 	 -1.6820270000 	 -3.7559960000 
945.05 	 325.0138000 	 3.479600 	 -1.6840010000 	 -3.7578680000 
945.25 	 325.0138000 	 3.479600 	 -1.6807050000 	 -3.7549940000 
945.45 	 325.0138000 	 3.479600 	 -1.6841890000 	 -3.7580680000 
945.65 	 325.0138000 	 3.479600 	 -1.6812770000 	 -3.7556970000 
945.85 	 325.0106000 	 3.479600 	 -1.6829170000 	 -3.7566030000 
946.05 	 325.0059000 	 3.479600 	 -1.6831270000 	 -3.7574130000 
946.25 	 325.0027000 	 3.479600 	 -1.6812930000 	 -3.7553850000 
946.45 	 325.0027000 	 3.479600 	 -1.6842810000 	 -3.7584660000 
946.65 	 324.9979000 	 3.479600 	 -1.6808000000 	 -3.7553180000 
946.85 	 324.9947000 	 3.479600 	 -1.6837340000 	 -3.7576740000 
947.05 	 324.9979000 	 3.479600 	 -1.6822150000 	 -3.7564090000 
947.25 	 325.0027000 	 3.479600 	 -1.6820270000 	 -3.7559920000 
947.45 	 325.0027000 	 3.479600 	 -1.6838870000 	 -3.7579540000 
947.65 	 325.0027000 	 3.479600 	 -1.6807300000 	 -3.7548670000 
947.85 	 324.9979000 	 3.479600 	 -1.6843510000 	 -3.7582110000 
948.05 	 324.9947000 	 3.479600 	 -1.6811470000 	 -3.7553980000 
948.25 	 324.9931000 	 3.479600 	 -1.6833880000 	 -3.7572190000 
948.45 	 324.9947000 	 3.479600 	 -1.6825640000 	 -3.7567330000 
948.65 	 324.9947000 	 3.479600 	 -1.6816550000 	 -3.7556360000 
948.85 	 324.9947000 	 3.479600 	 -1.6842680000 	 -3.7582300000 
949.05 	 324.9947000 	 3.479600 	 -1.6807590000 	 -3.7549180000 
949.25 	 324.9947000 	 3.479600 	 -1.6840840000 	 -3.7580330000 
949.45 	 324.9868000 	 3.479600 	 -1.6815600000 	 -3.7558460000 
949.65 	 324.9852000 	 3.479600 	 -1.6825040000 	 -3.7564180000 
949.85 	 324.9788000 	 3.479600 	 -1.6834640000 	 -3.7576450000 
950.05 	 324.9772000 	 3.479600 	 -1.6809910000 	 -3.7551180000 
950.25 	 324.9741000 	 3.479600 	 -1.6843760000 	 -3.7583380000 
950.45 	 324.9709000 	 3.479600 	 -1.6808640000 	 -3.7552450000 
950.65 	 324.9709000 	 3.479600 	 -1.6837470000 	 -3.7575530000 
950.85 	 324.9709000 	 3.479625 	 -1.6823290000 	 -3.7566280000 
951.05 	 324.9709000 	 3.479650 	 -1.6821860000 	 -3.7562630000 
951.25 	 324.9677000 	 3.479675 	 -1.6839350000 	 -3.7580620000 
951.45 	 324.9677000 	 3.479700 	 -1.6808410000 	 -3.7551500000 
951.65 	 324.9661000 	 3.479725 	 -1.6845230000 	 -3.7582370000 
951.85 	 324.9630000 	 3.479750 	 -1.6812420000 	 -3.7555730000 
952.05 	 324.9630000 	 3.479800 	 -1.6832130000 	 -3.7570250000 
952.25 	 324.9630000 	 3.479825 	 -1.6831680000 	 -3.7574040000 
952.45 	 324.9677000 	 3.479850 	 -1.6812830000 	 -3.7554680000 
952.65 	 324.9693000 	 3.479875 	 -1.6845540000 	 -3.7584240000 
952.85 	 324.9677000 	 3.479900 	 -1.6808160000 	 -3.7550900000 
953.05 	 324.9677000 	 3.479925 	 -1.6839950000 	 -3.7580140000 
953.25 	 324.9709000 	 3.479975 	 -1.6819480000 	 -3.7562590000 
953.45 	 324.9725000 	 3.479975 	 -1.6822780000 	 -3.7562370000 
953.65 	 324.9788000 	 3.480000 	 -1.6838330000 	 -3.7579950000 
953.85 	 324.9804000 	 3.480025 	 -1.6808640000 	 -3.7552260000 
954.05 	 324.9900000 	 3.480025 	 -1.6845040000 	 -3.7584110000 
954.25 	 324.9947000 	 3.480050 	 -1.6811720000 	 -3.7554140000 
954.45 	 325.0027000 	 3.480050 	 -1.6834040000 	 -3.7573340000 
954.65 	 325.0027000 	 3.480050 	 -1.6829650000 	 -3.7568860000 
954.85 	 325.0059000 	 3.480050 	 -1.6817890000 	 -3.7558270000 
955.05 	 325.0106000 	 3.480050 	 -1.6844620000 	 -3.7584080000 
955.25 	 325.0106000 	 3.480050 	 -1.6809650000 	 -3.7551500000 
955.45 	 325.0106000 	 3.480050 	 -1.6844880000 	 -3.7580520000 
955.65 	 325.0106000 	 3.480050 	 -1.6818940000 	 -3.7562310000 
955.85 	 325.0106000 	 3.480050 	 -1.6827110000 	 -3.7567010000 
956.05 	 325.0106000 	 3.480050 	 -1.6838040000 	 -3.7577410000 
956.25 	 325.0059000 	 3.480050 	 -1.6811180000 	 -3.7553150000 
956.45 	 325.0027000 	 3.480050 	 -1.6845290000 	 -3.7584080000 
956.65 	 324.9979000 	 3.480050 	 -1.6811050000 	 -3.7554810000 
956.85 	 324.9947000 	 3.480050 	 -1.6838610000 	 -3.7575210000 
957.05 	 324.9947000 	 3.480050 	 -1.6827110000 	 -3.7568600000 
957.25 	 324.9931000 	 3.480050 	 -1.6821890000 	 -3.7559990000 
957.45 	 324.9900000 	 3.480050 	 -1.6842460000 	 -3.7581540000 
957.65 	 324.9947000 	 3.480050 	 -1.6809780000 	 -3.7551020000 
957.85 	 324.9947000 	 3.480050 	 -1.6846120000 	 -3.7584080000 
958.05 	 324.9947000 	 3.480050 	 -1.6813310000 	 -3.7555630000 
958.25 	 324.9947000 	 3.480050 	 -1.6833590000 	 -3.7573240000 
958.45 	 324.9947000 	 3.480050 	 -1.6830760000 	 -3.7570160000 
958.65 	 324.9947000 	 3.480050 	 -1.6820080000 	 -3.7559510000 
958.85 	 324.9947000 	 3.480050 	 -1.6843760000 	 -3.7583190000 
959.05 	 324.9947000 	 3.480050 	 -1.6808290000 	 -3.7550860000 
959.25 	 324.9963000 	 3.480050 	 -1.6845890000 	 -3.7583890000 
959.45 	 324.9947000 	 3.480050 	 -1.6815250000 	 -3.7558010000 
959.65 	 324.9947000 	 3.480050 	 -1.6833530000 	 -3.7571970000 
959.85 	 324.9868000 	 3.480050 	 -1.6831020000 	 -3.7572030000 
960.05 	 324.9820000 	 3.480050 	 -1.6817130000 	 -3.7556740000 
960.25 	 324.9820000 	 3.480050 	 -1.6846210000 	 -3.7584370000 
960.45 	 324.9788000 	 3.480050 	 -1.6810700000 	 -3.7552670000 
960.65 	 324.9788000 	 3.480050 	 -1.6842020000 	 -3.7581090000 
960.85 	 324.9788000 	 3.480050 	 -1.6820020000 	 -3.7561730000 
961.05 	 324.9788000 	 3.480050 	 -1.6828090000 	 -3.7566820000 
961.25 	 324.9741000 	 3.480075 	 -1.6837310000 	 -3.7578420000 
961.45 	 324.9709000 	 3.480075 	 -1.6815340000 	 -3.7554680000 
961.65 	 324.9709000 	 3.480100 	 -1.6848600000 	 -3.7586780000 
961.85 	 324.9677000 	 3.480150 	 -1.6810890000 	 -3.7554490000 
962.05 	 324.9677000 	 3.480175 	 -1.6842400000 	 -3.7580710000 
962.25 	 324.9630000 	 3.480200 	 -1.6823350000 	 -3.7563610000 
962.45 	 324.9597000 	 3.480225 	 -1.6827140000 	 -3.7563610000 
962.65 	 324.9597000 	 3.480250 	 -1.6839120000 	 -3.7580040000 
962.85 	 324.9582000 	 3.480275 	 -1.6812520000 	 -3.7553280000 
963.05 	 324.9597000 	 3.480325 	 -1.6847550000 	 -3.7585190000 
963.25 	 324.9597000 	 3.480350 	 -1.6812610000 	 -3.7555190000 
963.45 	 324.9597000 	 3.480375 	 -1.6837530000 	 -3.7575120000 
963.65 	 324.9597000 	 3.480400 	 -1.6831020000 	 -3.7571490000 
963.85 	 324.9597000 	 3.480450 	 -1.6820430000 	 -3.7558870000 
964.05 	 324.9630000 	 3.480475 	 -1.6845670000 	 -3.7583070000 
964.25 	 324.9677000 	 3.480500 	 -1.6812290000 	 -3.7552740000 
964.45 	 324.9677000 	 3.480525 	 -1.6846210000 	 -3.7584110000 
964.65 	 324.9741000 	 3.480550 	 -1.6818270000 	 -3.7560490000 
964.85 	 324.9741000 	 3.480575 	 -1.6832450000 	 -3.7568860000 
965.05 	 324.9788000 	 3.480600 	 -1.6835590000 	 -3.7576990000 
965.25 	 324.9820000 	 3.480625 	 -1.6815760000 	 -3.7555220000 
965.45 	 324.9900000 	 3.480600 	 -1.6850890000 	 -3.7586430000 
965.65 	 324.9947000 	 3.480600 	 -1.6814550000 	 -3.7554230000 
965.85 	 324.9979000 	 3.480600 	 -1.6844620000 	 -3.7580780000 
966.05 	 325.0027000 	 3.480600 	 -1.6828280000 	 -3.7568950000 
966.25 	 325.0059000 	 3.480600 	 -1.6828280000 	 -3.7565230000 
966.45 	 325.0106000 	 3.480600 	 -1.6847740000 	 -3.7582590000 
966.65 	 325.0106000 	 3.480600 	 -1.6815280000 	 -3.7553280000 
966.85 	 325.0059000 	 3.480600 	 -1.6850850000 	 -3.7585040000 
967.05 	 325.0059000 	 3.480600 	 -1.6820300000 	 -3.7559000000 
967.25 	 325.0027000 	 3.480600 	 -1.6839570000 	 -3.7575440000 
967.45 	 325.0011000 	 3.480600 	 -1.6835980000 	 -3.7574200000 
967.65 	 324.9979000 	 3.480600 	 -1.6821190000 	 -3.7556460000 
967.85 	 324.9979000 	 3.480600 	 -1.6851360000 	 -3.7586150000 
968.05 	 324.9979000 	 3.480600 	 -1.6815190000 	 -3.7554260000 
968.25 	 324.9979000 	 3.480600 	 -1.6848060000 	 -3.7581130000 
968.45 	 324.9947000 	 3.480600 	 -1.6825040000 	 -3.7564820000 
968.65 	 324.9931000 	 3.480600 	 -1.6831370000 	 -3.7565260000 
968.85 	 324.9900000 	 3.480600 	 -1.6841130000 	 -3.7578230000 
969.05 	 324.9900000 	 3.480600 	 -1.6817600000 	 -3.7554550000 
969.25 	 324.9900000 	 3.480600 	 -1.6852320000 	 -3.7586120000 
969.45 	 324.9900000 	 3.480600 	 -1.6815380000 	 -3.7555820000 
969.65 	 324.9900000 	 3.480600 	 -1.6846310000 	 -3.7579630000 
969.85 	 324.9900000 	 3.480600 	 -1.6827330000 	 -3.7565680000 
970.05 	 324.9868000 	 3.480600 	 -1.6829110000 	 -3.7562750000 
970.25 	 324.9820000 	 3.480600 	 -1.6845770000 	 -3.7582330000 
970.45 	 324.9741000 	 3.480600 	 -1.6816170000 	 -3.7554170000 
970.65 	 324.9709000 	 3.480625 	 -1.6851460000 	 -3.7585540000 
970.85 	 324.9677000 	 3.480650 	 -1.6821610000 	 -3.7559250000 
971.05 	 324.9630000 	 3.480675 	 -1.6843410000 	 -3.7577030000 
971.25 	 324.9630000 	 3.480725 	 -1.6836320000 	 -3.7573340000 
971.45 	 324.9597000 	 3.480750 	 -1.6821670000 	 -3.7559510000 
971.65 	 324.9550000 	 3.480775 	 -1.6851710000 	 -3.7586210000 
971.85 	 324.9550000 	 3.480825 	 -1.6814990000 	 -3.7553340000 
972.05 	 324.9534000 	 3.480850 	 -1.6851550000 	 -3.7584880000 
972.25 	 324.9550000 	 3.480900 	 -1.6822750000 	 -3.7561420000 
972.45 	 324.9597000 	 3.480950 	 -1.6835820000 	 -3.7569710000 
972.65 	 324.9630000 	 3.480975 	 -1.6842430000 	 -3.7580110000 
972.85 	 324.9677000 	 3.481000 	 -1.6818810000 	 -3.7556240000 
973.05 	 324.9709000 	 3.481025 	 -1.6853590000 	 -3.7587230000 
973.25 	 324.9820000 	 3.481050 	 -1.6817760000 	 -3.7555760000 
973.45 	 324.9915000 	 3.481075 	 -1.6847230000 	 -3.7578610000 
973.65 	 325.0042000 	 3.481050 	 -1.6835050000 	 -3.7566250000 
973.85 	 325.0138000 	 3.481050 	 -1.6829940000 	 -3.7561040000 
974.05 	 325.0202000 	 3.481050 	 -1.6849800000 	 -3.7581860000 
974.25 	 325.0217000 	 3.481050 	 -1.6820590000 	 -3.7552040000 
974.45 	 325.0217000 	 3.481050 	 -1.6854000000 	 -3.7585000000 
974.65 	 325.0202000 	 3.481050 	 -1.6821800000 	 -3.7555310000 
974.85 	 325.0186000 	 3.481050 	 -1.6845380000 	 -3.7575090000 
975.05 	 325.0138000 	 3.481050 	 -1.6837280000 	 -3.7569360000 
975.25 	 325.0186000 	 3.481050 	 -1.6828470000 	 -3.7559440000 
975.45 	 325.0186000 	 3.481050 	 -1.6852350000 	 -3.7582840000 
975.65 	 325.0154000 	 3.481050 	 -1.6820400000 	 -3.7552610000 
975.85 	 325.0138000 	 3.481050 	 -1.6855110000 	 -3.7584500000 
976.05 	 325.0106000 	 3.481025 	 -1.6823580000 	 -3.7558590000 
976.25 	 325.0059000 	 3.481000 	 -1.6845640000 	 -3.7574290000 
976.45 	 325.0027000 	 3.481000 	 -1.6839410000 	 -3.7571970000 
976.65 	 324.9979000 	 3.481000 	 -1.6827170000 	 -3.7558460000 
976.85 	 324.9979000 	 3.481000 	 -1.6855430000 	 -3.7586400000 
977.05 	 324.9979000 	 3.481000 	 -1.6820620000 	 -3.7552450000 
977.25 	 324.9947000 	 3.481000 	 -1.6855400000 	 -3.7583480000 
977.45 	 324.9884000 	 3.481000 	 -1.6826880000 	 -3.7559440000 
977.65 	 324.9852000 	 3.481000 	 -1.6839410000 	 -3.7571590000 
977.85 	 324.9820000 	 3.481000 	 -1.6844620000 	 -3.7576680000 
978.05 	 324.9788000 	 3.481000 	 -1.6821800000 	 -3.7555760000 
978.25 	 324.9788000 	 3.481000 	 -1.6855780000 	 -3.7585960000 
978.45 	 324.9788000 	 3.481000 	 -1.6821480000 	 -3.7554930000 
978.65 	 324.9820000 	 3.481000 	 -1.6847640000 	 -3.7577090000 
978.85 	 324.9788000 	 3.481000 	 -1.6834510000 	 -3.7569050000 
979.05 	 324.9788000 	 3.481000 	 -1.6829520000 	 -3.7561890000 
979.25 	 324.9741000 	 3.481025 	 -1.6850410000 	 -3.7582240000 
979.45 	 324.9709000 	 3.481050 	 -1.6818650000 	 -3.7551910000 
979.65 	 324.9677000 	 3.481075 	 -1.6857050000 	 -3.7585100000 
979.85 	 324.9677000 	 3.481100 	 -1.6824820000 	 -3.7557760000 
980.05 	 324.9677000 	 3.481150 	 -1.6844080000 	 -3.7573430000 
980.25 	 324.9677000 	 3.481175 	 -1.6839350000 	 -3.7572290000 
980.45 	 324.9709000 	 3.481200 	 -1.6829460000 	 -3.7559760000 
980.65 	 324.9741000 	 3.481225 	 -1.6851970000 	 -3.7582970000 
980.85 	 324.9741000 	 3.481225 	 -1.6818170000 	 -3.7552170000 
981.05 	 324.9741000 	 3.481275 	 -1.6854320000 	 -3.7584970000 
981.25 	 324.9741000 	 3.481275 	 -1.6825740000 	 -3.7559540000 
981.45 	 324.9741000 	 3.481300 	 -1.6842210000 	 -3.7570790000 
981.65 	 324.9741000 	 3.481325 	 -1.6840140000 	 -3.7574040000 
981.85 	 324.9741000 	 3.481325 	 -1.6824590000 	 -3.7558110000 
982.05 	 324.9741000 	 3.481375 	 -1.6855530000 	 -3.7584400000 
982.25 	 324.9788000 	 3.481375 	 -1.6818970000 	 -3.7550260000 
982.45 	 324.9820000 	 3.481400 	 -1.6854800000 	 -3.7582910000 
982.65 	 324.9852000 	 3.481425 	 -1.6827040000 	 -3.7558870000 
982.85 	 324.9868000 	 3.481400 	 -1.6841570000 	 -3.7569740000 
983.05 	 324.9868000 	 3.481425 	 -1.6847990000 	 -3.7578420000 
983.25 	 324.9900000 	 3.481450 	 -1.6826090000 	 -3.7557630000 
983.45 	 324.9900000 	 3.481475 	 -1.6860200000 	 -3.7588470000 
983.65 	 324.9947000 	 3.481450 	 -1.6825550000 	 -3.7557510000 
983.85 	 324.9947000 	 3.481450 	 -1.6855780000 	 -3.7582710000 
984.05 	 324.9947000 	 3.481450 	 -1.6837600000 	 -3.7569140000 
984.25 	 324.9979000 	 3.481450 	 -1.6839820000 	 -3.7567490000 
984.45 	 324.9947000 	 3.481450 	 -1.6854760000 	 -3.7583420000 
984.65 	 324.9947000 	 3.481450 	 -1.6826090000 	 -3.7558050000 
984.85 	 324.9900000 	 3.481450 	 -1.6861790000 	 -3.7590060000 
985.05 	 324.9900000 	 3.481450 	 -1.6828280000 	 -3.7559000000 
985.25 	 324.9884000 	 3.481450 	 -1.6852980000 	 -3.7580620000 
985.45 	 324.9868000 	 3.481450 	 -1.6843830000 	 -3.7574070000 
985.65 	 324.9868000 	 3.481450 	 -1.6834770000 	 -3.7563670000 
985.85 	 324.9868000 	 3.481450 	 -1.6858550000 	 -3.7587230000 
986.05 	 324.9868000 	 3.481475 	 -1.6825140000 	 -3.7556050000 
986.25 	 324.9868000 	 3.481475 	 -1.6860770000 	 -3.7584270000 
986.45 	 324.9868000 	 3.481500 	 -1.6832730000 	 -3.7561320000 
986.65 	 324.9820000 	 3.481525 	 -1.6842400000 	 -3.7568280000 
986.85 	 324.9820000 	 3.481500 	 -1.6854860000 	 -3.7581000000 
987.05 	 324.9788000 	 3.481525 	 -1.6829050000 	 -3.7555120000 
987.25 	 324.9788000 	 3.481550 	 -1.6865160000 	 -3.7587610000 
987.45 	 324.9788000 	 3.481575 	 -1.6831400000 	 -3.7558170000 
987.65 	 324.9788000 	 3.481600 	 -1.6852540000 	 -3.7574960000 
987.85 	 324.9788000 	 3.481600 	 -1.6847670000 	 -3.7573180000 
988.05 	 324.9820000 	 3.481625 	 -1.6839000000 	 -3.7562430000 
988.25 	 324.9820000 	 3.481650 	 -1.6863090000 	 -3.7589100000 
988.45 	 324.9820000 	 3.481650 	 -1.6829900000 	 -3.7556740000 
988.65 	 324.9820000 	 3.481650 	 -1.6865130000 	 -3.7588760000 
988.85 	 324.9868000 	 3.481650 	 -1.6838870000 	 -3.7564560000 
989.05 	 324.9820000 	 3.481675 	 -1.6849680000 	 -3.7574010000 
989.25 	 324.9820000 	 3.481700 	 -1.6854860000 	 -3.7579850000 
989.45 	 324.9868000 	 3.481700 	 -1.6834160000 	 -3.7559100000 
989.65 	 324.9868000 	 3.481700 	 -1.6867290000 	 -3.7588880000 
989.85 	 324.9868000 	 3.481700 	 -1.6832960000 	 -3.7557630000 
990.05 	 324.9836000 	 3.481725 	 -1.6864490000 	 -3.7585670000 
990.25 	 324.9868000 	 3.481725 	 -1.6843830000 	 -3.7569900000 
990.45 	 324.9836000 	 3.481750 	 -1.6846750000 	 -3.7569400000 
990.65 	 324.9868000 	 3.481750 	 -1.6859590000 	 -3.7584080000 
990.85 	 324.9868000 	 3.481750 	 -1.6834130000 	 -3.7557860000 
991.05 	 324.9868000 	 3.481775 	 -1.6870720000 	 -3.7590250000 
991.25 	 324.9868000 	 3.481800 	 -1.6834260000 	 -3.7561190000 
991.45 	 324.9868000 	 3.481800 	 -1.6861180000 	 -3.7583920000 
991.65 	 324.9820000 	 3.481800 	 -1.6848470000 	 -3.7574290000 
991.85 	 324.9788000 	 3.481800 	 -1.6846080000 	 -3.7569900000 
992.05 	 324.9788000 	 3.481825 	 -1.6863660000 	 -3.7588850000 
992.25 	 324.9820000 	 3.481850 	 -1.6834420000 	 -3.7558940000 
992.45 	 324.9836000 	 3.481875 	 -1.6869770000 	 -3.7593050000 
992.65 	 324.9868000 	 3.481850 	 -1.6838360000 	 -3.7564400000 
992.85 	 324.9900000 	 3.481850 	 -1.6859790000 	 -3.7581320000 
993.05 	 324.9947000 	 3.481850 	 -1.6854860000 	 -3.7578770000 
993.25 	 324.9947000 	 3.481850 	 -1.6841790000 	 -3.7566380000 
993.45 	 324.9947000 	 3.481850 	 -1.6868020000 	 -3.7591620000 
993.65 	 324.9900000 	 3.481850 	 -1.6833810000 	 -3.7560210000 
993.85 	 324.9900000 	 3.481850 	 -1.6868690000 	 -3.7589680000 
994.05 	 324.9868000 	 3.481875 	 -1.6842020000 	 -3.7566880000 
994.25 	 324.9820000 	 3.481900 	 -1.6854760000 	 -3.7575820000 
994.45 	 324.9820000 	 3.481900 	 -1.6857590000 	 -3.7582870000 
994.65 	 324.9788000 	 3.481900 	 -1.6839350000 	 -3.7562530000 
994.85 	 324.9788000 	 3.481925 	 -1.6873330000 	 -3.7592860000 
995.05 	 324.9741000 	 3.481950 	 -1.6836710000 	 -3.7560050000 
995.25 	 324.9741000 	 3.481975 	 -1.6868050000 	 -3.7586880000 
995.45 	 324.9741000 	 3.482000 	 -1.6848600000 	 -3.7572220000 
995.65 	 324.9741000 	 3.482025 	 -1.6852630000 	 -3.7574480000 
995.85 	 324.9788000 	 3.482025 	 -1.6865540000 	 -3.7590120000 
996.05 	 324.9741000 	 3.482050 	 -1.6839060000 	 -3.7562530000 
996.25 	 324.9741000 	 3.482075 	 -1.6873010000 	 -3.7596480000 
996.45 	 324.9709000 	 3.482100 	 -1.6840270000 	 -3.7566690000 
996.65 	 324.9709000 	 3.482125 	 -1.6863280000 	 -3.7587040000 
996.85 	 324.9677000 	 3.482125 	 -1.6857750000 	 -3.7582020000 
997.05 	 324.9677000 	 3.482150 	 -1.6844050000 	 -3.7567870000 
997.25 	 324.9709000 	 3.482175 	 -1.6872150000 	 -3.7594190000 
997.45 	 324.9709000 	 3.482200 	 -1.6836420000 	 -3.7562310000 
997.65 	 324.9709000 	 3.482225 	 -1.6870940000 	 -3.7591520000 
997.85 	 324.9741000 	 3.482250 	 -1.6846150000 	 -3.7572070000 
998.05 	 324.9788000 	 3.482275 	 -1.6854480000 	 -3.7577530000 
998.25 	 324.9852000 	 3.482275 	 -1.6864840000 	 -3.7588880000 
998.45 	 324.9900000 	 3.482300 	 -1.6839120000 	 -3.7563010000 
998.65 	 324.9947000 	 3.482325 	 -1.6874950000 	 -3.7596230000 
998.85 	 324.9979000 	 3.482300 	 -1.6839760000 	 -3.7566820000 
999.05 	 324.9979000 	 3.482300 	 -1.6867800000 	 -3.7589900000 
999.25 	 324.9995000 	 3.482300 	 -1.6853650000 	 -3.7580010000 
999.45 	 324.9979000 	 3.482300 	 -1.6849520000 	 -3.7573810000 
999.65 	 325.0027000 	 3.482300 	 -1.6869930000 	 -3.7593400000 
999.85 	 325.0059000 	 3.482300 	 -1.6837470000 	 -3.7564630000 
1000.05 	 325.0027000 	 3.482300 	 -1.6874090000 	 -3.7596130000 
1000.25 	 325.0027000 	 3.482300 	 -1.6843760000 	 -3.7568500000 
1000.45 	 324.9995000 	 3.482300 	 -1.6861500000 	 -3.7584720000 
1000.65 	 324.9979000 	 3.482300 	 -1.6857880000 	 -3.7583950000 
1000.85 	 324.9900000 	 3.482300 	 -1.6845320000 	 -3.7572100000 
1001.05 	 324.9868000 	 3.482300 	 -1.6871070000 	 -3.7595210000 
1001.25 	 324.9820000 	 3.482300 	 -1.6836710000 	 -3.7563960000 
1001.45 	 324.9788000 	 3.482300 	 -1.6873770000 	 -3.7596070000 
1001.65 	 324.9741000 	 3.482325 	 -1.6842170000 	 -3.7568570000 
1001.85 	 324.9788000 	 3.482350 	 -1.6859400000 	 -3.7583830000 
1002.05 	 324.9788000 	 3.482375 	 -1.6858710000 	 -3.7583350000 
1002.25 	 324.9788000 	 3.482400 	 -1.6844340000 	 -3.7567900000 
1002.45 	 324.9820000 	 3.482400 	 -1.6871100000 	 -3.7596320000 
1002.65 	 324.9804000 	 3.482425 	 -1.6838770000 	 -3.7562050000 
1002.85 	 324.9788000 	 3.482425 	 -1.6875010000 	 -3.7593240000 
1003.05 	 324.9788000 	 3.482450 	 -1.6849070000 	 -3.7571270000 
1003.25 	 324.9788000 	 3.482475 	 -1.6860170000 	 -3.7577950000 
1003.45 	 324.9788000 	 3.482500 	 -1.6865830000 	 -3.7585350000 
1003.65 	 324.9788000 	 3.482525 	 -1.6844150000 	 -3.7564090000 
1003.85 	 324.9820000 	 3.482525 	 -1.6877650000 	 -3.7592950000 
1004.05 	 324.9836000 	 3.482575 	 -1.6840710000 	 -3.7561890000 
1004.25 	 324.9868000 	 3.482550 	 -1.6871360000 	 -3.7589550000 
1004.45 	 324.9868000 	 3.482550 	 -1.6854700000 	 -3.7575910000 
1004.65 	 324.9900000 	 3.482575 	 -1.6853590000 	 -3.7573050000 
1004.85 	 324.9900000 	 3.482600 	 -1.6871360000 	 -3.7592440000 
1005.05 	 324.9900000 	 3.482600 	 -1.6840140000 	 -3.7562470000 
1005.25 	 324.9900000 	 3.482600 	 -1.6877940000 	 -3.7594640000 
1005.45 	 324.9900000 	 3.482600 	 -1.6843760000 	 -3.7566410000 
1005.65 	 324.9868000 	 3.482600 	 -1.6868720000 	 -3.7587070000 
1005.85 	 324.9868000 	 3.482600 	 -1.6857780000 	 -3.7580460000 
1006.05 	 324.9900000 	 3.482600 	 -1.6853200000 	 -3.7573310000 
1006.25 	 324.9900000 	 3.482600 	 -1.6872880000 	 -3.7592980000 
1006.45 	 324.9947000 	 3.482600 	 -1.6839440000 	 -3.7562500000 
1006.65 	 324.9947000 	 3.482600 	 -1.6875810000 	 -3.7596260000 
1006.85 	 324.9947000 	 3.482600 	 -1.6845990000 	 -3.7569590000 
1007.05 	 324.9947000 	 3.482600 	 -1.6862810000 	 -3.7582330000 
1007.25 	 324.9900000 	 3.482600 	 -1.6863190000 	 -3.7585540000 
1007.45 	 324.9884000 	 3.482600 	 -1.6847450000 	 -3.7567230000 
1007.65 	 324.9820000 	 3.482600 	 -1.6874760000 	 -3.7595150000 
1007.85 	 324.9804000 	 3.482600 	 -1.6839060000 	 -3.7563480000 
1008.05 	 324.9772000 	 3.482625 	 -1.6874350000 	 -3.7593240000 
1008.25 	 324.9741000 	 3.482650 	 -1.6848250000 	 -3.7573180000 
1008.45 	 324.9741000 	 3.482675 	 -1.6860170000 	 -3.7581670000 
1008.65 	 324.9741000 	 3.482700 	 -1.6866240000 	 -3.7585770000 
1008.85 	 324.9741000 	 3.482725 	 -1.6844880000 	 -3.7565930000 
1009.05 	 324.9709000 	 3.482725 	 -1.6875870000 	 -3.7595340000 
1009.25 	 324.9677000 	 3.482750 	 -1.6840550000 	 -3.7564180000 
1009.45 	 324.9677000 	 3.482775 	 -1.6869960000 	 -3.7589870000 
1009.65 	 324.9677000 	 3.482800 	 -1.6856130000 	 -3.7578230000 
1009.85 	 324.9693000 	 3.482850 	 -1.6853010000 	 -3.7574580000 
1010.05 	 324.9709000 	 3.482850 	 -1.6868110000 	 -3.7590950000 
1010.25 	 324.9741000 	 3.482875 	 -1.6841160000 	 -3.7564750000 
1010.45 	 324.9741000 	 3.482900 	 -1.6876030000 	 -3.7595840000 
1010.65 	 324.9788000 	 3.482925 	 -1.6843100000 	 -3.7566570000 
1010.85 	 324.9788000 	 3.482925 	 -1.6866810000 	 -3.7587900000 
1011.05 	 324.9820000 	 3.482950 	 -1.6858200000 	 -3.7580780000 
1011.25 	 324.9868000 	 3.482950 	 -1.6849770000 	 -3.7570130000 
1011.45 	 324.9900000 	 3.482975 	 -1.6875230000 	 -3.7592760000 
1011.65 	 324.9947000 	 3.483000 	 -1.6839890000 	 -3.7560810000 
1011.85 	 324.9979000 	 3.483000 	 -1.6875650000 	 -3.7591710000 
1012.05 	 324.9979000 	 3.483000 	 -1.6849040000 	 -3.7568920000 
1012.25 	 325.0042000 	 3.483000 	 -1.6860740000 	 -3.7578330000 
1012.45 	 325.0059000 	 3.483000 	 -1.6867070000 	 -3.7588120000 
1012.65 	 325.0059000 	 3.483000 	 -1.6842330000 	 -3.7563010000 
1012.85 	 325.0106000 	 3.483000 	 -1.6877620000 	 -3.7595110000 
1013.05 	 325.0106000 	 3.483000 	 -1.6843920000 	 -3.7565680000 
1013.25 	 325.0106000 	 3.483000 	 -1.6868530000 	 -3.7587040000 
1013.45 	 325.0106000 	 3.483000 	 -1.6859530000 	 -3.7580080000 
1013.65 	 325.0059000 	 3.483000 	 -1.6851900000 	 -3.7570350000 
1013.85 	 325.0059000 	 3.483000 	 -1.6875550000 	 -3.7592860000 
1014.05 	 325.0059000 	 3.483000 	 -1.6842680000 	 -3.7562340000 
1014.25 	 325.0059000 	 3.483000 	 -1.6877240000 	 -3.7595880000 
1014.45 	 325.0059000 	 3.483000 	 -1.6845700000 	 -3.7567620000 
1014.65 	 325.0074000 	 3.483000 	 -1.6866910000 	 -3.7584370000 
1014.85 	 325.0059000 	 3.483000 	 -1.6862420000 	 -3.7581540000 
1015.05 	 324.9979000 	 3.483000 	 -1.6850380000 	 -3.7571940000 
1015.25 	 324.9979000 	 3.483000 	 -1.6877520000 	 -3.7594380000 
1015.45 	 324.9900000 	 3.483000 	 -1.6839470000 	 -3.7563740000 
1015.65 	 324.9900000 	 3.483000 	 -1.6876860000 	 -3.7594570000 
1015.85 	 324.9868000 	 3.483000 	 -1.6848310000 	 -3.7570790000 
1016.05 	 324.9868000 	 3.483000 	 -1.6863440000 	 -3.7581220000 
1016.25 	 324.9868000 	 3.483000 	 -1.6865760000 	 -3.7586180000 
1016.45 	 324.9868000 	 3.483000 	 -1.6844020000 	 -3.7566120000 
1016.65 	 324.9868000 	 3.483000 	 -1.6878480000 	 -3.7596070000 
1016.85 	 324.9852000 	 3.483000 	 -1.6842840000 	 -3.7563740000 
1017.05 	 324.9820000 	 3.483000 	 -1.6873420000 	 -3.7590340000 
1017.25 	 324.9820000 	 3.483000 	 -1.6853430000 	 -3.7573590000 
1017.45 	 324.9820000 	 3.483000 	 -1.6856730000 	 -3.7576930000 
1017.65 	 324.9820000 	 3.483000 	 -1.6873330000 	 -3.7593720000 
1017.85 	 324.9820000 	 3.483025 	 -1.6841350000 	 -3.7562120000 
1018.05 	 324.9820000 	 3.483050 	 -1.6876890000 	 -3.7594920000 
1018.25 	 324.9804000 	 3.483050 	 -1.6845070000 	 -3.7566950000 
1018.45 	 324.9788000 	 3.483075 	 -1.6867290000 	 -3.7584050000 
1018.65 	 324.9788000 	 3.483075 	 -1.6862200000 	 -3.7584690000 
1018.85 	 324.9788000 	 3.483100 	 -1.6848750000 	 -3.7570380000 
1019.05 	 324.9741000 	 3.483125 	 -1.6877110000 	 -3.7594990000 
1019.25 	 324.9741000 	 3.483150 	 -1.6842460000 	 -3.7564370000 
1019.45 	 324.9709000 	 3.483175 	 -1.6875680000 	 -3.7593360000 
1019.65 	 324.9677000 	 3.483175 	 -1.6851620000 	 -3.7574010000 
1019.85 	 324.9677000 	 3.483200 	 -1.6860550000 	 -3.7579850000 
1020.05 	 324.9677000 	 3.483250 	 -1.6870120000 	 -3.7591620000 
1020.25 	 324.9677000 	 3.483275 	 -1.6845040000 	 -3.7566950000 
1020.45 	 324.9677000 	 3.483300 	 -1.6878450000 	 -3.7597880000 
1020.65 	 324.9709000 	 3.483325 	 -1.6843480000 	 -3.7567710000 
1020.85 	 324.9709000 	 3.483350 	 -1.6872500000 	 -3.7592350000 
1021.05 	 324.9741000 	 3.483375 	 -1.6857340000 	 -3.7580680000 
1021.25 	 324.9788000 	 3.483375 	 -1.6853680000 	 -3.7576550000 
1021.45 	 324.9820000 	 3.483400 	 -1.6875010000 	 -3.7593870000 
1021.65 	 324.9868000 	 3.483400 	 -1.6843410000 	 -3.7566030000 
1021.85 	 324.9868000 	 3.483425 	 -1.6878410000 	 -3.7598770000 
1022.05 	 324.9868000 	 3.483450 	 -1.6846240000 	 -3.7571720000 
1022.25 	 324.9900000 	 3.483475 	 -1.6868620000 	 -3.7588090000 
1022.45 	 324.9900000 	 3.483450 	 -1.6862140000 	 -3.7586240000 
1022.65 	 324.9900000 	 3.483450 	 -1.6851620000 	 -3.7576420000 
1022.85 	 324.9900000 	 3.483450 	 -1.6878540000 	 -3.7601220000 
1023.05 	 324.9900000 	 3.483450 	 -1.6843290000 	 -3.7569710000 
1023.25 	 324.9868000 	 3.483450 	 -1.6879020000 	 -3.7602490000 
1023.45 	 324.9868000 	 3.483450 	 -1.6849550000 	 -3.7578070000 
1023.65 	 324.9836000 	 3.483450 	 -1.6864170000 	 -3.7586850000 
1023.85 	 324.9820000 	 3.483475 	 -1.6867030000 	 -3.7594130000 
1024.05 	 324.9820000 	 3.483475 	 -1.6846340000 	 -3.7572350000 
1024.25 	 324.9868000 	 3.483500 	 -1.6878130000 	 -3.7603160000 
1024.45 	 324.9868000 	 3.483525 	 -1.6844370000 	 -3.7571050000 
1024.65 	 324.9868000 	 3.483500 	 -1.6873580000 	 -3.7600740000 
1024.85 	 324.9900000 	 3.483500 	 -1.6857880000 	 -3.7588060000 
1025.05 	 324.9868000 	 3.483500 	 -1.6859150000 	 -3.7587200000 
1025.25 	 324.9820000 	 3.483525 	 -1.6874250000 	 -3.7602200000 
1025.45 	 324.9788000 	 3.483550 	 -1.6844690000 	 -3.7575750000 
1025.65 	 324.9788000 	 3.483575 	 -1.6880290000 	 -3.7608150000 
1025.85 	 324.9788000 	 3.483575 	 -1.6847010000 	 -3.7577030000 
1026.05 	 324.9788000 	 3.483600 	 -1.6871800000 	 -3.7599690000 
1026.25 	 324.9820000 	 3.483625 	 -1.6858800000 	 -3.7587740000 
1026.45 	 324.9788000 	 3.483625 	 -1.6860710000 	 -3.7586210000 
1026.65 	 324.9820000 	 3.483650 	 -1.6874660000 	 -3.7602390000 
1026.85 	 324.9820000 	 3.483675 	 -1.6844500000 	 -3.7575660000 
1027.05 	 324.9820000 	 3.483650 	 -1.6881970000 	 -3.7602930000 
1027.25 	 324.9820000 	 3.483675 	 -1.6848090000 	 -3.7574040000 
1027.45 	 324.9820000 	 3.483675 	 -1.6871900000 	 -3.7595150000 
1027.65 	 324.9820000 	 3.483700 	 -1.6864360000 	 -3.7589390000 
1027.85 	 324.9788000 	 3.483700 	 -1.6853590000 	 -3.7576480000 
1028.05 	 324.9788000 	 3.483725 	 -1.6877970000 	 -3.7605320000 
1028.25 	 324.9756000 	 3.483750 	 -1.6845510000 	 -3.7573460000 
1028.45 	 324.9788000 	 3.483775 	 -1.6880610000 	 -3.7603120000 
1028.65 	 324.9788000 	 3.483775 	 -1.6852890000 	 -3.7581440000 
1028.85 	 324.9820000 	 3.483825 	 -1.6865950000 	 -3.7591520000 
1029.05 	 324.9868000 	 3.483800 	 -1.6871230000 	 -3.7598390000 
1029.25 	 324.9900000 	 3.483800 	 -1.6848370000 	 -3.7579730000 
1029.45 	 324.9868000 	 3.483825 	 -1.6882830000 	 -3.7609200000 
1029.65 	 324.9868000 	 3.483850 	 -1.6845800000 	 -3.7576040000 
1029.85 	 324.9868000 	 3.483850 	 -1.6880070000 	 -3.7602680000 
1030.05 	 324.9868000 	 3.483850 	 -1.6857370000 	 -3.7586400000 
1030.25 	 324.9868000 	 3.483850 	 -1.6865410000 	 -3.7590890000 
1030.45 	 324.9868000 	 3.483875 	 -1.6873490000 	 -3.7602260000 
1030.65 	 324.9868000 	 3.483900 	 -1.6848560000 	 -3.7579150000 
1030.85 	 324.9868000 	 3.483925 	 -1.6883560000 	 -3.7609160000 
1031.05 	 324.9820000 	 3.483900 	 -1.6850820000 	 -3.7581860000 
1031.25 	 324.9852000 	 3.483900 	 -1.6873650000 	 -3.7601030000 
1031.45 	 324.9820000 	 3.483925 	 -1.6864590000 	 -3.7594730000 
1031.65 	 324.9788000 	 3.483950 	 -1.6856580000 	 -3.7585700000 
1031.85 	 324.9788000 	 3.483975 	 -1.6880800000 	 -3.7610850000 
1032.05 	 324.9741000 	 3.483950 	 -1.6847260000 	 -3.7581380000 
1032.25 	 324.9709000 	 3.483975 	 -1.6879270000 	 -3.7610630000 
1032.45 	 324.9630000 	 3.484025 	 -1.6854760000 	 -3.7586780000 
1032.65 	 324.9613000 	 3.484050 	 -1.6868910000 	 -3.7596320000 
1032.85 	 324.9534000 	 3.484075 	 -1.6872250000 	 -3.7602460000 
1033.05 	 324.9470000 	 3.484125 	 -1.6849550000 	 -3.7583220000 
1033.25 	 324.9375000 	 3.484175 	 -1.6882770000 	 -3.7611900000 
1033.45 	 324.9312000 	 3.484200 	 -1.6848440000 	 -3.7580360000 
1033.65 	 324.9312000 	 3.484250 	 -1.6876380000 	 -3.7603820000 
1033.85 	 324.9279000 	 3.484325 	 -1.6862330000 	 -3.7593140000 
1034.05 	 324.9279000 	 3.484350 	 -1.6859530000 	 -3.7589360000 
1034.25 	 324.9312000 	 3.484375 	 -1.6877810000 	 -3.7606780000 
1034.45 	 324.9359000 	 3.484450 	 -1.6848250000 	 -3.7579820000 
1034.65 	 324.9391000 	 3.484450 	 -1.6883910000 	 -3.7610280000 
1034.85 	 324.9439000 	 3.484525 	 -1.6851970000 	 -3.7583920000 
1035.05 	 324.9518000 	 3.484600 	 -1.6871260000 	 -3.7600200000 
1035.25 	 324.9582000 	 3.484625 	 -1.6868080000 	 -3.7598640000 
1035.45 	 324.9630000 	 3.484675 	 -1.6853870000 	 -3.7585670000 
1035.65 	 324.9677000 	 3.484700 	 -1.6883980000 	 -3.7611200000 
1035.85 	 324.9709000 	 3.484725 	 -1.6845890000 	 -3.7579820000 
1036.05 	 324.9741000 	 3.484750 	 -1.6880540000 	 -3.7608460000 
1036.25 	 324.9788000 	 3.484750 	 -1.6858480000 	 -3.7589710000 
1036.45 	 324.9820000 	 3.484775 	 -1.6863090000 	 -3.7593200000 
1036.65 	 324.9884000 	 3.484800 	 -1.6875390000 	 -3.7606400000 
1036.85 	 324.9900000 	 3.484775 	 -1.6849610000 	 -3.7582560000 
1037.05 	 324.9900000 	 3.484775 	 -1.6884650000 	 -3.7612820000 
1037.25 	 324.9868000 	 3.484775 	 -1.6848980000 	 -3.7581730000 
1037.45 	 324.9820000 	 3.484800 	 -1.6879050000 	 -3.7604840000 
1037.65 	 324.9741000 	 3.484825 	 -1.6863120000 	 -3.7594920000 
1037.85 	 324.9709000 	 3.484850 	 -1.6857910000 	 -3.7588660000 
1038.05 	 324.9677000 	 3.484850 	 -1.6878160000 	 -3.7608310000 
1038.25 	 324.9630000 	 3.484875 	 -1.6849170000 	 -3.7579890000 
1038.45 	 324.9630000 	 3.484925 	 -1.6882990000 	 -3.7610560000 
1038.65 	 324.9550000 	 3.484950 	 -1.6852280000 	 -3.7584910000 
1038.85 	 324.9550000 	 3.484975 	 -1.6871520000 	 -3.7599500000 
1039.05 	 324.9518000 	 3.485025 	 -1.6868310000 	 -3.7599440000 
1039.25 	 324.9518000 	 3.485075 	 -1.6852160000 	 -3.7583990000 
1039.45 	 324.9518000 	 3.485100 	 -1.6883980000 	 -3.7612410000 
1039.65 	 324.9550000 	 3.485150 	 -1.6847010000 	 -3.7581000000 
1039.85 	 324.9613000 	 3.485175 	 -1.6879690000 	 -3.7607450000 
1040.05 	 324.9677000 	 3.485225 	 -1.6858770000 	 -3.7591930000 
1040.25 	 324.9709000 	 3.485225 	 -1.6865510000 	 -3.7595720000 
1040.45 	 324.9741000 	 3.485275 	 -1.6875520000 	 -3.7606330000 
1040.65 	 324.9788000 	 3.485275 	 -1.6850530000 	 -3.7582680000 
1040.85 	 324.9788000 	 3.485300 	 -1.6885440000 	 -3.7612630000 
1041.05 	 324.9820000 	 3.485325 	 -1.6850690000 	 -3.7582210000 
1041.25 	 324.9868000 	 3.485325 	 -1.6878730000 	 -3.7603980000 
1041.45 	 324.9900000 	 3.485325 	 -1.6864460000 	 -3.7595880000 
1041.65 	 324.9947000 	 3.485325 	 -1.6859470000 	 -3.7589900000 
1041.85 	 325.0027000 	 3.485325 	 -1.6882290000 	 -3.7611100000 
1042.05 	 325.0074000 	 3.485325 	 -1.6849100000 	 -3.7580680000 
1042.25 	 325.0138000 	 3.485325 	 -1.6884930000 	 -3.7612630000 
1042.45 	 325.0186000 	 3.485325 	 -1.6855020000 	 -3.7588440000 
1042.65 	 325.0186000 	 3.485325 	 -1.6871930000 	 -3.7600610000 
1042.85 	 325.0186000 	 3.485325 	 -1.6873420000 	 -3.7603950000 
1043.05 	 325.0138000 	 3.485325 	 -1.6853520000 	 -3.7586280000 
1043.25 	 325.0106000 	 3.485325 	 -1.6887220000 	 -3.7614150000 
1043.45 	 325.0059000 	 3.485325 	 -1.6849200000 	 -3.7582080000 
1043.65 	 325.0059000 	 3.485325 	 -1.6879970000 	 -3.7608910000 
1043.85 	 325.0027000 	 3.485325 	 -1.6860640000 	 -3.7594570000 
1044.05 	 325.0027000 	 3.485325 	 -1.6865290000 	 -3.7594130000 
1044.25 	 324.9979000 	 3.485325 	 -1.6877810000 	 -3.7608370000 
1044.45 	 324.9979000 	 3.485325 	 -1.6851900000 	 -3.7581670000 
1044.65 	 324.9947000 	 3.485325 	 -1.6885850000 	 -3.7614510000 
1044.85 	 324.9900000 	 3.485325 	 -1.6850030000 	 -3.7583950000 
1045.05 	 324.9868000 	 3.485325 	 -1.6879370000 	 -3.7606780000 
1045.25 	 324.9868000 	 3.485325 	 -1.6863600000 	 -3.7594540000 
1045.45 	 324.9868000 	 3.485325 	 -1.6862900000 	 -3.7592890000 
1045.65 	 324.9868000 	 3.485325 	 -1.6880190000 	 -3.7609580000 
1045.85 	 324.9868000 	 3.485325 	 -1.6850410000 	 -3.7580490000 
1046.05 	 324.9868000 	 3.485325 	 -1.6886360000 	 -3.7614540000 
1046.25 	 324.9820000 	 3.485325 	 -1.6853460000 	 -3.7584660000 
1046.45 	 324.9788000 	 3.485325 	 -1.6875930000 	 -3.7605380000 
1046.65 	 324.9741000 	 3.485350 	 -1.6868180000 	 -3.7597850000 
1046.85 	 324.9709000 	 3.485375 	 -1.6861150000 	 -3.7590090000 
1047.05 	 324.9677000 	 3.485400 	 -1.6883150000 	 -3.7611130000 
1047.25 	 324.9630000 	 3.485425 	 -1.6849580000 	 -3.7579630000 
1047.45 	 324.9630000 	 3.485450 	 -1.6884770000 	 -3.7611800000 
1047.65 	 324.9630000 	 3.485500 	 -1.6856000000 	 -3.7587740000 
1047.85 	 324.9661000 	 3.485525 	 -1.6872340000 	 -3.7601500000 
1048.05 	 324.9677000 	 3.485550 	 -1.6868560000 	 -3.7600770000 
1048.25 	 324.9709000 	 3.485575 	 -1.6855400000 	 -3.7586660000 
1048.45 	 324.9709000 	 3.485600 	 -1.6884420000 	 -3.7613900000 
1048.65 	 324.9709000 	 3.485625 	 -1.6849390000 	 -3.7582080000 
1048.85 	 324.9709000 	 3.485650 	 -1.6884490000 	 -3.7610530000 
1049.05 	 324.9741000 	 3.485650 	 -1.6859310000 	 -3.7590220000 
1049.25 	 324.9804000 	 3.485675 	 -1.6871040000 	 -3.7598510000 
1049.45 	 324.9836000 	 3.485700 	 -1.6875870000 	 -3.7605060000 
1049.65 	 324.9947000 	 3.485700 	 -1.6854990000 	 -3.7584590000 
1049.85 	 324.9979000 	 3.485725 	 -1.6887000000 	 -3.7614220000 
1050.05 	 325.0027000 	 3.485725 	 -1.6850820000 	 -3.7582620000 
1050.25 	 324.9979000 	 3.485725 	 -1.6882550000 	 -3.7608940000 
1050.45 	 324.9979000 	 3.485725 	 -1.6866020000 	 -3.7594670000 
1050.65 	 325.0027000 	 3.485725 	 -1.6863350000 	 -3.7592090000 
1050.85 	 325.0027000 	 3.485725 	 -1.6881470000 	 -3.7611870000 
1051.05 	 325.0059000 	 3.485725 	 -1.6850950000 	 -3.7582520000 
1051.25 	 325.0059000 	 3.485725 	 -1.6887890000 	 -3.7614190000 
1051.45 	 325.0106000 	 3.485725 	 -1.6852890000 	 -3.7585670000 
1051.65 	 325.0122000 	 3.485725 	 -1.6879270000 	 -3.7606270000 
1051.85 	 325.0138000 	 3.485725 	 -1.6869200000 	 -3.7599530000 
1052.05 	 325.0170000 	 3.485725 	 -1.6861340000 	 -3.7590630000 
1052.25 	 325.0186000 	 3.485725 	 -1.6884580000 	 -3.7612790000 
1052.45 	 325.0186000 	 3.485725 	 -1.6850060000 	 -3.7581600000 
1052.65 	 325.0170000 	 3.485725 	 -1.6886740000 	 -3.7613870000 
1052.85 	 325.0138000 	 3.485725 	 -1.6858990000 	 -3.7588950000 
1053.05 	 325.0138000 	 3.485725 	 -1.6871900000 	 -3.7597660000 
1053.25 	 325.0106000 	 3.485725 	 -1.6875170000 	 -3.7604870000 
1053.45 	 325.0059000 	 3.485725 	 -1.6855180000 	 -3.7583670000 
1053.65 	 325.0027000 	 3.485675 	 -1.6888870000 	 -3.7614850000 
1053.85 	 324.9979000 	 3.485675 	 -1.6851360000 	 -3.7582780000 
1054.05 	 324.9947000 	 3.485675 	 -1.6884840000 	 -3.7611640000 
1054.25 	 324.9900000 	 3.485675 	 -1.6858740000 	 -3.7590060000 
1054.45 	 324.9900000 	 3.485675 	 -1.6873390000 	 -3.7599280000 
1054.65 	 324.9868000 	 3.485675 	 -1.6876000000 	 -3.7604940000 
1054.85 	 324.9868000 	 3.485675 	 -1.6857400000 	 -3.7584940000 
1055.05 	 324.9852000 	 3.485675 	 -1.6888330000 	 -3.7614660000 
1055.25 	 324.9820000 	 3.485675 	 -1.6852120000 	 -3.7584500000 
1055.45 	 324.9804000 	 3.485675 	 -1.6883120000 	 -3.7609130000 
1055.65 	 324.9788000 	 3.485675 	 -1.6864080000 	 -3.7594730000 
1055.85 	 324.9788000 	 3.485675 	 -1.6866020000 	 -3.7595910000 
1056.05 	 324.9788000 	 3.485675 	 -1.6880640000 	 -3.7608970000 
1056.25 	 324.9741000 	 3.485700 	 -1.6854190000 	 -3.7584210000 
1056.45 	 324.9772000 	 3.485725 	 -1.6887510000 	 -3.7615650000 
1056.65 	 324.9741000 	 3.485750 	 -1.6854250000 	 -3.7584750000 
1056.85 	 324.9741000 	 3.485775 	 -1.6880450000 	 -3.7607220000 
1057.05 	 324.9741000 	 3.485800 	 -1.6866840000 	 -3.7597180000 
1057.25 	 324.9741000 	 3.485825 	 -1.6864330000 	 -3.7591900000 
1057.45 	 324.9709000 	 3.485850 	 -1.6881370000 	 -3.7610720000 
1057.65 	 324.9677000 	 3.485850 	 -1.6853110000 	 -3.7581670000 
1057.85 	 324.9630000 	 3.485875 	 -1.6888170000 	 -3.7613580000 
1058.05 	 324.9630000 	 3.485925 	 -1.6857180000 	 -3.7586400000 
1058.25 	 324.9613000 	 3.485950 	 -1.6877050000 	 -3.7603060000 
1058.45 	 324.9630000 	 3.485975 	 -1.6874120000 	 -3.7601120000 
1058.65 	 324.9645000 	 3.486000 	 -1.6857560000 	 -3.7586590000 
1058.85 	 324.9693000 	 3.486025 	 -1.6884490000 	 -3.7612920000 
1059.05 	 324.9725000 	 3.486075 	 -1.6851550000 	 -3.7581410000 
1059.25 	 324.9741000 	 3.486075 	 -1.6885310000 	 -3.7611320000 
1059.45 	 324.9788000 	 3.486100 	 -1.6857660000 	 -3.7587480000 
1059.65 	 324.9804000 	 3.486125 	 -1.6876190000 	 -3.7600230000 
1059.85 	 324.9820000 	 3.486150 	 -1.6875780000 	 -3.7602010000 
1060.05 	 324.9884000 	 3.486125 	 -1.6860740000 	 -3.7586470000 
1060.25 	 324.9947000 	 3.486125 	 -1.6889760000 	 -3.7613840000 
1060.45 	 324.9979000 	 3.486125 	 -1.6854640000 	 -3.7580680000 
1060.65 	 325.0042000 	 3.486125 	 -1.6888010000 	 -3.7611550000 
1060.85 	 325.0059000 	 3.486125 	 -1.6863660000 	 -3.7590890000 
1061.05 	 325.0106000 	 3.486125 	 -1.6870150000 	 -3.7596100000 
1061.25 	 325.0106000 	 3.486125 	 -1.6881720000 	 -3.7607540000 
1061.45 	 325.0138000 	 3.486125 	 -1.6856030000 	 -3.7582490000 
1061.65 	 325.0106000 	 3.486125 	 -1.6890620000 	 -3.7614570000 
1061.85 	 325.0106000 	 3.486125 	 -1.6855650000 	 -3.7584080000 
1062.05 	 325.0106000 	 3.486125 	 -1.6881720000 	 -3.7603090000 
1062.25 	 325.0074000 	 3.486125 	 -1.6871550000 	 -3.7598010000 
1062.45 	 325.0059000 	 3.486125 	 -1.6862230000 	 -3.7590280000 
1062.65 	 325.0059000 	 3.486125 	 -1.6886430000 	 -3.7613330000 
1062.85 	 325.0059000 	 3.486125 	 -1.6854570000 	 -3.7581220000 
1063.05 	 325.0059000 	 3.486125 	 -1.6889160000 	 -3.7612950000 
1063.25 	 325.0027000 	 3.486125 	 -1.6860800000 	 -3.7587520000 
1063.45 	 324.9979000 	 3.486125 	 -1.6873520000 	 -3.7600140000 
1063.65 	 324.9947000 	 3.486125 	 -1.6877870000 	 -3.7605350000 
1063.85 	 324.9947000 	 3.486125 	 -1.6857810000 	 -3.7584020000 
1064.05 	 324.9947000 	 3.486125 	 -1.6890370000 	 -3.7614280000 
1064.25 	 324.9947000 	 3.486125 	 -1.6854290000 	 -3.7583290000 
1064.45 	 324.9979000 	 3.486125 	 -1.6885530000 	 -3.7609160000 
1064.65 	 324.9979000 	 3.486125 	 -1.6865730000 	 -3.7594130000 
1064.85 	 324.9979000 	 3.486125 	 -1.6869420000 	 -3.7593940000 
1065.05 	 324.9979000 	 3.486125 	 -1.6883180000 	 -3.7608020000 
1065.25 	 324.9963000 	 3.486125 	 -1.6856580000 	 -3.7583030000 
1065.45 	 324.9979000 	 3.486125 	 -1.6889830000 	 -3.7613870000 
1065.65 	 324.9947000 	 3.486125 	 -1.6856800000 	 -3.7584110000 
1065.85 	 324.9947000 	 3.486125 	 -1.6882100000 	 -3.7605000000 
1066.05 	 324.9947000 	 3.486125 	 -1.6871960000 	 -3.7598800000 
1066.25 	 324.9900000 	 3.486125 	 -1.6863220000 	 -3.7588720000 
1066.45 	 324.9900000 	 3.486125 	 -1.6887410000 	 -3.7613170000 
1066.65 	 324.9868000 	 3.486125 	 -1.6854600000 	 -3.7580900000 
1066.85 	 324.9868000 	 3.486125 	 -1.6888750000 	 -3.7612280000 
1067.05 	 324.9820000 	 3.486125 	 -1.6862040000 	 -3.7589680000 
1067.25 	 324.9868000 	 3.486125 	 -1.6872790000 	 -3.7598670000 
1067.45 	 324.9820000 	 3.486125 	 -1.6881240000 	 -3.7607070000 
1067.65 	 324.9868000 	 3.486125 	 -1.6856700000 	 -3.7584690000 
1067.85 	 324.9868000 	 3.486125 	 -1.6890750000 	 -3.7614310000 
1068.05 	 324.9868000 	 3.486150 	 -1.6855240000 	 -3.7581320000 
1068.25 	 324.9820000 	 3.486175 	 -1.6887250000 	 -3.7607570000 
1068.45 	 324.9788000 	 3.486175 	 -1.6868880000 	 -3.7592890000 
1068.65 	 324.9709000 	 3.486200 	 -1.6867480000 	 -3.7591360000 
1068.85 	 324.9630000 	 3.486200 	 -1.6887570000 	 -3.7610050000 
1069.05 	 324.9597000 	 3.486225 	 -1.6857750000 	 -3.7581030000 
1069.25 	 324.9550000 	 3.486275 	 -1.6893230000 	 -3.7612850000 
1069.45 	 324.9550000 	 3.486300 	 -1.6861380000 	 -3.7584620000 
1069.65 	 324.9550000 	 3.486350 	 -1.6880830000 	 -3.7600930000 
1069.85 	 324.9597000 	 3.486375 	 -1.6877650000 	 -3.7600580000 
1070.05 	 324.9630000 	 3.486425 	 -1.6864590000 	 -3.7587900000 
1070.25 	 324.9630000 	 3.486450 	 -1.6890940000 	 -3.7612470000 
1070.45 	 324.9677000 	 3.486475 	 -1.6857180000 	 -3.7582240000 
1070.65 	 324.9677000 	 3.486500 	 -1.6891860000 	 -3.7611930000 
1070.85 	 324.9709000 	 3.486525 	 -1.6864840000 	 -3.7587960000 
1071.05 	 324.9725000 	 3.486550 	 -1.6878510000 	 -3.7598930000 
1071.25 	 324.9788000 	 3.486575 	 -1.6882320000 	 -3.7604300000 
1071.45 	 324.9868000 	 3.486575 	 -1.6862550000 	 -3.7586660000 
1071.65 	 324.9931000 	 3.486600 	 -1.6895290000 	 -3.7615590000 
1071.85 	 325.0027000 	 3.486625 	 -1.6860040000 	 -3.7583540000 
1072.05 	 325.0074000 	 3.486625 	 -1.6892180000 	 -3.7611480000 
1072.25 	 325.0138000 	 3.486625 	 -1.6875200000 	 -3.7597240000 
1072.45 	 325.0186000 	 3.486625 	 -1.6875650000 	 -3.7595080000 
1072.65 	 325.0138000 	 3.486625 	 -1.6892880000 	 -3.7611680000 
1072.85 	 325.0186000 	 3.486625 	 -1.6862960000 	 -3.7585380000 
1073.05 	 325.0138000 	 3.486625 	 -1.6897740000 	 -3.7615710000 
1073.25 	 325.0170000 	 3.486625 	 -1.6863470000 	 -3.7587130000 
1073.45 	 325.0138000 	 3.486625 	 -1.6889920000 	 -3.7606750000 
1073.65 	 325.0186000 	 3.486625 	 -1.6878510000 	 -3.7599980000 
1073.85 	 325.0186000 	 3.486625 	 -1.6870880000 	 -3.7590470000 
1074.05 	 325.0186000 	 3.486625 	 -1.6894850000 	 -3.7613010000 
1074.25 	 325.0186000 	 3.486625 	 -1.6861120000 	 -3.7582560000 
1074.45 	 325.0186000 	 3.486575 	 -1.6896600000 	 -3.7615010000 
1074.65 	 325.0170000 	 3.486575 	 -1.6868560000 	 -3.7591520000 
1074.85 	 325.0138000 	 3.486575 	 -1.6880100000 	 -3.7600900000 
1075.05 	 325.0122000 	 3.486575 	 -1.6884870000 	 -3.7606750000 
1075.25 	 325.0106000 	 3.486550 	 -1.6865090000 	 -3.7586620000 
1075.45 	 325.0106000 	 3.486525 	 -1.6898790000 	 -3.7617710000 
1075.65 	 325.0106000 	 3.486525 	 -1.6862110000 	 -3.7584430000 
1075.85 	 325.0138000 	 3.486525 	 -1.6891730000 	 -3.7612340000 
1076.05 	 325.0138000 	 3.486525 	 -1.6874730000 	 -3.7596700000 
1076.25 	 325.0059000 	 3.486500 	 -1.6876350000 	 -3.7598040000 
1076.45 	 325.0027000 	 3.486475 	 -1.6889130000 	 -3.7609670000 
1076.65 	 324.9979000 	 3.486475 	 -1.6861980000 	 -3.7585510000 
1076.85 	 324.9947000 	 3.486475 	 -1.6897460000 	 -3.7617270000 
1077.05 	 324.9900000 	 3.486450 	 -1.6865030000 	 -3.7587580000 
1077.25 	 324.9900000 	 3.486475 	 -1.6886620000 	 -3.7615590000 
1077.45 	 324.9900000 	 3.486475 	 -1.6879650000 	 -3.7611610000 
1077.65 	 324.9900000 	 3.486475 	 -1.6872220000 	 -3.7601950000 
1077.85 	 324.9900000 	 3.486475 	 -1.6894530000 	 -3.7625150000 
1078.05 	 324.9900000 	 3.486475 	 -1.6862010000 	 -3.7594760000 
1078.25 	 324.9900000 	 3.486475 	 -1.6897070000 	 -3.7625190000 
1078.45 	 324.9868000 	 3.486475 	 -1.6868750000 	 -3.7602040000 
1078.65 	 324.9868000 	 3.486475 	 -1.6882580000 	 -3.7612280000 
1078.85 	 324.9788000 	 3.486475 	 -1.6887280000 	 -3.7618800000 
1079.05 	 324.9741000 	 3.486475 	 -1.6865000000 	 -3.7597970000 
1079.25 	 324.9709000 	 3.486475 	 -1.6897900000 	 -3.7627480000 
1079.45 	 324.9677000 	 3.486475 	 -1.6863860000 	 -3.7595490000 
1079.65 	 324.9630000 	 3.486475 	 -1.6891610000 	 -3.7619720000 
1079.85 	 324.9630000 	 3.486525 	 -1.6876790000 	 -3.7608720000 
1080.05 	 324.9630000 	 3.486550 	 -1.6872760000 	 -3.7603500000 
1080.25 	 324.9597000 	 3.486575 	 -1.6894750000 	 -3.7624580000 
1080.45 	 324.9597000 	 3.486625 	 -1.6860550000 	 -3.7594130000 
1080.65 	 324.9566000 	 3.486650 	 -1.6896950000 	 -3.7625820000 
1080.85 	 324.9550000 	 3.486675 	 -1.6869070000 	 -3.7601150000 
1081.05 	 324.9550000 	 3.486725 	 -1.6881400000 	 -3.7611740000 
1081.25 	 324.9550000 	 3.486750 	 -1.6884360000 	 -3.7615750000 
1081.45 	 324.9550000 	 3.486800 	 -1.6865980000 	 -3.7597180000 
1081.65 	 324.9566000 	 3.486850 	 -1.6897420000 	 -3.7626550000 
1081.85 	 324.9597000 	 3.486875 	 -1.6862230000 	 -3.7595240000 
1082.05 	 324.9630000 	 3.486925 	 -1.6893350000 	 -3.7621910000 
1082.25 	 324.9677000 	 3.486925 	 -1.6871320000 	 -3.7605090000 
1082.45 	 324.9709000 	 3.486975 	 -1.6877680000 	 -3.7608340000 
1082.65 	 324.9725000 	 3.487000 	 -1.6887980000 	 -3.7618670000 
1082.85 	 324.9788000 	 3.487025 	 -1.6864710000 	 -3.7595750000 
1083.05 	 324.9868000 	 3.487050 	 -1.6897740000 	 -3.7627160000 
1083.25 	 324.9915000 	 3.487025 	 -1.6866050000 	 -3.7597780000 
1083.45 	 324.9963000 	 3.487025 	 -1.6890490000 	 -3.7615810000 
1083.65 	 325.0027000 	 3.487025 	 -1.6883180000 	 -3.7614000000 
1083.85 	 325.0074000 	 3.487025 	 -1.6870780000 	 -3.7600260000 
1084.05 	 325.0106000 	 3.487025 	 -1.6897740000 	 -3.7626270000 
1084.25 	 325.0138000 	 3.487025 	 -1.6863190000 	 -3.7595840000 
1084.45 	 325.0186000 	 3.487025 	 -1.6898000000 	 -3.7625060000 
1084.65 	 325.0186000 	 3.487025 	 -1.6870590000 	 -3.7604210000 
1084.85 	 325.0186000 	 3.487025 	 -1.6884520000 	 -3.7613200000 
1085.05 	 325.0138000 	 3.487025 	 -1.6885790000 	 -3.7617300000 
1085.25 	 325.0138000 	 3.487025 	 -1.6869800000 	 -3.7600390000 
1085.45 	 325.0106000 	 3.487025 	 -1.6897550000 	 -3.7627060000 
1085.65 	 325.0059000 	 3.487025 	 -1.6863790000 	 -3.7596390000 
1085.85 	 325.0059000 	 3.487025 	 -1.6896920000 	 -3.7623180000 
1086.05 	 325.0027000 	 3.487025 	 -1.6873550000 	 -3.7605790000 
1086.25 	 325.0027000 	 3.487025 	 -1.6878890000 	 -3.7608180000 
1086.45 	 325.0059000 	 3.487025 	 -1.6889990000 	 -3.7621590000 
1086.65 	 325.0106000 	 3.487025 	 -1.6864940000 	 -3.7596070000 
1086.85 	 325.0106000 	 3.487025 	 -1.6899970000 	 -3.7626900000 
1087.05 	 325.0074000 	 3.487025 	 -1.6865190000 	 -3.7597020000 
1087.25 	 325.0059000 	 3.487025 	 -1.6892180000 	 -3.7620700000 
1087.45 	 325.0027000 	 3.487025 	 -1.6877050000 	 -3.7609610000 
1087.65 	 324.9979000 	 3.487025 	 -1.6876030000 	 -3.7605130000 
1087.85 	 324.9915000 	 3.487025 	 -1.6894250000 	 -3.7624040000 
1088.05 	 324.9900000 	 3.487025 	 -1.6863380000 	 -3.7595490000 
1088.25 	 324.9868000 	 3.487025 	 -1.6898500000 	 -3.7625730000 
1088.45 	 324.9820000 	 3.487025 	 -1.6869320000 	 -3.7600640000 
1088.65 	 324.9820000 	 3.487025 	 -1.6885090000 	 -3.7614980000 
1088.85 	 324.9852000 	 3.487025 	 -1.6887570000 	 -3.7619300000 
1089.05 	 324.9868000 	 3.487025 	 -1.6866490000 	 -3.7598260000 
1089.25 	 324.9900000 	 3.487025 	 -1.6899330000 	 -3.7627480000 
1089.45 	 324.9947000 	 3.487025 	 -1.6863500000 	 -3.7597180000 
1089.65 	 324.9900000 	 3.487025 	 -1.6893710000 	 -3.7623020000 
1089.85 	 324.9900000 	 3.487025 	 -1.6878640000 	 -3.7610050000 
1090.05 	 324.9836000 	 3.487025 	 -1.6875040000 	 -3.7603060000 
1090.25 	 324.9788000 	 3.487025 	 -1.6895480000 	 -3.7627410000 
1090.45 	 324.9741000 	 3.487025 	 -1.6863570000 	 -3.7595150000 
1090.65 	 324.9709000 	 3.487025 	 -1.6896630000 	 -3.7625630000 
1090.85 	 324.9677000 	 3.487050 	 -1.6870400000 	 -3.7603350000 
1091.05 	 324.9661000 	 3.487075 	 -1.6882990000 	 -3.7611710000 
1091.25 	 324.9630000 	 3.487125 	 -1.6887570000 	 -3.7619270000 
1091.45 	 324.9630000 	 3.487150 	 -1.6867960000 	 -3.7596990000 
1091.65 	 324.9677000 	 3.487175 	 -1.6899270000 	 -3.7628270000 
1091.85 	 324.9693000 	 3.487200 	 -1.6864110000 	 -3.7597050000 
1092.05 	 324.9709000 	 3.487225 	 -1.6893960000 	 -3.7622860000 
1092.25 	 324.9741000 	 3.487250 	 -1.6878480000 	 -3.7609830000 
1092.45 	 324.9788000 	 3.487275 	 -1.6879210000 	 -3.7607350000 
1092.65 	 324.9788000 	 3.487300 	 -1.6894940000 	 -3.7623690000 
1092.85 	 324.9788000 	 3.487300 	 -1.6864680000 	 -3.7595880000 
1093.05 	 324.9788000 	 3.487325 	 -1.6899900000 	 -3.7627350000 
1093.25 	 324.9804000 	 3.487350 	 -1.6868880000 	 -3.7600930000 
1093.45 	 324.9820000 	 3.487350 	 -1.6888840000 	 -3.7617650000 
1093.65 	 324.9900000 	 3.487400 	 -1.6883280000 	 -3.7613610000 
1093.85 	 324.9915000 	 3.487375 	 -1.6873900000 	 -3.7602550000 
1094.05 	 324.9963000 	 3.487375 	 -1.6897680000 	 -3.7624680000 
1094.25 	 324.9963000 	 3.487375 	 -1.6865790000 	 -3.7595400000 
1094.45 	 324.9979000 	 3.487375 	 -1.6900130000 	 -3.7625060000 
1094.65 	 324.9979000 	 3.487375 	 -1.6873490000 	 -3.7603410000 
1094.85 	 324.9979000 	 3.487375 	 -1.6880740000 	 -3.7607510000 
1095.05 	 324.9979000 	 3.487375 	 -1.6893770000 	 -3.7622130000 
1095.25 	 325.0011000 	 3.487375 	 -1.6866140000 	 -3.7596540000 
1095.45 	 325.0027000 	 3.487375 	 -1.6900980000 	 -3.7626870000 
1095.65 	 325.0027000 	 3.487375 	 -1.6869990000 	 -3.7599150000 
1095.85 	 325.0027000 	 3.487375 	 -1.6888710000 	 -3.7616790000 
1096.05 	 325.0027000 	 3.487375 	 -1.6884710000 	 -3.7615270000 
1096.25 	 325.0027000 	 3.487375 	 -1.6873330000 	 -3.7600830000 
1096.45 	 325.0027000 	 3.487375 	 -1.6898540000 	 -3.7626650000 
1096.65 	 325.0027000 	 3.487375 	 -1.6864590000 	 -3.7594030000 
1096.85 	 325.0027000 	 3.487375 	 -1.6897230000 	 -3.7624420000 
1097.05 	 325.0027000 	 3.487375 	 -1.6876980000 	 -3.7605030000 
1097.25 	 325.0011000 	 3.487375 	 -1.6881020000 	 -3.7607990000 
1097.45 	 324.9947000 	 3.487375 	 -1.6893900000 	 -3.7623090000 
1097.65 	 324.9915000 	 3.487375 	 -1.6865860000 	 -3.7595020000 
1097.85 	 324.9900000 	 3.487375 	 -1.6900700000 	 -3.7626110000 
1098.05 	 324.9868000 	 3.487375 	 -1.6868430000 	 -3.7598580000 
1098.25 	 324.9868000 	 3.487375 	 -1.6890940000 	 -3.7616830000 
1098.45 	 324.9868000 	 3.487375 	 -1.6884230000 	 -3.7613330000 
1098.65 	 324.9820000 	 3.487375 	 -1.6871450000 	 -3.7600580000 
1098.85 	 324.9820000 	 3.487400 	 -1.6899140000 	 -3.7625030000 
1099.05 	 324.9756000 	 3.487425 	 -1.6865670000 	 -3.7593910000 
1099.25 	 324.9741000 	 3.487425 	 -1.6898280000 	 -3.7622800000 
1099.45 	 324.9709000 	 3.487450 	 -1.6875810000 	 -3.7604710000 
1099.65 	 324.9709000 	 3.487475 	 -1.6882610000 	 -3.7608940000 
1099.85 	 324.9709000 	 3.487500 	 -1.6891960000 	 -3.7621910000 
1100.05 	 324.9741000 	 3.487500 	 -1.6866620000 	 -3.7595750000 
1100.25 	 324.9741000 	 3.487525 	 -1.6901720000 	 -3.7627060000 
1100.45 	 324.9741000 	 3.487550 	 -1.6869670000 	 -3.7599400000 
1100.65 	 324.9741000 	 3.487575 	 -1.6887510000 	 -3.7615140000 
1100.85 	 324.9725000 	 3.487600 	 -1.6886390000 	 -3.7613300000 
1101.05 	 324.9725000 	 3.487600 	 -1.6871010000 	 -3.7599280000 
1101.25 	 324.9709000 	 3.487625 	 -1.6901240000 	 -3.7626650000 
1101.45 	 324.9709000 	 3.487650 	 -1.6864710000 	 -3.7596070000 
1101.65 	 324.9709000 	 3.487675 	 -1.6898220000 	 -3.7622860000 
1101.85 	 324.9741000 	 3.487700 	 -1.6877330000 	 -3.7607130000 
1102.05 	 324.9741000 	 3.487700 	 -1.6878380000 	 -3.7607070000 
1102.25 	 324.9788000 	 3.487725 	 -1.6893450000 	 -3.7620990000 
1102.45 	 324.9788000 	 3.487750 	 -1.6865320000 	 -3.7595430000 
1102.65 	 324.9820000 	 3.487775 	 -1.6900920000 	 -3.7628590000 
1102.85 	 324.9868000 	 3.487775 	 -1.6868180000 	 -3.7598290000 
1103.05 	 324.9900000 	 3.487775 	 -1.6893480000 	 -3.7619690000 
1103.25 	 324.9947000 	 3.487775 	 -1.6884680000 	 -3.7612530000 
1103.45 	 325.0027000 	 3.487775 	 -1.6879690000 	 -3.7604110000 
1103.65 	 325.0090000 	 3.487775 	 -1.6899270000 	 -3.7623850000 
1103.85 	 325.0106000 	 3.487775 	 -1.6867290000 	 -3.7595780000 
1104.05 	 325.0106000 	 3.487775 	 -1.6901330000 	 -3.7627480000 
1104.25 	 325.0106000 	 3.487775 	 -1.6872850000 	 -3.7600170000 
1104.45 	 325.0106000 	 3.487775 	 -1.6889920000 	 -3.7613960000 
1104.65 	 325.0059000 	 3.487775 	 -1.6889890000 	 -3.7617210000 
1104.85 	 325.0106000 	 3.487775 	 -1.6872440000 	 -3.7600740000 
1105.05 	 325.0138000 	 3.487775 	 -1.6901840000 	 -3.7627510000 
1105.25 	 325.0138000 	 3.487775 	 -1.6866720000 	 -3.7595590000 
1105.45 	 325.0138000 	 3.487775 	 -1.6900700000 	 -3.7624550000 
1105.65 	 325.0138000 	 3.487775 	 -1.6877650000 	 -3.7606080000 
1105.85 	 325.0106000 	 3.487775 	 -1.6883630000 	 -3.7609160000 
1106.05 	 325.0027000 	 3.487775 	 -1.6897010000 	 -3.7621970000 
1106.25 	 325.0027000 	 3.487775 	 -1.6869420000 	 -3.7597820000 
1106.45 	 324.9979000 	 3.487775 	 -1.6903110000 	 -3.7628430000 
1106.65 	 324.9979000 	 3.487775 	 -1.6869670000 	 -3.7598830000 
1106.85 	 324.9947000 	 3.487775 	 -1.6893900000 	 -3.7617810000 
1107.05 	 324.9900000 	 3.487775 	 -1.6884290000 	 -3.7612560000 
1107.25 	 324.9884000 	 3.487775 	 -1.6877710000 	 -3.7603890000 
1107.45 	 324.9868000 	 3.487775 	 -1.6899140000 	 -3.7626240000 
1107.65 	 324.9868000 	 3.487775 	 -1.6867100000 	 -3.7597590000 
1107.85 	 324.9820000 	 3.487775 	 -1.6901460000 	 -3.7627190000 
1108.05 	 324.9868000 	 3.487775 	 -1.6870470000 	 -3.7600800000 
1108.25 	 324.9820000 	 3.487775 	 -1.6893130000 	 -3.7617110000 
1108.45 	 324.9820000 	 3.487775 	 -1.6887380000 	 -3.7616600000 
1108.65 	 324.9788000 	 3.487775 	 -1.6873870000 	 -3.7603760000 
1108.85 	 324.9725000 	 3.487775 	 -1.6899620000 	 -3.7629250000 
1109.05 	 324.9709000 	 3.487800 	 -1.6866940000 	 -3.7596420000 
1109.25 	 324.9677000 	 3.487800 	 -1.6900060000 	 -3.7626040000 
1109.45 	 324.9677000 	 3.487850 	 -1.6874000000 	 -3.7603920000 
1109.65 	 324.9677000 	 3.487875 	 -1.6887950000 	 -3.7613930000 
1109.85 	 324.9709000 	 3.487900 	 -1.6891230000 	 -3.7619240000 
1110.05 	 324.9709000 	 3.487925 	 -1.6872310000 	 -3.7599440000 
1110.25 	 324.9741000 	 3.487950 	 -1.6903210000 	 -3.7627410000 
1110.45 	 324.9741000 	 3.487950 	 -1.6867830000 	 -3.7595910000 
1110.65 	 324.9741000 	 3.487975 	 -1.6899360000 	 -3.7623760000 
1110.85 	 324.9725000 	 3.488000 	 -1.6874690000 	 -3.7603440000 
1111.05 	 324.9709000 	 3.488050 	 -1.6889410000 	 -3.7614920000 
1111.25 	 324.9788000 	 3.488050 	 -1.6893040000 	 -3.7618950000 
1111.45 	 324.9804000 	 3.488050 	 -1.6874660000 	 -3.7599280000 
1111.65 	 324.9868000 	 3.488075 	 -1.6906740000 	 -3.7629060000 
1111.85 	 324.9900000 	 3.488100 	 -1.6870020000 	 -3.7597400000 
1112.05 	 324.9979000 	 3.488075 	 -1.6901240000 	 -3.7624170000 
1112.25 	 325.0027000 	 3.488075 	 -1.6882670000 	 -3.7609390000 
1112.45 	 325.0027000 	 3.488075 	 -1.6888110000 	 -3.7611420000 
1112.65 	 325.0027000 	 3.488075 	 -1.6898250000 	 -3.7623910000 
1112.85 	 324.9995000 	 3.488075 	 -1.6874600000 	 -3.7600010000 
1113.05 	 324.9979000 	 3.488075 	 -1.6907530000 	 -3.7630530000 
1113.25 	 324.9979000 	 3.488075 	 -1.6872020000 	 -3.7599210000 
1113.45 	 324.9979000 	 3.488075 	 -1.6901780000 	 -3.7624140000 
1113.65 	 324.9979000 	 3.488075 	 -1.6883440000 	 -3.7610470000 
1113.85 	 324.9979000 	 3.488075 	 -1.6885090000 	 -3.7608880000 
1114.05 	 324.9979000 	 3.488075 	 -1.6902070000 	 -3.7627570000 
1114.25 	 324.9947000 	 3.488075 	 -1.6871960000 	 -3.7598040000 
1114.45 	 324.9947000 	 3.488075 	 -1.6907720000 	 -3.7631100000 
1114.65 	 324.9979000 	 3.488075 	 -1.6874350000 	 -3.7602360000 
1114.85 	 324.9979000 	 3.488075 	 -1.6898790000 	 -3.7622040000 
1115.05 	 324.9979000 	 3.488075 	 -1.6888870000 	 -3.7616130000 
1115.25 	 324.9947000 	 3.488075 	 -1.6878830000 	 -3.7606080000 
1115.45 	 324.9947000 	 3.488075 	 -1.6902450000 	 -3.7629130000 
1115.65 	 324.9931000 	 3.488075 	 -1.6869800000 	 -3.7598670000 
1115.85 	 324.9868000 	 3.488075 	 -1.6907820000 	 -3.7629350000 
1116.05 	 324.9820000 	 3.488075 	 -1.6876540000 	 -3.7605380000 
1116.25 	 324.9788000 	 3.488100 	 -1.6893550000 	 -3.7616440000 
1116.45 	 324.9788000 	 3.488125 	 -1.6891770000 	 -3.7618540000 
1116.65 	 324.9741000 	 3.488150 	 -1.6877020000 	 -3.7603730000 
1116.85 	 324.9709000 	 3.488175 	 -1.6905820000 	 -3.7629860000 
1117.05 	 324.9709000 	 3.488200 	 -1.6871800000 	 -3.7598350000 
1117.25 	 324.9677000 	 3.488200 	 -1.6902770000 	 -3.7624840000 
1117.45 	 324.9630000 	 3.488225 	 -1.6882260000 	 -3.7609860000 
1117.65 	 324.9630000 	 3.488275 	 -1.6889860000 	 -3.7612280000 
1117.85 	 324.9630000 	 3.488275 	 -1.6900440000 	 -3.7625250000 
1118.05 	 324.9630000 	 3.488325 	 -1.6872850000 	 -3.7598800000 
1118.25 	 324.9677000 	 3.488350 	 -1.6908800000 	 -3.7630430000 
1118.45 	 324.9709000 	 3.488375 	 -1.6875780000 	 -3.7603000000 
1118.65 	 324.9709000 	 3.488400 	 -1.6896570000 	 -3.7619590000 
1118.85 	 324.9788000 	 3.488425 	 -1.6891510000 	 -3.7617680000 
1119.05 	 324.9820000 	 3.488450 	 -1.6881180000 	 -3.7606690000 
1119.25 	 324.9868000 	 3.488450 	 -1.6906450000 	 -3.7629060000 
1119.45 	 324.9947000 	 3.488475 	 -1.6871200000 	 -3.7598550000 
1119.65 	 324.9979000 	 3.488475 	 -1.6909250000 	 -3.7627000000 
1119.85 	 325.0059000 	 3.488475 	 -1.6885380000 	 -3.7607990000 
1120.05 	 325.0122000 	 3.488475 	 -1.6895040000 	 -3.7614790000 
1120.25 	 325.0186000 	 3.488475 	 -1.6902480000 	 -3.7622640000 
1120.45 	 325.0217000 	 3.488475 	 -1.6882550000 	 -3.7601690000 
1120.65 	 325.0217000 	 3.488475 	 -1.6912400000 	 -3.7631290000 
1120.85 	 325.0217000 	 3.488475 	 -1.6877400000 	 -3.7599500000 
1121.05 	 325.0186000 	 3.488475 	 -1.6907060000 	 -3.7625090000 
1121.25 	 325.0186000 	 3.488475 	 -1.6888810000 	 -3.7611100000 
1121.45 	 325.0186000 	 3.488475 	 -1.6891960000 	 -3.7612060000 
1121.65 	 325.0138000 	 3.488475 	 -1.6903720000 	 -3.7624840000 
1121.85 	 325.0138000 	 3.488425 	 -1.6879500000 	 -3.7601820000 
1122.05 	 325.0106000 	 3.488425 	 -1.6913670000 	 -3.7630880000 
1122.25 	 325.0059000 	 3.488425 	 -1.6878760000 	 -3.7599560000 
1122.45 	 325.0027000 	 3.488425 	 -1.6904670000 	 -3.7622070000 
1122.65 	 324.9979000 	 3.488425 	 -1.6896410000 	 -3.7617490000 
1122.85 	 324.9947000 	 3.488425 	 -1.6886110000 	 -3.7606910000 
1123.05 	 324.9900000 	 3.488425 	 -1.6909540000 	 -3.7630720000 
1123.25 	 324.9900000 	 3.488425 	 -1.6876470000 	 -3.7598350000 
1123.45 	 324.9900000 	 3.488425 	 -1.6911790000 	 -3.7629730000 
1123.65 	 324.9900000 	 3.488425 	 -1.6884870000 	 -3.7609070000 
1123.85 	 324.9900000 	 3.488425 	 -1.6894720000 	 -3.7616060000 
1124.05 	 324.9868000 	 3.488425 	 -1.6902480000 	 -3.7625090000 
1124.25 	 324.9868000 	 3.488425 	 -1.6879810000 	 -3.7600140000 
1124.45 	 324.9820000 	 3.488425 	 -1.6913700000 	 -3.7633130000 
1124.65 	 324.9820000 	 3.488425 	 -1.6878060000 	 -3.7600800000 
1124.85 	 324.9820000 	 3.488425 	 -1.6904990000 	 -3.7625310000 
1125.05 	 324.9804000 	 3.488425 	 -1.6889380000 	 -3.7613200000 
1125.25 	 324.9820000 	 3.488425 	 -1.6889320000 	 -3.7609830000 
1125.45 	 324.9804000 	 3.488425 	 -1.6906740000 	 -3.7627630000 
1125.65 	 324.9788000 	 3.488425 	 -1.6876920000 	 -3.7600830000 
1125.85 	 324.9788000 	 3.488425 	 -1.6913450000 	 -3.7632310000 
1126.05 	 324.9788000 	 3.488425 	 -1.6878700000 	 -3.7603310000 
1126.25 	 324.9741000 	 3.488475 	 -1.6903050000 	 -3.7624390000 
1126.45 	 324.9741000 	 3.488475 	 -1.6895680000 	 -3.7616890000 
1126.65 	 324.9741000 	 3.488500 	 -1.6885980000 	 -3.7606330000 
1126.85 	 324.9741000 	 3.488525 	 -1.6911220000 	 -3.7632530000 
1127.05 	 324.9693000 	 3.488550 	 -1.6875170000 	 -3.7600550000 
1127.25 	 324.9630000 	 3.488575 	 -1.6909950000 	 -3.7629000000 
1127.45 	 324.9630000 	 3.488600 	 -1.6888460000 	 -3.7611070000 
1127.65 	 324.9630000 	 3.488650 	 -1.6891800000 	 -3.7613230000 
1127.85 	 324.9597000 	 3.488675 	 -1.6906040000 	 -3.7628270000 
1128.05 	 324.9613000 	 3.488700 	 -1.6879650000 	 -3.7601310000 
1128.25 	 324.9677000 	 3.488725 	 -1.6913060000 	 -3.7631580000 
1128.45 	 324.9709000 	 3.488750 	 -1.6881560000 	 -3.7605890000 
1128.65 	 324.9756000 	 3.488775 	 -1.6897260000 	 -3.7619080000 
1128.85 	 324.9820000 	 3.488800 	 -1.6898000000 	 -3.7621240000 
1129.05 	 324.9900000 	 3.488825 	 -1.6881560000 	 -3.7602520000 
1129.25 	 324.9915000 	 3.488825 	 -1.6913350000 	 -3.7632750000 
1129.45 	 324.9979000 	 3.488825 	 -1.6878890000 	 -3.7601340000 
1129.65 	 325.0027000 	 3.488825 	 -1.6908170000 	 -3.7627220000 
1129.85 	 325.0059000 	 3.488825 	 -1.6890810000 	 -3.7613870000 
1130.05 	 325.0106000 	 3.488825 	 -1.6891290000 	 -3.7612790000 
1130.25 	 325.0106000 	 3.488825 	 -1.6907880000 	 -3.7629800000 
1130.45 	 325.0138000 	 3.488825 	 -1.6878730000 	 -3.7600800000 
1130.65 	 325.0154000 	 3.488825 	 -1.6914720000 	 -3.7631770000 
1130.85 	 325.0186000 	 3.488825 	 -1.6881120000 	 -3.7605090000 
1131.05 	 325.0186000 	 3.488825 	 -1.6902160000 	 -3.7622100000 
1131.25 	 325.0138000 	 3.488825 	 -1.6898160000 	 -3.7619970000 
1131.45 	 325.0106000 	 3.488825 	 -1.6886010000 	 -3.7607800000 
1131.65 	 325.0059000 	 3.488825 	 -1.6912490000 	 -3.7630840000 
1131.85 	 325.0027000 	 3.488825 	 -1.6876830000 	 -3.7600360000 
1132.05 	 325.0027000 	 3.488825 	 -1.6912110000 	 -3.7629950000 
1132.25 	 324.9979000 	 3.488825 	 -1.6886390000 	 -3.7608120000 
1132.45 	 324.9979000 	 3.488825 	 -1.6897110000 	 -3.7617270000 
1132.65 	 324.9979000 	 3.488825 	 -1.6903400000 	 -3.7624900000 
1132.85 	 324.9979000 	 3.488825 	 -1.6881050000 	 -3.7602170000 
1133.05 	 324.9979000 	 3.488825 	 -1.6914050000 	 -3.7633290000 
1133.25 	 325.0027000 	 3.488825 	 -1.6878450000 	 -3.7603600000 
1133.45 	 325.0027000 	 3.488825 	 -1.6907150000 	 -3.7625730000 
1133.65 	 325.0027000 	 3.488825 	 -1.6892660000 	 -3.7615430000 
1133.85 	 324.9995000 	 3.488825 	 -1.6887950000 	 -3.7610280000 
1134.05 	 324.9947000 	 3.488825 	 -1.6910520000 	 -3.7631700000 
1134.25 	 324.9947000 	 3.488825 	 -1.6876830000 	 -3.7601470000 
1134.45 	 324.9900000 	 3.488825 	 -1.6912940000 	 -3.7631730000 
1134.65 	 324.9868000 	 3.488825 	 -1.6884230000 	 -3.7607800000 
1134.85 	 324.9820000 	 3.488825 	 -1.6898410000 	 -3.7619460000 
1135.05 	 324.9788000 	 3.488825 	 -1.6902220000 	 -3.7624710000 
1135.25 	 324.9741000 	 3.488825 	 -1.6880070000 	 -3.7603760000 
1135.45 	 324.9788000 	 3.488825 	 -1.6914300000 	 -3.7632820000 
1135.65 	 324.9741000 	 3.488825 	 -1.6878990000 	 -3.7602300000 
1135.85 	 324.9788000 	 3.488825 	 -1.6908170000 	 -3.7626810000 
1136.05 	 324.9820000 	 3.488850 	 -1.6892110000 	 -3.7616700000 
1136.25 	 324.9820000 	 3.488875 	 -1.6890080000 	 -3.7613140000 
1136.45 	 324.9820000 	 3.488875 	 -1.6907150000 	 -3.7629800000 
1136.65 	 324.9788000 	 3.488900 	 -1.6879110000 	 -3.7602650000 
1136.85 	 324.9709000 	 3.488900 	 -1.6914750000 	 -3.7634630000 
1137.05 	 324.9630000 	 3.488925 	 -1.6880960000 	 -3.7605570000 
1137.25 	 324.9550000 	 3.488975 	 -1.6903150000 	 -3.7624360000 
1137.45 	 324.9518000 	 3.489000 	 -1.6896980000 	 -3.7619810000 
1137.65 	 324.9518000 	 3.489050 	 -1.6886650000 	 -3.7607450000 
1137.85 	 324.9518000 	 3.489100 	 -1.6914650000 	 -3.7633230000 
1138.05 	 324.9518000 	 3.489125 	 -1.6876890000 	 -3.7601090000 
1138.25 	 324.9518000 	 3.489175 	 -1.6911700000 	 -3.7630650000 
1138.45 	 324.9550000 	 3.489200 	 -1.6889760000 	 -3.7614150000 
1138.65 	 324.9613000 	 3.489250 	 -1.6895200000 	 -3.7616060000 
1138.85 	 324.9677000 	 3.489275 	 -1.6905660000 	 -3.7627320000 
1139.05 	 324.9741000 	 3.489300 	 -1.6879840000 	 -3.7603120000 
1139.25 	 324.9820000 	 3.489325 	 -1.6914180000 	 -3.7634250000 
1139.45 	 324.9900000 	 3.489350 	 -1.6880190000 	 -3.7604240000 
1139.65 	 324.9979000 	 3.489325 	 -1.6908070000 	 -3.7624680000 
1139.85 	 325.0027000 	 3.489325 	 -1.6898350000 	 -3.7618640000 
1140.05 	 325.0059000 	 3.489325 	 -1.6890530000 	 -3.7608210000 
1140.25 	 325.0106000 	 3.489325 	 -1.6913760000 	 -3.7631320000 
1140.45 	 325.0138000 	 3.489325 	 -1.6879620000 	 -3.7601060000 
1140.65 	 325.0186000 	 3.489325 	 -1.6914210000 	 -3.7631540000 
1140.85 	 325.0217000 	 3.489325 	 -1.6889440000 	 -3.7611230000 
1141.05 	 325.0265000 	 3.489325 	 -1.6900600000 	 -3.7617110000 
1141.25 	 325.0265000 	 3.489325 	 -1.6905280000 	 -3.7625030000 
1141.45 	 325.0265000 	 3.489325 	 -1.6883820000 	 -3.7604240000 
1141.65 	 325.0217000 	 3.489325 	 -1.6917200000 	 -3.7633480000 
1141.85 	 325.0186000 	 3.489325 	 -1.6882640000 	 -3.7601570000 
1142.05 	 325.0138000 	 3.489275 	 -1.6909690000 	 -3.7626200000 
1142.25 	 325.0122000 	 3.489275 	 -1.6896440000 	 -3.7617520000 
1142.45 	 325.0106000 	 3.489275 	 -1.6891190000 	 -3.7610660000 
1142.65 	 325.0106000 	 3.489275 	 -1.6913540000 	 -3.7631480000 
1142.85 	 325.0106000 	 3.489250 	 -1.6880160000 	 -3.7601690000 
1143.05 	 325.0106000 	 3.489225 	 -1.6915640000 	 -3.7632590000 
1143.25 	 325.0106000 	 3.489225 	 -1.6887120000 	 -3.7610050000 
1143.45 	 325.0106000 	 3.489225 	 -1.6901590000 	 -3.7618160000 
1143.65 	 325.0059000 	 3.489225 	 -1.6904450000 	 -3.7624800000 
1143.85 	 325.0027000 	 3.489225 	 -1.6884360000 	 -3.7604110000 
1144.05 	 325.0027000 	 3.489225 	 -1.6915380000 	 -3.7633200000 
1144.25 	 324.9979000 	 3.489225 	 -1.6881500000 	 -3.7604270000 
1144.45 	 324.9947000 	 3.489225 	 -1.6909890000 	 -3.7628110000 
1144.65 	 324.9947000 	 3.489225 	 -1.6895200000 	 -3.7616160000 
1144.85 	 324.9931000 	 3.489225 	 -1.6892080000 	 -3.7611480000 
1145.05 	 324.9900000 	 3.489225 	 -1.6913220000 	 -3.7631860000 
1145.25 	 324.9900000 	 3.489225 	 -1.6882360000 	 -3.7602390000 
1145.45 	 324.9868000 	 3.489225 	 -1.6917130000 	 -3.7635070000 
1145.65 	 324.9868000 	 3.489225 	 -1.6885630000 	 -3.7608020000 
1145.85 	 324.9868000 	 3.489225 	 -1.6903400000 	 -3.7620380000 
1146.05 	 324.9820000 	 3.489225 	 -1.6902770000 	 -3.7624580000 
1146.25 	 324.9820000 	 3.489225 	 -1.6887860000 	 -3.7605060000 
1146.45 	 324.9820000 	 3.489225 	 -1.6917260000 	 -3.7632750000 
1146.65 	 324.9820000 	 3.489225 	 -1.6882260000 	 -3.7601120000 
1146.85 	 324.9820000 	 3.489225 	 -1.6914080000 	 -3.7630050000 
1147.05 	 324.9820000 	 3.489225 	 -1.6892810000 	 -3.7614060000 
1147.25 	 324.9788000 	 3.489225 	 -1.6896530000 	 -3.7615390000 
1147.45 	 324.9741000 	 3.489225 	 -1.6908840000 	 -3.7629670000 
1147.65 	 324.9693000 	 3.489225 	 -1.6883690000 	 -3.7603920000 
1147.85 	 324.9630000 	 3.489250 	 -1.6917420000 	 -3.7635260000 
1148.05 	 324.9630000 	 3.489275 	 -1.6882830000 	 -3.7604010000 
1148.25 	 324.9630000 	 3.489325 	 -1.6910430000 	 -3.7628910000 
1148.45 	 324.9630000 	 3.489350 	 -1.6895680000 	 -3.7617490000 
1148.65 	 324.9630000 	 3.489375 	 -1.6892080000 	 -3.7611580000 
1148.85 	 324.9630000 	 3.489425 	 -1.6913190000 	 -3.7631070000 
1149.05 	 324.9597000 	 3.489450 	 -1.6879840000 	 -3.7602680000 
1149.25 	 324.9534000 	 3.489475 	 -1.6916940000 	 -3.7633770000 
1149.45 	 324.9518000 	 3.489525 	 -1.6883020000 	 -3.7605030000 
1149.65 	 324.9518000 	 3.489550 	 -1.6905590000 	 -3.7623950000 
1149.85 	 324.9518000 	 3.489600 	 -1.6898410000 	 -3.7620930000 
1150.05 	 324.9550000 	 3.489625 	 -1.6889830000 	 -3.7609510000 
1150.25 	 324.9597000 	 3.489675 	 -1.6915070000 	 -3.7632590000 
1150.45 	 324.9677000 	 3.489700 	 -1.6881050000 	 -3.7602970000 
1150.65 	 324.9725000 	 3.489725 	 -1.6914690000 	 -3.7631580000 
1150.85 	 324.9788000 	 3.489750 	 -1.6889190000 	 -3.7611360000 
1151.05 	 324.9820000 	 3.489775 	 -1.6899430000 	 -3.7618510000 
1151.25 	 324.9868000 	 3.489775 	 -1.6904540000 	 -3.7625310000 
1151.45 	 324.9884000 	 3.489775 	 -1.6886580000 	 -3.7607100000 
1151.65 	 324.9900000 	 3.489800 	 -1.6920410000 	 -3.7635360000 
1151.85 	 324.9963000 	 3.489825 	 -1.6881530000 	 -3.7603860000 
1152.05 	 324.9979000 	 3.489825 	 -1.6913000000 	 -3.7630560000 
1152.25 	 325.0027000 	 3.489825 	 -1.6901400000 	 -3.7622040000 
1152.45 	 325.0059000 	 3.489825 	 -1.6896220000 	 -3.7617300000 
1152.65 	 325.0106000 	 3.489825 	 -1.6919360000 	 -3.7637330000 
1152.85 	 325.0138000 	 3.489825 	 -1.6886710000 	 -3.7609450000 
1153.05 	 325.0138000 	 3.489825 	 -1.6922570000 	 -3.7640700000 
1153.25 	 325.0186000 	 3.489825 	 -1.6889640000 	 -3.7612470000 
1153.45 	 325.0186000 	 3.489825 	 -1.6912750000 	 -3.7631260000 
1153.65 	 325.0186000 	 3.489825 	 -1.6905850000 	 -3.7627000000 
1153.85 	 325.0186000 	 3.489825 	 -1.6893160000 	 -3.7613040000 
1154.05 	 325.0138000 	 3.489825 	 -1.6921230000 	 -3.7639520000 
1154.25 	 325.0138000 	 3.489825 	 -1.6886200000 	 -3.7609260000 
1154.45 	 325.0106000 	 3.489825 	 -1.6919330000 	 -3.7636880000 
1154.65 	 325.0059000 	 3.489800 	 -1.6895070000 	 -3.7617330000 
1154.85 	 325.0059000 	 3.489775 	 -1.6903370000 	 -3.7622860000 
1155.05 	 325.0059000 	 3.489775 	 -1.6913570000 	 -3.7633860000 
1155.25 	 325.0059000 	 3.489775 	 -1.6889060000 	 -3.7611900000 
1155.45 	 325.0090000 	 3.489775 	 -1.6922760000 	 -3.7641050000 
1155.65 	 325.0106000 	 3.489775 	 -1.6887630000 	 -3.7610560000 
1155.85 	 325.0106000 	 3.489775 	 -1.6914050000 	 -3.7632180000 
1156.05 	 325.0106000 	 3.489775 	 -1.6901080000 	 -3.7623410000 
1156.25 	 325.0106000 	 3.489775 	 -1.6897230000 	 -3.7617300000 
1156.45 	 325.0059000 	 3.489775 	 -1.6919610000 	 -3.7638310000 
1156.65 	 325.0027000 	 3.489775 	 -1.6885310000 	 -3.7608150000 
1156.85 	 325.0027000 	 3.489775 	 -1.6919960000 	 -3.7640160000 
1157.05 	 324.9979000 	 3.489775 	 -1.6892620000 	 -3.7614760000 
1157.25 	 324.9947000 	 3.489775 	 -1.6910330000 	 -3.7627280000 
1157.45 	 324.9900000 	 3.489775 	 -1.6909600000 	 -3.7630370000 
1157.65 	 324.9852000 	 3.489775 	 -1.6892310000 	 -3.7614660000 
1157.85 	 324.9804000 	 3.489775 	 -1.6921930000 	 -3.7641240000 
1158.05 	 324.9788000 	 3.489775 	 -1.6887160000 	 -3.7610240000 
1158.25 	 324.9788000 	 3.489775 	 -1.6917480000 	 -3.7637360000 
1158.45 	 324.9788000 	 3.489775 	 -1.6896790000 	 -3.7620800000 
1158.65 	 324.9788000 	 3.489775 	 -1.6901400000 	 -3.7621940000 
1158.85 	 324.9788000 	 3.489775 	 -1.6917610000 	 -3.7635930000 
1159.05 	 324.9788000 	 3.489775 	 -1.6887250000 	 -3.7609130000 
1159.25 	 324.9741000 	 3.489800 	 -1.6922320000 	 -3.7640890000 
1159.45 	 324.9756000 	 3.489825 	 -1.6890720000 	 -3.7614540000 
1159.65 	 324.9788000 	 3.489825 	 -1.6908300000 	 -3.7629860000 
1159.85 	 324.9756000 	 3.489850 	 -1.6909220000 	 -3.7629600000 
1160.05 	 324.9788000 	 3.489875 	 -1.6892240000 	 -3.7612090000 
1160.25 	 324.9741000 	 3.489900 	 -1.6923650000 	 -3.7640450000 
1160.45 	 324.9756000 	 3.489925 	 -1.6887320000 	 -3.7610210000 
1160.65 	 324.9741000 	 3.489950 	 -1.6918050000 	 -3.7637040000 
1160.85 	 324.9725000 	 3.489950 	 -1.6903970000 	 -3.7622580000 
1161.05 	 324.9741000 	 3.489975 	 -1.6900600000 	 -3.7618860000 
1161.25 	 324.9709000 	 3.490000 	 -1.6921740000 	 -3.7639740000 
1161.45 	 324.9741000 	 3.490025 	 -1.6887920000 	 -3.7610470000 
1161.65 	 324.9709000 	 3.490050 	 -1.6925270000 	 -3.7641840000 
1161.85 	 324.9709000 	 3.490050 	 -1.6895930000 	 -3.7619300000 
1162.05 	 324.9709000 	 3.490075 	 -1.6912970000 	 -3.7633610000 
1162.25 	 324.9677000 	 3.490100 	 -1.6912870000 	 -3.7633670000 
1162.45 	 324.9693000 	 3.490125 	 -1.6893070000 	 -3.7616190000 
1162.65 	 324.9709000 	 3.490175 	 -1.6924190000 	 -3.7644770000 
1162.85 	 324.9741000 	 3.490175 	 -1.6890400000 	 -3.7613870000 
1163.05 	 324.9788000 	 3.490200 	 -1.6921680000 	 -3.7641780000 
1163.25 	 324.9820000 	 3.490225 	 -1.6901020000 	 -3.7625030000 
1163.45 	 324.9820000 	 3.490250 	 -1.6905210000 	 -3.7626740000 
1163.65 	 324.9868000 	 3.490250 	 -1.6920150000 	 -3.7640790000 
1163.85 	 324.9868000 	 3.490250 	 -1.6894590000 	 -3.7614820000 
1164.05 	 324.9900000 	 3.490275 	 -1.6926830000 	 -3.7646870000 
1164.25 	 324.9947000 	 3.490275 	 -1.6896150000 	 -3.7617620000 
1164.45 	 324.9979000 	 3.490275 	 -1.6918470000 	 -3.7638760000 
1164.65 	 324.9995000 	 3.490275 	 -1.6911280000 	 -3.7635100000 
1164.85 	 324.9979000 	 3.490275 	 -1.6900730000 	 -3.7622450000 
1165.05 	 325.0027000 	 3.490275 	 -1.6927500000 	 -3.7647560000 
1165.25 	 325.0027000 	 3.490275 	 -1.6892400000 	 -3.7615650000 
1165.45 	 325.0027000 	 3.490275 	 -1.6926320000 	 -3.7646200000 
1165.65 	 325.0027000 	 3.490275 	 -1.6901910000 	 -3.7626900000 
1165.85 	 325.0027000 	 3.490275 	 -1.6911160000 	 -3.7630970000 
1166.05 	 325.0027000 	 3.490275 	 -1.6919930000 	 -3.7641750000 
1166.25 	 324.9979000 	 3.490275 	 -1.6896380000 	 -3.7617810000 
1166.45 	 324.9979000 	 3.490275 	 -1.6927910000 	 -3.7649350000 
1166.65 	 324.9979000 	 3.490275 	 -1.6895770000 	 -3.7620800000 
1166.85 	 324.9947000 	 3.490275 	 -1.6920060000 	 -3.7640290000 
1167.05 	 324.9947000 	 3.490275 	 -1.6908360000 	 -3.7634440000 
1167.25 	 324.9947000 	 3.490275 	 -1.6901780000 	 -3.7625000000 
1167.45 	 324.9900000 	 3.490275 	 -1.6925300000 	 -3.7646740000 
1167.65 	 324.9868000 	 3.490275 	 -1.6891640000 	 -3.7617620000 
1167.85 	 324.9820000 	 3.490275 	 -1.6928670000 	 -3.7649510000 
1168.05 	 324.9820000 	 3.490275 	 -1.6897070000 	 -3.7623180000 
1168.25 	 324.9788000 	 3.490300 	 -1.6914620000 	 -3.7637230000 
1168.45 	 324.9820000 	 3.490300 	 -1.6915450000 	 -3.7638440000 
1168.65 	 324.9820000 	 3.490325 	 -1.6897810000 	 -3.7622230000 
1168.85 	 324.9820000 	 3.490325 	 -1.6928320000 	 -3.7647950000 
1169.05 	 324.9788000 	 3.490350 	 -1.6893230000 	 -3.7620130000 
1169.25 	 324.9788000 	 3.490350 	 -1.6927020000 	 -3.7648800000 
1169.45 	 324.9788000 	 3.490375 	 -1.6901170000 	 -3.7627890000 
1169.65 	 324.9741000 	 3.490400 	 -1.6916530000 	 -3.7637770000 
1169.85 	 324.9741000 	 3.490425 	 -1.6914880000 	 -3.7641170000 
1170.05 	 324.9741000 	 3.490450 	 -1.6900670000 	 -3.7624490000 
1170.25 	 324.9725000 	 3.490450 	 -1.6929630000 	 -3.7653640000 
1170.45 	 324.9741000 	 3.490475 	 -1.6895100000 	 -3.7621820000 
1170.65 	 324.9741000 	 3.490500 	 -1.6927080000 	 -3.7649850000 
1170.85 	 324.9741000 	 3.490525 	 -1.6902190000 	 -3.7630340000 
1171.05 	 324.9756000 	 3.490550 	 -1.6915580000 	 -3.7639330000 
1171.25 	 324.9772000 	 3.490550 	 -1.6919040000 	 -3.7646390000 
1171.45 	 324.9741000 	 3.490575 	 -1.6901530000 	 -3.7626840000 
1171.65 	 324.9741000 	 3.490600 	 -1.6930640000 	 -3.7655320000 
1171.85 	 324.9741000 	 3.490625 	 -1.6897260000 	 -3.7623910000 
1172.05 	 324.9741000 	 3.490650 	 -1.6927150000 	 -3.7649220000 
1172.25 	 324.9788000 	 3.490650 	 -1.6912330000 	 -3.7637870000 
1172.45 	 324.9788000 	 3.490675 	 -1.6910710000 	 -3.7634980000 
1172.65 	 324.9820000 	 3.490700 	 -1.6926610000 	 -3.7652870000 
1172.85 	 324.9836000 	 3.490725 	 -1.6899080000 	 -3.7625690000 
1173.05 	 324.9868000 	 3.490750 	 -1.6934360000 	 -3.7655960000 
1173.25 	 324.9868000 	 3.490725 	 -1.6900630000 	 -3.7627250000 
1173.45 	 324.9900000 	 3.490725 	 -1.6927240000 	 -3.7649850000 
1173.65 	 324.9947000 	 3.490725 	 -1.6914840000 	 -3.7639870000 
1173.85 	 324.9963000 	 3.490725 	 -1.6909500000 	 -3.7632400000 
1174.05 	 325.0027000 	 3.490725 	 -1.6932360000 	 -3.7656120000 
1174.25 	 325.0027000 	 3.490725 	 -1.6899240000 	 -3.7625060000 
1174.45 	 325.0059000 	 3.490725 	 -1.6932520000 	 -3.7655420000 
1174.65 	 325.0027000 	 3.490725 	 -1.6909380000 	 -3.7633580000 
1174.85 	 325.0027000 	 3.490725 	 -1.6915070000 	 -3.7639840000 
1175.05 	 325.0027000 	 3.490725 	 -1.6925430000 	 -3.7651220000 
1175.25 	 325.0027000 	 3.490725 	 -1.6900700000 	 -3.7626010000 
1175.45 	 324.9979000 	 3.490725 	 -1.6935160000 	 -3.7658250000 
1175.65 	 324.9947000 	 3.490725 	 -1.6898730000 	 -3.7626390000 
1175.85 	 324.9900000 	 3.490725 	 -1.6927240000 	 -3.7650300000 
1176.05 	 324.9868000 	 3.490725 	 -1.6912650000 	 -3.7640060000 
1176.25 	 324.9836000 	 3.490725 	 -1.6909060000 	 -3.7634340000 
1176.45 	 324.9868000 	 3.490750 	 -1.6929980000 	 -3.7655100000 
1176.65 	 324.9836000 	 3.490775 	 -1.6897840000 	 -3.7623570000 
1176.85 	 324.9836000 	 3.490775 	 -1.6934010000 	 -3.7655960000 
1177.05 	 324.9820000 	 3.490800 	 -1.6904390000 	 -3.7629800000 
1177.25 	 324.9820000 	 3.490775 	 -1.6924030000 	 -3.7645560000 
1177.45 	 324.9820000 	 3.490800 	 -1.6920440000 	 -3.7644890000 
1177.65 	 324.9788000 	 3.490825 	 -1.6906450000 	 -3.7628300000 
1177.85 	 324.9788000 	 3.490825 	 -1.6934740000 	 -3.7656660000 
1178.05 	 324.9741000 	 3.490850 	 -1.6901080000 	 -3.7625980000 
1178.25 	 324.9725000 	 3.490875 	 -1.6933160000 	 -3.7655000000 
1178.45 	 324.9725000 	 3.490900 	 -1.6911250000 	 -3.7635360000 
1178.65 	 324.9709000 	 3.490900 	 -1.6916400000 	 -3.7635100000 
1178.85 	 324.9709000 	 3.490925 	 -1.6930450000 	 -3.7651820000 
1179.05 	 324.9741000 	 3.490950 	 -1.6901650000 	 -3.7625730000 
1179.25 	 324.9788000 	 3.490975 	 -1.6937290000 	 -3.7656150000 
1179.45 	 324.9788000 	 3.491000 	 -1.6903180000 	 -3.7626740000 
1179.65 	 324.9820000 	 3.491000 	 -1.6926290000 	 -3.7647440000 
1179.85 	 324.9868000 	 3.491050 	 -1.6915350000 	 -3.7639740000 
1180.05 	 324.9900000 	 3.491025 	 -1.6912110000 	 -3.7632780000 
1180.25 	 324.9947000 	 3.491025 	 -1.6933570000 	 -3.7654140000 
1180.45 	 324.9963000 	 3.491025 	 -1.6900830000 	 -3.7624040000 
1180.65 	 324.9979000 	 3.491025 	 -1.6935540000 	 -3.7655640000 
1180.85 	 324.9963000 	 3.491025 	 -1.6907470000 	 -3.7632850000 
1181.05 	 324.9979000 	 3.491025 	 -1.6922030000 	 -3.7643120000 
1181.25 	 324.9979000 	 3.491025 	 -1.6924220000 	 -3.7646800000 
1181.45 	 324.9979000 	 3.491025 	 -1.6906550000 	 -3.7628110000 
1181.65 	 324.9979000 	 3.491025 	 -1.6937350000 	 -3.7656750000 
1181.85 	 324.9979000 	 3.491025 	 -1.6900160000 	 -3.7624520000 
1182.05 	 324.9979000 	 3.491025 	 -1.6933790000 	 -3.7652520000 
1182.25 	 324.9979000 	 3.491025 	 -1.6913830000 	 -3.7636630000 
1182.45 	 324.9979000 	 3.491025 	 -1.6918050000 	 -3.7638000000 
1182.65 	 324.9979000 	 3.491025 	 -1.6932930000 	 -3.7652750000 
1182.85 	 324.9947000 	 3.491025 	 -1.6900670000 	 -3.7624200000 
1183.05 	 324.9947000 	 3.491025 	 -1.6937640000 	 -3.7657010000 
1183.25 	 324.9900000 	 3.491025 	 -1.6902670000 	 -3.7629410000 
1183.45 	 324.9868000 	 3.491025 	 -1.6927620000 	 -3.7646290000 
1183.65 	 324.9788000 	 3.491025 	 -1.6919550000 	 -3.7643180000 
1183.85 	 324.9756000 	 3.491050 	 -1.6909440000 	 -3.7630680000 
1184.05 	 324.9741000 	 3.491075 	 -1.6937100000 	 -3.7656280000 
1184.25 	 324.9741000 	 3.491100 	 -1.6899940000 	 -3.7623910000 
1184.45 	 324.9741000 	 3.491125 	 -1.6935220000 	 -3.7654910000 
1184.65 	 324.9741000 	 3.491125 	 -1.6911630000 	 -3.7632530000 
1184.85 	 324.9788000 	 3.491150 	 -1.6925650000 	 -3.7642480000 
1185.05 	 324.9788000 	 3.491175 	 -1.6928010000 	 -3.7647340000 
1185.25 	 324.9788000 	 3.491200 	 -1.6909150000 	 -3.7629760000 
1185.45 	 324.9788000 	 3.491225 	 -1.6937610000 	 -3.7656150000 
1185.65 	 324.9788000 	 3.491225 	 -1.6903270000 	 -3.7625120000 
1185.85 	 324.9788000 	 3.491250 	 -1.6935410000 	 -3.7652020000 
1186.05 	 324.9788000 	 3.491275 	 -1.6918280000 	 -3.7638700000 
1186.25 	 324.9741000 	 3.491300 	 -1.6920920000 	 -3.7638190000 
1186.45 	 324.9741000 	 3.491325 	 -1.6933410000 	 -3.7651790000 
1186.65 	 324.9741000 	 3.491350 	 -1.6906480000 	 -3.7625340000 
1186.85 	 324.9788000 	 3.491350 	 -1.6941930000 	 -3.7657610000 
1187.05 	 324.9788000 	 3.491375 	 -1.6907720000 	 -3.7629160000 
1187.25 	 324.9820000 	 3.491400 	 -1.6931790000 	 -3.7647090000 
1187.45 	 324.9820000 	 3.491400 	 -1.6926770000 	 -3.7646320000 
1187.65 	 324.9868000 	 3.491425 	 -1.6914400000 	 -3.7630110000 
1187.85 	 324.9900000 	 3.491450 	 -1.6941100000 	 -3.7656590000 
1188.05 	 324.9900000 	 3.491450 	 -1.6908610000 	 -3.7626270000 
1188.25 	 324.9947000 	 3.491425 	 -1.6942310000 	 -3.7656340000 
1188.45 	 324.9947000 	 3.491425 	 -1.6916880000 	 -3.7634530000 
1188.65 	 324.9979000 	 3.491425 	 -1.6926770000 	 -3.7642450000 
1188.85 	 324.9979000 	 3.491425 	 -1.6936810000 	 -3.7652650000 
1189.05 	 324.9979000 	 3.491425 	 -1.6911600000 	 -3.7630150000 
1189.25 	 324.9979000 	 3.491425 	 -1.6946570000 	 -3.7659960000 
1189.45 	 324.9947000 	 3.491425 	 -1.6910590000 	 -3.7628490000 
1189.65 	 324.9900000 	 3.491425 	 -1.6939890000 	 -3.7652300000 
1189.85 	 324.9868000 	 3.491425 	 -1.6925560000 	 -3.7640920000 
1190.05 	 324.9868000 	 3.491425 	 -1.6922790000 	 -3.7636180000 
1190.25 	 324.9820000 	 3.491425 	 -1.6940690000 	 -3.7656530000 
1190.45 	 324.9788000 	 3.491450 	 -1.6909730000 	 -3.7627160000 
1190.65 	 324.9788000 	 3.491475 	 -1.6945010000 	 -3.7658370000 
1190.85 	 324.9709000 	 3.491500 	 -1.6916370000 	 -3.7632970000 
1191.05 	 324.9677000 	 3.491500 	 -1.6929820000 	 -3.7644480000 
1191.25 	 324.9597000 	 3.491550 	 -1.6934650000 	 -3.7651410000 
1191.45 	 324.9597000 	 3.491575 	 -1.6913700000 	 -3.7631320000 
1191.65 	 324.9550000 	 3.491600 	 -1.6947560000 	 -3.7660310000 
1191.85 	 324.9518000 	 3.491650 	 -1.6911920000 	 -3.7629890000 
1192.05 	 324.9470000 	 3.491700 	 -1.6939860000 	 -3.7652810000 
1192.25 	 324.9439000 	 3.491750 	 -1.6923620000 	 -3.7640950000 
1192.45 	 324.9439000 	 3.491800 	 -1.6924510000 	 -3.7638920000 
1192.65 	 324.9391000 	 3.491850 	 -1.6939290000 	 -3.7655070000 
1192.85 	 324.9391000 	 3.491900 	 -1.6910780000 	 -3.7628050000 
1193.05 	 324.9391000 	 3.491950 	 -1.6945520000 	 -3.7661330000 
1193.25 	 324.9439000 	 3.491975 	 -1.6914270000 	 -3.7631700000 
1193.45 	 324.9470000 	 3.492050 	 -1.6935570000 	 -3.7649660000 
1193.65 	 324.9550000 	 3.492100 	 -1.6930800000 	 -3.7648770000 
1193.85 	 324.9613000 	 3.492150 	 -1.6916590000 	 -3.7632750000 
1194.05 	 324.9709000 	 3.492150 	 -1.6946220000 	 -3.7660030000 
1194.25 	 324.9741000 	 3.492200 	 -1.6910710000 	 -3.7628170000 
1194.45 	 324.9820000 	 3.492225 	 -1.6941670000 	 -3.7654780000 
1194.65 	 324.9852000 	 3.492200 	 -1.6926610000 	 -3.7639840000 
1194.85 	 324.9868000 	 3.492225 	 -1.6927020000 	 -3.7636410000 
1195.05 	 324.9868000 	 3.492250 	 -1.6946220000 	 -3.7657100000 
1195.25 	 324.9868000 	 3.492275 	 -1.6914530000 	 -3.7629480000 
1195.45 	 324.9900000 	 3.492250 	 -1.6954360000 	 -3.7660440000 
1195.65 	 324.9868000 	 3.492250 	 -1.6921900000 	 -3.7635070000 
1195.85 	 324.9900000 	 3.492250 	 -1.6939260000 	 -3.7648800000 
1196.05 	 324.9900000 	 3.492250 	 -1.6937190000 	 -3.7650110000 
1196.25 	 324.9868000 	 3.492250 	 -1.6923010000 	 -3.7633290000 
1196.45 	 324.9820000 	 3.492250 	 -1.6952260000 	 -3.7661870000 
1196.65 	 324.9820000 	 3.492275 	 -1.6918020000 	 -3.7632020000 
1196.85 	 324.9788000 	 3.492300 	 -1.6947330000 	 -3.7658050000 
1197.05 	 324.9756000 	 3.492325 	 -1.6932460000 	 -3.7645980000 
1197.25 	 324.9709000 	 3.492325 	 -1.6927150000 	 -3.7640790000 
1197.45 	 324.9709000 	 3.492350 	 -1.6950000000 	 -3.7661390000 
1197.65 	 324.9630000 	 3.492375 	 -1.6917040000 	 -3.7631540000 
1197.85 	 324.9597000 	 3.492400 	 -1.6953790000 	 -3.7661680000 
1198.05 	 324.9518000 	 3.492425 	 -1.6926960000 	 -3.7640410000 
1198.25 	 324.9518000 	 3.492475 	 -1.6935440000 	 -3.7647150000 
1198.45 	 324.9470000 	 3.492525 	 -1.6942660000 	 -3.7655230000 
1198.65 	 324.9470000 	 3.492575 	 -1.6923620000 	 -3.7635070000 
1198.85 	 324.9470000 	 3.492625 	 -1.6953150000 	 -3.7663840000 
1199.05 	 324.9518000 	 3.492675 	 -1.6918020000 	 -3.7632940000 
1199.25 	 324.9518000 	 3.492725 	 -1.6950000000 	 -3.7660410000 
1199.45 	 324.9550000 	 3.492750 	 -1.6928320000 	 -3.7641080000 
1199.65 	 324.9597000 	 3.492800 	 -1.6937670000 	 -3.7647600000 
1199.85 	 324.9677000 	 3.492825 	 -1.6943520000 	 -3.7655540000 
1200.05 	 324.9693000 	 3.492850 	 -1.6922350000 	 -3.7633640000 
1200.25 	 324.9709000 	 3.492875 	 -1.6953370000 	 -3.7664760000 
1200.45 	 324.9788000 	 3.492900 	 -1.6919550000 	 -3.7634150000 
1200.65 	 324.9820000 	 3.492900 	 -1.6946250000 	 -3.7657830000 
1200.85 	 324.9900000 	 3.492925 	 -1.6936720000 	 -3.7649190000 
1201.05 	 324.9947000 	 3.492925 	 -1.6935160000 	 -3.7643240000 
1201.25 	 325.0027000 	 3.492950 	 -1.6957350000 	 -3.7663910000 
1201.45 	 325.0059000 	 3.492975 	 -1.6924290000 	 -3.7635830000 
1201.65 	 325.0059000 	 3.492950 	 -1.6961800000 	 -3.7664730000 
1201.85 	 325.0027000 	 3.492950 	 -1.6937260000 	 -3.7646800000 
1202.05 	 325.0011000 	 3.492950 	 -1.6944540000 	 -3.7649600000 
1202.25 	 324.9963000 	 3.492950 	 -1.6955760000 	 -3.7661710000 
1202.45 	 324.9947000 	 3.492950 	 -1.6927720000 	 -3.7635770000 
1202.65 	 324.9947000 	 3.492950 	 -1.6963200000 	 -3.7668580000 
1202.85 	 324.9900000 	 3.492950 	 -1.6930450000 	 -3.7639210000 
1203.05 	 324.9868000 	 3.492950 	 -1.6953690000 	 -3.7658410000 
1203.25 	 324.9820000 	 3.492950 	 -1.6944470000 	 -3.7652300000 
1203.45 	 324.9788000 	 3.492950 	 -1.6936530000 	 -3.7643430000 
1203.65 	 324.9741000 	 3.492950 	 -1.6961190000 	 -3.7667180000 
1203.85 	 324.9709000 	 3.492975 	 -1.6929150000 	 -3.7637420000 
1204.05 	 324.9725000 	 3.493000 	 -1.6961990000 	 -3.7668040000 
1204.25 	 324.9741000 	 3.493025 	 -1.6936400000 	 -3.7648140000 
1204.45 	 324.9772000 	 3.493050 	 -1.6946250000 	 -3.7653350000 
1204.65 	 324.9788000 	 3.493075 	 -1.6956330000 	 -3.7664250000 
1204.85 	 324.9788000 	 3.493075 	 -1.6930100000 	 -3.7640320000 
1205.05 	 324.9788000 	 3.493100 	 -1.6964470000 	 -3.7670930000 
1205.25 	 324.9788000 	 3.493125 	 -1.6933470000 	 -3.7643270000 
1205.45 	 324.9741000 	 3.493125 	 -1.6953980000 	 -3.7659580000 
1205.65 	 324.9709000 	 3.493150 	 -1.6951310000 	 -3.7658720000 
1205.85 	 324.9709000 	 3.493175 	 -1.6933950000 	 -3.7643880000 
1206.05 	 324.9677000 	 3.493200 	 -1.6964310000 	 -3.7672070000 
1206.25 	 324.9630000 	 3.493225 	 -1.6928420000 	 -3.7639970000 
1206.45 	 324.9630000 	 3.493250 	 -1.6960870000 	 -3.7667500000 
1206.65 	 324.9630000 	 3.493300 	 -1.6941450000 	 -3.7649920000 
1206.85 	 324.9677000 	 3.493325 	 -1.6946060000 	 -3.7652080000 
1207.05 	 324.9677000 	 3.493350 	 -1.6955920000 	 -3.7665210000 
1207.25 	 324.9693000 	 3.493375 	 -1.6930740000 	 -3.7639810000 
1207.45 	 324.9741000 	 3.493400 	 -1.6966470000 	 -3.7669560000 
1207.65 	 324.9741000 	 3.493425 	 -1.6934140000 	 -3.7642860000 
1207.85 	 324.9788000 	 3.493425 	 -1.6955180000 	 -3.7660000000 
1208.05 	 324.9820000 	 3.493475 	 -1.6948260000 	 -3.7657960000 
1208.25 	 324.9868000 	 3.493450 	 -1.6940240000 	 -3.7646230000 
1208.45 	 324.9900000 	 3.493475 	 -1.6967680000 	 -3.7671440000 
1208.65 	 324.9963000 	 3.493500 	 -1.6933790000 	 -3.7639870000 
1208.85 	 325.0027000 	 3.493525 	 -1.6966280000 	 -3.7671090000 
1209.05 	 325.0059000 	 3.493500 	 -1.6942020000 	 -3.7649380000 
1209.25 	 325.0106000 	 3.493500 	 -1.6952960000 	 -3.7658250000 
1209.45 	 325.0106000 	 3.493500 	 -1.6957600000 	 -3.7665400000 
1209.65 	 325.0106000 	 3.493500 	 -1.6936050000 	 -3.7642070000 
1209.85 	 325.0074000 	 3.493500 	 -1.6968920000 	 -3.7673630000 
1210.05 	 325.0059000 	 3.493500 	 -1.6935440000 	 -3.7644200000 
1210.25 	 325.0059000 	 3.493500 	 -1.6962020000 	 -3.7666230000 
1210.45 	 325.0059000 	 3.493500 	 -1.6951080000 	 -3.7659610000 
1210.65 	 325.0027000 	 3.493500 	 -1.6942910000 	 -3.7647470000 
1210.85 	 324.9979000 	 3.493500 	 -1.6968000000 	 -3.7672040000 
1211.05 	 324.9947000 	 3.493500 	 -1.6934870000 	 -3.7641430000 
1211.25 	 324.9868000 	 3.493500 	 -1.6966720000 	 -3.7669630000 
1211.45 	 324.9820000 	 3.493500 	 -1.6943900000 	 -3.7650680000 
1211.65 	 324.9788000 	 3.493500 	 -1.6950830000 	 -3.7655580000 
1211.85 	 324.9788000 	 3.493500 	 -1.6961130000 	 -3.7666480000 
1212.05 	 324.9741000 	 3.493500 	 -1.6935190000 	 -3.7642260000 
1212.25 	 324.9788000 	 3.493525 	 -1.6969050000 	 -3.7672300000 
1212.45 	 324.9788000 	 3.493550 	 -1.6937960000 	 -3.7643850000 
1212.65 	 324.9756000 	 3.493550 	 -1.6963320000 	 -3.7666130000 
1212.85 	 324.9772000 	 3.493575 	 -1.6951430000 	 -3.7656560000 
1213.05 	 324.9741000 	 3.493625 	 -1.6943390000 	 -3.7648230000 
1213.25 	 324.9741000 	 3.493625 	 -1.6972760000 	 -3.7672810000 
1213.45 	 324.9741000 	 3.493650 	 -1.6936650000 	 -3.7641110000 
1213.65 	 324.9741000 	 3.493675 	 -1.6971650000 	 -3.7673350000 
1213.85 	 324.9741000 	 3.493675 	 -1.6941450000 	 -3.7647410000 
1214.05 	 324.9788000 	 3.493725 	 -1.6962210000 	 -3.7662730000 
1214.25 	 324.9788000 	 3.493725 	 -1.6956270000 	 -3.7661620000 
1214.45 	 324.9788000 	 3.493750 	 -1.6944540000 	 -3.7648520000 
1214.65 	 324.9788000 	 3.493775 	 -1.6970760000 	 -3.7673190000 
1214.85 	 324.9788000 	 3.493775 	 -1.6937190000 	 -3.7642380000 
1215.05 	 324.9820000 	 3.493800 	 -1.6970350000 	 -3.7671180000 
1215.25 	 324.9852000 	 3.493825 	 -1.6945430000 	 -3.7650810000 
1215.45 	 324.9884000 	 3.493825 	 -1.6958140000 	 -3.7657610000 
1215.65 	 324.9947000 	 3.493850 	 -1.6965900000 	 -3.7667560000 
1215.85 	 324.9979000 	 3.493875 	 -1.6941670000 	 -3.7645310000 
1216.05 	 325.0027000 	 3.493875 	 -1.6977120000 	 -3.7674520000 
1216.25 	 325.0059000 	 3.493850 	 -1.6942180000 	 -3.7643940000 
1216.45 	 325.0059000 	 3.493850 	 -1.6971020000 	 -3.7668640000 
1216.65 	 325.0059000 	 3.493850 	 -1.6953660000 	 -3.7654620000 
1216.85 	 325.0059000 	 3.493850 	 -1.6955310000 	 -3.7653290000 
1217.05 	 325.0059000 	 3.493850 	 -1.6970670000 	 -3.7671280000 
1217.25 	 325.0059000 	 3.493850 	 -1.6943070000 	 -3.7643340000 
1217.45 	 325.0059000 	 3.493850 	 -1.6978300000 	 -3.7675090000 
1217.65 	 325.0059000 	 3.493850 	 -1.6945330000 	 -3.7647470000 
1217.85 	 325.0106000 	 3.493850 	 -1.6969460000 	 -3.7665840000 
1218.05 	 325.0106000 	 3.493850 	 -1.6960620000 	 -3.7661770000 
1218.25 	 325.0138000 	 3.493850 	 -1.6950480000 	 -3.7650040000 
1218.45 	 325.0138000 	 3.493850 	 -1.6974770000 	 -3.7673950000 
1218.65 	 325.0106000 	 3.493850 	 -1.6941900000 	 -3.7642830000 
1218.85 	 325.0090000 	 3.493850 	 -1.6973940000 	 -3.7673440000 
1219.05 	 325.0059000 	 3.493850 	 -1.6949590000 	 -3.7651920000 
1219.25 	 325.0059000 	 3.493850 	 -1.6961960000 	 -3.7659710000 
1219.45 	 325.0027000 	 3.493850 	 -1.6965960000 	 -3.7666640000 
1219.65 	 325.0027000 	 3.493850 	 -1.6945680000 	 -3.7647090000 
1219.85 	 325.0027000 	 3.493850 	 -1.6976450000 	 -3.7675130000 
1220.05 	 325.0027000 	 3.493850 	 -1.6940780000 	 -3.7643530000 
1220.25 	 324.9979000 	 3.493850 	 -1.6973590000 	 -3.7671220000 
1220.45 	 324.9963000 	 3.493850 	 -1.6951310000 	 -3.7654050000 
1220.65 	 324.9931000 	 3.493850 	 -1.6957350000 	 -3.7658530000 
1220.85 	 324.9868000 	 3.493850 	 -1.6970090000 	 -3.7669980000 
1221.05 	 324.9836000 	 3.493850 	 -1.6942340000 	 -3.7645310000 
1221.25 	 324.9820000 	 3.493850 	 -1.6977370000 	 -3.7675090000 
1221.45 	 324.9820000 	 3.493850 	 -1.6942850000 	 -3.7645050000 
1221.65 	 324.9820000 	 3.493850 	 -1.6967680000 	 -3.7666480000 
1221.85 	 324.9820000 	 3.493850 	 -1.6958650000 	 -3.7661270000 
1222.05 	 324.9788000 	 3.493850 	 -1.6950800000 	 -3.7651090000 
1222.25 	 324.9741000 	 3.493850 	 -1.6973880000 	 -3.7673380000 
1222.45 	 324.9709000 	 3.493875 	 -1.6940340000 	 -3.7642570000 
1222.65 	 324.9677000 	 3.493875 	 -1.6977120000 	 -3.7672680000 
1222.85 	 324.9630000 	 3.493925 	 -1.6949720000 	 -3.7649280000 
1223.05 	 324.9677000 	 3.493950 	 -1.6962050000 	 -3.7661140000 
1223.25 	 324.9661000 	 3.493975 	 -1.6967230000 	 -3.7666030000 
1223.45 	 324.9677000 	 3.494000 	 -1.6945200000 	 -3.7646640000 
1223.65 	 324.9709000 	 3.494050 	 -1.6978580000 	 -3.7674900000 
1223.85 	 324.9693000 	 3.494050 	 -1.6943260000 	 -3.7643750000 
1224.05 	 324.9709000 	 3.494075 	 -1.6970350000 	 -3.7668350000 
1224.25 	 324.9709000 	 3.494125 	 -1.6955660000 	 -3.7657170000 
1224.45 	 324.9741000 	 3.494125 	 -1.6956840000 	 -3.7656820000 
1224.65 	 324.9788000 	 3.494150 	 -1.6972030000 	 -3.7672680000 
1224.85 	 324.9820000 	 3.494150 	 -1.6943960000 	 -3.7645340000 
1225.05 	 324.9868000 	 3.494175 	 -1.6978770000 	 -3.7677670000 
1225.25 	 324.9900000 	 3.494200 	 -1.6947170000 	 -3.7649350000 
1225.45 	 324.9947000 	 3.494225 	 -1.6968350000 	 -3.7665460000 
1225.65 	 325.0027000 	 3.494200 	 -1.6964720000 	 -3.7662220000 
1225.85 	 325.0059000 	 3.494200 	 -1.6953950000 	 -3.7650140000 
1226.05 	 325.0106000 	 3.494200 	 -1.6978330000 	 -3.7674970000 
1226.25 	 325.0106000 	 3.494200 	 -1.6945550000 	 -3.7643750000 
1226.45 	 325.0138000 	 3.494200 	 -1.6979540000 	 -3.7674080000 
1226.65 	 325.0186000 	 3.494200 	 -1.6956200000 	 -3.7653990000 
1226.85 	 325.0186000 	 3.494200 	 -1.6962020000 	 -3.7658720000 
1227.05 	 325.0154000 	 3.494200 	 -1.6971300000 	 -3.7669060000 
1227.25 	 325.0138000 	 3.494200 	 -1.6947840000 	 -3.7643850000 
1227.45 	 325.0106000 	 3.494200 	 -1.6982650000 	 -3.7676460000 
1227.65 	 325.0027000 	 3.494200 	 -1.6949810000 	 -3.7647340000
[truncated: 351,803 more chars]
