# Supplementary material for: Scott Blair Fractional-Type Viscoelastic Behavior of Clear Spruce Wood: Influence of Compression Wood on Power-Law Stiffness Parameters
Source: Materials (Basel). 2024 Nov 9;17(22):5477. doi: 10.3390/ma17225477 (PMC11595321; doi:10.3390/ma17225477)
Supplement: Supplementary file 1 [file materials-17-05477-s001.zip › DATA_MDPI_upload.d/00_30_325.txt]

Bezeichnung: 	 00_30_325 
Bezeichnung Kofler: 	 30 
temperature [deg C] 	 moisture content [%] 	 raw density [kg/m³] 	 width [mm] 	 height [mm] 	 length [mm] 	 creepforce [N] 	 holding time [s] 	 reaction wood [%] 
20 	 11.85 	 509.7 	 14.69 	 15.12 	 240 	 325 	 1800 	 46.63 
-------------- Daten Shimadzu AGX 10 kN & 2 x HBM WA 20 -------------- 
1 _ 1 
Zeit 	 Kraft 	 Weg 	 Ext.1 	 Ext.2 
sec 	 N 	 mm 	 mm 	 mm 
0.00 	 4.8653280 	 0.000000 	 -0.0037415820 	 -0.0030485790 
0.20 	 4.8621500 	 0.002375 	 0.0000063578 	 0.0004768372 
0.40 	 4.8621500 	 0.005675 	 -0.0076866150 	 -0.0045108800 
0.60 	 5.5408480 	 0.009000 	 -0.0003528595 	 -0.0105508200 
0.80 	 5.6966150 	 0.012350 	 -0.0015830990 	 -0.0170389800 
1.00 	 5.8237710 	 0.015675 	 0.0025685630 	 -0.0207837400 
1.20 	 5.9159600 	 0.019000 	 0.0059827170 	 -0.0242646500 
1.40 	 6.0558320 	 0.022350 	 0.0068569180 	 -0.0316651600 
1.60 	 6.2322620 	 0.025675 	 0.0140412600 	 -0.0319767000 
1.80 	 6.3101450 	 0.029025 	 0.0149218200 	 -0.0405152600 
2.00 	 6.4023340 	 0.032350 	 0.0203259800 	 -0.0463676500 
2.20 	 6.4992900 	 0.035675 	 0.0238672900 	 -0.0547599800 
2.40 	 6.5819420 	 0.039000 	 0.0266965200 	 -0.0599288900 
2.60 	 6.7472460 	 0.042350 	 0.0391133600 	 -0.0625324200 
2.80 	 6.8664550 	 0.045675 	 0.0317637100 	 -0.0713857000 
3.00 	 6.9840750 	 0.049025 	 0.0414276100 	 -0.0754229200 
3.20 	 7.1795780 	 0.052350 	 0.0387700400 	 -0.0822893800 
3.40 	 7.3226290 	 0.055675 	 0.0440788300 	 -0.0844669300 
3.60 	 7.3973340 	 0.059025 	 0.0469112400 	 -0.0879637400 
3.80 	 7.5531010 	 0.062350 	 0.0477663700 	 -0.0971762300 
4.00 	 7.6580050 	 0.065675 	 0.0552972100 	 -0.0980885800 
4.20 	 7.8090030 	 0.069000 	 0.0568739600 	 -0.1077080000 
4.40 	 7.9218550 	 0.072350 	 0.0634861000 	 -0.1113828000 
4.60 	 8.0029170 	 0.075675 	 0.0636514100 	 -0.1167425000 
4.80 	 8.1348420 	 0.079000 	 0.0687631000 	 -0.1253478000 
5.00 	 8.2015990 	 0.082350 	 0.0719992300 	 -0.1254400000 
5.20 	 8.4177660 	 0.085675 	 0.0745042200 	 -0.1347224000 
5.40 	 8.4940600 	 0.089000 	 0.0793774900 	 -0.1415443000 
5.60 	 8.6291630 	 0.092350 	 0.0789896600 	 -0.1463731000 
5.80 	 8.8246660 	 0.095675 	 0.0837993600 	 -0.1500797000 
6.00 	 8.8596340 	 0.099025 	 0.0880050700 	 -0.1543172000 
6.20 	 9.0010960 	 0.102325 	 0.0903256800 	 -0.1611996000 
6.40 	 9.0964630 	 0.105675 	 0.0997638700 	 -0.1661650000 
6.60 	 9.2315670 	 0.109025 	 0.0969028500 	 -0.1719729000 
6.80 	 9.3714400 	 0.112350 	 0.1068370000 	 -0.1805846000 
7.00 	 9.4334290 	 0.115675 	 0.1104101000 	 -0.1846790000 
7.20 	 9.6178050 	 0.119000 	 0.1155980000 	 -0.1872349000 
7.40 	 9.6829730 	 0.122350 	 0.1188532000 	 -0.1887703000 
7.60 	 9.7068150 	 0.125675 	 0.1250712000 	 -0.2083270000 
7.80 	 9.8037720 	 0.129000 	 0.1352310000 	 -0.2073828000 
8.00 	 9.8673510 	 0.132350 	 0.1358668000 	 -0.2190081000 
8.20 	 9.9674860 	 0.135675 	 0.1461983000 	 -0.2242470000 
8.40 	 10.0517300 	 0.139000 	 0.1513418000 	 -0.2315490000 
8.45 	 10.0533200 	 0.139850 	 0.1535797000 	 -0.2326393000 
8.65 	 10.7145300 	 0.174650 	 0.2021790000 	 -0.2870242000 
8.85 	 12.4502200 	 0.319575 	 0.5452347000 	 -0.6053893000 
9.05 	 20.9983200 	 0.579075 	 0.9707006000 	 -1.0946180000 
9.25 	 39.3470100 	 0.684025 	 0.8712101000 	 -1.2176580000 
9.45 	 39.7141800 	 0.686350 	 0.8725643000 	 -1.2155850000 
9.65 	 43.2062100 	 0.750425 	 0.8318170000 	 -1.2522220000 
9.85 	 52.5506300 	 0.816250 	 0.7672977000 	 -1.3188520000 
10.05 	 55.5785500 	 0.859700 	 0.7403501000 	 -1.3450910000 
10.25 	 64.1918200 	 0.938400 	 0.6691297000 	 -1.4177160000 
10.45 	 69.4783600 	 0.984450 	 0.6350486000 	 -1.4511780000 
10.65 	 75.6597500 	 1.047325 	 0.5752913000 	 -1.5098990000 
10.85 	 82.4944200 	 1.106775 	 0.5290731000 	 -1.5619750000 
11.05 	 88.4358100 	 1.162125 	 0.4811827000 	 -1.6072750000 
11.25 	 94.7809200 	 1.221125 	 0.4284223000 	 -1.6625020000 
11.45 	 101.2500000 	 1.278725 	 0.3783925000 	 -1.7127900000 
11.65 	 107.3901000 	 1.334275 	 0.3270944000 	 -1.7657570000 
11.85 	 113.6605000 	 1.391200 	 0.2812449000 	 -1.8112440000 
12.05 	 119.9818000 	 1.446625 	 0.2292220000 	 -1.8647640000 
12.25 	 126.0122000 	 1.501525 	 0.1869488000 	 -1.9125050000 
12.45 	 132.3652000 	 1.556625 	 0.1336924000 	 -1.9589770000 
12.65 	 138.8041000 	 1.610150 	 0.0851758300 	 -2.0085810000 
12.85 	 145.1047000 	 1.662650 	 0.0407505000 	 -2.0505710000 
13.05 	 151.5245000 	 1.715275 	 -0.0110340100 	 -2.0999430000 
13.25 	 158.0381000 	 1.767500 	 -0.0563526200 	 -2.1468450000 
13.45 	 164.3165000 	 1.819550 	 -0.1064364000 	 -2.1923950000 
13.65 	 170.8476000 	 1.872275 	 -0.1521873000 	 -2.2460050000 
13.85 	 177.2420000 	 1.924675 	 -0.1995182000 	 -2.2953800000 
14.05 	 183.7285000 	 1.976575 	 -0.2465153000 	 -2.3397250000 
14.25 	 190.2215000 	 2.027675 	 -0.2921009000 	 -2.3803710000 
14.45 	 196.7510000 	 2.078700 	 -0.3444958000 	 -2.4284360000 
14.65 	 203.1120000 	 2.129200 	 -0.3870138000 	 -2.4707030000 
14.85 	 209.5922000 	 2.179575 	 -0.4359690000 	 -2.5244430000 
15.05 	 216.1853000 	 2.229825 	 -0.4797236000 	 -2.5718720000 
15.25 	 222.6623000 	 2.279050 	 -0.5225754000 	 -2.6135060000 
15.45 	 229.0742000 	 2.328600 	 -0.5718994000 	 -2.6600040000 
15.65 	 235.4781000 	 2.378475 	 -0.6152789000 	 -2.7014830000 
15.85 	 242.0155000 	 2.428175 	 -0.6609790000 	 -2.7522210000 
16.05 	 248.3686000 	 2.477575 	 -0.7047462000 	 -2.7943070000 
16.25 	 254.8790000 	 2.527150 	 -0.7492860000 	 -2.8426770000 
16.45 	 261.4339000 	 2.576250 	 -0.7957363000 	 -2.8917250000 
16.65 	 267.9698000 	 2.624675 	 -0.8403842000 	 -2.9309810000 
16.85 	 274.2736000 	 2.673150 	 -0.8879789000 	 -2.9828520000 
17.05 	 280.8618000 	 2.721850 	 -0.9276962000 	 -3.0262920000 
17.25 	 287.4025000 	 2.769925 	 -0.9751542000 	 -3.0670800000 
17.45 	 293.8414000 	 2.817600 	 -1.0137530000 	 -3.1153420000 
17.65 	 300.2675000 	 2.865825 	 -1.0623800000 	 -3.1596250000 
17.85 	 306.8320000 	 2.913850 	 -1.1090720000 	 -3.2107860000 
18.05 	 313.2804000 	 2.961875 	 -1.1458140000 	 -3.2503990000 
18.25 	 319.7670000 	 3.009900 	 -1.1938380000 	 -3.3002600000 
18.40 	 324.6276000 	 3.043975 	 -1.2228110000 	 -3.3294040000 
18.45 	 325.9754000 	 3.048425 	 -1.2313720000 	 -3.3377360000 
18.65 	 326.3076000 	 3.050250 	 -1.2374940000 	 -3.3442020000 
18.85 	 325.7767000 	 3.049550 	 -1.2398820000 	 -3.3464840000 
19.05 	 325.3031000 	 3.049300 	 -1.2372210000 	 -3.3434140000 
19.25 	 325.0281000 	 3.049225 	 -1.2412450000 	 -3.3473140000 
19.45 	 324.7436000 	 3.049200 	 -1.2375450000 	 -3.3446030000 
19.65 	 324.4845000 	 3.049325 	 -1.2400950000 	 -3.3466240000 
19.85 	 324.2683000 	 3.049600 	 -1.2398970000 	 -3.3474410000 
20.05 	 324.0665000 	 3.050000 	 -1.2383710000 	 -3.3460270000 
20.25 	 323.9091000 	 3.050450 	 -1.2415380000 	 -3.3494030000 
20.45 	 323.8360000 	 3.050950 	 -1.2381010000 	 -3.3462780000 
20.65 	 323.7788000 	 3.051500 	 -1.2418240000 	 -3.3503600000 
20.85 	 323.7232000 	 3.052125 	 -1.2382030000 	 -3.3506360000 
21.05 	 323.6516000 	 3.052725 	 -1.2389120000 	 -3.3512210000 
21.25 	 323.6310000 	 3.053425 	 -1.2410740000 	 -3.3536080000 
21.45 	 323.6675000 	 3.054150 	 -1.2396750000 	 -3.3507410000 
21.65 	 323.5626000 	 3.054900 	 -1.2414960000 	 -3.3549210000 
21.85 	 323.5610000 	 3.055675 	 -1.2391060000 	 -3.3537480000 
22.05 	 323.5213000 	 3.056475 	 -1.2447710000 	 -3.3549590000 
22.25 	 323.5165000 	 3.057300 	 -1.2453750000 	 -3.3567050000 
22.45 	 323.5690000 	 3.058075 	 -1.2439250000 	 -3.3546960000 
22.65 	 323.6087000 	 3.058850 	 -1.2479430000 	 -3.3596770000 
22.85 	 323.6183000 	 3.059625 	 -1.2446720000 	 -3.3565430000 
23.05 	 323.5849000 	 3.060350 	 -1.2465410000 	 -3.3618100000 
23.25 	 323.5880000 	 3.061100 	 -1.2470530000 	 -3.3627220000 
23.45 	 323.5833000 	 3.061875 	 -1.2485920000 	 -3.3618900000 
23.65 	 323.5897000 	 3.062675 	 -1.2490210000 	 -3.3640290000 
23.85 	 323.5992000 	 3.063450 	 -1.2485980000 	 -3.3603760000 
24.05 	 323.6071000 	 3.064200 	 -1.2514340000 	 -3.3641020000 
24.25 	 323.6198000 	 3.064950 	 -1.2496890000 	 -3.3625890000 
24.45 	 323.6326000 	 3.065700 	 -1.2529280000 	 -3.3643090000 
24.65 	 323.6532000 	 3.066425 	 -1.2545010000 	 -3.3656980000 
24.85 	 323.6739000 	 3.067125 	 -1.2522730000 	 -3.3633680000 
25.05 	 323.6993000 	 3.067825 	 -1.2541900000 	 -3.3675000000 
25.25 	 323.7279000 	 3.068500 	 -1.2515990000 	 -3.3666040000 
25.45 	 323.7581000 	 3.069125 	 -1.2544700000 	 -3.3697540000 
25.65 	 323.7852000 	 3.069750 	 -1.2566220000 	 -3.3713150000 
25.85 	 323.8153000 	 3.070400 	 -1.2529880000 	 -3.3700240000 
26.05 	 323.8408000 	 3.071000 	 -1.2597310000 	 -3.3747260000 
26.25 	 323.8678000 	 3.071525 	 -1.2562150000 	 -3.3719700000 
26.45 	 323.8916000 	 3.072050 	 -1.2601060000 	 -3.3757880000 
26.65 	 323.9139000 	 3.072550 	 -1.2587930000 	 -3.3749040000 
26.85 	 323.9346000 	 3.073025 	 -1.2589170000 	 -3.3747070000 
27.05 	 323.9504000 	 3.073500 	 -1.2610720000 	 -3.3767190000 
27.25 	 323.9695000 	 3.073975 	 -1.2583540000 	 -3.3740900000 
27.45 	 323.9807000 	 3.074425 	 -1.2637550000 	 -3.3789190000 
27.65 	 323.9966000 	 3.074900 	 -1.2578230000 	 -3.3764200000 
27.85 	 324.0061000 	 3.075350 	 -1.2605410000 	 -3.3786140000 
28.05 	 324.0188000 	 3.075775 	 -1.2604780000 	 -3.3793230000 
28.25 	 324.0299000 	 3.076225 	 -1.2595880000 	 -3.3773990000 
28.45 	 324.0395000 	 3.076650 	 -1.2627280000 	 -3.3805720000 
28.65 	 324.0522000 	 3.077075 	 -1.2580930000 	 -3.3775010000 
28.85 	 324.0585000 	 3.077525 	 -1.2671630000 	 -3.3812050000 
29.05 	 324.0713000 	 3.077925 	 -1.2649220000 	 -3.3793540000 
29.25 	 324.0776000 	 3.078350 	 -1.2666610000 	 -3.3808070000 
29.45 	 324.0872000 	 3.078775 	 -1.2674520000 	 -3.3826290000 
29.65 	 324.0967000 	 3.079175 	 -1.2664060000 	 -3.3815480000 
29.85 	 324.1062000 	 3.079575 	 -1.2702720000 	 -3.3850640000 
30.05 	 324.1158000 	 3.079975 	 -1.2664570000 	 -3.3824090000 
30.25 	 324.1221000 	 3.080375 	 -1.2701320000 	 -3.3851120000 
30.45 	 324.1301000 	 3.080775 	 -1.2688410000 	 -3.3842400000 
30.65 	 324.1380000 	 3.081150 	 -1.2692610000 	 -3.3842150000 
30.85 	 324.1459000 	 3.081550 	 -1.2711910000 	 -3.3872100000 
31.05 	 324.1539000 	 3.081925 	 -1.2668800000 	 -3.3851120000 
31.25 	 324.1682000 	 3.082300 	 -1.2728880000 	 -3.3884650000 
31.45 	 324.1809000 	 3.082675 	 -1.2694680000 	 -3.3855280000 
31.65 	 324.1936000 	 3.083050 	 -1.2702970000 	 -3.3879180000 
31.85 	 324.2079000 	 3.083400 	 -1.2716930000 	 -3.3878490000 
32.05 	 324.2206000 	 3.083750 	 -1.2694680000 	 -3.3868570000 
32.25 	 324.2318000 	 3.084100 	 -1.2734030000 	 -3.3900170000 
32.45 	 324.2413000 	 3.084450 	 -1.2673060000 	 -3.3866280000 
32.65 	 324.2556000 	 3.084800 	 -1.2724780000 	 -3.3906870000 
32.85 	 324.2652000 	 3.085125 	 -1.2714130000 	 -3.3881980000 
33.05 	 324.2794000 	 3.085450 	 -1.2692200000 	 -3.3902040000 
33.25 	 324.2906000 	 3.085775 	 -1.2735650000 	 -3.3907060000 
33.45 	 324.3001000 	 3.086100 	 -1.2714420000 	 -3.3901980000 
33.65 	 324.3112000 	 3.086400 	 -1.2721670000 	 -3.3933580000 
33.85 	 324.3192000 	 3.086700 	 -1.2699920000 	 -3.3904840000 
34.05 	 324.3271000 	 3.087025 	 -1.2720300000 	 -3.3946700000 
34.25 	 324.3303000 	 3.087325 	 -1.2727360000 	 -3.3923400000 
34.45 	 324.3351000 	 3.087600 	 -1.2740330000 	 -3.3947530000 
34.65 	 324.3383000 	 3.087900 	 -1.2727580000 	 -3.3948520000 
34.85 	 324.3462000 	 3.088200 	 -1.2740420000 	 -3.3940280000 
35.05 	 324.3542000 	 3.088500 	 -1.2779970000 	 -3.3972900000 
35.25 	 324.3605000 	 3.088775 	 -1.2710790000 	 -3.3948450000 
35.45 	 324.3653000 	 3.089075 	 -1.2753010000 	 -3.3982470000 
35.65 	 324.3732000 	 3.089350 	 -1.2734450000 	 -3.3963330000 
35.85 	 324.3780000 	 3.089625 	 -1.2779140000 	 -3.3975890000 
36.05 	 324.3812000 	 3.089925 	 -1.2791030000 	 -3.3991500000 
36.25 	 324.3891000 	 3.090200 	 -1.2766080000 	 -3.3965560000 
36.45 	 324.3939000 	 3.090475 	 -1.2806570000 	 -3.4006090000 
36.65 	 324.4019000 	 3.090725 	 -1.2768620000 	 -3.3976080000 
36.85 	 324.4082000 	 3.091000 	 -1.2802700000 	 -3.4000270000 
37.05 	 324.4162000 	 3.091275 	 -1.2793790000 	 -3.3996550000 
37.25 	 324.4289000 	 3.091525 	 -1.2789790000 	 -3.3986980000 
37.45 	 324.4337000 	 3.091775 	 -1.2798150000 	 -3.4017780000 
37.65 	 324.4416000 	 3.092025 	 -1.2754060000 	 -3.3984150000 
37.85 	 324.4464000 	 3.092275 	 -1.2809020000 	 -3.4028470000 
38.05 	 324.4527000 	 3.092525 	 -1.2765310000 	 -3.4005550000 
38.25 	 324.4607000 	 3.092775 	 -1.2789850000 	 -3.4022430000 
38.45 	 324.4686000 	 3.093025 	 -1.2817320000 	 -3.4054060000 
38.65 	 324.4766000 	 3.093250 	 -1.2810800000 	 -3.4027990000 
38.85 	 324.4829000 	 3.093475 	 -1.2848410000 	 -3.4074240000 
39.05 	 324.4877000 	 3.093725 	 -1.2802920000 	 -3.4040640000 
39.25 	 324.4877000 	 3.093925 	 -1.2839920000 	 -3.4065820000 
39.45 	 324.4861000 	 3.094175 	 -1.2842430000 	 -3.4055260000 
39.65 	 324.4797000 	 3.094400 	 -1.2844370000 	 -3.4051480000 
39.85 	 324.4797000 	 3.094625 	 -1.2862110000 	 -3.4073540000 
40.05 	 324.4797000 	 3.094875 	 -1.2831750000 	 -3.4042480000 
40.25 	 324.4797000 	 3.095100 	 -1.2873810000 	 -3.4079460000 
40.45 	 324.4877000 	 3.095325 	 -1.2843580000 	 -3.4055710000 
40.65 	 324.4909000 	 3.095575 	 -1.2864530000 	 -3.4068270000 
40.85 	 324.5004000 	 3.095800 	 -1.2868820000 	 -3.4074310000 
41.05 	 324.5083000 	 3.096025 	 -1.2848850000 	 -3.4054060000 
41.25 	 324.5195000 	 3.096225 	 -1.2884240000 	 -3.4085810000 
41.45 	 324.5274000 	 3.096450 	 -1.2849270000 	 -3.4053100000 
41.65 	 324.5385000 	 3.096650 	 -1.2883440000 	 -3.4082290000 
41.85 	 324.5449000 	 3.096850 	 -1.2863190000 	 -3.4066960000 
42.05 	 324.5544000 	 3.097050 	 -1.2868690000 	 -3.4070620000 
42.25 	 324.5608000 	 3.097250 	 -1.2884170000 	 -3.4089690000 
42.45 	 324.5703000 	 3.097450 	 -1.2855500000 	 -3.4063400000 
42.65 	 324.5783000 	 3.097650 	 -1.2893680000 	 -3.4096880000 
42.85 	 324.5862000 	 3.097825 	 -1.2861220000 	 -3.4071640000 
43.05 	 324.5942000 	 3.098025 	 -1.2883630000 	 -3.4092270000 
43.25 	 324.5974000 	 3.098200 	 -1.2879590000 	 -3.4095990000 
43.45 	 324.6053000 	 3.098375 	 -1.2867800000 	 -3.4083910000 
43.65 	 324.6053000 	 3.098550 	 -1.2897210000 	 -3.4117410000 
43.85 	 324.6133000 	 3.098725 	 -1.2863030000 	 -3.4085690000 
44.05 	 324.6164000 	 3.098900 	 -1.2901340000 	 -3.4120780000 
44.25 	 324.6212000 	 3.099075 	 -1.2873490000 	 -3.4103870000 
44.45 	 324.6212000 	 3.099250 	 -1.2856770000 	 -3.4108770000 
44.65 	 324.6212000 	 3.099400 	 -1.2897710000 	 -3.4118650000 
44.85 	 324.6196000 	 3.099575 	 -1.2873270000 	 -3.4094810000 
45.05 	 324.6164000 	 3.099750 	 -1.2911610000 	 -3.4132830000 
45.25 	 324.6133000 	 3.099925 	 -1.2873520000 	 -3.4103870000 
45.45 	 324.6133000 	 3.100100 	 -1.2863920000 	 -3.4125420000 
45.65 	 324.6133000 	 3.100275 	 -1.2880390000 	 -3.4122440000 
45.85 	 324.6148000 	 3.100450 	 -1.2885600000 	 -3.4113030000 
46.05 	 324.6180000 	 3.100625 	 -1.2906930000 	 -3.4143380000 
46.25 	 324.6180000 	 3.100775 	 -1.2850920000 	 -3.4112830000 
46.45 	 324.6180000 	 3.100950 	 -1.2885980000 	 -3.4147990000 
46.65 	 324.6180000 	 3.101125 	 -1.2895170000 	 -3.4121800000 
46.85 	 324.6212000 	 3.101300 	 -1.2912560000 	 -3.4142680000 
47.05 	 324.6212000 	 3.101475 	 -1.2889890000 	 -3.4149430000 
47.25 	 324.6212000 	 3.101625 	 -1.2886970000 	 -3.4131690000 
47.45 	 324.6244000 	 3.101800 	 -1.2924540000 	 -3.4163030000 
47.65 	 324.6212000 	 3.101975 	 -1.2898830000 	 -3.4133400000 
47.85 	 324.6212000 	 3.102150 	 -1.2917840000 	 -3.4165640000 
48.05 	 324.6196000 	 3.102325 	 -1.2909090000 	 -3.4146280000 
48.25 	 324.6212000 	 3.102475 	 -1.2900420000 	 -3.4155560000 
48.45 	 324.6212000 	 3.102650 	 -1.2922480000 	 -3.4173420000 
48.65 	 324.6212000 	 3.102825 	 -1.2856200000 	 -3.4147900000 
48.85 	 324.6292000 	 3.103000 	 -1.2944700000 	 -3.4185980000 
49.05 	 324.6371000 	 3.103150 	 -1.2912810000 	 -3.4156010000 
49.25 	 324.6451000 	 3.103325 	 -1.2924160000 	 -3.4180990000 
49.45 	 324.6530000 	 3.103475 	 -1.2903310000 	 -3.4177140000 
49.65 	 324.6609000 	 3.103625 	 -1.2915450000 	 -3.4169170000 
49.85 	 324.6641000 	 3.103775 	 -1.2928230000 	 -3.4194920000 
50.05 	 324.6641000 	 3.103925 	 -1.2890690000 	 -3.4164330000 
50.25 	 324.6641000 	 3.104075 	 -1.2934240000 	 -3.4201590000 
50.45 	 324.6689000 	 3.104225 	 -1.2933060000 	 -3.4176600000 
50.65 	 324.6705000 	 3.104375 	 -1.2942790000 	 -3.4192310000 
50.85 	 324.6768000 	 3.104525 	 -1.2895460000 	 -3.4200670000 
51.05 	 324.6800000 	 3.104650 	 -1.2936430000 	 -3.4180710000 
51.25 	 324.6880000 	 3.104800 	 -1.2976070000 	 -3.4218340000 
51.45 	 324.6848000 	 3.104925 	 -1.2936370000 	 -3.4185220000 
51.65 	 324.6880000 	 3.105075 	 -1.2974550000 	 -3.4217900000 
51.85 	 324.6848000 	 3.105225 	 -1.2952420000 	 -3.4201080000 
52.05 	 324.6864000 	 3.105350 	 -1.2960020000 	 -3.4203120000 
52.25 	 324.6848000 	 3.105500 	 -1.2973210000 	 -3.4219490000 
52.45 	 324.6848000 	 3.105625 	 -1.2925850000 	 -3.4191990000 
52.65 	 324.6848000 	 3.105775 	 -1.2983800000 	 -3.4231060000 
52.85 	 324.6848000 	 3.105925 	 -1.2950100000 	 -3.4198700000 
53.05 	 324.6880000 	 3.106050 	 -1.2978110000 	 -3.4224640000 
53.25 	 324.6880000 	 3.106200 	 -1.2972420000 	 -3.4216690000 
53.45 	 324.6911000 	 3.106325 	 -1.2967140000 	 -3.4208080000 
53.65 	 324.6927000 	 3.106475 	 -1.2993560000 	 -3.4235790000 
53.85 	 324.6991000 	 3.106600 	 -1.2958750000 	 -3.4202990000 
54.05 	 324.7039000 	 3.106725 	 -1.2999500000 	 -3.4243300000 
54.25 	 324.7070000 	 3.106875 	 -1.2965550000 	 -3.4213480000 
54.45 	 324.7070000 	 3.107000 	 -1.2993560000 	 -3.4234460000 
54.65 	 324.7118000 	 3.107125 	 -1.2989140000 	 -3.4234270000 
54.85 	 324.7118000 	 3.107250 	 -1.2973980000 	 -3.4219110000 
55.05 	 324.7118000 	 3.107375 	 -1.3007960000 	 -3.4252900000 
55.25 	 324.7150000 	 3.107525 	 -1.2968220000 	 -3.4218250000 
55.45 	 324.7150000 	 3.107650 	 -1.3009740000 	 -3.4254110000 
55.65 	 324.7150000 	 3.107775 	 -1.2980620000 	 -3.4229660000 
55.85 	 324.7166000 	 3.107900 	 -1.2994640000 	 -3.4240910000 
56.05 	 324.7198000 	 3.108025 	 -1.3001730000 	 -3.4252170000 
56.25 	 324.7150000 	 3.108125 	 -1.2976960000 	 -3.4226960000 
56.45 	 324.7150000 	 3.108275 	 -1.3016450000 	 -3.4265770000 
56.65 	 324.7118000 	 3.108400 	 -1.2977850000 	 -3.4233920000 
56.85 	 324.7150000 	 3.108525 	 -1.3012350000 	 -3.4264910000 
57.05 	 324.7118000 	 3.108625 	 -1.2995280000 	 -3.4255000000 
57.25 	 324.7150000 	 3.108775 	 -1.2993590000 	 -3.4250800000 
57.45 	 324.7166000 	 3.108900 	 -1.3013680000 	 -3.4273080000 
57.65 	 324.7150000 	 3.109025 	 -1.2984020000 	 -3.4244280000 
57.85 	 324.7198000 	 3.109150 	 -1.3022140000 	 -3.4280520000 
58.05 	 324.7198000 	 3.109275 	 -1.2987100000 	 -3.4248700000 
58.25 	 324.7229000 	 3.109400 	 -1.3015460000 	 -3.4269810000 
58.45 	 324.7229000 	 3.109525 	 -1.3001660000 	 -3.4263450000 
58.65 	 324.7229000 	 3.109650 	 -1.2998990000 	 -3.4255250000 
58.85 	 324.7213000 	 3.109775 	 -1.3022140000 	 -3.4281250000 
59.05 	 324.7277000 	 3.109900 	 -1.2986950000 	 -3.4247560000 
59.25 	 324.7277000 	 3.110025 	 -1.3027250000 	 -3.4285480000 
59.45 	 324.7357000 	 3.110125 	 -1.2987200000 	 -3.4257000000 
59.65 	 324.7404000 	 3.110250 	 -1.3015750000 	 -3.4274770000 
59.85 	 324.7468000 	 3.110350 	 -1.2985390000 	 -3.4278960000 
60.05 	 324.7515000 	 3.110475 	 -1.3000070000 	 -3.4262470000 
60.25 	 324.7547000 	 3.110575 	 -1.3029770000 	 -3.4292950000 
60.45 	 324.7595000 	 3.110700 	 -1.2959920000 	 -3.4257540000 
60.65 	 324.7595000 	 3.110800 	 -1.3009770000 	 -3.4290890000 
60.85 	 324.7627000 	 3.110900 	 -1.3010310000 	 -3.4271940000 
61.05 	 324.7627000 	 3.111000 	 -1.2980460000 	 -3.4273850000 
61.25 	 324.7643000 	 3.111100 	 -1.3021660000 	 -3.4289620000 
61.45 	 324.7627000 	 3.111225 	 -1.2971430000 	 -3.4262720000 
61.65 	 324.7595000 	 3.111325 	 -1.3003640000 	 -3.4297940000 
61.85 	 324.7547000 	 3.111425 	 -1.2975150000 	 -3.4266090000 
62.05 	 324.7547000 	 3.111525 	 -1.2997500000 	 -3.4291930000 
62.25 	 324.7595000 	 3.111650 	 -1.2961800000 	 -3.4281730000 
62.45 	 324.7627000 	 3.111750 	 -1.3007960000 	 -3.4277630000 
62.65 	 324.7658000 	 3.111850 	 -1.3032980000 	 -3.4302460000 
62.85 	 324.7658000 	 3.111950 	 -1.2988850000 	 -3.4274670000 
63.05 	 324.7706000 	 3.112075 	 -1.3002360000 	 -3.4314850000 
63.25 	 324.7706000 	 3.112175 	 -1.3013170000 	 -3.4281000000 
63.45 	 324.7706000 	 3.112275 	 -1.3042230000 	 -3.4307990000 
63.65 	 324.7706000 	 3.112375 	 -1.3031070000 	 -3.4305060000 
63.85 	 324.7706000 	 3.112475 	 -1.3008310000 	 -3.4291460000 
64.05 	 324.7706000 	 3.112575 	 -1.3046010000 	 -3.4322170000 
64.25 	 324.7706000 	 3.112675 	 -1.3011260000 	 -3.4287740000 
64.45 	 324.7706000 	 3.112775 	 -1.3050970000 	 -3.4323440000 
64.65 	 324.7706000 	 3.112875 	 -1.3023850000 	 -3.4301280000 
64.85 	 324.7658000 	 3.112975 	 -1.3040000000 	 -3.4311360000 
65.05 	 324.7658000 	 3.113075 	 -1.3045340000 	 -3.4326200000 
65.25 	 324.7643000 	 3.113175 	 -1.3020990000 	 -3.4298710000 
65.45 	 324.7627000 	 3.113275 	 -1.3057990000 	 -3.4335010000 
65.65 	 324.7627000 	 3.113375 	 -1.2971460000 	 -3.4302170000 
65.85 	 324.7595000 	 3.113475 	 -1.2985390000 	 -3.4329190000 
66.05 	 324.7595000 	 3.113600 	 -1.3005100000 	 -3.4327160000 
66.25 	 324.7595000 	 3.113700 	 -1.3014060000 	 -3.4311870000 
66.45 	 324.7611000 	 3.113800 	 -1.3044770000 	 -3.4338860000 
66.65 	 324.7627000 	 3.113900 	 -1.3016670000 	 -3.4311170000 
66.85 	 324.7658000 	 3.114025 	 -1.3061050000 	 -3.4349060000 
67.05 	 324.7706000 	 3.114125 	 -1.3037520000 	 -3.4329060000 
67.25 	 324.7738000 	 3.114225 	 -1.3046610000 	 -3.4335900000 
67.45 	 324.7738000 	 3.114325 	 -1.3063270000 	 -3.4353670000 
67.65 	 324.7738000 	 3.114425 	 -1.3032340000 	 -3.4324460000 
67.85 	 324.7786000 	 3.114525 	 -1.3066230000 	 -3.4361140000 
68.05 	 324.7786000 	 3.114625 	 -1.3028300000 	 -3.4325890000 
68.25 	 324.7817000 	 3.114725 	 -1.3058890000 	 -3.4341270000 
68.45 	 324.7865000 	 3.114800 	 -1.3058060000 	 -3.4341140000 
68.65 	 324.7865000 	 3.114900 	 -1.3044830000 	 -3.4321180000 
68.85 	 324.7865000 	 3.115000 	 -1.3076500000 	 -3.4352430000 
69.05 	 324.7817000 	 3.115100 	 -1.3036440000 	 -3.4317140000 
69.25 	 324.7786000 	 3.115175 	 -1.3075510000 	 -3.4351860000 
69.45 	 324.7786000 	 3.115300 	 -1.3048740000 	 -3.4332280000 
69.65 	 324.7802000 	 3.115375 	 -1.3059770000 	 -3.4336120000 
69.85 	 324.7865000 	 3.115475 	 -1.3069190000 	 -3.4352020000 
70.05 	 324.7913000 	 3.115575 	 -1.3043720000 	 -3.4324010000 
70.25 	 324.7976000 	 3.115675 	 -1.3081710000 	 -3.4363240000 
70.45 	 324.8024000 	 3.115750 	 -1.3021560000 	 -3.4330720000 
70.65 	 324.8056000 	 3.115850 	 -1.3020320000 	 -3.4352590000 
70.85 	 324.8104000 	 3.115925 	 -1.3061210000 	 -3.4347440000 
71.05 	 324.8104000 	 3.116025 	 -1.3014830000 	 -3.4335230000 
71.25 	 324.8120000 	 3.116100 	 -1.3025410000 	 -3.4365530000 
71.45 	 324.8104000 	 3.116175 	 -1.3050170000 	 -3.4333520000 
71.65 	 324.8104000 	 3.116275 	 -1.3082730000 	 -3.4364290000 
71.85 	 324.8104000 	 3.116350 	 -1.3059170000 	 -3.4346260000 
72.05 	 324.8104000 	 3.116425 	 -1.3057070000 	 -3.4352050000 
72.25 	 324.8104000 	 3.116525 	 -1.3070490000 	 -3.4368710000 
72.45 	 324.8056000 	 3.116600 	 -1.3000620000 	 -3.4338760000 
72.65 	 324.8056000 	 3.116675 	 -1.3090360000 	 -3.4375790000 
72.85 	 324.8056000 	 3.116775 	 -1.3056980000 	 -3.4344070000 
73.05 	 324.8056000 	 3.116850 	 -1.3083040000 	 -3.4366350000 
73.25 	 324.8056000 	 3.116950 	 -1.3071350000 	 -3.4361900000 
73.45 	 324.8104000 	 3.117025 	 -1.3060980000 	 -3.4352520000 
73.65 	 324.8135000 	 3.117100 	 -1.3028400000 	 -3.4381480000 
73.85 	 324.8135000 	 3.117200 	 -1.3043980000 	 -3.4350200000 
74.05 	 324.8135000 	 3.117275 	 -1.3087080000 	 -3.4383900000 
74.25 	 324.8135000 	 3.117350 	 -1.3026590000 	 -3.4363870000 
74.45 	 324.8104000 	 3.117425 	 -1.3073130000 	 -3.4365720000 
74.65 	 324.8056000 	 3.117525 	 -1.3069340000 	 -3.4384730000 
74.85 	 324.8008000 	 3.117600 	 -1.3059300000 	 -3.4352910000 
75.05 	 324.7976000 	 3.117700 	 -1.3101990000 	 -3.4391020000 
75.25 	 324.7976000 	 3.117775 	 -1.3064800000 	 -3.4361010000 
75.45 	 324.8024000 	 3.117875 	 -1.3088860000 	 -3.4378690000 
75.65 	 324.8008000 	 3.117950 	 -1.3037740000 	 -3.4380280000 
75.85 	 324.8024000 	 3.118050 	 -1.3022360000 	 -3.4361460000 
76.05 	 324.8024000 	 3.118125 	 -1.3076080000 	 -3.4395790000 
76.25 	 324.8024000 	 3.118225 	 -1.3045880000 	 -3.4361010000 
76.45 	 324.8024000 	 3.118300 	 -1.3070810000 	 -3.4389110000 
76.65 	 324.8024000 	 3.118375 	 -1.3069500000 	 -3.4379320000 
76.85 	 324.8087000 	 3.118475 	 -1.3031860000 	 -3.4375320000 
77.05 	 324.8104000 	 3.118550 	 -1.3095350000 	 -3.4393910000 
77.25 	 324.8183000 	 3.118650 	 -1.3026810000 	 -3.4364830000 
77.45 	 324.8215000 	 3.118725 	 -1.3106090000 	 -3.4401160000 
77.65 	 324.8262000 	 3.118800 	 -1.3075960000 	 -3.4372040000 
77.85 	 324.8262000 	 3.118875 	 -1.3100400000 	 -3.4396200000 
78.05 	 324.8262000 	 3.118950 	 -1.3090070000 	 -3.4391050000 
78.25 	 324.8215000 	 3.119025 	 -1.3042510000 	 -3.4384030000 
78.45 	 324.8183000 	 3.119100 	 -1.3107520000 	 -3.4409430000 
78.65 	 324.8183000 	 3.119175 	 -1.3068900000 	 -3.4377480000 
78.85 	 324.8183000 	 3.119275 	 -1.3111880000 	 -3.4411400000 
79.05 	 324.8183000 	 3.119350 	 -1.3079610000 	 -3.4385010000 
79.25 	 324.8135000 	 3.119425 	 -1.3101230000 	 -3.4402340000 
79.45 	 324.8135000 	 3.119500 	 -1.3094740000 	 -3.4406760000 
79.65 	 324.8183000 	 3.119575 	 -1.3073410000 	 -3.4389850000 
79.85 	 324.8183000 	 3.119675 	 -1.3111690000 	 -3.4419440000 
80.05 	 324.8231000 	 3.119750 	 -1.3073790000 	 -3.4388260000 
80.25 	 324.8294000 	 3.119825 	 -1.3115370000 	 -3.4420870000 
80.45 	 324.8326000 	 3.119900 	 -1.3088190000 	 -3.4402050000 
80.65 	 324.8390000 	 3.119975 	 -1.3098270000 	 -3.4405550000 
80.85 	 324.8405000 	 3.120025 	 -1.3109140000 	 -3.4419660000 
81.05 	 324.8405000 	 3.120100 	 -1.3084630000 	 -3.4392580000 
81.25 	 324.8405000 	 3.120175 	 -1.3120910000 	 -3.4428600000 
81.45 	 324.8374000 	 3.120250 	 -1.3083390000 	 -3.4395060000 
81.65 	 324.8326000 	 3.120325 	 -1.3110700000 	 -3.4419600000 
81.85 	 324.8294000 	 3.120400 	 -1.3095440000 	 -3.4411810000 
82.05 	 324.8294000 	 3.120475 	 -1.3090800000 	 -3.4403510000 
82.25 	 324.8326000 	 3.120550 	 -1.3118430000 	 -3.4429650000 
82.45 	 324.8310000 	 3.120625 	 -1.3084030000 	 -3.4396620000 
82.65 	 324.8326000 	 3.120700 	 -1.3105040000 	 -3.4432820000 
82.85 	 324.8326000 	 3.120775 	 -1.3090200000 	 -3.4406410000 
83.05 	 324.8374000 	 3.120850 	 -1.3113280000 	 -3.4423510000 
83.25 	 324.8405000 	 3.120900 	 -1.3108090000 	 -3.4423070000 
83.45 	 324.8405000 	 3.120975 	 -1.3096330000 	 -3.4407580000 
83.65 	 324.8405000 	 3.121050 	 -1.3125640000 	 -3.4437530000 
83.85 	 324.8453000 	 3.121125 	 -1.3045600000 	 -3.4404310000 
84.05 	 324.8453000 	 3.121175 	 -1.3121130000 	 -3.4435720000 
84.25 	 324.8453000 	 3.121250 	 -1.3092800000 	 -3.4414480000 
84.45 	 324.8485000 	 3.121300 	 -1.3099380000 	 -3.4420490000 
84.65 	 324.8485000 	 3.121375 	 -1.3080090000 	 -3.4435490000 
84.85 	 324.8485000 	 3.121450 	 -1.3090550000 	 -3.4411620000 
85.05 	 324.8453000 	 3.121500 	 -1.3127490000 	 -3.4445350000 
85.25 	 324.8453000 	 3.121575 	 -1.3097600000 	 -3.4413690000 
85.45 	 324.8374000 	 3.121650 	 -1.3132030000 	 -3.4436990000 
85.65 	 324.8374000 	 3.121700 	 -1.3114800000 	 -3.4425740000 
85.85 	 324.8294000 	 3.121775 	 -1.3115600000 	 -3.4421950000 
86.05 	 324.8326000 	 3.121850 	 -1.3134160000 	 -3.4442810000 
86.25 	 324.8326000 	 3.121925 	 -1.3099290000 	 -3.4414580000 
86.45 	 324.8326000 	 3.122000 	 -1.3138550000 	 -3.4448370000 
86.65 	 324.8374000 	 3.122075 	 -1.3103830000 	 -3.4419060000 
86.85 	 324.8390000 	 3.122150 	 -1.3119540000 	 -3.4438320000 
87.05 	 324.8405000 	 3.122225 	 -1.3123740000 	 -3.4436390000 
87.25 	 324.8374000 	 3.122275 	 -1.3114320000 	 -3.4424500000 
87.45 	 324.8390000 	 3.122350 	 -1.3140200000 	 -3.4450210000 
87.65 	 324.8374000 	 3.122425 	 -1.3109560000 	 -3.4416870000 
87.85 	 324.8374000 	 3.122500 	 -1.3147290000 	 -3.4449960000 
88.05 	 324.8374000 	 3.122575 	 -1.3115690000 	 -3.4426820000 
88.25 	 324.8374000 	 3.122625 	 -1.3136800000 	 -3.4440900000 
88.45 	 324.8405000 	 3.122700 	 -1.3135530000 	 -3.4445450000 
88.65 	 324.8405000 	 3.122775 	 -1.3118740000 	 -3.4427450000 
88.85 	 324.8453000 	 3.122850 	 -1.3149450000 	 -3.4457620000 
89.05 	 324.8453000 	 3.122900 	 -1.3105740000 	 -3.4425380000 
89.25 	 324.8485000 	 3.122975 	 -1.3111530000 	 -3.4456350000 
89.45 	 324.8485000 	 3.123050 	 -1.3098680000 	 -3.4437530000 
89.65 	 324.8533000 	 3.123100 	 -1.3085780000 	 -3.4439180000 
89.85 	 324.8533000 	 3.123175 	 -1.3128760000 	 -3.4457080000 
90.05 	 324.8533000 	 3.123225 	 -1.3107810000 	 -3.4429610000 
90.25 	 324.8485000 	 3.123300 	 -1.3154760000 	 -3.4463210000 
90.45 	 324.8485000 	 3.123375 	 -1.3120680000 	 -3.4433010000 
90.65 	 324.8453000 	 3.123425 	 -1.3144240000 	 -3.4450050000 
90.85 	 324.8405000 	 3.123500 	 -1.3141570000 	 -3.4453070000 
91.05 	 324.8437000 	 3.123575 	 -1.3126530000 	 -3.4439400000 
91.25 	 324.8437000 	 3.123625 	 -1.3155520000 	 -3.4468680000 
91.45 	 324.8453000 	 3.123700 	 -1.3116930000 	 -3.4438130000 
91.65 	 324.8453000 	 3.123775 	 -1.3150820000 	 -3.4470560000 
91.85 	 324.8485000 	 3.123825 	 -1.3131560000 	 -3.4452980000 
92.05 	 324.8485000 	 3.123900 	 -1.3141280000 	 -3.4453680000 
92.25 	 324.8485000 	 3.123950 	 -1.3154000000 	 -3.4472120000 
92.45 	 324.8485000 	 3.124025 	 -1.3127610000 	 -3.4443570000 
92.65 	 324.8485000 	 3.124100 	 -1.3164740000 	 -3.4476630000 
92.85 	 324.8485000 	 3.124150 	 -1.3131110000 	 -3.4451800000 
93.05 	 324.8533000 	 3.124225 	 -1.3152310000 	 -3.4466930000 
93.25 	 324.8564000 	 3.124275 	 -1.3151450000 	 -3.4468650000 
93.45 	 324.8564000 	 3.124350 	 -1.3132860000 	 -3.4449640000 
93.65 	 324.8564000 	 3.124400 	 -1.3167000000 	 -3.4481590000 
93.85 	 324.8533000 	 3.124475 	 -1.3127800000 	 -3.4448180000 
94.05 	 324.8533000 	 3.124525 	 -1.3165630000 	 -3.4477680000 
94.25 	 324.8564000 	 3.124600 	 -1.3141000000 	 -3.4458100000 
94.45 	 324.8612000 	 3.124650 	 -1.3146880000 	 -3.4460930000 
94.65 	 324.8612000 	 3.124700 	 -1.3152250000 	 -3.4479870000 
94.85 	 324.8644000 	 3.124775 	 -1.3093570000 	 -3.4452220000 
95.05 	 324.8644000 	 3.124825 	 -1.3169770000 	 -3.4489440000 
95.25 	 324.8628000 	 3.124900 	 -1.3094930000 	 -3.4459500000 
95.45 	 324.8564000 	 3.124950 	 -1.3158350000 	 -3.4480860000 
95.65 	 324.8533000 	 3.125000 	 -1.3133620000 	 -3.4473900000 
95.85 	 324.8533000 	 3.125075 	 -1.3139380000 	 -3.4464550000 
96.05 	 324.8485000 	 3.125150 	 -1.3172370000 	 -3.4489950000 
96.25 	 324.8485000 	 3.125200 	 -1.3136350000 	 -3.4459270000 
96.45 	 324.8453000 	 3.125275 	 -1.3175390000 	 -3.4492180000 
96.65 	 324.8485000 	 3.125325 	 -1.3145830000 	 -3.4469570000 
96.85 	 324.8453000 	 3.125400 	 -1.3159850000 	 -3.4479210000 
97.05 	 324.8453000 	 3.125475 	 -1.3157690000 	 -3.4483080000 
97.25 	 324.8485000 	 3.125525 	 -1.3140680000 	 -3.4465250000 
97.45 	 324.8485000 	 3.125600 	 -1.3167350000 	 -3.4496120000 
97.65 	 324.8533000 	 3.125650 	 -1.3140110000 	 -3.4462230000 
97.85 	 324.8564000 	 3.125725 	 -1.3174180000 	 -3.4492140000 
98.05 	 324.8612000 	 3.125775 	 -1.3155940000 	 -3.4476880000 
98.25 	 324.8691000 	 3.125850 	 -1.3158800000 	 -3.4473830000 
98.45 	 324.8707000 	 3.125900 	 -1.3176310000 	 -3.4494780000 
98.65 	 324.8723000 	 3.125950 	 -1.3143290000 	 -3.4463370000 
98.85 	 324.8771000 	 3.126000 	 -1.3142270000 	 -3.4500150000 
99.05 	 324.8771000 	 3.126075 	 -1.3149100000 	 -3.4472120000 
99.25 	 324.8771000 	 3.126125 	 -1.3171230000 	 -3.4488330000 
99.45 	 324.8723000 	 3.126175 	 -1.3167130000 	 -3.4492430000 
99.65 	 324.8691000 	 3.126225 	 -1.3136640000 	 -3.4473420000 
99.85 	 324.8644000 	 3.126275 	 -1.3176410000 	 -3.4502760000 
100.05 	 324.8612000 	 3.126350 	 -1.3128280000 	 -3.4468560000 
100.25 	 324.8596000 	 3.126400 	 -1.3152570000 	 -3.4500630000 
100.45 	 324.8564000 	 3.126475 	 -1.3126120000 	 -3.4484800000 
100.65 	 324.8564000 	 3.126525 	 -1.3122940000 	 -3.4482570000 
100.85 	 324.8612000 	 3.126575 	 -1.3138550000 	 -3.4500850000 
101.05 	 324.8612000 	 3.126650 	 -1.3112000000 	 -3.4473350000 
101.25 	 324.8644000 	 3.126700 	 -1.3164900000 	 -3.4508580000 
101.45 	 324.8644000 	 3.126775 	 -1.3120330000 	 -3.4477520000 
101.65 	 324.8691000 	 3.126825 	 -1.3127200000 	 -3.4503520000 
101.85 	 324.8707000 	 3.126875 	 -1.3133780000 	 -3.4491950000 
102.05 	 324.8691000 	 3.126925 	 -1.3147160000 	 -3.4486990000 
102.25 	 324.8691000 	 3.126975 	 -1.3169890000 	 -3.4509940000 
102.45 	 324.8691000 	 3.127050 	 -1.3134030000 	 -3.4481460000 
102.65 	 324.8676000 	 3.127100 	 -1.3155400000 	 -3.4518050000 
102.85 	 324.8644000 	 3.127150 	 -1.3143760000 	 -3.4490300000 
103.05 	 324.8612000 	 3.127225 	 -1.3124910000 	 -3.4505720000 
103.25 	 324.8612000 	 3.127275 	 -1.3120710000 	 -3.4509470000 
103.45 	 324.8612000 	 3.127325 	 -1.3150180000 	 -3.4490230000 
103.65 	 324.8612000 	 3.127400 	 -1.3190110000 	 -3.4520280000 
103.85 	 324.8580000 	 3.127450 	 -1.3127040000 	 -3.4487600000 
104.05 	 324.8564000 	 3.127525 	 -1.3177970000 	 -3.4519320000 
104.25 	 324.8564000 	 3.127575 	 -1.3151710000 	 -3.4500440000 
104.45 	 324.8564000 	 3.127625 	 -1.3152980000 	 -3.4501300000 
104.65 	 324.8564000 	 3.127700 	 -1.3161850000 	 -3.4521420000 
104.85 	 324.8533000 	 3.127750 	 -1.3141980000 	 -3.4490870000 
105.05 	 324.8533000 	 3.127825 	 -1.3165540000 	 -3.4527020000 
105.25 	 324.8564000 	 3.127875 	 -1.3142620000 	 -3.4493830000 
105.45 	 324.8596000 	 3.127950 	 -1.3139920000 	 -3.4517990000 
105.65 	 324.8612000 	 3.128000 	 -1.3172280000 	 -3.4508420000 
105.85 	 324.8644000 	 3.128075 	 -1.3153040000 	 -3.4499290000 
106.05 	 324.8644000 	 3.128125 	 -1.3195800000 	 -3.4527400000 
106.25 	 324.8612000 	 3.128175 	 -1.3156830000 	 -3.4492110000 
106.45 	 324.8612000 	 3.128250 	 -1.3159240000 	 -3.4529020000 
106.65 	 324.8612000 	 3.128300 	 -1.3159880000 	 -3.4498660000 
106.85 	 324.8644000 	 3.128375 	 -1.3184580000 	 -3.4518180000 
107.05 	 324.8660000 	 3.128425 	 -1.3145890000 	 -3.4518970000 
107.25 	 324.8691000 	 3.128475 	 -1.3109870000 	 -3.4502510000 
107.45 	 324.8723000 	 3.128525 	 -1.3192400000 	 -3.4532670000 
107.65 	 324.8723000 	 3.128600 	 -1.3163310000 	 -3.4500310000 
107.85 	 324.8723000 	 3.128650 	 -1.3197520000 	 -3.4534040000 
108.05 	 324.8771000 	 3.128700 	 -1.3164270000 	 -3.4508990000 
108.25 	 324.8803000 	 3.128750 	 -1.3189280000 	 -3.4521130000 
108.45 	 324.8835000 	 3.128800 	 -1.3189570000 	 -3.4525390000 
108.65 	 324.8819000 	 3.128850 	 -1.3130730000 	 -3.4508990000 
108.85 	 324.8850000 	 3.128900 	 -1.3208070000 	 -3.4539350000 
109.05 	 324.8867000 	 3.128950 	 -1.3113470000 	 -3.4505430000 
109.25 	 324.8882000 	 3.129000 	 -1.3208100000 	 -3.4537890000 
109.45 	 324.8882000 	 3.129050 	 -1.3164550000 	 -3.4518530000 
109.65 	 324.8882000 	 3.129100 	 -1.3180760000 	 -3.4519000000 
109.85 	 324.8882000 	 3.129150 	 -1.3201200000 	 -3.4539290000 
110.05 	 324.8850000 	 3.129200 	 -1.3130570000 	 -3.4506800000 
110.25 	 324.8803000 	 3.129250 	 -1.3153430000 	 -3.4543230000 
110.45 	 324.8771000 	 3.129300 	 -1.3129360000 	 -3.4516560000 
110.65 	 324.8771000 	 3.129350 	 -1.3195480000 	 -3.4531620000 
110.85 	 324.8723000 	 3.129425 	 -1.3158700000 	 -3.4536840000 
111.05 	 324.8771000 	 3.129475 	 -1.3180290000 	 -3.4520690000 
111.25 	 324.8803000 	 3.129525 	 -1.3215130000 	 -3.4550950000 
111.45 	 324.8850000 	 3.129575 	 -1.3179750000 	 -3.4514010000 
111.65 	 324.8882000 	 3.129625 	 -1.3219640000 	 -3.4555690000 
111.85 	 324.8882000 	 3.129675 	 -1.3189350000 	 -3.4536330000 
112.05 	 324.8882000 	 3.129725 	 -1.3207780000 	 -3.4546880000 
112.25 	 324.8882000 	 3.129775 	 -1.3202060000 	 -3.4550670000 
112.45 	 324.8850000 	 3.129825 	 -1.3178380000 	 -3.4532330000 
112.65 	 324.8850000 	 3.129875 	 -1.3219550000 	 -3.4564690000 
112.85 	 324.8850000 	 3.129925 	 -1.3124340000 	 -3.4528450000 
113.05 	 324.8787000 	 3.129975 	 -1.3203680000 	 -3.4558200000 
113.25 	 324.8803000 	 3.130025 	 -1.3196600000 	 -3.4544790000 
113.45 	 324.8771000 	 3.130075 	 -1.3192910000 	 -3.4544340000 
113.65 	 324.8771000 	 3.130125 	 -1.3177430000 	 -3.4559890000 
113.85 	 324.8723000 	 3.130175 	 -1.3164230000 	 -3.4528860000 
114.05 	 324.8723000 	 3.130250 	 -1.3201240000 	 -3.4562300000 
114.25 	 324.8723000 	 3.130300 	 -1.3159180000 	 -3.4528800000 
114.45 	 324.8723000 	 3.130350 	 -1.3205270000 	 -3.4556550000 
114.65 	 324.8723000 	 3.130400 	 -1.3189790000 	 -3.4545930000 
114.85 	 324.8771000 	 3.130450 	 -1.3196340000 	 -3.4540680000 
115.05 	 324.8771000 	 3.130525 	 -1.3215670000 	 -3.4562050000 
115.25 	 324.8755000 	 3.130575 	 -1.3179940000 	 -3.4530960000 
115.45 	 324.8739000 	 3.130625 	 -1.3210110000 	 -3.4565730000 
115.65 	 324.8691000 	 3.130675 	 -1.3143440000 	 -3.4535790000 
115.85 	 324.8723000 	 3.130725 	 -1.3192530000 	 -3.4555210000 
116.05 	 324.8723000 	 3.130800 	 -1.3150820000 	 -3.4554070000 
116.25 	 324.8771000 	 3.130850 	 -1.3146210000 	 -3.4537630000 
116.45 	 324.8803000 	 3.130900 	 -1.3185060000 	 -3.4570150000 
116.65 	 324.8850000 	 3.130950 	 -1.3189090000 	 -3.4535660000 
116.85 	 324.8867000 	 3.131000 	 -1.3219170000 	 -3.4565100000 
117.05 	 324.8850000 	 3.131050 	 -1.3177740000 	 -3.4549900000 
117.25 	 324.8850000 	 3.131100 	 -1.3196280000 	 -3.4546570000 
117.45 	 324.8850000 	 3.131150 	 -1.3209880000 	 -3.4567130000 
117.65 	 324.8803000 	 3.131200 	 -1.3175010000 	 -3.4536810000 
117.85 	 324.8771000 	 3.131250 	 -1.3215830000 	 -3.4570280000 
118.05 	 324.8771000 	 3.131300 	 -1.3173930000 	 -3.4544210000 
118.25 	 324.8771000 	 3.131350 	 -1.3216400000 	 -3.4564110000 
118.45 	 324.8771000 	 3.131425 	 -1.3186840000 	 -3.4558930000 
118.65 	 324.8803000 	 3.131475 	 -1.3144430000 	 -3.4545770000 
118.85 	 324.8850000 	 3.131525 	 -1.3187820000 	 -3.4575050000 
119.05 	 324.8850000 	 3.131575 	 -1.3196500000 	 -3.4538170000 
119.25 	 324.8803000 	 3.131625 	 -1.3217770000 	 -3.4573080000 
119.45 	 324.8803000 	 3.131675 	 -1.3139530000 	 -3.4549210000 
119.65 	 324.8787000 	 3.131725 	 -1.3157400000 	 -3.4558140000 
119.85 	 324.8771000 	 3.131775 	 -1.3168080000 	 -3.4570820000 
120.05 	 324.8787000 	 3.131825 	 -1.3142080000 	 -3.4545360000 
120.25 	 324.8803000 	 3.131875 	 -1.3176820000 	 -3.4579250000 
120.45 	 324.8850000 	 3.131925 	 -1.3147420000 	 -3.4547230000 
120.65 	 324.8850000 	 3.131975 	 -1.3169640000 	 -3.4570760000 
120.85 	 324.8835000 	 3.132025 	 -1.3222660000 	 -3.4566120000 
121.05 	 324.8850000 	 3.132075 	 -1.3199650000 	 -3.4570530000 
121.25 	 324.8819000 	 3.132125 	 -1.3259190000 	 -3.4588270000 
121.45 	 324.8850000 	 3.132175 	 -1.3204380000 	 -3.4559630000 
121.65 	 324.8850000 	 3.132225 	 -1.3279500000 	 -3.4596820000 
121.85 	 324.8850000 	 3.132275 	 -1.3244950000 	 -3.4567040000 
122.05 	 324.8803000 	 3.132325 	 -1.3269650000 	 -3.4587640000 
122.25 	 324.8691000 	 3.132375 	 -1.3261700000 	 -3.4585510000 
122.45 	 324.8517000 	 3.132425 	 -1.3249780000 	 -3.4571430000 
122.65 	 324.8310000 	 3.132500 	 -1.3278930000 	 -3.4599240000 
122.85 	 324.8135000 	 3.132575 	 -1.3242780000 	 -3.4564180000 
123.05 	 324.8024000 	 3.132675 	 -1.3278480000 	 -3.4595650000 
123.25 	 324.7944000 	 3.132750 	 -1.3254870000 	 -3.4577020000 
123.45 	 324.7944000 	 3.132850 	 -1.3265610000 	 -3.4585060000 
123.65 	 324.7961000 	 3.132925 	 -1.3273180000 	 -3.4595140000 
123.85 	 324.8024000 	 3.133025 	 -1.3249910000 	 -3.4570150000 
124.05 	 324.8056000 	 3.133100 	 -1.3285410000 	 -3.4603150000 
124.25 	 324.8135000 	 3.133200 	 -1.3248000000 	 -3.4570570000 
124.45 	 324.8215000 	 3.133275 	 -1.3280840000 	 -3.4599460000 
124.65 	 324.8294000 	 3.133350 	 -1.3260170000 	 -3.4583730000 
124.85 	 324.8390000 	 3.133425 	 -1.3263380000 	 -3.4580930000 
125.05 	 324.8485000 	 3.133500 	 -1.3280900000 	 -3.4599650000 
125.25 	 324.8564000 	 3.133550 	 -1.3250670000 	 -3.4568530000 
125.45 	 324.8644000 	 3.133625 	 -1.3287070000 	 -3.4602990000 
125.65 	 324.8771000 	 3.133675 	 -1.3251500000 	 -3.4572860000 
125.85 	 324.8867000 	 3.133725 	 -1.3280040000 	 -3.4595550000 
126.05 	 324.8962000 	 3.133775 	 -1.3265510000 	 -3.4586400000 
126.25 	 324.9041000 	 3.133800 	 -1.3259890000 	 -3.4581500000 
126.45 	 324.9121000 	 3.133850 	 -1.3283600000 	 -3.4607120000 
126.65 	 324.9153000 	 3.133875 	 -1.3246980000 	 -3.4572570000 
126.85 	 324.9200000 	 3.133925 	 -1.3286750000 	 -3.4607760000 
127.05 	 324.9232000 	 3.133950 	 -1.3254130000 	 -3.4580100000 
127.25 	 324.9279000 	 3.133975 	 -1.3271330000 	 -3.4593140000 
127.45 	 324.9312000 	 3.134050 	 -1.3272380000 	 -3.4599300000 
127.65 	 324.9359000 	 3.134100 	 -1.3250290000 	 -3.4578740000 
127.85 	 324.9359000 	 3.134150 	 -1.3219290000 	 -3.4610560000 
128.05 	 324.9359000 	 3.134200 	 -1.3239350000 	 -3.4573520000 
128.25 	 324.9375000 	 3.134250 	 -1.3215890000 	 -3.4606460000 
128.45 	 324.9391000 	 3.134300 	 -1.3209760000 	 -3.4586880000 
128.65 	 324.9375000 	 3.134350 	 -1.3241860000 	 -3.4590560000 
128.85 	 324.9359000 	 3.134400 	 -1.3231820000 	 -3.4605150000 
129.05 	 324.9359000 	 3.134450 	 -1.3212430000 	 -3.4576830000 
129.25 	 324.9279000 	 3.134525 	 -1.3258110000 	 -3.4610490000 
129.45 	 324.9279000 	 3.134575 	 -1.3214240000 	 -3.4581090000 
129.65 	 324.9279000 	 3.134625 	 -1.3283380000 	 -3.4602710000 
129.85 	 324.9279000 	 3.134650 	 -1.3269330000 	 -3.4594570000 
130.05 	 324.9359000 	 3.134725 	 -1.3268530000 	 -3.4586940000 
130.25 	 324.9391000 	 3.134775 	 -1.3280330000 	 -3.4607350000 
130.45 	 324.9439000 	 3.134825 	 -1.3253630000 	 -3.4577370000 
130.65 	 324.9439000 	 3.134875 	 -1.3292630000 	 -3.4612110000 
130.85 	 324.9470000 	 3.134925 	 -1.3259890000 	 -3.4585250000 
131.05 	 324.9470000 	 3.134950 	 -1.3280390000 	 -3.4599810000 
131.25 	 324.9470000 	 3.135000 	 -1.3279500000 	 -3.4603470000 
131.45 	 324.9470000 	 3.135050 	 -1.3259120000 	 -3.4584360000 
131.65 	 324.9486000 	 3.135075 	 -1.3292540000 	 -3.4613350000 
131.85 	 324.9550000 	 3.135125 	 -1.3255370000 	 -3.4580550000 
132.05 	 324.9550000 	 3.135175 	 -1.3289770000 	 -3.4608970000 
132.25 	 324.9518000 	 3.135200 	 -1.3264470000 	 -3.4597490000 
132.45 	 324.9518000 	 3.135250 	 -1.3259660000 	 -3.4594380000 
132.65 	 324.9470000 	 3.135300 	 -1.3281570000 	 -3.4613580000 
132.85 	 324.9470000 	 3.135325 	 -1.3222030000 	 -3.4582330000 
133.05 	 324.9439000 	 3.135375 	 -1.3260560000 	 -3.4617330000 
133.25 	 324.9439000 	 3.135425 	 -1.3189030000 	 -3.4586880000 
133.45 	 324.9391000 	 3.135475 	 -1.3223840000 	 -3.4604900000 
133.65 	 324.9439000 	 3.135525 	 -1.3208800000 	 -3.4604070000 
133.85 	 324.9439000 	 3.135575 	 -1.3200700000 	 -3.4588180000 
134.05 	 324.9439000 	 3.135625 	 -1.3248790000 	 -3.4618600000 
134.25 	 324.9454000 	 3.135675 	 -1.3250670000 	 -3.4581690000 
134.45 	 324.9470000 	 3.135725 	 -1.3284460000 	 -3.4615640000 
134.65 	 324.9470000 	 3.135750 	 -1.3203270000 	 -3.4594850000 
134.85 	 324.9470000 	 3.135800 	 -1.3272630000 	 -3.4597870000 
135.05 	 324.9518000 	 3.135825 	 -1.3286620000 	 -3.4609730000 
135.25 	 324.9470000 	 3.135875 	 -1.3260750000 	 -3.4585980000 
135.45 	 324.9470000 	 3.135925 	 -1.3298480000 	 -3.4620570000 
135.65 	 324.9470000 	 3.135950 	 -1.3257820000 	 -3.4583570000 
135.85 	 324.9470000 	 3.136000 	 -1.3273970000 	 -3.4614910000 
136.05 	 324.9439000 	 3.136050 	 -1.3205750000 	 -3.4599910000 
136.25 	 324.9391000 	 3.136100 	 -1.3274990000 	 -3.4598540000 
136.45 	 324.9359000 	 3.136125 	 -1.3276230000 	 -3.4618190000 
136.65 	 324.9312000 	 3.136200 	 -1.3263510000 	 -3.4587130000 
136.85 	 324.9279000 	 3.136225 	 -1.3269080000 	 -3.4622730000 
137.05 	 324.9232000 	 3.136275 	 -1.3199580000 	 -3.4591260000 
137.25 	 324.9200000 	 3.136350 	 -1.3286750000 	 -3.4611130000 
137.45 	 324.9200000 	 3.136375 	 -1.3289450000 	 -3.4612940000 
137.65 	 324.9121000 	 3.136400 	 -1.3267520000 	 -3.4592340000 
137.85 	 324.9121000 	 3.136450 	 -1.3302040000 	 -3.4623500000 
138.05 	 324.9105000 	 3.136475 	 -1.3263290000 	 -3.4588530000 
138.25 	 324.9121000 	 3.136525 	 -1.3299910000 	 -3.4619360000 
138.45 	 324.9121000 	 3.136550 	 -1.3273620000 	 -3.4598700000 
138.65 	 324.9153000 	 3.136575 	 -1.3285380000 	 -3.4605310000 
138.85 	 324.9153000 	 3.136625 	 -1.3292850000 	 -3.4618030000 
139.05 	 324.9121000 	 3.136650 	 -1.3269580000 	 -3.4594220000 
139.25 	 324.9073000 	 3.136700 	 -1.3306170000 	 -3.4627340000 
139.45 	 324.9041000 	 3.136725 	 -1.3267010000 	 -3.4593270000 
139.65 	 324.9041000 	 3.136775 	 -1.3298130000 	 -3.4618190000 
139.85 	 324.9009000 	 3.136800 	 -1.3282810000 	 -3.4609440000 
140.05 	 324.9009000 	 3.136850 	 -1.3280870000 	 -3.4601150000 
140.25 	 324.9009000 	 3.136900 	 -1.3302390000 	 -3.4623310000 
140.45 	 324.8946000 	 3.136925 	 -1.3269080000 	 -3.4592950000 
140.65 	 324.8882000 	 3.136975 	 -1.3307700000 	 -3.4626510000 
140.85 	 324.8803000 	 3.137025 	 -1.3276800000 	 -3.4602260000 
141.05 	 324.8803000 	 3.137075 	 -1.3291770000 	 -3.4614090000 
141.25 	 324.8803000 	 3.137125 	 -1.3294410000 	 -3.4625560000 
141.45 	 324.8771000 	 3.137175 	 -1.3274290000 	 -3.4603470000 
141.65 	 324.8787000 	 3.137225 	 -1.3307130000 	 -3.4636180000 
141.85 	 324.8771000 	 3.137300 	 -1.3270660000 	 -3.4605410000 
142.05 	 324.8771000 	 3.137350 	 -1.3303250000 	 -3.4628140000 
142.25 	 324.8723000 	 3.137400 	 -1.3286500000 	 -3.4620410000 
142.45 	 324.8723000 	 3.137450 	 -1.3283250000 	 -3.4622670000 
142.65 	 324.8771000 	 3.137525 	 -1.3304270000 	 -3.4643520000 
142.85 	 324.8771000 	 3.137575 	 -1.3272790000 	 -3.4613800000 
143.05 	 324.8771000 	 3.137625 	 -1.3309540000 	 -3.4647150000 
143.25 	 324.8803000 	 3.137675 	 -1.3276070000 	 -3.4613800000 
143.45 	 324.8803000 	 3.137725 	 -1.3299560000 	 -3.4628390000 
143.65 	 324.8867000 	 3.137775 	 -1.3293550000 	 -3.4629060000 
143.85 	 324.8930000 	 3.137825 	 -1.3280450000 	 -3.4614500000 
144.05 	 324.8962000 	 3.137875 	 -1.3311160000 	 -3.4641330000 
144.25 	 324.8994000 	 3.137925 	 -1.3271750000 	 -3.4607730000 
144.45 	 324.9009000 	 3.137950 	 -1.3309540000 	 -3.4637710000 
144.65 	 324.9009000 	 3.138000 	 -1.3285000000 	 -3.4621620000 
144.85 	 324.9009000 	 3.138025 	 -1.3292850000 	 -3.4619110000 
145.05 	 324.9009000 	 3.138075 	 -1.3307480000 	 -3.4636620000 
145.25 	 324.9009000 	 3.138125 	 -1.3278680000 	 -3.4609250000 
145.45 	 324.9009000 	 3.138150 	 -1.3316060000 	 -3.4643840000 
145.65 	 324.9009000 	 3.138200 	 -1.3277310000 	 -3.4610940000 
145.85 	 324.9009000 	 3.138225 	 -1.3310150000 	 -3.4636090000 
146.05 	 324.9041000 	 3.138275 	 -1.3291900000 	 -3.4624320000 
146.25 	 324.9073000 	 3.138325 	 -1.3289640000 	 -3.4618570000 
146.45 	 324.9121000 	 3.138350 	 -1.3311480000 	 -3.4640820000 
146.65 	 324.9184000 	 3.138375 	 -1.3277720000 	 -3.4608840000 
146.85 	 324.9232000 	 3.138425 	 -1.3316660000 	 -3.4642440000 
147.05 	 324.9248000 	 3.138475 	 -1.3282360000 	 -3.4614560000 
147.25 	 324.9279000 	 3.138525 	 -1.3304200000 	 -3.4628170000 
147.45 	 324.9232000 	 3.138550 	 -1.3302330000 	 -3.4631600000 
147.65 	 324.9232000 	 3.138625 	 -1.3288970000 	 -3.4615450000 
147.85 	 324.9232000 	 3.138675 	 -1.3316760000 	 -3.4645620000 
148.05 	 324.9200000 	 3.138725 	 -1.3231020000 	 -3.4610020000 
148.25 	 324.9200000 	 3.138750 	 -1.3317580000 	 -3.4643200000 
148.45 	 324.9153000 	 3.138800 	 -1.3290560000 	 -3.4620190000 
148.65 	 324.9153000 	 3.138825 	 -1.3304390000 	 -3.4628610000 
148.85 	 324.9121000 	 3.138850 	 -1.3311670000 	 -3.4638340000 
149.05 	 324.9121000 	 3.138900 	 -1.3288120000 	 -3.4615010000 
149.25 	 324.9121000 	 3.138925 	 -1.3322580000 	 -3.4647430000 
149.45 	 324.9153000 	 3.138975 	 -1.3268060000 	 -3.4616820000 
149.65 	 324.9153000 	 3.139000 	 -1.3277910000 	 -3.4641040000 
149.85 	 324.9153000 	 3.139025 	 -1.3300480000 	 -3.4630520000 
150.05 	 324.9200000 	 3.139075 	 -1.3298570000 	 -3.4624670000 
150.25 	 324.9200000 	 3.139100 	 -1.3308490000 	 -3.4646830000 
150.45 	 324.9232000 	 3.139150 	 -1.3284050000 	 -3.4614980000 
150.65 	 324.9232000 	 3.139200 	 -1.3326010000 	 -3.4649500000 
150.85 	 324.9216000 	 3.139225 	 -1.3291200000 	 -3.4621020000 
151.05 	 324.9168000 	 3.139250 	 -1.3312910000 	 -3.4638370000 
151.25 	 324.9153000 	 3.139300 	 -1.3307510000 	 -3.4638850000 
151.45 	 324.9153000 	 3.139325 	 -1.3296220000 	 -3.4620790000 
151.65 	 324.9137000 	 3.139375 	 -1.3324230000 	 -3.4650640000 
151.85 	 324.9153000 	 3.139400 	 -1.3290370000 	 -3.4617260000 
152.05 	 324.9200000 	 3.139425 	 -1.3326900000 	 -3.4647560000 
152.25 	 324.9232000 	 3.139475 	 -1.3298380000 	 -3.4625180000 
152.45 	 324.9232000 	 3.139525 	 -1.3313200000 	 -3.4635130000 
152.65 	 324.9232000 	 3.139550 	 -1.3312660000 	 -3.4641930000 
152.85 	 324.9216000 	 3.139625 	 -1.3292690000 	 -3.4622030000 
153.05 	 324.9200000 	 3.139625 	 -1.3328200000 	 -3.4653220000 
153.25 	 324.9200000 	 3.139675 	 -1.3285760000 	 -3.4620190000 
153.45 	 324.9200000 	 3.139700 	 -1.3322670000 	 -3.4647820000 
153.65 	 324.9232000 	 3.139750 	 -1.3295080000 	 -3.4630390000 
153.85 	 324.9232000 	 3.139800 	 -1.3307600000 	 -3.4634370000 
154.05 	 324.9232000 	 3.139825 	 -1.3321150000 	 -3.4646450000 
154.25 	 324.9279000 	 3.139875 	 -1.3296190000 	 -3.4622960000 
154.45 	 324.9248000 	 3.139950 	 -1.3331510000 	 -3.4658430000 
154.65 	 324.9279000 	 3.139975 	 -1.3294950000 	 -3.4625880000 
154.85 	 324.9279000 	 3.140050 	 -1.3325150000 	 -3.4651020000 
155.05 	 324.9312000 	 3.140075 	 -1.3311830000 	 -3.4641900000 
155.25 	 324.9359000 	 3.140150 	 -1.3308590000 	 -3.4635990000 
155.45 	 324.9391000 	 3.140175 	 -1.3328200000 	 -3.4657260000 
155.65 	 324.9439000 	 3.140250 	 -1.3294890000 	 -3.4627180000 
155.85 	 324.9439000 	 3.140275 	 -1.3333930000 	 -3.4661710000 
156.05 	 324.9439000 	 3.140350 	 -1.3297940000 	 -3.4630650000 
156.25 	 324.9470000 	 3.140375 	 -1.3325850000 	 -3.4650930000 
156.45 	 324.9518000 	 3.140425 	 -1.3314340000 	 -3.4646320000 
156.65 	 324.9597000 	 3.140475 	 -1.3308460000 	 -3.4637130000 
156.85 	 324.9630000 	 3.140500 	 -1.3331860000 	 -3.4660880000 
157.05 	 324.9677000 	 3.140525 	 -1.3296540000 	 -3.4628070000 
157.25 	 324.9630000 	 3.140550 	 -1.3336090000 	 -3.4662750000 
157.45 	 324.9597000 	 3.140575 	 -1.3303790000 	 -3.4636180000 
157.65 	 324.9534000 	 3.140625 	 -1.3322960000 	 -3.4650610000 
157.85 	 324.9518000 	 3.140650 	 -1.3323750000 	 -3.4653630000 
158.05 	 324.9502000 	 3.140675 	 -1.3308240000 	 -3.4636970000 
158.25 	 324.9518000 	 3.140725 	 -1.3340570000 	 -3.4669400000 
158.45 	 324.9550000 	 3.140775 	 -1.3303950000 	 -3.4638790000 
158.65 	 324.9597000 	 3.140800 	 -1.3334310000 	 -3.4665390000 
158.85 	 324.9597000 	 3.140850 	 -1.3315170000 	 -3.4650990000 
159.05 	 324.9597000 	 3.140875 	 -1.3315610000 	 -3.4649180000 
159.25 	 324.9597000 	 3.140900 	 -1.3334210000 	 -3.4669690000 
159.45 	 324.9582000 	 3.140925 	 -1.3306550000 	 -3.4641390000 
159.65 	 324.9550000 	 3.140975 	 -1.3341710000 	 -3.4674200000 
159.85 	 324.9518000 	 3.141000 	 -1.3304770000 	 -3.4644060000 
160.05 	 324.9470000 	 3.141050 	 -1.3333800000 	 -3.4665040000 
160.25 	 324.9439000 	 3.141075 	 -1.3323240000 	 -3.4658880000 
160.45 	 324.9391000 	 3.141150 	 -1.3317200000 	 -3.4648160000 
160.65 	 324.9359000 	 3.141175 	 -1.3337900000 	 -3.4674450000 
160.85 	 324.9359000 	 3.141250 	 -1.3304770000 	 -3.4640090000 
161.05 	 324.9359000 	 3.141275 	 -1.3339460000 	 -3.4673090000 
161.25 	 324.9423000 	 3.141350 	 -1.3314570000 	 -3.4649750000 
161.45 	 324.9439000 	 3.141375 	 -1.3290660000 	 -3.4659610000 
161.65 	 324.9470000 	 3.141425 	 -1.3331030000 	 -3.4667560000 
161.85 	 324.9550000 	 3.141475 	 -1.3311670000 	 -3.4645300000 
162.05 	 324.9597000 	 3.141500 	 -1.3343300000 	 -3.4677190000 
162.25 	 324.9630000 	 3.141550 	 -1.3307060000 	 -3.4644220000 
162.45 	 324.9630000 	 3.141575 	 -1.3340760000 	 -3.4672230000 
162.65 	 324.9677000 	 3.141600 	 -1.3321460000 	 -3.4658080000 
162.85 	 324.9677000 	 3.141625 	 -1.3320700000 	 -3.4655090000 
163.05 	 324.9677000 	 3.141625 	 -1.3342830000 	 -3.4678080000 
163.25 	 324.9677000 	 3.141650 	 -1.3310240000 	 -3.4646640000 
163.45 	 324.9661000 	 3.141675 	 -1.3348800000 	 -3.4681800000 
163.65 	 324.9630000 	 3.141700 	 -1.3310240000 	 -3.4648130000 
163.85 	 324.9597000 	 3.141725 	 -1.3338950000 	 -3.4669690000 
164.05 	 324.9550000 	 3.141775 	 -1.3332240000 	 -3.4665170000 
164.25 	 324.9486000 	 3.141800 	 -1.3322450000 	 -3.4652390000 
164.45 	 324.9439000 	 3.141850 	 -1.3350360000 	 -3.4680340000 
164.65 	 324.9391000 	 3.141875 	 -1.3315960000 	 -3.4647110000 
164.85 	 324.9391000 	 3.141950 	 -1.3351280000 	 -3.4676960000 
165.05 	 324.9391000 	 3.141975 	 -1.3329160000 	 -3.4660340000 
165.25 	 324.9407000 	 3.142050 	 -1.3331730000 	 -3.4661510000 
165.45 	 324.9391000 	 3.142075 	 -1.3349090000 	 -3.4678360000 
165.65 	 324.9391000 	 3.142150 	 -1.3319360000 	 -3.4650490000 
165.85 	 324.9439000 	 3.142175 	 -1.3357290000 	 -3.4684660000 
166.05 	 324.9439000 	 3.142250 	 -1.3318600000 	 -3.4654900000 
166.25 	 324.9470000 	 3.142275 	 -1.3349210000 	 -3.4678650000 
166.45 	 324.9470000 	 3.142325 	 -1.3334880000 	 -3.4670510000 
166.65 	 324.9518000 	 3.142350 	 -1.3332720000 	 -3.4666600000 
166.85 	 324.9518000 	 3.142400 	 -1.3352840000 	 -3.4689460000 
167.05 	 324.9518000 	 3.142450 	 -1.3312120000 	 -3.4658240000 
167.25 	 324.9550000 	 3.142475 	 -1.3345850000 	 -3.4690950000 
167.45 	 324.9566000 	 3.142525 	 -1.3317010000 	 -3.4673850000 
167.65 	 324.9597000 	 3.142550 	 -1.3289360000 	 -3.4698650000 
167.85 	 324.9630000 	 3.142600 	 -1.3282620000 	 -3.4699730000 
168.05 	 324.9677000 	 3.142625 	 -1.3322420000 	 -3.4681380000 
168.25 	 324.9677000 	 3.142650 	 -1.3350230000 	 -3.4711740000 
168.45 	 324.9709000 	 3.142675 	 -1.3314690000 	 -3.4679600000 
168.65 	 324.9741000 	 3.142675 	 -1.3342090000 	 -3.4709550000 
168.85 	 324.9741000 	 3.142700 	 -1.3283280000 	 -3.4688950000 
169.05 	 324.9709000 	 3.142725 	 -1.3339330000 	 -3.4692800000 
169.25 	 324.9677000 	 3.142750 	 -1.3324580000 	 -3.4705640000 
169.45 	 324.9630000 	 3.142775 	 -1.3314250000 	 -3.4678910000 
169.65 	 324.9582000 	 3.142775 	 -1.3352520000 	 -3.4713520000 
169.85 	 324.9550000 	 3.142825 	 -1.3339300000 	 -3.4686210000 
170.05 	 324.9518000 	 3.142850 	 -1.3363810000 	 -3.4705570000 
170.25 	 324.9470000 	 3.142900 	 -1.3351250000 	 -3.4697340000 
170.45 	 324.9454000 	 3.142950 	 -1.3345270000 	 -3.4687770000 
170.65 	 324.9439000 	 3.142975 	 -1.3350140000 	 -3.4714290000 
170.85 	 324.9359000 	 3.143050 	 -1.3336020000 	 -3.4680240000 
171.05 	 324.9279000 	 3.143075 	 -1.3381230000 	 -3.4713970000 
171.25 	 324.9200000 	 3.143150 	 -1.3352430000 	 -3.4690480000 
171.45 	 324.9121000 	 3.143175 	 -1.3366510000 	 -3.4698610000 
171.65 	 324.9073000 	 3.143225 	 -1.3371470000 	 -3.4708180000 
171.85 	 324.9073000 	 3.143250 	 -1.3347150000 	 -3.4682050000 
172.05 	 324.9121000 	 3.143300 	 -1.3385110000 	 -3.4717340000 
172.25 	 324.9168000 	 3.143325 	 -1.3346070000 	 -3.4684470000 
172.45 	 324.9232000 	 3.143350 	 -1.3373720000 	 -3.4705700000 
172.65 	 324.9279000 	 3.143400 	 -1.3361140000 	 -3.4697980000 
172.85 	 324.9279000 	 3.143450 	 -1.3359770000 	 -3.4691240000 
173.05 	 324.9312000 	 3.143500 	 -1.3380590000 	 -3.4713240000 
173.25 	 324.9343000 	 3.143525 	 -1.3345150000 	 -3.4680300000 
173.45 	 324.9375000 	 3.143600 	 -1.3384090000 	 -3.4714600000 
173.65 	 324.9423000 	 3.143625 	 -1.3354720000 	 -3.4690890000 
173.85 	 324.9454000 	 3.143675 	 -1.3364700000 	 -3.4697440000 
174.05 	 324.9518000 	 3.143725 	 -1.3372930000 	 -3.4709170000 
174.25 	 324.9582000 	 3.143775 	 -1.3342670000 	 -3.4683070000 
174.45 	 324.9597000 	 3.143800 	 -1.3385390000 	 -3.4718420000 
174.65 	 324.9630000 	 3.143850 	 -1.3347020000 	 -3.4683130000 
174.85 	 324.9677000 	 3.143875 	 -1.3376810000 	 -3.4707580000 
175.05 	 324.9709000 	 3.143900 	 -1.3360210000 	 -3.4700330000 
175.25 	 324.9725000 	 3.143925 	 -1.3358120000 	 -3.4691170000 
175.45 	 324.9709000 	 3.143925 	 -1.3381990000 	 -3.4717270000 
175.65 	 324.9741000 	 3.143950 	 -1.3350010000 	 -3.4684210000 
175.85 	 324.9741000 	 3.143975 	 -1.3388380000 	 -3.4718010000 
176.05 	 324.9741000 	 3.143975 	 -1.3359640000 	 -3.4690980000 
176.25 	 324.9741000 	 3.144025 	 -1.3378650000 	 -3.4703610000 
176.45 	 324.9741000 	 3.144025 	 -1.3378180000 	 -3.4707290000 
176.65 	 324.9709000 	 3.144050 	 -1.3360020000 	 -3.4688280000 
176.85 	 324.9677000 	 3.144075 	 -1.3391560000 	 -3.4717970000 
177.05 	 324.9630000 	 3.144100 	 -1.3353120000 	 -3.4684500000 
177.25 	 324.9597000 	 3.144125 	 -1.3388250000 	 -3.4713710000 
177.45 	 324.9566000 	 3.144150 	 -1.3362690000 	 -3.4695020000 
177.65 	 324.9550000 	 3.144175 	 -1.3367050000 	 -3.4695080000 
177.85 	 324.9518000 	 3.144225 	 -1.3383740000 	 -3.4715300000 
178.05 	 324.9518000 	 3.144275 	 -1.3351820000 	 -3.4683510000 
178.25 	 324.9518000 	 3.144300 	 -1.3391240000 	 -3.4719500000 
178.45 	 324.9470000 	 3.144350 	 -1.3352010000 	 -3.4688500000 
178.65 	 324.9439000 	 3.144375 	 -1.3371210000 	 -3.4706810000 
178.85 	 324.9439000 	 3.144425 	 -1.3344860000 	 -3.4705960000 
179.05 	 324.9391000 	 3.144475 	 -1.3297690000 	 -3.4687330000 
179.25 	 324.9439000 	 3.144525 	 -1.3327600000 	 -3.4719210000 
179.45 	 324.9439000 	 3.144575 	 -1.3306110000 	 -3.4686250000 
179.65 	 324.9439000 	 3.144625 	 -1.3390320000 	 -3.4711360000 
179.85 	 324.9518000 	 3.144675 	 -1.3372800000 	 -3.4701160000 
180.05 	 324.9582000 	 3.144725 	 -1.3367880000 	 -3.4693370000 
180.25 	 324.9645000 	 3.144750 	 -1.3395250000 	 -3.4717180000 
180.45 	 324.9709000 	 3.144775 	 -1.3359580000 	 -3.4684880000 
180.65 	 324.9756000 	 3.144800 	 -1.3398110000 	 -3.4716700000 
180.85 	 324.9820000 	 3.144825 	 -1.3366290000 	 -3.4692760000 
181.05 	 324.9868000 	 3.144800 	 -1.3387110000 	 -3.4712890000 
181.25 	 324.9900000 	 3.144800 	 -1.3392160000 	 -3.4721280000 
181.45 	 324.9947000 	 3.144800 	 -1.3370200000 	 -3.4698230000 
181.65 	 324.9900000 	 3.144800 	 -1.3405130000 	 -3.4728240000 
181.85 	 324.9868000 	 3.144800 	 -1.3368070000 	 -3.4696580000 
182.05 	 324.9804000 	 3.144825 	 -1.3401670000 	 -3.4728460000 
182.25 	 324.9741000 	 3.144850 	 -1.3383390000 	 -3.4716510000 
182.45 	 324.9693000 	 3.144875 	 -1.3385300000 	 -3.4712920000 
182.65 	 324.9630000 	 3.144875 	 -1.3400900000 	 -3.4729740000 
182.85 	 324.9597000 	 3.144875 	 -1.3373630000 	 -3.4703800000 
183.05 	 324.9566000 	 3.144950 	 -1.3411080000 	 -3.4736250000 
183.25 	 324.9550000 	 3.144975 	 -1.3374770000 	 -3.4708050000 
183.45 	 324.9518000 	 3.145025 	 -1.3398680000 	 -3.4725280000 
183.65 	 324.9454000 	 3.145050 	 -1.3392800000 	 -3.4723120000 
183.85 	 324.9407000 	 3.145075 	 -1.3381960000 	 -3.4710030000 
184.05 	 324.9359000 	 3.145150 	 -1.3407900000 	 -3.4734660000 
184.25 	 324.9359000 	 3.145200 	 -1.3373120000 	 -3.4702940000 
184.45 	 324.9312000 	 3.145250 	 -1.3409930000 	 -3.4735270000 
184.65 	 324.9359000 	 3.145300 	 -1.3381200000 	 -3.4712000000 
184.85 	 324.9359000 	 3.145350 	 -1.3395600000 	 -3.4723160000 
185.05 	 324.9439000 	 3.145400 	 -1.3399000000 	 -3.4728310000 
185.25 	 324.9470000 	 3.145450 	 -1.3377860000 	 -3.4708560000 
185.45 	 324.9518000 	 3.145475 	 -1.3410120000 	 -3.4738510000 
185.65 	 324.9597000 	 3.145525 	 -1.3375090000 	 -3.4705960000 
185.85 	 324.9630000 	 3.145550 	 -1.3407870000 	 -3.4732370000 
186.05 	 324.9677000 	 3.145600 	 -1.3389520000 	 -3.4719750000 
186.25 	 324.9725000 	 3.145625 	 -1.3388600000 	 -3.4714830000 
186.45 	 324.9788000 	 3.145625 	 -1.3408220000 	 -3.4736280000 
186.65 	 324.9820000 	 3.145650 	 -1.3375850000 	 -3.4705960000 
186.85 	 324.9868000 	 3.145675 	 -1.3412890000 	 -3.4738950000 
187.05 	 324.9900000 	 3.145650 	 -1.3381390000 	 -3.4715490000 
187.25 	 324.9900000 	 3.145650 	 -1.3403350000 	 -3.4732370000 
187.45 	 324.9900000 	 3.145650 	 -1.3398460000 	 -3.4732910000 
187.65 	 324.9900000 	 3.145650 	 -1.3380750000 	 -3.4714160000 
187.85 	 324.9868000 	 3.145650 	 -1.3413180000 	 -3.4744800000 
188.05 	 324.9868000 	 3.145675 	 -1.3378330000 	 -3.4712440000 
188.25 	 324.9820000 	 3.145700 	 -1.3408910000 	 -3.4739880000 
188.45 	 324.9820000 	 3.145725 	 -1.3390760000 	 -3.4725220000 
188.65 	 324.9741000 	 3.145700 	 -1.3393020000 	 -3.4724140000 
188.85 	 324.9709000 	 3.145725 	 -1.3416230000 	 -3.4744450000 
189.05 	 324.9630000 	 3.145750 	 -1.3382850000 	 -3.4713170000 
189.25 	 324.9550000 	 3.145775 	 -1.3420010000 	 -3.4744990000 
189.45 	 324.9454000 	 3.145825 	 -1.3388380000 	 -3.4720550000 
189.65 	 324.9359000 	 3.145875 	 -1.3408820000 	 -3.4734730000 
189.85 	 324.9312000 	 3.145925 	 -1.3405420000 	 -3.4736190000 
190.05 	 324.9232000 	 3.145950 	 -1.3390600000 	 -3.4718420000 
190.25 	 324.9232000 	 3.146000 	 -1.3420800000 	 -3.4749440000 
190.45 	 324.9200000 	 3.146050 	 -1.3383800000 	 -3.4715340000 
190.65 	 324.9232000 	 3.146100 	 -1.3415590000 	 -3.4743440000 
190.85 	 324.9232000 	 3.146150 	 -1.3396990000 	 -3.4730660000 
191.05 	 324.9312000 	 3.146200 	 -1.3399790000 	 -3.4725730000 
191.25 	 324.9343000 	 3.146225 	 -1.3415650000 	 -3.4745660000 
191.45 	 324.9391000 	 3.146300 	 -1.3383610000 	 -3.4717300000 
191.65 	 324.9439000 	 3.146325 	 -1.3421760000 	 -3.4750210000 
191.85 	 324.9470000 	 3.146400 	 -1.3388030000 	 -3.4722110000 
192.05 	 324.9518000 	 3.146425 	 -1.3407420000 	 -3.4737240000 
192.25 	 324.9550000 	 3.146475 	 -1.3408120000 	 -3.4739910000 
192.45 	 324.9613000 	 3.146500 	 -1.3389240000 	 -3.4721600000 
192.65 	 324.9661000 	 3.146525 	 -1.3420740000 	 -3.4751380000 
192.85 	 324.9677000 	 3.146550 	 -1.3384060000 	 -3.4717560000 
193.05 	 324.9741000 	 3.146575 	 -1.3418200000 	 -3.4745910000 
193.25 	 324.9756000 	 3.146600 	 -1.3395530000 	 -3.4728110000 
193.45 	 324.9804000 	 3.146625 	 -1.3401510000 	 -3.4729510000 
193.65 	 324.9820000 	 3.146600 	 -1.3416350000 	 -3.4748300000 
193.85 	 324.9820000 	 3.146625 	 -1.3389490000 	 -3.4721980000 
194.05 	 324.9852000 	 3.146650 	 -1.3423320000 	 -3.4753320000 
194.25 	 324.9868000 	 3.146675 	 -1.3388630000 	 -3.4721630000 
194.45 	 324.9868000 	 3.146650 	 -1.3415530000 	 -3.4746390000 
194.65 	 324.9868000 	 3.146650 	 -1.3406180000 	 -3.4740800000 
194.85 	 324.9868000 	 3.146675 	 -1.3399000000 	 -3.4730660000 
195.05 	 324.9868000 	 3.146700 	 -1.3424210000 	 -3.4754470000 
195.25 	 324.9804000 	 3.146725 	 -1.3389430000 	 -3.4723060000 
195.45 	 324.9788000 	 3.146700 	 -1.3428470000 	 -3.4757450000 
195.65 	 324.9709000 	 3.146725 	 -1.3398970000 	 -3.4735230000 
195.85 	 324.9677000 	 3.146725 	 -1.3414990000 	 -3.4745120000 
196.05 	 324.9613000 	 3.146750 	 -1.3417280000 	 -3.4748740000 
196.25 	 324.9550000 	 3.146800 	 -1.3397500000 	 -3.4730150000 
196.45 	 324.9470000 	 3.146825 	 -1.3430370000 	 -3.4762350000 
196.65 	 324.9423000 	 3.146875 	 -1.3393560000 	 -3.4730630000 
196.85 	 324.9359000 	 3.146925 	 -1.3424050000 	 -3.4754120000 
197.05 	 324.9279000 	 3.146975 	 -1.3408500000 	 -3.4743750000 
197.25 	 324.9232000 	 3.147000 	 -1.3406120000 	 -3.4737270000 
197.45 	 324.9232000 	 3.147050 	 -1.3426050000 	 -3.4759240000 
197.65 	 324.9232000 	 3.147125 	 -1.3393780000 	 -3.4728340000 
197.85 	 324.9232000 	 3.147175 	 -1.3430120000 	 -3.4760630000 
198.05 	 324.9296000 	 3.147200 	 -1.3400400000 	 -3.4735520000 
198.25 	 324.9359000 	 3.147250 	 -1.3417940000 	 -3.4747310000 
198.45 	 324.9391000 	 3.147300 	 -1.3416960000 	 -3.4749950000 
198.65 	 324.9439000 	 3.147375 	 -1.3402080000 	 -3.4732500000 
198.85 	 324.9518000 	 3.147400 	 -1.3432090000 	 -3.4761560000 
199.05 	 324.9566000 	 3.147450 	 -1.3395560000 	 -3.4729830000 
199.25 	 324.9630000 	 3.147475 	 -1.3427960000 	 -3.4755230000 
199.45 	 324.9709000 	 3.147525 	 -1.3410350000 	 -3.4743790000 
199.65 	 324.9741000 	 3.147525 	 -1.3409200000 	 -3.4739460000 
199.85 	 324.9820000 	 3.147525 	 -1.3427890000 	 -3.4759490000 
200.05 	 324.9868000 	 3.147550 	 -1.3396800000 	 -3.4727410000 
200.25 	 324.9947000 	 3.147575 	 -1.3433770000 	 -3.4758730000 
200.45 	 324.9979000 	 3.147600 	 -1.3404310000 	 -3.4735740000 
200.65 	 324.9979000 	 3.147575 	 -1.3419690000 	 -3.4744170000 
200.85 	 324.9979000 	 3.147575 	 -1.3422970000 	 -3.4748390000 
201.05 	 324.9947000 	 3.147575 	 -1.3403350000 	 -3.4728020000 
201.25 	 324.9900000 	 3.147575 	 -1.3436510000 	 -3.4760350000 
201.45 	 324.9820000 	 3.147575 	 -1.3398420000 	 -3.4726910000 
201.65 	 324.9788000 	 3.147575 	 -1.3430660000 	 -3.4753160000 
201.85 	 324.9709000 	 3.147575 	 -1.3410090000 	 -3.4739140000 
202.05 	 324.9677000 	 3.147600 	 -1.3413140000 	 -3.4738800000 
202.25 	 324.9630000 	 3.147625 	 -1.3430820000 	 -3.4759170000 
202.45 	 324.9630000 	 3.147650 	 -1.3399700000 	 -3.4729740000 
202.65 	 324.9597000 	 3.147675 	 -1.3435360000 	 -3.4763020000 
202.85 	 324.9597000 	 3.147725 	 -1.3402970000 	 -3.4736730000 
203.05 	 324.9534000 	 3.147750 	 -1.3422810000 	 -3.4751220000 
203.25 	 324.9518000 	 3.147775 	 -1.3419020000 	 -3.4751800000 
203.45 	 324.9439000 	 3.147825 	 -1.3405320000 	 -3.4736790000 
203.65 	 324.9391000 	 3.147875 	 -1.3434190000 	 -3.4765240000 
203.85 	 324.9343000 	 3.147925 	 -1.3399570000 	 -3.4731770000 
204.05 	 324.9312000 	 3.147975 	 -1.3434630000 	 -3.4762190000 
204.25 	 324.9312000 	 3.148025 	 -1.3408500000 	 -3.4740700000 
204.45 	 324.9359000 	 3.148100 	 -1.3417850000 	 -3.4747540000 
204.65 	 324.9391000 	 3.148125 	 -1.3426050000 	 -3.4757870000 
204.85 	 324.9439000 	 3.148200 	 -1.3401730000 	 -3.4731770000 
205.05 	 324.9518000 	 3.148225 	 -1.3436090000 	 -3.4765400000 
205.25 	 324.9550000 	 3.148275 	 -1.3402270000 	 -3.4734660000 
205.45 	 324.9630000 	 3.148325 	 -1.3425410000 	 -3.4754150000 
205.65 	 324.9677000 	 3.148350 	 -1.3419280000 	 -3.4751890000 
205.85 	 324.9709000 	 3.148375 	 -1.3408720000 	 -3.4739690000 
206.05 	 324.9788000 	 3.148400 	 -1.3432410000 	 -3.4762540000 
206.25 	 324.9820000 	 3.148375 	 -1.3402210000 	 -3.4731580000 
206.45 	 324.9820000 	 3.148400 	 -1.3439880000 	 -3.4763560000 
206.65 	 324.9868000 	 3.148425 	 -1.3406120000 	 -3.4734690000 
206.85 	 324.9900000 	 3.148425 	 -1.3428470000 	 -3.4752270000 
207.05 	 324.9947000 	 3.148425 	 -1.3426620000 	 -3.4753990000 
207.25 	 324.9900000 	 3.148425 	 -1.3412060000 	 -3.4738250000 
207.45 	 324.9900000 	 3.148425 	 -1.3442200000 	 -3.4766100000 
207.65 	 324.9868000 	 3.148425 	 -1.3404910000 	 -3.4733070000 
207.85 	 324.9820000 	 3.148425 	 -1.3438800000 	 -3.4761360000 
208.05 	 324.9788000 	 3.148425 	 -1.3417720000 	 -3.4746680000 
208.25 	 324.9741000 	 3.148450 	 -1.3421950000 	 -3.4745340000 
208.45 	 324.9709000 	 3.148475 	 -1.3437560000 	 -3.4763270000 
208.65 	 324.9677000 	 3.148500 	 -1.3406530000 	 -3.4734760000 
208.85 	 324.9630000 	 3.148525 	 -1.3444300000 	 -3.4770010000 
209.05 	 324.9582000 	 3.148550 	 -1.3410310000 	 -3.4739270000 
209.25 	 324.9550000 	 3.148575 	 -1.3433360000 	 -3.4759970000 
209.45 	 324.9470000 	 3.148625 	 -1.3427990000 	 -3.4757070000 
209.65 	 324.9439000 	 3.148675 	 -1.3413870000 	 -3.4740420000 
209.85 	 324.9391000 	 3.148700 	 -1.3443120000 	 -3.4768800000 
210.05 	 324.9359000 	 3.148750 	 -1.3405000000 	 -3.4734310000 
210.25 	 324.9375000 	 3.148825 	 -1.3436730000 	 -3.4762540000 
210.45 	 324.9391000 	 3.148850 	 -1.3421310000 	 -3.4750140000 
210.65 	 324.9439000 	 3.148925 	 -1.3417630000 	 -3.4744960000 
210.85 	 324.9518000 	 3.148950 	 -1.3437590000 	 -3.4765400000 
211.05 	 324.9550000 	 3.149000 	 -1.3408820000 	 -3.4735970000 
211.25 	 324.9597000 	 3.149025 	 -1.3444040000 	 -3.4766670000 
211.45 	 324.9597000 	 3.149075 	 -1.3411780000 	 -3.4740450000 
211.65 	 324.9613000 	 3.149100 	 -1.3432500000 	 -3.4757010000 
211.85 	 324.9630000 	 3.149125 	 -1.3430150000 	 -3.4756570000 
212.05 	 324.9630000 	 3.149150 	 -1.3416350000 	 -3.4739430000 
212.25 	 324.9677000 	 3.149175 	 -1.3443120000 	 -3.4768460000 
212.45 	 324.9693000 	 3.149200 	 -1.3406940000 	 -3.4736130000 
212.65 	 324.9725000 	 3.149225 	 -1.3442200000 	 -3.4766170000 
212.85 	 324.9741000 	 3.149250 	 -1.3414350000 	 -3.4741180000 
213.05 	 324.9741000 	 3.149250 	 -1.3427540000 	 -3.4752500000 
213.25 	 324.9756000 	 3.149300 	 -1.3432340000 	 -3.4758060000 
213.45 	 324.9772000 	 3.149300 	 -1.3409390000 	 -3.4737780000 
213.65 	 324.9772000 	 3.149325 	 -1.3444610000 	 -3.4769340000 
213.85 	 324.9788000 	 3.149325 	 -1.3409330000 	 -3.4736820000 
214.05 	 324.9788000 	 3.149350 	 -1.3438220000 	 -3.4761810000 
214.25 	 324.9788000 	 3.149350 	 -1.3424750000 	 -3.4752180000 
214.45 	 324.9788000 	 3.149375 	 -1.3422300000 	 -3.4747000000 
214.65 	 324.9788000 	 3.149400 	 -1.3443600000 	 -3.4767690000 
214.85 	 324.9788000 	 3.149375 	 -1.3406440000 	 -3.4740610000 
215.05 	 324.9741000 	 3.149375 	 -1.3447730000 	 -3.4774880000 
215.25 	 324.9741000 	 3.149400 	 -1.3417590000 	 -3.4747000000 
215.45 	 324.9709000 	 3.149425 	 -1.3439020000 	 -3.4765120000 
215.65 	 324.9677000 	 3.149450 	 -1.3435430000 	 -3.4764510000 
215.85 	 324.9597000 	 3.149475 	 -1.3420610000 	 -3.4748680000 
216.05 	 324.9550000 	 3.149500 	 -1.3450400000 	 -3.4777550000 
216.25 	 324.9518000 	 3.149550 	 -1.3413490000 	 -3.4744170000 
216.45 	 324.9439000 	 3.149575 	 -1.3449290000 	 -3.4771380000 
216.65 	 324.9439000 	 3.149625 	 -1.3422840000 	 -3.4750560000 
216.85 	 324.9391000 	 3.149675 	 -1.3435170000 	 -3.4757840000 
217.05 	 324.9391000 	 3.149725 	 -1.3442520000 	 -3.4766230000 
217.25 	 324.9391000 	 3.149775 	 -1.3418610000 	 -3.4742990000 
217.45 	 324.9439000 	 3.149825 	 -1.3454630000 	 -3.4775960000 
217.65 	 324.9439000 	 3.149875 	 -1.3417750000 	 -3.4743600000 
217.85 	 324.9470000 	 3.149925 	 -1.3446200000 	 -3.4767370000 
218.05 	 324.9518000 	 3.149950 	 -1.3428050000 	 -3.4754780000 
218.25 	 324.9518000 	 3.150000 	 -1.3431360000 	 -3.4752020000 
218.45 	 324.9550000 	 3.150050 	 -1.3448370000 	 -3.4771510000 
218.65 	 324.9597000 	 3.150075 	 -1.3417880000 	 -3.4741470000 
218.85 	 324.9630000 	 3.150125 	 -1.3454310000 	 -3.4774620000 
219.05 	 324.9709000 	 3.150125 	 -1.3418230000 	 -3.4744640000 
219.25 	 324.9725000 	 3.150175 	 -1.3444010000 	 -3.4763310000 
219.45 	 324.9741000 	 3.150175 	 -1.3437910000 	 -3.4760890000 
219.65 	 324.9788000 	 3.150175 	 -1.3427230000 	 -3.4744960000 
219.85 	 324.9788000 	 3.150200 	 -1.3453200000 	 -3.4774970000 
220.05 	 324.9820000 	 3.150225 	 -1.3417500000 	 -3.4743340000 
220.25 	 324.9788000 	 3.150250 	 -1.3455100000 	 -3.4773090000 
220.45 	 324.9788000 	 3.150225 	 -1.3426810000 	 -3.4755010000 
220.65 	 324.9788000 	 3.150225 	 -1.3441690000 	 -3.4764990000 
220.85 	 324.9756000 	 3.150250 	 -1.3446940000 	 -3.4772680000 
221.05 	 324.9788000 	 3.150275 	 -1.3426490000 	 -3.4750080000 
221.25 	 324.9725000 	 3.150300 	 -1.3459710000 	 -3.4781740000 
221.45 	 324.9725000 	 3.150300 	 -1.3423670000 	 -3.4748550000 
221.65 	 324.9677000 	 3.150325 	 -1.3452850000 	 -3.4774210000 
221.85 	 324.9677000 	 3.150350 	 -1.3438760000 	 -3.4762030000 
222.05 	 324.9597000 	 3.150375 	 -1.3438130000 	 -3.4757930000 
222.25 	 324.9550000 	 3.150400 	 -1.3455550000 	 -3.4777670000 
222.45 	 324.9518000 	 3.150450 	 -1.3426240000 	 -3.4747570000 
222.65 	 324.9439000 	 3.150475 	 -1.3463460000 	 -3.4782190000 
222.85 	 324.9439000 	 3.150525 	 -1.3426340000 	 -3.4749130000 
223.05 	 324.9391000 	 3.150575 	 -1.3454950000 	 -3.4772110000 
223.25 	 324.9439000 	 3.150625 	 -1.3442070000 	 -3.4763240000 
223.45 	 324.9454000 	 3.150675 	 -1.3436950000 	 -3.4755100000 
223.65 	 324.9518000 	 3.150725 	 -1.3458380000 	 -3.4779040000 
223.85 	 324.9550000 	 3.150775 	 -1.3424110000 	 -3.4745630000 
224.05 	 324.9597000 	 3.150800 	 -1.3460480000 	 -3.4778340000 
224.25 	 324.9630000 	 3.150825 	 -1.3435050000 	 -3.4757450000 
224.45 	 324.9630000 	 3.150850 	 -1.3442520000 	 -3.4761590000 
224.65 	 324.9677000 	 3.150875 	 -1.3453550000 	 -3.4773920000 
224.85 	 324.9677000 	 3.150900 	 -1.3428310000 	 -3.4747410000 
225.05 	 324.9709000 	 3.150925 	 -1.3463910000 	 -3.4780220000 
225.25 	 324.9741000 	 3.150950 	 -1.3423540000 	 -3.4749730000 
225.45 	 324.9788000 	 3.150950 	 -1.3458190000 	 -3.4774330000 
225.65 	 324.9804000 	 3.150975 	 -1.3445000000 	 -3.4766260000 
225.85 	 324.9804000 	 3.151000 	 -1.3439240000 	 -3.4756570000 
226.05 	 324.9788000 	 3.150975 	 -1.3438450000 	 -3.4788010000 
226.25 	 324.9741000 	 3.151000 	 -1.3364410000 	 -3.4755550000 
226.45 	 324.9709000 	 3.151025 	 -1.3430020000 	 -3.4788860000 
226.65 	 324.9677000 	 3.151050 	 -1.3425220000 	 -3.4765940000 
226.85 	 324.9661000 	 3.151050 	 -1.3443150000 	 -3.4773760000 
227.05 	 324.9630000 	 3.151100 	 -1.3448970000 	 -3.4781770000 
227.25 	 324.9597000 	 3.151100 	 -1.3433110000 	 -3.4757930000 
227.45 	 324.9597000 	 3.151150 	 -1.3469660000 	 -3.4790070000 
227.65 	 324.9597000 	 3.151175 	 -1.3433420000 	 -3.4759360000 
227.85 	 324.9597000 	 3.151200 	 -1.3462770000 	 -3.4782700000 
228.05 	 324.9597000 	 3.151225 	 -1.3447600000 	 -3.4773760000 
228.25 	 324.9597000 	 3.151275 	 -1.3445920000 	 -3.4767690000 
228.45 	 324.9613000 	 3.151300 	 -1.3463500000 	 -3.4788730000 
228.65 	 324.9597000 	 3.151325 	 -1.3434600000 	 -3.4758660000 
228.85 	 324.9550000 	 3.151350 	 -1.3468770000 	 -3.4790170000 
229.05 	 324.9518000 	 3.151400 	 -1.3437560000 	 -3.4762920000 
229.25 	 324.9518000 	 3.151425 	 -1.3456000000 	 -3.4776080000 
229.45 	 324.9470000 	 3.151475 	 -1.3455740000 	 -3.4779480000 
229.65 	 324.9470000 	 3.151525 	 -1.3438510000 	 -3.4760890000 
229.85 	 324.9518000 	 3.151550 	 -1.3469030000 	 -3.4789750000 
230.05 	 324.9518000 	 3.151600 	 -1.3430880000 	 -3.4757230000 
230.25 	 324.9518000 	 3.151625 	 -1.3464070000 	 -3.4787620000 
230.45 	 324.9550000 	 3.151675 	 -1.3444710000 	 -3.4768800000 
230.65 	 324.9597000 	 3.151725 	 -1.3446780000 	 -3.4769470000 
230.85 	 324.9613000 	 3.151750 	 -1.3401090000 	 -3.4786960000 
231.05 	 324.9677000 	 3.151775 	 -1.3435140000 	 -3.4757230000 
231.25 	 324.9741000 	 3.151800 	 -1.3473220000 	 -3.4790640000 
231.45 	 324.9788000 	 3.151825 	 -1.3439530000 	 -3.4763590000 
231.65 	 324.9820000 	 3.151850 	 -1.3454310000 	 -3.4774050000 
231.85 	 324.9836000 	 3.151825 	 -1.3461620000 	 -3.4785560000 
232.05 	 324.9884000 	 3.151825 	 -1.3442710000 	 -3.4764100000 
232.25 	 324.9884000 	 3.151850 	 -1.3475770000 	 -3.4796050000 
232.45 	 324.9900000 	 3.151875 	 -1.3440930000 	 -3.4764290000 
232.65 	 324.9900000 	 3.151875 	 -1.3469660000 	 -3.4788770000 
232.85 	 324.9900000 	 3.151900 	 -1.3455170000 	 -3.4777040000 
233.05 	 324.9868000 	 3.151875 	 -1.3453770000 	 -3.4775730000 
233.25 	 324.9820000 	 3.151875 	 -1.3474310000 	 -3.4795570000 
233.45 	 324.9788000 	 3.151875 	 -1.3440510000 	 -3.4764640000 
233.65 	 324.9709000 	 3.151875 	 -1.3478980000 	 -3.4798240000 
233.85 	 324.9661000 	 3.151900 	 -1.3447280000 	 -3.4770140000 
234.05 	 324.9597000 	 3.151925 	 -1.3465880000 	 -3.4783620000 
234.25 	 324.9550000 	 3.151975 	 -1.3465440000 	 -3.4789090000 
234.45 	 324.9518000 	 3.152000 	 -1.3445220000 	 -3.4766830000 
234.65 	 324.9486000 	 3.152025 	 -1.3476850000 	 -3.4797160000 
234.85 	 324.9439000 	 3.152075 	 -1.3441210000 	 -3.4765270000 
235.05 	 324.9439000 	 3.152125 	 -1.3473860000 	 -3.4790420000 
235.25 	 324.9439000 	 3.152175 	 -1.3457870000 	 -3.4778750000 
235.45 	 324.9439000 	 3.152225 	 -1.3453520000 	 -3.4774810000 
235.65 	 324.9439000 	 3.152275 	 -1.3476910000 	 -3.4796940000 
235.85 	 324.9470000 	 3.152325 	 -1.3442830000 	 -3.4762290000 
236.05 	 324.9470000 	 3.152350 	 -1.3478570000 	 -3.4796270000 
236.25 	 324.9470000 	 3.152400 	 -1.3448430000 	 -3.4770680000 
236.45 	 324.9470000 	 3.152425 	 -1.3464290000 	 -3.4783110000 
236.65 	 324.9518000 	 3.152475 	 -1.3468300000 	 -3.4787750000 
236.85 	 324.9550000 	 3.152525 	 -1.3449000000 	 -3.4767600000 
237.05 	 324.9613000 	 3.152550 	 -1.3482060000 	 -3.4798150000 
237.25 	 324.9677000 	 3.152575 	 -1.3444900000 	 -3.4764160000 
237.45 	 324.9709000 	 3.152600 	 -1.3477070000 	 -3.4792010000 
237.65 	 324.9709000 	 3.152625 	 -1.3458820000 	 -3.4779070000 
237.85 	 324.9741000 	 3.152650 	 -1.3460600000 	 -3.4778120000 
238.05 	 324.9756000 	 3.152675 	 -1.3477550000 	 -3.4796620000 
238.25 	 324.9788000 	 3.152700 	 -1.3446520000 	 -3.4765240000 
238.45 	 324.9820000 	 3.152675 	 -1.3484190000 	 -3.4799480000 
238.65 	 324.9868000 	 3.152700 	 -1.3449890000 	 -3.4774270000 
238.85 	 324.9900000 	 3.152725 	 -1.3476340000 	 -3.4794650000 
239.05 	 324.9900000 	 3.152750 	 -1.3466010000 	 -3.4788540000 
239.25 	 324.9900000 	 3.152750 	 -1.3460190000 	 -3.4779260000 
239.45 	 324.9852000 	 3.152725 	 -1.3485180000 	 -3.4804570000 
239.65 	 324.9804000 	 3.152725 	 -1.3452280000 	 -3.4771760000 
239.85 	 324.9741000 	 3.152725 	 -1.3489720000 	 -3.4805140000 
240.05 	 324.9709000 	 3.152750 	 -1.3458790000 	 -3.4781170000 
240.25 	 324.9630000 	 3.152750 	 -1.3475320000 	 -3.4789310000 
240.45 	 324.9550000 	 3.152800 	 -1.3475230000 	 -3.4795160000 
240.65 	 324.9518000 	 3.152825 	 -1.3458250000 	 -3.4778090000 
240.85 	 324.9439000 	 3.152875 	 -1.3490900000 	 -3.4807460000 
241.05 	 324.9391000 	 3.152925 	 -1.3455450000 	 -3.4774430000 
241.25 	 324.9359000 	 3.152975 	 -1.3484190000 	 -3.4799640000 
241.45 	 324.9312000 	 3.153025 	 -1.3469790000 	 -3.4787400000 
241.65 	 324.9312000 	 3.153075 	 -1.3464010000 	 -3.4779680000 
241.85 	 324.9312000 	 3.153125 	 -1.3487880000 	 -3.4804690000 
242.05 	 324.9359000 	 3.153175 	 -1.3454370000 	 -3.4771090000 
242.25 	 324.9375000 	 3.153225 	 -1.3492200000 	 -3.4803450000 
242.45 	 324.9407000 	 3.153275 	 -1.3460730000 	 -3.4776240000 
242.65 	 324.9470000 	 3.153325 	 -1.3480440000 	 -3.4793570000 
242.85 	 324.9550000 	 3.153375 	 -1.3478790000 	 -3.4793950000 
243.05 	 324.9630000 	 3.153400 	 -1.3460250000 	 -3.4773320000 
243.25 	 324.9709000 	 3.153425 	 -1.3493000000 	 -3.4805200000 
243.45 	 324.9788000 	 3.153450 	 -1.3454530000 	 -3.4772810000 
243.65 	 324.9868000 	 3.153450 	 -1.3490010000 	 -3.4804530000 
243.85 	 324.9900000 	 3.153450 	 -1.3468550000 	 -3.4793540000 
244.05 	 324.9947000 	 3.153450 	 -1.3475480000 	 -3.4795190000 
244.25 	 324.9979000 	 3.153450 	 -1.3486540000 	 -3.4807110000 
244.45 	 324.9979000 	 3.153450 	 -1.3461620000 	 -3.4782820000 
244.65 	 324.9979000 	 3.153450 	 -1.3497860000 	 -3.4815470000 
244.85 	 324.9979000 	 3.153450 	 -1.3461340000 	 -3.4782950000 
245.05 	 324.9947000 	 3.153450 	 -1.3492270000 	 -3.4807750000 
245.25 	 324.9915000 	 3.153450 	 -1.3474780000 	 -3.4797000000 
245.45 	 324.9868000 	 3.153450 	 -1.3474120000 	 -3.4792040000 
245.65 	 324.9868000 	 3.153475 	 -1.3493190000 	 -3.4813470000 
245.85 	 324.9820000 	 3.153500 	 -1.3461840000 	 -3.4781580000 
246.05 	 324.9788000 	 3.153525 	 -1.3498050000 	 -3.4816740000 
246.25 	 324.9741000 	 3.153500 	 -1.3465880000 	 -3.4792420000 
246.45 	 324.9709000 	 3.153525 	 -1.3488710000 	 -3.4811940000 
246.65 	 324.9677000 	 3.153550 	 -1.3482890000 	 -3.4810570000 
246.85 	 324.9630000 	 3.153575 	 -1.3471320000 	 -3.4796360000 
247.05 	 324.9630000 	 3.153600 	 -1.3498400000 	 -3.4824280000 
247.25 	 324.9661000 	 3.153625 	 -1.3463340000 	 -3.4790930000 
247.45 	 324.9630000 	 3.153650 	 -1.3499360000 	 -3.4821700000 
247.65 	 324.9597000 	 3.153675 	 -1.3471980000 	 -3.4798080000 
247.85 	 324.9518000 	 3.153700 	 -1.3484830000 	 -3.4809330000 
248.05 	 324.9470000 	 3.153750 	 -1.3490420000 	 -3.4815060000 
248.25 	 324.9359000 	 3.153775 	 -1.3468040000 	 -3.4793280000 
248.45 	 324.9359000 	 3.153850 	 -1.3500090000 	 -3.4824470000 
248.65 	 324.9312000 	 3.153875 	 -1.3464860000 	 -3.4792580000 
248.85 	 324.9359000 	 3.153950 	 -1.3493730000 	 -3.4816170000 
249.05 	 324.9359000 	 3.154000 	 -1.3480030000 	 -3.4806160000 
249.25 	 324.9391000 	 3.154050 	 -1.3475420000 	 -3.4798590000 
249.45 	 324.9439000 	 3.154100 	 -1.3496810000 	 -3.4822400000 
249.65 	 324.9518000 	 3.154150 	 -1.3464740000 	 -3.4791210000 
249.85 	 324.9630000 	 3.154175 	 -1.3504000000 	 -3.4823480000 
250.05 	 324.9709000 	 3.154225 	 -1.3472020000 	 -3.4797380000 
250.25 	 324.9820000 	 3.154225 	 -1.3490840000 	 -3.4811500000 
250.45 	 324.9884000 	 3.154250 	 -1.3489530000 	 -3.4812480000 
250.65 	 324.9947000 	 3.154275 	 -1.3474050000 	 -3.4795380000 
250.85 	 324.9947000 	 3.154250 	 -1.3507910000 	 -3.4824590000 
251.05 	 324.9979000 	 3.154250 	 -1.3470680000 	 -3.4793000000 
251.25 	 324.9979000 	 3.154250 	 -1.3504600000 	 -3.4819760000 
251.45 	 324.9947000 	 3.154250 	 -1.3485210000 	 -3.4804310000 
251.65 	 324.9915000 	 3.154250 	 -1.3485530000 	 -3.4802020000 
251.85 	 324.9868000 	 3.154250 	 -1.3502820000 	 -3.4821410000 
252.05 	 324.9852000 	 3.154250 	 -1.3472620000 	 -3.4792330000 
252.25 	 324.9788000 	 3.154250 	 -1.3508350000 	 -3.4826440000 
252.45 	 324.9741000 	 3.154275 	 -1.3477900000 	 -3.4798080000 
252.65 	 324.9709000 	 3.154275 	 -1.3494620000 	 -3.4810450000 
252.85 	 324.9693000 	 3.154300 	 -1.3497230000 	 -3.4817000000 
253.05 	 324.9630000 	 3.154325 	 -1.3477640000 	 -3.4791690000 
253.25 	 324.9597000 	 3.154375 	 -1.3511560000 	 -3.4822810000 
253.45 	 324.9550000 	 3.154375 	 -1.3474590000 	 -3.4789630000 
253.65 	 324.9518000 	 3.154425 	 -1.3505970000 	 -3.4817280000 
253.85 	 324.9454000 	 3.154475 	 -1.3490450000 	 -3.4805110000 
254.05 	 324.9439000 	 3.154525 	 -1.3486070000 	 -3.4798780000 
254.25 	 324.9439000 	 3.154550 	 -1.3510320000 	 -3.4822720000 
254.45 	 324.9439000 	 3.154625 	 -1.3475350000 	 -3.4788700000 
254.65 	 324.9454000 	 3.154650 	 -1.3513340000 	 -3.4823320000 
254.85 	 324.9470000 	 3.154700 	 -1.3479770000 	 -3.4794390000 
255.05 	 324.9518000 	 3.154750 	 -1.3499700000 	 -3.4808440000 
255.25 	 324.9550000 	 3.154775 	 -1.3499550000 	 -3.4812320000 
255.45 	 324.9550000 	 3.154825 	 -1.3482440000 	 -3.4794490000 
255.65 	 324.9597000 	 3.154850 	 -1.3512990000 	 -3.4823130000 
255.85 	 324.9630000 	 3.154900 	 -1.3477260000 	 -3.4788640000 
256.05 	 324.9709000 	 3.154925 	 -1.3510510000 	 -3.4819890000 
256.25 	 324.9772000 	 3.154950 	 -1.3488520000 	 -3.4802630000 
256.45 	 324.9868000 	 3.154975 	 -1.3493220000 	 -3.4802440000 
256.65 	 324.9900000 	 3.154950 	 -1.3509460000 	 -3.4826180000 
256.85 	 324.9979000 	 3.154950 	 -1.3481550000 	 -3.4798750000 
257.05 	 325.0011000 	 3.154950 	 -1.3517130000 	 -3.4831110000 
257.25 	 325.0027000 	 3.154950 	 -1.3482440000 	 -3.4799990000 
257.45 	 325.0027000 	 3.154950 	 -1.3507370000 	 -3.4822940000 
257.65 	 324.9979000 	 3.154950 	 -1.3495410000 	 -3.4813850000 
257.85 	 324.9947000 	 3.154950 	 -1.3494210000 	 -3.4808600000 
258.05 	 324.9868000 	 3.154950 	 -1.3512360000 	 -3.4827260000 
258.25 	 324.9804000 	 3.154975 	 -1.3480030000 	 -3.4798240000 
258.45 	 324.9788000 	 3.154975 	 -1.3518270000 	 -3.4829240000 
258.65 	 324.9709000 	 3.155000 	 -1.3485340000 	 -3.4800620000 
258.85 	 324.9709000 	 3.155025 	 -1.3506670000 	 -3.4816360000 
259.05 	 324.9677000 	 3.155025 	 -1.3504190000 	 -3.4816840000 
259.25 	 324.9597000 	 3.155050 	 -1.3488320000 	 -3.4798050000 
259.45 	 324.9566000 	 3.155075 	 -1.3518270000 	 -3.4827960000 
259.65 	 324.9550000 	 3.155125 	 -1.3482030000 	 -3.4793980000 
259.85 	 324.9518000 	 3.155175 	 -1.3516080000 	 -3.4824660000 
260.05 	 324.9470000 	 3.155200 	 -1.3492810000 	 -3.4805110000 
260.25 	 324.9470000 	 3.155250 	 -1.3501610000 	 -3.4809560000 
260.45 	 324.9470000 	 3.155275 	 -1.3513850000 	 -3.4822620000 
260.65 	 324.9470000 	 3.155325 	 -1.3483490000 	 -3.4796330000 
260.85 	 324.9470000 	 3.155350 	 -1.3520150000 	 -3.4829680000 
261.05 	 324.9534000 	 3.155400 	 -1.3485880000 	 -3.4796870000 
261.25 	 324.9550000 	 3.155450 	 -1.3513090000 	 -3.4821290000 
261.45 	 324.9597000 	 3.155475 	 -1.3495860000 	 -3.4811240000 
261.65 	 324.9630000 	 3.155500 	 -1.3496210000 	 -3.4805390000 
261.85 	 324.9677000 	 3.155550 	 -1.3513250000 	 -3.4824150000 
262.05 	 324.9677000 	 3.155575 	 -1.3483430000 	 -3.4795630000 
262.25 	 324.9709000 	 3.155575 	 -1.3521510000 	 -3.4828090000 
262.45 	 324.9741000 	 3.155600 	 -1.3488170000 	 -3.4799890000 
262.65 	 324.9788000 	 3.155625 	 -1.3511180000 	 -3.4817350000 
262.85 	 324.9868000 	 3.155625 	 -1.3505010000 	 -3.4816870000 
263.05 	 324.9900000 	 3.155650 	 -1.3497260000 	 -3.4806000000 
263.25 	 324.9947000 	 3.155650 	 -1.3524250000 	 -3.4833110000 
263.45 	 324.9947000 	 3.155650 	 -1.3486230000 	 -3.4799930000 
263.65 	 324.9900000 	 3.155650 	 -1.3523900000 	 -3.4832670000 
263.85 	 324.9868000 	 3.155650 	 -1.3491150000 	 -3.4807590000 
264.05 	 324.9820000 	 3.155650 	 -1.3513180000 	 -3.4819700000 
264.25 	 324.9820000 	 3.155650 	 -1.3510450000 	 -3.4823640000 
264.45 	 324.9820000 	 3.155650 	 -1.3493790000 	 -3.4804410000 
264.65 	 324.9820000 	 3.155675 	 -1.3526380000 	 -3.4834230000 
264.85 	 324.9820000 	 3.155700 	 -1.3489850000 	 -3.4801420000 
265.05 	 324.9804000 	 3.155725 	 -1.3525580000 	 -3.4832890000 
265.25 	 324.9788000 	 3.155700 	 -1.3500250000 	 -3.4815310000 
265.45 	 324.9741000 	 3.155700 	 -1.3510200000 	 -3.4819820000 
265.65 	 324.9709000 	 3.155725 	 -1.3519760000 	 -3.4833460000 
265.85 	 324.9677000 	 3.155750 	 -1.3496180000 	 -3.4810640000 
266.05 	 324.9597000 	 3.155775 	 -1.3529270000 	 -3.4842210000 
266.25 	 324.9550000 	 3.155825 	 -1.3493030000 	 -3.4809910000 
266.45 	 324.9470000 	 3.155850 	 -1.3522470000 	 -3.4834800000 
266.65 	 324.9439000 	 3.155900 	 -1.3504730000 	 -3.4822650000 
266.85 	 324.9391000 	 3.155925 	 -1.3509370000 	 -3.4821860000 
267.05 	 324.9391000 	 3.156000 	 -1.3522940000 	 -3.4837750000 
267.25 	 324.9391000 	 3.156025 	 -1.3495350000 	 -3.4804600000 
267.45 	 324.9439000 	 3.156100 	 -1.3531530000 	 -3.4838520000 
267.65 	 324.9470000 	 3.156125 	 -1.3499290000 	 -3.4808920000 
267.85 	 324.9470000 	 3.156175 	 -1.3522690000 	 -3.4828850000 
268.05 	 324.9518000 	 3.156225 	 -1.3515820000 	 -3.4823390000 
268.25 	 324.9550000 	 3.156275 	 -1.3502530000 	 -3.4809490000 
268.45 	 324.9566000 	 3.156300 	 -1.3532700000 	 -3.4837790000 
268.65 	 324.9630000 	 3.156325 	 -1.3493820000 	 -3.4806190000 
268.85 	 324.9677000 	 3.156350 	 -1.3530950000 	 -3.4834930000 
269.05 	 324.9756000 	 3.156375 	 -1.3507210000 	 -3.4816580000 
269.25 	 324.9804000 	 3.156425 	 -1.3513440000 	 -3.4818170000 
269.45 	 324.9868000 	 3.156400 	 -1.3526570000 	 -3.4837690000 
269.65 	 324.9900000 	 3.156400 	 -1.3502500000 	 -3.4811500000 
269.85 	 324.9900000 	 3.156400 	 -1.3537690000 	 -3.4844810000 
270.05 	 324.9900000 	 3.156400 	 -1.3502120000 	 -3.4813980000 
270.25 	 324.9900000 	 3.156400 	 -1.3531020000 	 -3.4835940000 
270.45 	 324.9868000 	 3.156400 	 -1.3517090000 	 -3.4831430000 
270.65 	 324.9868000 	 3.156425 	 -1.3515600000 	 -3.4824470000 
270.85 	 324.9820000 	 3.156450 	 -1.3534290000 	 -3.4846080000 
271.05 	 324.9820000 	 3.156475 	 -1.3502180000 	 -3.4816200000 
271.25 	 324.9820000 	 3.156450 	 -1.3544180000 	 -3.4851390000 
271.45 	 324.9804000 	 3.156450 	 -1.3508260000 	 -3.4821830000 
271.65 	 324.9788000 	 3.156475 	 -1.3533690000 	 -3.4841060000 
271.85 	 324.9772000 	 3.156500 	 -1.3526030000 	 -3.4837090000 
272.05 	 324.9709000 	 3.156525 	 -1.3515380000 	 -3.4826180000 
272.25 	 324.9677000 	 3.156525 	 -1.3544020000 	 -3.4851040000 
272.45 	 324.9597000 	 3.156525 	 -1.3508960000 	 -3.4817890000 
272.65 	 324.9534000 	 3.156575 	 -1.3545510000 	 -3.4849230000 
272.85 	 324.9470000 	 3.156625 	 -1.3517380000 	 -3.4828090000 
273.05 	 324.9439000 	 3.156650 	 -1.3534390000 	 -3.4837690000 
273.25 	 324.9439000 	 3.156700 	 -1.3536640000 	 -3.4843540000 
273.45 	 324.9439000 	 3.156750 	 -1.3517030000 	 -3.4822270000 
273.65 	 324.9439000 	 3.156800 	 -1.3546790000 	 -3.4852760000 
273.85 	 324.9439000 	 3.156850 	 -1.3510770000 	 -3.4819890000 
274.05 	 324.9439000 	 3.156900 	 -1.3544810000 	 -3.4847040000 
274.25 	 324.9407000 	 3.156950 	 -1.3524090000 	 -3.4832070000 
274.45 	 324.9439000 	 3.157000 	 -1.3528090000 	 -3.4829590000 
274.65 	 324.9486000 	 3.157050 	 -1.3543350000 	 -3.4848280000 
274.85 	 324.9550000 	 3.157100 	 -1.3512610000 	 -3.4819160000 
275.05 	 324.9645000 	 3.157125 	 -1.3549200000 	 -3.4852090000 
275.25 	 324.9709000 	 3.157150 	 -1.3517320000 	 -3.4824880000 
275.45 	 324.9804000 	 3.157150 	 -1.3535090000 	 -3.4838200000 
275.65 	 324.9900000 	 3.157175 	 -1.3535280000 	 -3.4840080000 
275.85 	 324.9979000 	 3.157225 	 -1.3515570000 	 -3.4820460000 
276.05 	 325.0059000 	 3.157200 	 -1.3550920000 	 -3.4853330000 
276.25 	 325.0059000 	 3.157200 	 -1.3514710000 	 -3.4819920000 
276.45 	 325.0138000 	 3.157200 	 -1.3546240000 	 -3.4844430000 
276.65 	 325.0138000 	 3.157200 	 -1.3528350000 	 -3.4833500000 
276.85 	 325.0138000 	 3.157200 	 -1.3529010000 	 -3.4830090000 
277.05 	 325.0074000 	 3.157200 	 -1.3547130000 	 -3.4849580000 
277.25 	 325.0042000 	 3.157200 	 -1.3515660000 	 -3.4819540000 
277.45 	 324.9979000 	 3.157200 	 -1.3551740000 	 -3.4850220000 
277.65 	 324.9900000 	 3.157200 	 -1.3521670000 	 -3.4825800000 
277.85 	 324.9820000 	 3.157200 	 -1.3537410000 	 -3.4837280000 
278.05 	 324.9788000 	 3.157200 	 -1.3539760000 	 -3.4841920000 
278.25 	 324.9788000 	 3.157200 	 -1.3521450000 	 -3.4822690000 
278.45 	 324.9741000 	 3.157200 	 -1.3553870000 	 -3.4852340000 
278.65 	 324.9741000 	 3.157200 	 -1.3516330000 	 -3.4820330000 
278.85 	 324.9709000 	 3.157200 	 -1.3545550000 	 -3.4845380000 
279.05 	 324.9677000 	 3.157225 	 -1.3533850000 	 -3.4836800000 
279.25 	 324.9630000 	 3.157250 	 -1.3527710000 	 -3.4826060000 
279.45 	 324.9597000 	 3.157275 	 -1.3551330000 	 -3.4851200000 
279.65 	 324.9518000 	 3.157325 	 -1.3515540000 	 -3.4820490000 
279.85 	 324.9486000 	 3.157350 	 -1.3554000000 	 -3.4851550000 
280.05 	 324.9439000 	 3.157400 	 -1.3523160000 	 -3.4827390000 
280.25 	 324.9375000 	 3.157450 	 -1.3536070000 	 -3.4836320000 
280.45 	 324.9312000 	 3.157475 	 -1.3541480000 	 -3.4843570000 
280.65 	 324.9312000 	 3.157550 	 -1.3520780000 	 -3.4821610000 
280.85 	 324.9359000 	 3.157625 	 -1.3555270000 	 -3.4855080000 
281.05 	 324.9359000 	 3.157650 	 -1.3519060000 	 -3.4821480000 
281.25 	 324.9439000 	 3.157725 	 -1.3550000000 	 -3.4848660000 
281.45 	 324.9454000 	 3.157750 	 -1.3531680000 	 -3.4832760000 
281.65 	 324.9518000 	 3.157800 	 -1.3532480000 	 -3.4831620000 
281.85 	 324.9566000 	 3.157850 	 -1.3548180000 	 -3.4849230000 
282.05 	 324.9630000 	 3.157875 	 -1.3519060000 	 -3.4819380000 
282.25 	 324.9725000 	 3.157900 	 -1.3558390000 	 -3.4853620000 
282.45 	 324.9788000 	 3.157925 	 -1.3522850000 	 -3.4822690000 
282.65 	 324.9868000 	 3.157950 	 -1.3547550000 	 -3.4843250000 
282.85 	 324.9947000 	 3.157975 	 -1.3539090000 	 -3.4839180000 
283.05 	 324.9979000 	 3.157950 	 -1.3529970000 	 -3.4826060000 
283.25 	 325.0027000 	 3.157950 	 -1.3558770000 	 -3.4854290000 
283.45 	 325.0059000 	 3.157950 	 -1.3520940000 	 -3.4820750000 
283.65 	 325.0059000 	 3.157950 	 -1.3555490000 	 -3.4850600000 
283.85 	 325.0059000 	 3.157950 	 -1.3534070000 	 -3.4832670000 
284.05 	 325.0059000 	 3.157950 	 -1.3536740000 	 -3.4832000000 
284.25 	 325.0027000 	 3.157950 	 -1.3554000000 	 -3.4851680000 
284.45 	 325.0027000 	 3.157950 	 -1.3521350000 	 -3.4821670000 
284.65 	 324.9979000 	 3.157950 	 -1.3559310000 	 -3.4855080000 
284.85 	 324.9947000 	 3.157950 	 -1.3524690000 	 -3.4824500000 
285.05 	 324.9931000 	 3.157950 	 -1.3550340000 	 -3.4844140000 
285.25 	 324.9868000 	 3.157950 	 -1.3541480000 	 -3.4840040000 
285.45 	 324.9820000 	 3.157950 	 -1.3530700000 	 -3.4827870000 
285.65 	 324.9820000 	 3.157950 	 -1.3556770000 	 -3.4853360000 
285.85 	 324.9741000 	 3.157975 	 -1.3522720000 	 -3.4820110000 
286.05 	 324.9725000 	 3.158000 	 -1.3559440000 	 -3.4853110000 
286.25 	 324.9677000 	 3.158025 	 -1.3532540000 	 -3.4830760000 
286.45 	 324.9661000 	 3.158050 	 -1.3543480000 	 -3.4837310000 
286.65 	 324.9597000 	 3.158075 	 -1.3551330000 	 -3.4846690000 
286.85 	 324.9566000 	 3.158075 	 -1.3525640000 	 -3.4820400000 
287.05 	 324.9534000 	 3.158125 	 -1.3561600000 	 -3.4853490000 
287.25 	 324.9518000 	 3.158175 	 -1.3524660000 	 -3.4820180000 
287.45 	 324.9470000 	 3.158200 	 -1.3556000000 	 -3.4846560000 
287.65 	 324.9518000 	 3.158250 	 -1.3537600000 	 -3.4831110000 
287.85 	 324.9518000 	 3.158275 	 -1.3540300000 	 -3.4830510000 
288.05 	 324.9550000 	 3.158325 	 -1.3553330000 	 -3.4847200000 
288.25 	 324.9550000 	 3.158375 	 -1.3524280000 	 -3.4820210000 
288.45 	 324.9597000 	 3.158400 	 -1.3563470000 	 -3.4852860000 
288.65 	 324.9613000 	 3.158425 	 -1.3528410000 	 -3.4823540000 
288.85 	 324.9630000 	 3.158475 	 -1.3550980000 	 -3.4841730000 
289.05 	 324.9630000 	 3.158500 	 -1.3542590000 	 -3.4836990000 
289.25 	 324.9677000 	 3.158525 	 -1.3534860000 	 -3.4826150000 
289.45 	 324.9677000 	 3.158550 	 -1.3559280000 	 -3.4849830000 
289.65 	 324.9709000 	 3.158575 	 -1.3525420000 	 -3.4819380000 
289.85 	 324.9741000 	 3.158575 	 -1.3566210000 	 -3.4861310000 
290.05 	 324.9788000 	 3.158600 	 -1.3537220000 	 -3.4834800000 
290.25 	 324.9868000 	 3.158625 	 -1.3552920000 	 -3.4848310000 
290.45 	 324.9900000 	 3.158600 	 -1.3554920000 	 -3.4852470000 
290.65 	 324.9947000 	 3.158600 	 -1.3540620000 	 -3.4833460000 
290.85 	 324.9979000 	 3.158600 	 -1.3570370000 	 -3.4863660000 
291.05 	 324.9947000 	 3.158600 	 -1.3533020000 	 -3.4830980000 
291.25 	 324.9947000 	 3.158600 	 -1.3569260000 	 -3.4859750000 
291.45 	 324.9868000 	 3.158600 	 -1.3543860000 	 -3.4840840000 
291.65 	 324.9820000 	 3.158625 	 -1.3555050000 	 -3.4847350000 
291.85 	 324.9741000 	 3.158650 	 -1.3561340000 	 -3.4855750000 
292.05 	 324.9630000 	 3.158675 	 -1.3536960000 	 -3.4834000000 
292.25 	 324.9550000 	 3.158675 	 -1.3572440000 	 -3.4864330000 
292.45 	 324.9470000 	 3.158725 	 -1.3534640000 	 -3.4831810000 
292.65 	 324.9407000 	 3.158750 	 -1.3570470000 	 -3.4859590000 
292.85 	 324.9359000 	 3.158825 	 -1.3545700000 	 -3.4842400000 
293.05 	 324.9359000 	 3.158850 	 -1.3552190000 	 -3.4843700000 
293.25 	 324.9359000 	 3.158925 	 -1.3565920000 	 -3.4858290000 
293.45 	 324.9359000 	 3.158950 	 -1.3540870000 	 -3.4830440000 
293.65 	 324.9359000 	 3.159025 	 -1.3576540000 	 -3.4865410000 
293.85 	 324.9391000 	 3.159050 	 -1.3536990000 	 -3.4833050000 
294.05 	 324.9470000 	 3.159100 	 -1.3568620000 	 -3.4858670000 
294.25 	 324.9566000 	 3.159150 	 -1.3552250000 	 -3.4846690000 
294.45 	 324.9630000 	 3.159175 	 -1.3553430000 	 -3.4843700000 
294.65 	 324.9709000 	 3.159225 	 -1.3566970000 	 -3.4860640000 
294.85 	 324.9725000 	 3.159225 	 -1.3541000000 	 -3.4831910000 
295.05 	 324.9788000 	 3.159275 	 -1.3577210000 	 -3.4866870000 
295.25 	 324.9788000 	 3.159250 	 -1.3542970000 	 -3.4840550000 
295.45 	 324.9868000 	 3.159275 	 -1.3574350000 	 -3.4868400000 
295.65 	 324.9884000 	 3.159300 	 -1.3560680000 	 -3.4856510000 
295.85 	 324.9947000 	 3.159325 	 -1.3558960000 	 -3.4848790000 
296.05 	 325.0011000 	 3.159300 	 -1.3579370000 	 -3.4874570000 
296.25 	 325.0027000 	 3.159300 	 -1.3547800000 	 -3.4843220000 
296.45 	 325.0027000 	 3.159300 	 -1.3586300000 	 -3.4876090000 
296.65 	 324.9995000 	 3.159300 	 -1.3553170000 	 -3.4849520000 
296.85 	 324.9979000 	 3.159300 	 -1.3574030000 	 -3.4864650000 
297.05 	 324.9947000 	 3.159300 	 -1.3569610000 	 -3.4862610000 
297.25 	 324.9900000 	 3.159300 	 -1.3557880000 	 -3.4849070000 
297.45 	 324.9868000 	 3.159300 	 -1.3582740000 	 -3.4875390000 
297.65 	 324.9804000 	 3.159300 	 -1.3549550000 	 -3.4842330000 
297.85 	 324.9741000 	 3.159300 	 -1.3588620000 	 -3.4875040000 
298.05 	 324.9693000 	 3.159325 	 -1.3554220000 	 -3.4848560000 
298.25 	 324.9630000 	 3.159350 	 -1.3574660000 	 -3.4863220000 
298.45 	 324.9597000 	 3.159375 	 -1.3573580000 	 -3.4867570000 
298.65 	 324.9550000 	 3.159400 	 -1.3555690000 	 -3.4849360000 
298.85 	 324.9518000 	 3.159450 	 -1.3589640000 	 -3.4878830000 
299.05 	 324.9470000 	 3.159475 	 -1.3550950000 	 -3.4846500000 
299.25 	 324.9470000 	 3.159525 	 -1.3587090000 	 -3.4879110000 
299.45 	 324.9439000 	 3.159575 	 -1.3557150000 	 -3.4854160000 
299.65 	 324.9439000 	 3.159625 	 -1.3577020000 	 -3.4868020000 
299.85 	 324.9439000 	 3.159675 	 -1.3572340000 	 -3.4868530000 
300.05 	 324.9470000 	 3.159725 	 -1.3560260000 	 -3.4856290000 
300.25 	 324.9518000 	 3.159750 	 -1.3585890000 	 -3.4884100000 
300.45 	 324.9550000 	 3.159800 	 -1.3551840000 	 -3.4852000000 
300.65 	 324.9597000 	 3.159850 	 -1.3586680000 	 -3.4880920000 
300.85 	 324.9630000 	 3.159875 	 -1.3562040000 	 -3.4862580000 
301.05 	 324.9693000 	 3.159900 	 -1.3573140000 	 -3.4869480000 
301.25 	 324.9709000 	 3.159900 	 -1.3578700000 	 -3.4877270000 
301.45 	 324.9788000 	 3.159925 	 -1.3556480000 	 -3.4853650000 
301.65 	 324.9836000 	 3.159950 	 -1.3591480000 	 -3.4885980000 
301.85 	 324.9900000 	 3.159975 	 -1.3552670000 	 -3.4848050000 
302.05 	 324.9915000 	 3.159950 	 -1.3590110000 	 -3.4876320000 
302.25 	 324.9947000 	 3.159950 	 -1.3567350000 	 -3.4859050000 
302.45 	 324.9979000 	 3.159950 	 -1.3574890000 	 -3.4863280000 
302.65 	 324.9963000 	 3.159950 	 -1.3583310000 	 -3.4873710000 
302.85 	 324.9947000 	 3.159950 	 -1.3559440000 	 -3.4851840000 
303.05 	 324.9947000 	 3.159950 	 -1.3593390000 	 -3.4882740000 
303.25 	 324.9947000 	 3.159950 	 -1.3556000000 	 -3.4847230000 
303.45 	 324.9868000 	 3.159950 	 -1.3591730000 	 -3.4877900000 
303.65 	 324.9868000 	 3.159950 	 -1.3565760000 	 -3.4857590000 
303.85 	 324.9820000 	 3.159950 	 -1.3573810000 	 -3.4863090000 
304.05 	 324.9788000 	 3.159975 	 -1.3581560000 	 -3.4871040000 
304.25 	 324.9741000 	 3.160000 	 -1.3562270000 	 -3.4850760000 
304.45 	 324.9725000 	 3.160025 	 -1.3593960000 	 -3.4880610000 
304.65 	 324.9709000 	 3.160025 	 -1.3557970000 	 -3.4861950000 
304.85 	 324.9677000 	 3.160050 	 -1.3588010000 	 -3.4887730000 
305.05 	 324.9677000 	 3.160075 	 -1.3570050000 	 -3.4873840000 
305.25 	 324.9677000 	 3.160100 	 -1.3574000000 	 -3.4872440000 
305.45 	 324.9630000 	 3.160125 	 -1.3589890000 	 -3.4889060000 
305.65 	 324.9597000 	 3.160125 	 -1.3560200000 	 -3.4861090000 
305.85 	 324.9550000 	 3.160175 	 -1.3596120000 	 -3.4895290000 
306.05 	 324.9518000 	 3.160200 	 -1.3561470000 	 -3.4864360000 
306.25 	 324.9470000 	 3.160250 	 -1.3584740000 	 -3.4884550000 
306.45 	 324.9439000 	 3.160300 	 -1.3577080000 	 -3.4880160000 
306.65 	 324.9391000 	 3.160350 	 -1.3569040000 	 -3.4867950000 
306.85 	 324.9391000 	 3.160400 	 -1.3593900000 	 -3.4895100000 
307.05 	 324.9439000 	 3.160450 	 -1.3561220000 	 -3.4868370000 
307.25 	 324.9439000 	 3.160500 	 -1.3596500000 	 -3.4903080000 
307.45 	 324.9470000 	 3.160525 	 -1.3565320000 	 -3.4876120000 
307.65 	 324.9550000 	 3.160575 	 -1.3587440000 	 -3.4890810000 
307.85 	 324.9582000 	 3.160625 	 -1.3582860000 	 -3.4891830000 
308.05 	 324.9597000 	 3.160650 	 -1.3568500000 	 -3.4874630000 
308.25 	 324.9630000 	 3.160675 	 -1.3599490000 	 -3.4905210000 
308.45 	 324.9630000 	 3.160700 	 -1.3562930000 	 -3.4871420000 
308.65 	 324.9677000 	 3.160750 	 -1.3598920000 	 -3.4903110000 
308.85 	 324.9709000 	 3.160775 	 -1.3573930000 	 -3.4882190000 
309.05 	 324.9741000 	 3.160775 	 -1.3580040000 	 -3.4885850000 
309.25 	 324.9788000 	 3.160800 	 -1.3591640000 	 -3.4897140000 
309.45 	 324.9852000 	 3.160825 	 -1.3565030000 	 -3.4871990000 
309.65 	 324.9900000 	 3.160800 	 -1.3606200000 	 -3.4905850000 
309.85 	 324.9915000 	 3.160800 	 -1.3567160000 	 -3.4872720000 
310.05 	 324.9900000 	 3.160800 	 -1.3598470000 	 -3.4898030000 
310.25 	 324.9900000 	 3.160800 	 -1.3584260000 	 -3.4886900000 
310.45 	 324.9868000 	 3.160800 	 -1.3580160000 	 -3.4880730000 
310.65 	 324.9820000 	 3.160825 	 -1.3599490000 	 -3.4900220000 
310.85 	 324.9804000 	 3.160850 	 -1.3569930000 	 -3.4871550000 
311.05 	 324.9788000 	 3.160875 	 -1.3606960000 	 -3.4904610000 
311.25 	 324.9756000 	 3.160850 	 -1.3572820000 	 -3.4875200000 
311.45 	 324.9709000 	 3.160875 	 -1.3595610000 	 -3.4891990000 
311.65 	 324.9677000 	 3.160900 	 -1.3591350000 	 -3.4892300000 
311.85 	 324.9630000 	 3.160925 	 -1.3574730000 	 -3.4875680000 
312.05 	 324.9597000 	 3.160950 	 -1.3603970000 	 -3.4904510000 
312.25 	 324.9550000 	 3.160975 	 -1.3565440000 	 -3.4870370000 
312.45 	 324.9518000 	 3.161025 	 -1.3602860000 	 -3.4901550000 
312.65 	 324.9470000 	 3.161050 	 -1.3572570000 	 -3.4878890000 
312.85 	 324.9470000 	 3.161100 	 -1.3589000000 	 -3.4888360000 
313.05 	 324.9518000 	 3.161150 	 -1.3592370000 	 -3.4896500000 
313.25 	 324.9534000 	 3.161175 	 -1.3575810000 	 -3.4873710000 
313.45 	 324.9566000 	 3.161225 	 -1.3604800000 	 -3.4905430000 
313.65 	 324.9630000 	 3.161250 	 -1.3568150000 	 -3.4871100000 
313.85 	 324.9677000 	 3.161275 	 -1.3603400000 	 -3.4899930000 
314.05 	 324.9709000 	 3.161325 	 -1.3579430000 	 -3.4882190000 
314.25 	 324.9741000 	 3.161325 	 -1.3585950000 	 -3.4882550000 
314.45 	 324.9820000 	 3.161350 	 -1.3600440000 	 -3.4900310000 
314.65 	 324.9868000 	 3.161350 	 -1.3569550000 	 -3.4871450000 
314.85 	 324.9947000 	 3.161350 	 -1.3607630000 	 -3.4905590000 
315.05 	 324.9979000 	 3.161350 	 -1.3571520000 	 -3.4876190000 
315.25 	 325.0027000 	 3.161350 	 -1.3599520000 	 -3.4895450000 
315.45 	 325.0027000 	 3.161350 	 -1.3587730000 	 -3.4888390000 
315.65 	 325.0027000 	 3.161350 	 -1.3580190000 	 -3.4878950000 
315.85 	 325.0059000 	 3.161350 	 -1.3603810000 	 -3.4901430000 
316.05 	 325.0027000 	 3.161350 	 -1.3569960000 	 -3.4869830000 
316.25 	 325.0027000 	 3.161350 	 -1.3608140000 	 -3.4905690000 
316.45 	 324.9979000 	 3.161350 	 -1.3573170000 	 -3.4874950000 
316.65 	 324.9947000 	 3.161350 	 -1.3598600000 	 -3.4894050000 
316.85 	 324.9900000 	 3.161350 	 -1.3588140000 	 -3.4889220000 
317.05 	 324.9868000 	 3.161350 	 -1.3581780000 	 -3.4879050000 
317.25 	 324.9804000 	 3.161350 	 -1.3605370000 	 -3.4904990000 
317.45 	 324.9741000 	 3.161375 	 -1.3567030000 	 -3.4868300000 
317.65 	 324.9677000 	 3.161400 	 -1.3603690000 	 -3.4903840000 
317.85 	 324.9613000 	 3.161425 	 -1.3574310000 	 -3.4880700000 
318.05 	 324.9550000 	 3.161450 	 -1.3576950000 	 -3.4886200000 
318.25 	 324.9486000 	 3.161475 	 -1.3574410000 	 -3.4897420000 
318.45 	 324.9439000 	 3.161525 	 -1.3520400000 	 -3.4873490000 
318.65 	 324.9359000 	 3.161575 	 -1.3548370000 	 -3.4906580000 
318.85 	 324.9312000 	 3.161625 	 -1.3499130000 	 -3.4873580000 
319.05 	 324.9248000 	 3.161675 	 -1.3601210000 	 -3.4901490000 
319.25 	 324.9279000 	 3.161725 	 -1.3582900000 	 -3.4884990000 
319.45 	 324.9279000 	 3.161775 	 -1.3587790000 	 -3.4886460000 
319.65 	 324.9375000 	 3.161850 	 -1.3602130000 	 -3.4900280000 
319.85 	 324.9454000 	 3.161900 	 -1.3572980000 	 -3.4874500000 
320.05 	 324.9550000 	 3.161950 	 -1.3610140000 	 -3.4907050000 
320.25 	 324.9677000 	 3.161975 	 -1.3574090000 	 -3.4875810000 
320.45 	 324.9709000 	 3.161975 	 -1.3599110000 	 -3.4896790000 
320.65 	 324.9788000 	 3.162025 	 -1.3590530000 	 -3.4891990000 
320.85 	 324.9820000 	 3.162050 	 -1.3583090000 	 -3.4880260000 
321.05 	 324.9900000 	 3.162025 	 -1.3596950000 	 -3.4905210000 
321.25 	 324.9947000 	 3.162025 	 -1.3561850000 	 -3.4873040000 
321.45 	 324.9947000 	 3.162025 	 -1.3601180000 	 -3.4908450000 
321.65 	 324.9915000 	 3.162025 	 -1.3568590000 	 -3.4879840000 
321.85 	 324.9900000 	 3.162025 	 -1.3559880000 	 -3.4893260000 
322.05 	 324.9868000 	 3.162025 	 -1.3538460000 	 -3.4899330000 
322.25 	 324.9804000 	 3.162050 	 -1.3509020000 	 -3.4877460000 
322.45 	 324.9756000 	 3.162050 	 -1.3607410000 	 -3.4909220000 
322.65 	 324.9709000 	 3.162075 	 -1.3573520000 	 -3.4874890000 
322.85 	 324.9677000 	 3.162100 	 -1.3609280000 	 -3.4906070000 
323.05 	 324.9630000 	 3.162125 	 -1.3582740000 	 -3.4886260000 
323.25 	 324.9550000 	 3.162150 	 -1.3591480000 	 -3.4890110000 
323.45 	 324.9502000 	 3.162175 	 -1.3600100000 	 -3.4901870000 
323.65 	 324.9439000 	 3.162225 	 -1.3569640000 	 -3.4876950000 
323.85 	 324.9391000 	 3.162250 	 -1.3586390000 	 -3.4910270000 
324.05 	 324.9391000 	 3.162325 	 -1.3553170000 	 -3.4879560000 
324.25 	 324.9312000 	 3.162350 	 -1.3608870000 	 -3.4903300000 
324.45 	 324.9279000 	 3.162425 	 -1.3597200000 	 -3.4895900000 
324.65 	 324.9232000 	 3.162450 	 -1.3590650000 	 -3.4885790000 
324.85 	 324.9232000 	 3.162525 	 -1.3615800000 	 -3.4911510000 
325.05 	 324.9279000 	 3.162550 	 -1.3578540000 	 -3.4878160000 
325.25 	 324.9312000 	 3.162625 	 -1.3615130000 	 -3.4908650000 
325.45 	 324.9391000 	 3.162675 	 -1.3589760000 	 -3.4891190000 
325.65 	 324.9486000 	 3.162725 	 -1.3602770000 	 -3.4902790000 
325.85 	 324.9550000 	 3.162775 	 -1.3606580000 	 -3.4909030000 
326.05 	 324.9597000 	 3.162800 	 -1.3586520000 	 -3.4888550000 
326.25 	 324.9661000 	 3.162825 	 -1.3618180000 	 -3.4919520000 
326.45 	 324.9630000 	 3.162850 	 -1.3582010000 	 -3.4885570000 
326.65 	 324.9661000 	 3.162875 	 -1.3614110000 	 -3.4913510000 
326.85 	 324.9661000 	 3.162900 	 -1.3594880000 	 -3.4898030000 
327.05 	 324.9630000 	 3.162925 	 -1.3600600000 	 -3.4900280000 
327.25 	 324.9645000 	 3.162975 	 -1.3611030000 	 -3.4911730000 
327.45 	 324.9645000 	 3.162975 	 -1.3586680000 	 -3.4889410000 
327.65 	 324.9677000 	 3.163025 	 -1.3619490000 	 -3.4920880000 
327.85 	 324.9630000 	 3.163025 	 -1.3582320000 	 -3.4888970000 
328.05 	 324.9677000 	 3.163075 	 -1.3612240000 	 -3.4913950000 
328.25 	 324.9630000 	 3.163100 	 -1.3597070000 	 -3.4900350000 
328.45 	 324.9630000 	 3.163125 	 -1.3599650000 	 -3.4901460000 
328.65 	 324.9630000 	 3.163150 	 -1.3614400000 	 -3.4917770000 
328.85 	 324.9630000 	 3.163175 	 -1.3586330000 	 -3.4889410000 
329.05 	 324.9630000 	 3.163200 	 -1.3621930000 	 -3.4920880000 
329.25 	 324.9630000 	 3.163225 	 -1.3588620000 	 -3.4892780000 
329.45 	 324.9630000 	 3.163275 	 -1.3612080000 	 -3.4910420000 
329.65 	 324.9613000 	 3.163300 	 -1.3603750000 	 -3.4907500000 
329.85 	 324.9630000 	 3.163325 	 -1.3594500000 	 -3.4896600000 
330.05 	 324.9630000 	 3.163350 	 -1.3619580000 	 -3.4919480000 
330.25 	 324.9677000 	 3.163375 	 -1.3586140000 	 -3.4889820000 
330.45 	 324.9677000 	 3.163425 	 -1.3622380000 	 -3.4919770000 
330.65 	 324.9677000 	 3.163425 	 -1.3592210000 	 -3.4895070000 
330.85 	 324.9677000 	 3.163450 	 -1.3611350000 	 -3.4909180000 
331.05 	 324.9645000 	 3.163475 	 -1.3608260000 	 -3.4909030000 
331.25 	 324.9645000 	 3.163500 	 -1.3598120000 	 -3.4895320000 
331.45 	 324.9630000 	 3.163525 	 -1.3624380000 	 -3.4919900000 
331.65 	 324.9630000 	 3.163550 	 -1.3589570000 	 -3.4886840000 
331.85 	 324.9630000 	 3.163575 	 -1.3620890000 	 -3.4915480000 
332.05 	 324.9597000 	 3.163600 	 -1.3599650000 	 -3.4898410000 
332.25 	 324.9597000 	 3.163650 	 -1.3606170000 	 -3.4901240000 
332.45 	 324.9582000 	 3.163675 	 -1.3619680000 	 -3.4914020000 
332.65 	 324.9597000 	 3.163700 	 -1.3592020000 	 -3.4889730000 
332.85 	 324.9597000 	 3.163725 	 -1.3626860000 	 -3.4921810000 
333.05 	 324.9630000 	 3.163775 	 -1.3591450000 	 -3.4889410000 
333.25 	 324.9677000 	 3.163800 	 -1.3619870000 	 -3.4913320000 
333.45 	 324.9709000 	 3.163825 	 -1.3604320000 	 -3.4901710000 
333.65 	 324.9741000 	 3.163825 	 -1.3601240000 	 -3.4898540000 
333.85 	 324.9756000 	 3.163850 	 -1.3620440000 	 -3.4918050000 
334.05 	 324.9741000 	 3.163875 	 -1.3592370000 	 -3.4889790000 
334.25 	 324.9741000 	 3.163900 	 -1.3626670000 	 -3.4921100000 
334.45 	 324.9741000 	 3.163900 	 -1.3591730000 	 -3.4892430000 
334.65 	 324.9788000 	 3.163950 	 -1.3618950000 	 -3.4912270000 
334.85 	 324.9820000 	 3.163925 	 -1.3607060000 	 -3.4897680000 
335.05 	 324.9868000 	 3.163925 	 -1.3603560000 	 -3.4892490000 
335.25 	 324.9900000 	 3.163950 	 -1.3624130000 	 -3.4912330000 
335.45 	 324.9900000 	 3.163975 	 -1.3593420000 	 -3.4882290000 
335.65 	 324.9868000 	 3.164000 	 -1.3630330000 	 -3.4917040000 
335.85 	 324.9820000 	 3.163975 	 -1.3599110000 	 -3.4891920000 
336.05 	 324.9756000 	 3.163975 	 -1.3621840000 	 -3.4909630000 
336.25 	 324.9709000 	 3.164000 	 -1.3614240000 	 -3.4906800000 
336.45 	 324.9709000 	 3.164000 	 -1.3607820000 	 -3.4894470000 
336.65 	 324.9709000 	 3.164025 	 -1.3629850000 	 -3.4917320000 
336.85 	 324.9709000 	 3.164050 	 -1.3595800000 	 -3.4885980000 
337.05 	 324.9772000 	 3.164075 	 -1.3632930000 	 -3.4919360000 
337.25 	 324.9804000 	 3.164075 	 -1.3601530000 	 -3.4893070000 
337.45 	 324.9820000 	 3.164100 	 -1.3622670000 	 -3.4909530000 
337.65 	 324.9868000 	 3.164125 	 -1.3622410000 	 -3.4913130000 
337.85 	 324.9868000 	 3.164150 	 -1.3604580000 	 -3.4893830000 
338.05 	 324.9820000 	 3.164125 	 -1.3636910000 	 -3.4929180000 
338.25 	 324.9788000 	 3.164125 	 -1.3601940000 	 -3.4903210000 
338.45 	 324.9741000 	 3.164150 	 -1.3635440000 	 -3.4929470000 
338.65 	 324.9677000 	 3.164175 	 -1.3615320000 	 -3.4914880000 
338.85 	 324.9597000 	 3.164200 	 -1.3617170000 	 -3.4913320000 
339.05 	 324.9550000 	 3.164225 	 -1.3634940000 	 -3.4931310000 
339.25 	 324.9550000 	 3.164275 	 -1.3604930000 	 -3.4902600000 
339.45 	 324.9470000 	 3.164300 	 -1.3641450000 	 -3.4935510000 
339.65 	 324.9470000 	 3.164350 	 -1.3608260000 	 -3.4905940000 
339.85 	 324.9439000 	 3.164400 	 -1.3627430000 	 -3.4922250000 
340.05 	 324.9439000 	 3.164425 	 -1.3624950000 	 -3.4923110000 
340.25 	 324.9470000 	 3.164475 	 -1.3610240000 	 -3.4908490000 
340.45 	 324.9470000 	 3.164525 	 -1.3638270000 	 -3.4937320000 
340.65 	 324.9534000 	 3.164550 	 -1.3604230000 	 -3.4905080000 
340.85 	 324.9550000 	 3.164600 	 -1.3637570000 	 -3.4934170000 
341.05 	 324.9630000 	 3.164625 	 -1.3615230000 	 -3.4916660000 
341.25 	 324.9677000 	 3.164675 	 -1.3620890000 	 -3.4919100000 
341.45 	 324.9741000 	 3.164700 	 -1.3633350000 	 -3.4932680000 
341.65 	 324.9804000 	 3.164700 	 -1.3605180000 	 -3.4906010000 
341.85 	 324.9868000 	 3.164725 	 -1.3640310000 	 -3.4939130000 
342.05 	 324.9947000 	 3.164750 	 -1.3606200000 	 -3.4909370000 
342.25 	 324.9979000 	 3.164725 	 -1.3637570000 	 -3.4930420000 
342.45 	 324.9995000 	 3.164725 	 -1.3620540000 	 -3.4917610000 
342.65 	 325.0027000 	 3.164725 	 -1.3622190000 	 -3.4916660000 
342.85 	 325.0027000 	 3.164725 	 -1.3634170000 	 -3.4930930000 
343.05 	 325.0027000 	 3.164725 	 -1.3609030000 	 -3.4904640000 
343.25 	 325.0027000 	 3.164725 	 -1.3643800000 	 -3.4936490000 
343.45 	 325.0059000 	 3.164725 	 -1.3607690000 	 -3.4905880000 
343.65 	 325.0059000 	 3.164725 	 -1.3637570000 	 -3.4932230000 
343.85 	 325.0059000 	 3.164725 	 -1.3617100000 	 -3.4915160000 
344.05 	 325.0074000 	 3.164725 	 -1.3623940000 	 -3.4917900000 
344.25 	 325.0059000 	 3.164725 	 -1.3633310000 	 -3.4930070000 
344.45 	 324.9979000 	 3.164725 	 -1.3609730000 	 -3.4905750000 
344.65 	 324.9947000 	 3.164725 	 -1.3643070000 	 -3.4938690000 
344.85 	 324.9868000 	 3.164725 	 -1.3608390000 	 -3.4906610000 
345.05 	 324.9820000 	 3.164725 	 -1.3634680000 	 -3.4928860000 
345.25 	 324.9788000 	 3.164725 	 -1.3623370000 	 -3.4920820000 
345.45 	 324.9788000 	 3.164725 	 -1.3619390000 	 -3.4914140000 
345.65 	 324.9788000 	 3.164750 	 -1.3638400000 	 -3.4936620000 
345.85 	 324.9788000 	 3.164775 	 -1.3609630000 	 -3.4907910000 
346.05 	 324.9741000 	 3.164800 	 -1.3645430000 	 -3.4939610000 
346.25 	 324.9693000 	 3.164800 	 -1.3610430000 	 -3.4907880000 
346.45 	 324.9630000 	 3.164800 	 -1.3638020000 	 -3.4933630000 
346.65 	 324.9597000 	 3.164850 	 -1.3626800000 	 -3.4926670000 
346.85 	 324.9550000 	 3.164875 	 -1.3622190000 	 -3.4917320000 
347.05 	 324.9550000 	 3.164900 	 -1.3643170000 	 -3.4937700000 
347.25 	 324.9550000 	 3.164950 	 -1.3610740000 	 -3.4908200000 
347.45 	 324.9518000 	 3.165000 	 -1.3647270000 	 -3.4940810000 
347.65 	 324.9518000 	 3.165025 	 -1.3612840000 	 -3.4915670000 
347.85 	 324.9518000 	 3.165075 	 -1.3635920000 	 -3.4929940000 
348.05 	 324.9470000 	 3.165125 	 -1.3629790000 	 -3.4928860000 
348.25 	 324.9470000 	 3.165150 	 -1.3619170000 	 -3.4916240000 
348.45 	 324.9502000 	 3.165200 	 -1.3643550000 	 -3.4940970000 
348.65 	 324.9534000 	 3.165225 	 -1.3609380000 	 -3.4909310000 
348.85 	 324.9550000 	 3.165275 	 -1.3647840000 	 -3.4942820000 
349.05 	 324.9630000 	 3.165300 	 -1.3613410000 	 -3.4916660000 
349.25 	 324.9677000 	 3.165325 	 -1.3635220000 	 -3.4930320000 
349.45 	 324.9709000 	 3.165350 	 -1.3633120000 	 -3.4931790000 
349.65 	 324.9788000 	 3.165375 	 -1.3618760000 	 -3.4917320000 
349.85 	 324.9820000 	 3.165400 	 -1.3648350000 	 -3.4944180000 
350.05 	 324.9884000 	 3.165400 	 -1.3613290000 	 -3.4914400000 
350.25 	 324.9947000 	 3.165400 	 -1.3650510000 	 -3.4945010000 
350.45 	 325.0027000 	 3.165425 	 -1.3622160000 	 -3.4920440000 
350.65 	 325.0042000 	 3.165450 	 -1.3637510000 	 -3.4930830000 
350.85 	 325.0059000 	 3.165425 	 -1.3642370000 	 -3.4937410000 
351.05 	 325.0059000 	 3.165425 	 -1.3622730000 	 -3.4917290000 
351.25 	 325.0027000 	 3.165425 	 -1.3653910000 	 -3.4948480000 
351.45 	 325.0027000 	 3.165425 	 -1.3618150000 	 -3.4914720000 
351.65 	 324.9979000 	 3.165425 	 -1.3647870000 	 -3.4941170000 
351.85 	 324.9979000 	 3.165425 	 -1.3630610000 	 -3.4925840000 
352.05 	 324.9963000 	 3.165425 	 -1.3636840000 	 -3.4928700000 
352.25 	 324.9947000 	 3.165425 	 -1.3645970000 	 -3.4942020000 
352.45 	 324.9947000 	 3.165425 	 -1.3619230000 	 -3.4914430000 
352.65 	 324.9947000 	 3.165425 	 -1.3656010000 	 -3.4947520000 
352.85 	 324.9900000 	 3.165425 	 -1.3620470000 	 -3.4915100000 
353.05 	 324.9900000 	 3.165425 	 -1.3647940000 	 -3.4939670000 
353.25 	 324.9868000 	 3.165425 	 -1.3634430000 	 -3.4931630000 
353.45 	 324.9868000 	 3.165425 	 -1.3629980000 	 -3.4922440000 
353.65 	 324.9820000 	 3.165425 	 -1.3651050000 	 -3.4945740000 
353.85 	 324.9788000 	 3.165425 	 -1.3618720000 	 -3.4913600000 
354.05 	 324.9741000 	 3.165425 	 -1.3655220000 	 -3.4947750000 
354.25 	 324.9709000 	 3.165450 	 -1.3623080000 	 -3.4919450000 
354.45 	 324.9709000 	 3.165475 	 -1.3644700000 	 -3.4934360000 
354.65 	 324.9677000 	 3.165500 	 -1.3641360000 	 -3.4936620000 
354.85 	 324.9630000 	 3.165525 	 -1.3625560000 	 -3.4919610000 
355.05 	 324.9630000 	 3.165550 	 -1.3655660000 	 -3.4947870000 
355.25 	 324.9630000 	 3.165575 	 -1.3618370000 	 -3.4915420000 
355.45 	 324.9613000 	 3.165600 	 -1.3650990000 	 -3.4942370000 
355.65 	 324.9597000 	 3.165625 	 -1.3634490000 	 -3.4930230000 
355.85 	 324.9550000 	 3.165675 	 -1.3632840000 	 -3.4924630000 
356.05 	 324.9518000 	 3.165700 	 -1.3651750000 	 -3.4945650000 
356.25 	 324.9470000 	 3.165750 	 -1.3619650000 	 -3.4914620000 
356.45 	 324.9470000 	 3.165775 	 -1.3656110000 	 -3.4948060000 
356.65 	 324.9486000 	 3.165825 	 -1.3625140000 	 -3.4921650000 
356.85 	 324.9550000 	 3.165875 	 -1.3642310000 	 -3.4933060000 
357.05 	 324.9597000 	 3.165900 	 -1.3642120000 	 -3.4937600000 
357.25 	 324.9630000 	 3.165925 	 -1.3627310000 	 -3.4919770000 
357.45 	 324.9709000 	 3.165975 	 -1.3655730000 	 -3.4948060000 
357.65 	 324.9756000 	 3.166000 	 -1.3620150000 	 -3.4914750000 
357.85 	 324.9852000 	 3.166000 	 -1.3657510000 	 -3.4945900000 
358.05 	 324.9947000 	 3.166025 	 -1.3631250000 	 -3.4924950000 
358.25 	 324.9979000 	 3.166025 	 -1.3640090000 	 -3.4931120000 
358.45 	 325.0059000 	 3.166025 	 -1.3652070000 	 -3.4943870000 
358.65 	 325.0106000 	 3.166025 	 -1.3624130000 	 -3.4916910000 
358.85 	 325.0138000 	 3.166025 	 -1.3662940000 	 -3.4951470000 
359.05 	 325.0154000 	 3.166025 	 -1.3624510000 	 -3.4919420000 
359.25 	 325.0138000 	 3.166025 	 -1.3650100000 	 -3.4938970000 
359.45 	 325.0138000 	 3.166025 	 -1.3644440000 	 -3.4937540000 
359.65 	 325.0138000 	 3.166025 	 -1.3631280000 	 -3.4922190000 
359.85 	 325.0106000 	 3.166025 	 -1.3662720000 	 -3.4950420000 
360.05 	 325.0059000 	 3.166025 	 -1.3624600000 	 -3.4916050000 
360.25 	 325.0027000 	 3.166025 	 -1.3658240000 	 -3.4942980000 
360.45 	 324.9947000 	 3.166025 	 -1.3640150000 	 -3.4930770000 
360.65 	 324.9900000 	 3.166025 	 -1.3639450000 	 -3.4926250000 
360.85 	 324.9868000 	 3.166025 	 -1.3657320000 	 -3.4945770000 
361.05 	 324.9868000 	 3.166025 	 -1.3625970000 	 -3.4916780000 
361.25 	 324.9820000 	 3.166025 	 -1.3665140000 	 -3.4950070000 
361.45 	 324.9788000 	 3.166025 	 -1.3628740000 	 -3.4918980000 
361.65 	 324.9788000 	 3.166025 	 -1.3652960000 	 -3.4940180000 
361.85 	 324.9788000 	 3.166025 	 -1.3644350000 	 -3.4935410000 
362.05 	 324.9788000 	 3.166025 	 -1.3633000000 	 -3.4921870000 
362.25 	 324.9788000 	 3.166025 	 -1.3660810000 	 -3.4950450000 
362.45 	 324.9788000 	 3.166025 	 -1.3624700000 	 -3.4915380000 
362.65 	 324.9788000 	 3.166025 	 -1.3661100000 	 -3.4946790000 
362.85 	 324.9741000 	 3.166050 	 -1.3632520000 	 -3.4923460000 
363.05 	 324.9693000 	 3.166050 	 -1.3648800000 	 -3.4934040000 
363.25 	 324.9630000 	 3.166075 	 -1.3649810000 	 -3.4938240000 
363.45 	 324.9550000 	 3.166100 	 -1.3630680000 	 -3.4918150000 
363.65 	 324.9518000 	 3.166150 	 -1.3664150000 	 -3.4949910000 
363.85 	 324.9470000 	 3.166200 	 -1.3627240000 	 -3.4917640000 
364.05 	 324.9439000 	 3.166225 	 -1.3660750000 	 -3.4945580000 
364.25 	 324.9439000 	 3.166275 	 -1.3638650000 	 -3.4927270000 
364.45 	 324.9439000 	 3.166325 	 -1.3641130000 	 -3.4927850000 
364.65 	 324.9470000 	 3.166375 	 -1.3657280000 	 -3.4943770000 
364.85 	 324.9518000 	 3.166425 	 -1.3627180000 	 -3.4916050000 
365.05 	 324.9550000 	 3.166450 	 -1.3665230000 	 -3.4949460000 
365.25 	 324.9597000 	 3.166500 	 -1.3631030000 	 -3.4920060000 
365.45 	 324.9630000 	 3.166525 	 -1.3655730000 	 -3.4939640000 
365.65 	 324.9693000 	 3.166550 	 -1.3646220000 	 -3.4936430000 
365.85 	 324.9741000 	 3.166575 	 -1.3635350000 	 -3.4922340000 
366.05 	 324.9788000 	 3.166575 	 -1.3663510000 	 -3.4948730000 
366.25 	 324.9868000 	 3.166600 	 -1.3630710000 	 -3.4919140000 
366.45 	 324.9868000 	 3.166625 	 -1.3667900000 	 -3.4951880000 
366.65 	 324.9900000 	 3.166625 	 -1.3636720000 	 -3.4928160000 
366.85 	 324.9947000 	 3.166650 	 -1.3656170000 	 -3.4937450000 
367.05 	 324.9947000 	 3.166625 	 -1.3657220000 	 -3.4945550000 
367.25 	 324.9979000 	 3.166625 	 -1.3641290000 	 -3.4927080000 
367.45 	 325.0027000 	 3.166625 	 -1.3670860000 	 -3.4955630000 
367.65 	 325.0027000 	 3.166625 	 -1.3634620000 	 -3.4921960000 
367.85 	 324.9995000 	 3.166625 	 -1.3667110000 	 -3.4952830000 
368.05 	 324.9979000 	 3.166625 	 -1.3644540000 	 -3.4934490000 
368.25 	 324.9947000 	 3.166625 	 -1.3651560000 	 -3.4936840000 
368.45 	 324.9900000 	 3.166625 	 -1.3661830000 	 -3.4949840000 
368.65 	 324.9900000 	 3.166625 	 -1.3636300000 	 -3.4924220000 
368.85 	 324.9868000 	 3.166625 	 -1.3671560000 	 -3.4956960000 
369.05 	 324.9868000 	 3.166625 	 -1.3639800000 	 -3.4927970000 
369.25 	 324.9820000 	 3.166625 	 -1.3658750000 	 -3.4942790000 
369.45 	 324.9836000 	 3.166650 	 -1.3656080000 	 -3.4944090000 
369.65 	 324.9820000 	 3.166675 	 -1.3642060000 	 -3.4928070000 
369.85 	 324.9788000 	 3.166675 	 -1.3672070000 	 -3.4957340000 
370.05 	 324.9788000 	 3.166700 	 -1.3634330000 	 -3.4923550000 
370.25 	 324.9741000 	 3.166675 	 -1.3670290000 	 -3.4952550000 
370.45 	 324.9741000 	 3.166700 	 -1.3650700000 	 -3.4937920000 
370.65 	 324.9709000 	 3.166725 	 -1.3651240000 	 -3.4935790000 
370.85 	 324.9741000 	 3.166750 	 -1.3667270000 	 -3.4952610000 
371.05 	 324.9756000 	 3.166775 	 -1.3639040000 	 -3.4924480000 
371.25 	 324.9788000 	 3.166775 	 -1.3676360000 	 -3.4956650000 
371.45 	 324.9868000 	 3.166775 	 -1.3641830000 	 -3.4929470000 
371.65 	 324.9900000 	 3.166800 	 -1.3667460000 	 -3.4946090000 
371.85 	 324.9947000 	 3.166825 	 -1.3659640000 	 -3.4943010000 
372.05 	 324.9979000 	 3.166850 	 -1.3650070000 	 -3.4930100000 
372.25 	 324.9979000 	 3.166825 	 -1.3677980000 	 -3.4958680000 
372.45 	 324.9947000 	 3.166825 	 -1.3640310000 	 -3.4923300000 
372.65 	 324.9900000 	 3.166825 	 -1.3674610000 	 -3.4954900000 
372.85 	 324.9868000 	 3.166825 	 -1.3650670000 	 -3.4936810000 
373.05 	 324.9868000 	 3.166825 	 -1.3658520000 	 -3.4939480000 
373.25 	 324.9820000 	 3.166825 	 -1.3667960000 	 -3.4951180000 
373.45 	 324.9820000 	 3.166825 	 -1.3645650000 	 -3.4927020000 
373.65 	 324.9820000 	 3.166825 	 -1.3678680000 	 -3.4959540000 
373.85 	 324.9741000 	 3.166850 	 -1.3642470000 	 -3.4928100000 
374.05 	 324.9693000 	 3.166875 	 -1.3675150000 	 -3.4951780000 
374.25 	 324.9630000 	 3.166900 	 -1.3656140000 	 -3.4941830000 
374.45 	 324.9518000 	 3.166925 	 -1.3654330000 	 -3.4935310000 
374.65 	 324.9439000 	 3.166950 	 -1.3676010000 	 -3.4956140000 
374.85 	 324.9359000 	 3.167025 	 -1.3641100000 	 -3.4924730000 
375.05 	 324.9279000 	 3.167050 	 -1.3679220000 	 -3.4957630000 
375.25 	 324.9232000 	 3.167100 	 -1.3650700000 	 -3.4933820000 
375.45 	 324.9200000 	 3.167150 	 -1.3665010000 	 -3.4945080000 
375.65 	 324.9200000 	 3.167175 	 -1.3668250000 	 -3.4951940000 
375.85 	 324.9216000 	 3.167225 	 -1.3646480000 	 -3.4930610000 
376.05 	 324.9279000 	 3.167250 	 -1.3679820000 	 -3.4961060000 
376.25 	 324.9391000 	 3.167300 	 -1.3643070000 	 -3.4928420000 
376.45 	 324.9486000 	 3.167350 	 -1.3675530000 	 -3.4956170000 
376.65 	 324.9550000 	 3.167400 	 -1.3654840000 	 -3.4941320000 
376.85 	 324.9597000 	 3.167425 	 -1.3658140000 	 -3.4939960000 
377.05 	 324.9630000 	 3.167450 	 -1.3675050000 	 -3.4956930000 
377.25 	 324.9677000 	 3.167475 	 -1.3642570000 	 -3.4928160000 
377.45 	 324.9709000 	 3.167525 	 -1.3679570000 	 -3.4961250000 
377.65 	 324.9709000 	 3.167550 	 -1.3649050000 	 -3.4932390000 
377.85 	 324.9741000 	 3.167550 	 -1.3670030000 	 -3.4947900000 
378.05 	 324.9741000 	 3.167550 	 -1.3664790000 	 -3.4949750000 
378.25 	 324.9756000 	 3.167575 	 -1.3610460000 	 -3.4934040000 
378.45 	 324.9788000 	 3.167600 	 -1.3648610000 	 -3.4960940000 
378.65 	 324.9820000 	 3.167625 	 -1.3611320000 	 -3.4927110000 
378.85 	 324.9868000 	 3.167625 	 -1.3651020000 	 -3.4959890000 
379.05 	 324.9900000 	 3.167625 	 -1.3652900000 	 -3.4940210000 
379.25 	 324.9947000 	 3.167625 	 -1.3666570000 	 -3.4949080000 
379.45 	 324.9979000 	 3.167625 	 -1.3670290000 	 -3.4955020000 
379.65 	 324.9979000 	 3.167625 	 -1.3651280000 	 -3.4934490000 
379.85 	 325.0027000 	 3.167625 	 -1.3683000000 	 -3.4962910000 
380.05 	 325.0027000 	 3.167625 	 -1.3645330000 	 -3.4932070000 
380.25 	 325.0059000 	 3.167625 	 -1.3682490000 	 -3.4962650000 
380.45 	 325.0042000 	 3.167625 	 -1.3652420000 	 -3.4938140000 
380.65 	 324.9979000 	 3.167625 	 -1.3669460000 	 -3.4948670000 
380.85 	 324.9963000 	 3.167625 	 -1.3669780000 	 -3.4952420000 
381.05 	 324.9900000 	 3.167625 	 -1.3651560000 	 -3.4934810000 
381.25 	 324.9868000 	 3.167625 	 -1.3681670000 	 -3.4964750000 
381.45 	 324.9852000 	 3.167625 	 -1.3645360000 	 -3.4930930000 
381.65 	 324.9788000 	 3.167650 	 -1.3681600000 	 -3.4963200000 
381.85 	 324.9741000 	 3.167650 	 -1.3656550000 	 -3.4940400000 
382.05 	 324.9709000 	 3.167675 	 -1.3667520000 	 -3.4946730000 
382.25 	 324.9677000 	 3.167700 	 -1.3674550000 	 -3.4957730000 
382.45 	 324.9630000 	 3.167725 	 -1.3640180000 	 -3.4934170000 
382.65 	 324.9597000 	 3.167750 	 -1.3651690000 	 -3.4965450000 
382.85 	 324.9597000 	 3.167775 	 -1.3613450000 	 -3.4932640000 
383.05 	 324.9597000 	 3.167800 	 -1.3645840000 	 -3.4959320000 
383.25 	 324.9550000 	 3.167850 	 -1.3625430000 	 -3.4945270000 
383.45 	 324.9550000 	 3.167875 	 -1.3628320000 	 -3.4943550000 
383.65 	 324.9550000 	 3.167925 	 -1.3645400000 	 -3.4961410000 
383.85 	 324.9550000 	 3.167950 	 -1.3619390000 	 -3.4930800000 
384.05 	 324.9597000 	 3.168000 	 -1.3682780000 	 -3.4968120000 
384.25 	 324.9661000 	 3.168025 	 -1.3651310000 	 -3.4932490000 
384.45 	 324.9709000 	 3.168050 	 -1.3676130000 	 -3.4955090000 
384.65 	 324.9741000 	 3.168075 	 -1.3666660000 	 -3.4952510000 
384.85 	 324.9820000 	 3.168100 	 -1.3658430000 	 -3.4937450000 
385.05 	 324.9820000 	 3.168100 	 -1.3684970000 	 -3.4965130000 
385.25 	 324.9868000 	 3.168100 	 -1.3650000000 	 -3.4932930000 
385.45 	 324.9900000 	 3.168125 	 -1.3686370000 	 -3.4965420000 
385.65 	 324.9947000 	 3.168150 	 -1.3658010000 	 -3.4938620000 
385.85 	 324.9979000 	 3.168125 	 -1.3676900000 	 -3.4954480000 
386.05 	 325.0027000 	 3.168125 	 -1.3677020000 	 -3.4957660000 
386.25 	 325.0059000 	 3.168125 	 -1.3655660000 	 -3.4936970000 
386.45 	 325.0106000 	 3.168125 	 -1.3691080000 	 -3.4969620000 
386.65 	 325.0059000 	 3.168125 	 -1.3655220000 	 -3.4937350000 
386.85 	 325.0027000 	 3.168125 	 -1.3682910000 	 -3.4959860000 
387.05 	 324.9995000 	 3.168125 	 -1.3669460000 	 -3.4953560000 
387.25 	 324.9963000 	 3.168125 	 -1.3664950000 	 -3.4944120000 
387.45 	 324.9900000 	 3.168125 	 -1.3687360000 	 -3.4966630000 
387.65 	 324.9868000 	 3.168125 	 -1.3653410000 	 -3.4932740000 
387.85 	 324.9820000 	 3.168125 	 -1.3688470000 	 -3.4965160000 
388.05 	 324.9788000 	 3.168125 	 -1.3661610000 	 -3.4943070000 
388.25 	 324.9741000 	 3.168150 	 -1.3671680000 	 -3.4949810000 
388.45 	 324.9709000 	 3.168150 	 -1.3681700000 	 -3.4962270000 
388.65 	 324.9677000 	 3.168175 	 -1.3657410000 	 -3.4938840000 
388.85 	 324.9677000 	 3.168200 	 -1.3691140000 	 -3.4970730000 
389.05 	 324.9597000 	 3.168225 	 -1.3652930000 	 -3.4935890000 
389.25 	 324.9597000 	 3.168250 	 -1.3685960000 	 -3.4964630000 
389.45 	 324.9550000 	 3.168300 	 -1.3663770000 	 -3.4946540000 
389.65 	 324.9550000 	 3.168325 	 -1.3670640000 	 -3.4948640000 
389.85 	 324.9550000 	 3.168375 	 -1.3680460000 	 -3.4962240000 
390.05 	 324.9550000 	 3.168400 	 -1.3655340000 	 -3.4938020000 
390.25 	 324.9550000 	 3.168450 	 -1.3690500000 	 -3.4969970000 
390.45 	 324.9597000 	 3.168500 	 -1.3654170000 	 -3.4936550000 
390.65 	 324.9613000 	 3.168525 	 -1.3681920000 	 -3.4959220000 
390.85 	 324.9630000 	 3.168550 	 -1.3670510000 	 -3.4952480000 
391.05 	 324.9677000 	 3.168575 	 -1.3663610000 	 -3.4942210000 
391.25 	 324.9709000 	 3.168600 	 -1.3687200000 	 -3.4966690000 
391.45 	 324.9741000 	 3.168625 	 -1.3652610000 	 -3.4933410000 
391.65 	 324.9788000 	 3.168650 	 -1.3687930000 	 -3.4966180000 
391.85 	 324.9820000 	 3.168650 	 -1.3663580000 	 -3.4947170000 
392.05 	 324.9868000 	 3.168650 	 -1.3677370000 	 -3.4958110000 
392.25 	 324.9947000 	 3.168675 	 -1.3681220000 	 -3.4963070000 
392.45 	 324.9995000 	 3.168700 	 -1.3662690000 	 -3.4943610000 
392.65 	 325.0059000 	 3.168675 	 -1.3695810000 	 -3.4983000000 
392.85 	 325.0042000 	 3.168675 	 -1.3660780000 	 -3.4949750000 
393.05 	 325.0027000 	 3.168675 	 -1.3695590000 	 -3.4972220000 
393.25 	 324.9979000 	 3.168675 	 -1.3671530000 	 -3.4955220000 
393.45 	 324.9947000 	 3.168675 	 -1.3676550000 	 -3.4962340000 
393.65 	 324.9900000 	 3.168675 	 -1.3686910000 	 -3.4976070000 
393.85 	 324.9868000 	 3.168675 	 -1.3661040000 	 -3.4951240000 
394.05 	 324.9868000 	 3.168675 	 -1.3696380000 	 -3.4982970000 
394.25 	 324.9820000 	 3.168675 	 -1.3663010000 	 -3.4953120000 
394.45 	 324.9820000 	 3.168675 	 -1.3690120000 	 -3.4973940000 
394.65 	 324.9788000 	 3.168700 	 -1.3677280000 	 -3.4958080000 
394.85 	 324.9741000 	 3.168725 	 -1.3669300000 	 -3.4948760000 
395.05 	 324.9741000 	 3.168725 	 -1.3693400000 	 -3.4972860000 
395.25 	 324.9709000 	 3.168750 	 -1.3659830000 	 -3.4941830000 
395.45 	 324.9677000 	 3.168775 	 -1.3695590000 	 -3.4974670000 
395.65 	 324.9630000 	 3.168800 	 -1.3669050000 	 -3.4951020000 
395.85 	 324.9597000 	 3.168825 	 -1.3681060000 	 -3.4958490000 
396.05 	 324.9597000 	 3.168850 	 -1.3688760000 	 -3.4967330000 
396.25 	 324.9550000 	 3.168875 	 -1.3663610000 	 -3.4944530000 
396.45 	 324.9550000 	 3.168925 	 -1.3699150000 	 -3.4977500000 
396.65 	 324.9550000 	 3.168950 	 -1.3663200000 	 -3.4946220000 
396.85 	 324.9550000 	 3.169000 	 -1.3690380000 	 -3.4967580000 
397.05 	 324.9597000 	 3.169025 	 -1.3681090000 	 -3.4961570000 
397.25 	 324.9613000 	 3.169075 	 -1.3668220000 	 -3.4948480000 
397.45 	 324.9630000 	 3.169100 	 -1.3698100000 	 -3.4978390000 
397.65 	 324.9630000 	 3.169125 	 -1.3660300000 	 -3.4944760000 
397.85 	 324.9677000 	 3.169150 	 -1.3694640000 	 -3.4974990000 
398.05 	 324.9677000 	 3.169175 	 -1.3668000000 	 -3.4953820000 
398.25 	 324.9709000 	 3.169200 	 -1.3682110000 	 -3.4963230000 
398.45 	 324.9709000 	 3.169200 	 -1.3687830000 	 -3.4974160000 
398.65 	 324.9741000 	 3.169225 	 -1.3664340000 	 -3.4950450000 
398.85 	 324.9741000 	 3.169250 	 -1.3699440000 	 -3.4981570000 
399.05 	 324.9756000 	 3.169275 	 -1.3662370000 	 -3.4951810000 
399.25 	 324.9788000 	 3.169300 	 -1.3691970000 	 -3.4974510000 
399.45 	 324.9820000 	 3.169275 	 -1.3680170000 	 -3.4971140000 
399.65 	 324.9868000 	 3.169300 	 -1.3674130000 	 -3.4961160000 
399.85 	 324.9868000 	 3.169325 	 -1.3697020000 	 -3.4985230000 
400.05 	 324.9900000 	 3.169350 	 -1.3663990000 	 -3.4953660000 
400.25 	 324.9900000 	 3.169325 	 -1.3698640000 	 -3.4985320000 
400.45 	 324.9900000 	 3.169325 	 -1.3671430000 	 -3.4963070000 
400.65 	 324.9900000 	 3.169325 	 -1.3684840000 	 -3.4971810000 
400.85 	 324.9868000 	 3.169325 	 -1.3688250000 	 -3.4978580000 
401.05 	 324.9836000 	 3.169325 	 -1.3667680000 	 -3.4955980000 
401.25 	 324.9820000 	 3.169325 	 -1.3702550000 	 -3.4988720000 
401.45 	 324.9820000 	 3.169350 	 -1.3665070000 	 -3.4956260000 
401.65 	 324.9820000 	 3.169375 	 -1.3697430000 	 -3.4981820000 
401.85 	 324.9788000 	 3.169375 	 -1.3678930000 	 -3.4969900000 
402.05 	 324.9804000 	 3.169400 	 -1.3680040000 	 -3.4967300000 
402.25 	 324.9788000 	 3.169375 	 -1.3701500000 	 -3.4988400000 
402.45 	 324.9788000 	 3.169400 	 -1.3669430000 	 -3.4959350000 
402.65 	 324.9741000 	 3.169425 	 -1.3703600000 	 -3.4991070000 
402.85 	 324.9741000 	 3.169450 	 -1.3673340000 	 -3.4963390000 
403.05 	 324.9725000 	 3.169450 	 -1.3695750000 	 -3.4977820000 
403.25 	 324.9709000 	 3.169475 	 -1.3690760000 	 -3.4981190000 
403.45 	 324.9677000 	 3.169500 	 -1.3675340000 	 -3.4962490000 
403.65 	 324.9630000 	 3.169525 	 -1.3705350000 	 -3.4990380000 
403.85 	 324.9630000 	 3.169550 	 -1.3668090000 	 -3.4958270000 
404.05 	 324.9597000 	 3.169550 	 -1.3703760000 	 -3.4987830000 
404.25 	 324.9550000 	 3.169600 	 -1.3675880000 	 -3.4965800000 
404.45 	 324.9550000 	 3.169625 	 -1.3689520000 	 -3.4975850000 
404.65 	 324.9582000 	 3.169675 	 -1.3692570000 	 -3.4982240000 
404.85 	 324.9630000 	 3.169725 	 -1.3674480000 	 -3.4962270000 
405.05 	 324.9677000 	 3.169725 	 -1.3705030000 	 -3.4993080000 
405.25 	 324.9709000 	 3.169775 	 -1.3668700000 	 -3.4957540000 
405.45 	 324.9741000 	 3.169775 	 -1.3703700000 	 -3.4987100000 
405.65 	 324.9741000 	 3.169800 	 -1.3683130000 	 -3.4972480000 
405.85 	 324.9741000 	 3.169825 	 -1.3687200000 	 -3.4970660000 
406.05 	 324.9788000 	 3.169850 	 -1.3700230000 	 -3.4986020000 
406.25 	 324.9788000 	 3.169850 	 -1.3672420000 	 -3.4959700000 
406.45 	 324.9820000 	 3.169875 	 -1.3708460000 	 -3.4989900000 
406.65 	 324.9868000 	 3.169900 	 -1.3674040000 	 -3.4961130000 
406.85 	 324.9900000 	 3.169875 	 -1.3699090000 	 -3.4982780000 
407.05 	 324.9900000 	 3.169875 	 -1.3690380000 	 -3.4976550000 
407.25 	 324.9900000 	 3.169875 	 -1.3681890000 	 -3.4968250000 
407.45 	 324.9884000 	 3.169875 	 -1.3705190000 	 -3.4991170000 
407.65 	 324.9852000 	 3.169875 	 -1.3670220000 	 -3.4958900000 
407.85 	 324.9788000 	 3.169875 	 -1.3705130000 	 -3.4990820000 
408.05 	 324.9709000 	 3.169900 	 -1.3680300000 	 -3.4968980000 
408.25 	 324.9677000 	 3.169925 	 -1.3690760000 	 -3.4976070000 
408.45 	 324.9597000 	 3.169950 	 -1.3698480000 	 -3.4984620000 
408.65 	 324.9550000 	 3.169975 	 -1.3675660000 	 -3.4962400000 
408.85 	 324.9502000 	 3.170025 	 -1.3711100000 	 -3.4992630000 
409.05 	 324.9439000 	 3.170050 	 -1.3674040000 	 -3.4961220000 
409.25 	 324.9391000 	 3.170100 	 -1.3704520000 	 -3.4986690000 
409.45 	 324.9343000 	 3.170150 	 -1.3687640000 	 -3.4974070000 
409.65 	 324.9279000 	 3.170200 	 -1.3686530000 	 -3.4970980000 
409.85 	 324.9264000 	 3.170250 	 -1.3705190000 	 -3.4990180000 
410.05 	 324.9279000 	 3.170325 	 -1.3673650000 	 -3.4960370000 
410.25 	 324.9279000 	 3.170350 	 -1.3708370000 	 -3.4992600000 
410.45 	 324.9359000 	 3.170425 	 -1.3677060000 	 -3.4963830000 
410.65 	 324.9391000 	 3.170475 	 -1.3697500000 	 -3.4981000000 
410.85 	 324.9470000 	 3.170525 	 -1.3697080000 	 -3.4981790000 
411.05 	 324.9518000 	 3.170575 	 -1.3680840000 	 -3.4964970000 
411.25 	 324.9582000 	 3.170600 	 -1.3710560000 	 -3.4992500000 
411.45 	 324.9630000 	 3.170650 	 -1.3674320000 	 -3.4961030000 
411.65 	 324.9677000 	 3.170675 	 -1.3707670000 	 -3.4989390000 
411.85 	 324.9677000 	 3.170700 	 -1.3683950000 	 -3.4972320000 
412.05 	 324.9709000 	 3.170725 	 -1.3692160000 	 -3.4974100000 
412.25 	 324.9709000 	 3.170725 	 -1.3704430000 	 -3.4991710000 
412.45 	 324.9709000 	 3.170750 	 -1.3677560000 	 -3.4966630000 
412.65 	 324.9741000 	 3.170775 	 -1.3711800000 	 -3.4997080000 
412.85 	 324.9741000 	 3.170800 	 -1.3677180000 	 -3.4966470000 
413.05 	 324.9741000 	 3.170825 	 -1.3705000000 	 -3.4990690000 
413.25 	 324.9741000 	 3.170825 	 -1.3690530000 	 -3.4979760000 
413.45 	 324.9709000 	 3.170850 	 -1.3690380000 	 -3.4976740000 
413.65 	 324.9709000 	 3.170875 	 -1.3707220000 	 -3.4995910000 
413.85 	 324.9709000 	 3.170900 	 -1.3676830000 	 -3.4966180000 
414.05 	 324.9677000 	 3.170900 	 -1.3713840000 	 -3.4997910000 
414.25 	 324.9677000 	 3.170925 	 -1.3681890000 	 -3.4971550000 
414.45 	 324.9630000 	 3.170950 	 -1.3700770000 	 -3.4984970000 
414.65 	 324.9630000 	 3.170975 	 -1.3702270000 	 -3.4991550000 
414.85 	 324.9566000 	 3.171025 	 -1.3681190000 	 -3.4969270000 
415.05 	 324.9534000 	 3.171050 	 -1.3712370000 	 -3.4998860000 
415.25 	 324.9518000 	 3.171075 	 -1.3677440000 	 -3.4967010000 
415.45 	 324.9470000 	 3.171125 	 -1.3708180000 	 -3.4994060000 
415.65 	 324.9470000 	 3.171175 	 -1.3689520000 	 -3.4980650000 
415.85 	 324.9486000 	 3.171200 	 -1.3692820000 	 -3.4978900000 
416.05 	 324.9518000 	 3.171250 	 -1.3707480000 	 -3.4995680000 
416.25 	 324.9518000 	 3.171275 	 -1.3678200000 	 -3.4968350000 
416.45 	 324.9518000 	 3.171325 	 -1.3715460000 	 -3.4999910000 
416.65 	 324.9550000 	 3.171350 	 -1.3682780000 	 -3.4975020000 
416.85 	 324.9550000 	 3.171400 	 -1.3697910000 	 -3.4982170000 
417.05 	 324.9597000 	 3.171450 	 -1.3706020000 	 -3.4993300000 
417.25 	 324.9677000 	 3.171475 	 -1.3681030000 	 -3.4969070000 
417.45 	 324.9741000 	 3.171500 	 -1.3716470000 	 -3.4999750000 
417.65 	 324.9788000 	 3.171525 	 -1.3681950000 	 -3.4971780000 
417.85 	 324.9820000 	 3.171500 	 -1.3710530000 	 -3.4993240000 
418.05 	 324.9900000 	 3.171525 	 -1.3704680000 	 -3.4989170000 
418.25 	 324.9900000 	 3.171550 	 -1.3694600000 	 -3.4976830000 
418.45 	 324.9979000 	 3.171575 	 -1.3720740000 	 -3.5001910000 
418.65 	 324.9995000 	 3.171550 	 -1.3687640000 	 -3.4969040000 
418.85 	 325.0059000 	 3.171550 	 -1.3724290000 	 -3.5002580000 
419.05 	 325.0059000 	 3.171550 	 -1.3693900000 	 -3.4976860000 
419.25 	 325.0059000 	 3.171550 	 -1.3708310000 	 -3.4988560000 
419.45 	 325.0027000 	 3.171550 	 -1.3710150000 	 -3.4994190000 
419.65 	 324.9979000 	 3.171550 	 -1.3692410000 	 -3.4976320000 
419.85 	 324.9900000 	 3.171550 	 -1.3722860000 	 -3.5005000000 
420.05 	 324.9868000 	 3.171550 	 -1.3686120000 	 -3.4970630000 
420.25 	 324.9788000 	 3.171550 	 -1.3719080000 	 -3.4998580000 
420.45 	 324.9709000 	 3.171550 	 -1.3699250000 	 -3.4982400000 
420.65 	 324.9677000 	 3.171575 	 -1.3704810000 	 -3.4984020000 
420.85 	 324.9630000 	 3.171600 	 -1.3718540000 	 -3.5000390000 
421.05 	 324.9630000 	 3.171625 	 -1.3689610000 	 -3.4971020000 
421.25 	 324.9597000 	 3.171650 	 -1.3726900000 	 -3.5005380000 
421.45 	 324.9597000 	 3.171675 	 -1.3692000000 	 -3.4975080000 
421.65 	 324.9550000 	 3.171725 	 -1.3715970000 	 -3.4994440000 
421.85 	 324.9550000 	 3.171750 	 -1.3706490000 	 -3.4989360000 
422.05 	 324.9550000 	 3.171775 	 -1.3694570000 	 -3.4976390000 
422.25 	 324.9550000 	 3.171825 	 -1.3724260000 	 -3.5003570000 
422.45 	 324.9518000 	 3.171850 	 -1.3687260000 	 -3.4970350000 
422.65 	 324.9518000 	 3.171900 	 -1.3724360000 	 -3.5001310000 
422.85 	 324.9518000 	 3.171950 	 -1.3698290000 	 -3.4981120000 
423.05 	 324.9566000 	 3.171975 	 -1.3704780000 	 -3.4983600000 
423.25 	 324.9597000 	 3.172025 	 -1.3718030000 	 -3.4998770000 
423.45 	 324.9677000 	 3.172050 	 -1.3690220000 	 -3.4970120000 
423.65 	 324.9709000 	 3.172075 	 -1.3726900000 	 -3.5004300000 
423.85 	 324.9788000 	 3.172100 	 -1.3691080000 	 -3.4975970000 
424.05 	 324.9868000 	 3.172125 	 -1.3716510000 	 -3.4994540000 
424.25 	 324.9947000 	 3.172100 	 -1.3710660000 	 -3.4992000000 
424.45 	 324.9979000 	 3.172100 	 -1.3702200000 	 -3.4980360000 
424.65 	 325.0059000 	 3.172100 	 -1.3728560000 	 -3.5007290000 
424.85 	 325.0059000 	 3.172100 	 -1.3692570000 	 -3.4973970000 
425.05 	 325.0059000 	 3.172100 	 -1.3728520000 	 -3.5005280000 
425.25 	 325.0059000 	 3.172100 	 -1.3698770000 	 -3.4981380000 
425.45 	 325.0059000 	 3.172100 	 -1.3715680000 	 -3.4992850000 
425.65 	 325.0059000 	 3.172100 	 -1.3716440000 	 -3.4996760000 
425.85 	 325.0059000 	 3.172100 	 -1.3697530000 	 -3.4976640000 
426.05 	 325.0059000 	 3.172100 	 -1.3731000000 	 -3.5007980000 
426.25 	 325.0059000 	 3.172100 	 -1.3693360000 	 -3.4975150000 
426.45 	 325.0059000 	 3.172100 	 -1.3724330000 	 -3.5000740000 
426.65 	 325.0059000 	 3.172100 	 -1.3710530000 	 -3.4990690000 
426.85 	 325.0027000 	 3.172100 	 -1.3703090000 	 -3.4981920000 
427.05 	 325.0011000 	 3.172100 	 -1.3726620000 	 -3.5004840000 
427.25 	 324.9947000 	 3.172100 	 -1.3692820000 	 -3.4973940000 
427.45 	 324.9947000 	 3.172100 	 -1.3729480000 	 -3.5005630000 
427.65 	 324.9900000 	 3.172100 	 -1.3697560000 	 -3.4979310000 
427.85 	 324.9900000 	 3.172100 	 -1.3719110000 	 -3.4993550000 
428.05 	 324.9868000 	 3.172100 	 -1.3715650000 	 -3.4995620000 
428.25 	 324.9868000 	 3.172100 	 -1.3698230000 	 -3.4978610000 
428.45 	 324.9868000 	 3.172125 	 -1.3730080000 	 -3.5008180000 
428.65 	 324.9804000 	 3.172150 	 -1.3694030000 	 -3.4974700000 
428.85 	 324.9772000 	 3.172150 	 -1.3727540000 	 -3.5003060000 
429.05 	 324.9725000 	 3.172175 	 -1.3707350000 	 -3.4985610000 
429.25 	 324.9677000 	 3.172175 	 -1.3714790000 	 -3.4987670000 
429.45 	 324.9661000 	 3.172200 	 -1.3728750000 	 -3.5004300000 
429.65 	 324.9630000 	 3.172225 	 -1.3699530000 	 -3.4974160000 
429.85 	 324.9597000 	 3.172250 	 -1.3736570000 	 -3.5007790000 
430.05 	 324.9597000 	 3.172275 	 -1.3701090000 	 -3.4979060000 
430.25 	 324.9550000 	 3.172325 	 -1.3724610000 	 -3.4995780000 
430.45 	 324.9550000 	 3.172350 	 -1.3718130000 	 -3.4993840000 
430.65 	 324.9518000 	 3.172400 	 -1.3707610000 	 -3.4979660000 
430.85 	 324.9550000 	 3.172425 	 -1.3735360000 	 -3.5006710000 
431.05 	 324.9550000 	 3.172475 	 -1.3698350000 	 -3.4972540000 
431.25 	 324.9597000 	 3.172500 	 -1.3735070000 	 -3.5006210000 
431.45 	 324.9693000 	 3.172550 	 -1.3705100000 	 -3.4981630000 
431.65 	 324.9741000 	 3.172550 	 -1.3720420000 	 -3.4992250000 
431.85 	 324.9820000 	 3.172575 	 -1.3722990000 	 -3.4998730000 
432.05 	 324.9868000 	 3.172625 	 -1.3704520000 	 -3.4979410000 
432.25 	 324.9900000 	 3.172600 	 -1.3737170000 	 -3.5007380000 
432.45 	 324.9947000 	 3.172600 	 -1.3701820000 	 -3.4975270000 
432.65 	 324.9979000 	 3.172600 	 -1.3738060000 	 -3.5007540000 
432.85 	 325.0027000 	 3.172600 	 -1.3711320000 	 -3.4984270000 
433.05 	 325.0059000 	 3.172600 	 -1.3720290000 	 -3.4990720000 
433.25 	 325.0090000 	 3.172600 	 -1.3733930000 	 -3.5005630000 
433.45 	 325.0106000 	 3.172600 	 -1.3705130000 	 -3.4977090000 
433.65 	 325.0106000 	 3.172600 	 -1.3740730000 	 -3.5010850000 
433.85 	 325.0106000 	 3.172600 	 -1.3705950000 	 -3.4978930000 
434.05 	 325.0106000 	 3.172600 	 -1.3735040000 	 -3.5003500000 
434.25 	 325.0106000 	 3.172600 	 -1.3718320000 	 -3.4992820000 
434.45 	 325.0106000 	 3.172600 	 -1.3717270000 	 -3.4986310000 
434.65 	 325.0106000 	 3.172600 	 -1.3735010000 	 -3.5006330000 
434.85 	 325.0106000 	 3.172600 	 -1.3703860000 	 -3.4976360000 
435.05 	 325.0106000 	 3.172600 	 -1.3740920000 	 -3.5009890000 
435.25 	 325.0059000 	 3.172600 	 -1.3710120000 	 -3.4983790000 
435.45 	 325.0059000 	 3.172600 	 -1.3727700000 	 -3.4997050000 
435.65 	 325.0059000 	 3.172600 	 -1.3725530000 	 -3.4998700000 
435.85 	 325.0027000 	 3.172600 	 -1.3708720000 	 -3.4980230000 
436.05 	 324.9947000 	 3.172600 	 -1.3740510000 	 -3.5011360000 
436.25 	 324.9868000 	 3.172600 	 -1.3702810000 	 -3.4976510000 
436.45 	 324.9772000 	 3.172600 	 -1.3736180000 	 -3.5006170000 
436.65 	 324.9677000 	 3.172600 	 -1.3714570000 	 -3.4988050000 
436.85 	 324.9597000 	 3.172600 	 -1.3718410000 	 -3.4990060000 
437.05 	 324.9550000 	 3.172600 	 -1.3732150000 	 -3.5003470000 
437.25 	 324.9534000 	 3.172625 	 -1.3705060000 	 -3.4976320000 
437.45 	 324.9518000 	 3.172650 	 -1.3741970000 	 -3.5009640000 
437.65 	 324.9518000 	 3.172700 	 -1.3707260000 	 -3.4979850000 
437.85 	 324.9518000 	 3.172750 	 -1.3730300000 	 -3.4998700000 
438.05 	 324.9518000 	 3.172775 	 -1.3723720000 	 -3.4996250000 
438.25 	 324.9534000 	 3.172825 	 -1.3711640000 	 -3.4981120000 
438.45 	 324.9550000 	 3.172850 	 -1.3739650000 	 -3.5008910000 
438.65 	 324.9597000 	 3.172900 	 -1.3704520000 	 -3.4976610000 
438.85 	 324.9597000 	 3.172925 	 -1.3738250000 	 -3.5005030000 
439.05 	 324.9677000 	 3.172950 	 -1.3713010000 	 -3.4986910000 
439.25 	 324.9709000 	 3.172975 	 -1.3723180000 	 -3.4991840000 
439.45 	 324.9772000 	 3.173000 	 -1.3731450000 	 -3.5001660000 
439.65 	 324.9820000 	 3.173000 	 -1.3707670000 	 -3.4977530000 
439.85 	 324.9868000 	 3.173025 	 -1.3746450000 	 -3.5012310000 
440.05 	 324.9900000 	 3.173050 	 -1.3709770000 	 -3.4980110000 
440.25 	 324.9900000 	 3.173075 	 -1.3739520000 	 -3.5004970000 
440.45 	 324.9947000 	 3.173050 	 -1.3723750000 	 -3.4993240000 
440.65 	 324.9979000 	 3.173050 	 -1.3724870000 	 -3.4991330000 
440.85 	 324.9979000 	 3.173050 	 -1.3742640000 	 -3.5009190000 
441.05 	 324.9979000 	 3.173050 	 -1.3711360000 	 -3.4981540000 
441.25 	 324.9979000 	 3.173050 	 -1.3748300000 	 -3.5014530000 
441.45 	 324.9979000 	 3.173050 	 -1.3711480000 	 -3.4982970000 
441.65 	 324.9979000 	 3.173050 	 -1.3742920000 	 -3.5005760000 
441.85 	 324.9979000 	 3.173050 	 -1.3725630000 	 -3.4995010000 
442.05 	 324.9979000 	 3.173050 	 -1.3724520000 	 -3.4991330000 
442.25 	 324.9979000 	 3.173050 	 -1.3743620000 	 -3.5011510000 
442.45 	 324.9979000 	 3.173050 	 -1.3709610000 	 -3.4981060000 
442.65 	 324.9979000 	 3.173050 	 -1.3747440000 	 -3.5013960000 
442.85 	 324.9947000 	 3.173050 	 -1.3715010000 	 -3.4987040000 
443.05 	 324.9947000 	 3.173050 	 -1.3737740000 	 -3.5003470000 
443.25 	 324.9947000 	 3.173050 	 -1.3729600000 	 -3.4998770000 
443.45 	 324.9915000 	 3.173050 	 -1.3719620000 	 -3.4986080000 
443.65 	 324.9900000 	 3.173050 	 -1.3745400000 	 -3.5010650000 
443.85 	 324.9836000 	 3.173050 	 -1.3710180000 	 -3.4979600000 
444.05 	 324.9788000 	 3.173050 	 -1.3744480000 	 -3.5011550000 
444.25 	 324.9709000 	 3.173050 	 -1.3716980000 	 -3.4988050000 
444.45 	 324.9645000 	 3.173075 	 -1.3735580000 	 -3.5001530000 
444.65 	 324.9630000 	 3.173100 	 -1.3734690000 	 -3.5003220000 
444.85 	 324.9630000 	 3.173150 	 -1.3717840000 	 -3.4985350000 
445.05 	 324.9630000 	 3.173175 	 -1.3748800000 	 -3.5013580000 
445.25 	 324.9677000 	 3.173200 	 -1.3712180000 	 -3.4981350000 
445.45 	 324.9630000 	 3.173225 	 -1.3747790000 	 -3.5012020000 
445.65 	 324.9630000 	 3.173250 	 -1.3719430000 	 -3.4989830000 
445.85 	 324.9630000 	 3.173275 	 -1.3729100000 	 -3.4994670000 
446.05 	 324.9630000 	 3.173300 	 -1.3740890000 	 -3.5007160000 
446.25 	 324.9677000 	 3.173325 	 -1.3712690000 	 -3.4981920000 
446.45 	 324.9677000 	 3.173350 	 -1.3750270000 	 -3.5015230000 
446.65 	 324.9709000 	 3.173375 	 -1.3713260000 	 -3.4984210000 
446.85 	 324.9709000 	 3.173400 	 -1.3743910000 	 -3.5008490000 
447.05 	 324.9741000 	 3.173425 	 -1.3725850000 	 -3.4993870000 
447.25 	 324.9741000 	 3.173425 	 -1.3729440000 	 -3.4992280000 
447.45 	 324.9741000 	 3.173450 	 -1.3743270000 	 -3.5009350000 
447.65 	 324.9788000 	 3.173475 	 -1.3713010000 	 -3.4981120000 
447.85 	 324.9788000 	 3.173500 	 -1.3751090000 	 -3.5016600000 
448.05 	 324.9820000 	 3.173500 	 -1.3716670000 	 -3.4985260000 
448.25 	 324.9900000 	 3.173500 	 -1.3740890000 	 -3.5005160000 
448.45 	 324.9900000 	 3.173500 	 -1.3734500000 	 -3.5004970000 
448.65 	 324.9947000 	 3.173500 	 -1.3720930000 	 -3.4986780000 
448.85 	 324.9947000 	 3.173500 	 -1.3749220000 	 -3.5014950000 
449.05 	 324.9947000 	 3.173500 	 -1.3714820000 	 -3.4982650000 
449.25 	 324.9900000 	 3.173500 	 -1.3751890000 	 -3.5016220000 
449.45 	 324.9900000 	 3.173500 	 -1.3723530000 	 -3.4994030000 
449.65 	 324.9900000 	 3.173500 	 -1.3735740000 	 -3.5001440000 
449.85 	 324.9900000 	 3.173500 	 -1.3740700000 	 -3.5007950000 
450.05 	 324.9868000 	 3.173500 	 -1.3719460000 	 -3.4987670000 
450.25 	 324.9868000 	 3.173500 	 -1.3752400000 	 -3.5017970000 
450.45 	 324.9868000 	 3.173525 	 -1.3716000000 	 -3.4985130000 
450.65 	 324.9868000 	 3.173550 	 -1.3746930000 	 -3.5011670000 
450.85 	 324.9836000 	 3.173575 	 -1.3728520000 	 -3.4998260000 
451.05 	 324.9788000 	 3.173550 	 -1.3734690000 	 -3.4999020000 
451.25 	 324.9741000 	 3.173550 	 -1.3745180000 	 -3.5013580000 
451.45 	 324.9709000 	 3.173575 	 -1.3720860000 	 -3.4986020000 
451.65 	 324.9630000 	 3.173600 	 -1.3756660000 	 -3.5020380000 
451.85 	 324.9677000 	 3.173625 	 -1.3719300000 	 -3.4987130000 
452.05 	 324.9630000 	 3.173650 	 -1.3746930000 	 -3.5011930000 
452.25 	 324.9709000 	 3.173675 	 -1.3735830000 	 -3.5003310000 
452.45 	 324.9741000 	 3.173725 	 -1.3728650000 	 -3.4995110000 
452.65 	 324.9820000 	 3.173700 	 -1.3753760000 	 -3.5018570000 
452.85 	 324.9868000 	 3.173725 	 -1.3721280000 	 -3.4989550000 
453.05 	 324.9868000 	 3.173750 	 -1.3758530000 	 -3.5022580000 
453.25 	 324.9868000 	 3.173775 	 -1.3724900000 	 -3.4993430000 
453.45 	 324.9820000 	 3.173750 	 -1.3747410000 	 -3.5008810000 
453.65 	 324.9820000 	 3.173750 	 -1.3744450000 	 -3.5009350000 
453.85 	 324.9788000 	 3.173775 	 -1.3730840000 	 -3.4993870000 
454.05 	 324.9741000 	 3.173800 	 -1.3759550000 	 -3.5023050000 
454.25 	 324.9725000 	 3.173825 	 -1.3721560000 	 -3.4988340000 
454.45 	 324.9709000 	 3.173825 	 -1.3756970000 	 -3.5017900000 
454.65 	 324.9677000 	 3.173850 	 -1.3734340000 	 -3.5000130000 
454.85 	 324.9677000 	 3.173875 	 -1.3740920000 	 -3.5002830000 
455.05 	 324.9677000 	 3.173900 	 -1.3750900000 	 -3.5015870000 
455.25 	 324.9709000 	 3.173925 	 -1.3725190000 	 -3.4991710000 
455.45 	 324.9709000 	 3.173925 	 -1.3762630000 	 -3.5023980000 
455.65 	 324.9741000 	 3.173950 	 -1.3725120000 	 -3.4991680000 
455.85 	 324.9741000 	 3.173975 	 -1.3755230000 	 -3.5016470000 
456.05 	 324.9741000 	 3.174000 	 -1.3737230000 	 -3.5004390000 
456.25 	 324.9741000 	 3.174025 	 -1.3737620000 	 -3.5001310000 
456.45 	 324.9741000 	 3.174025 	 -1.3754750000 	 -3.5019780000 
456.65 	 324.9788000 	 3.174050 	 -1.3725220000 	 -3.4989960000 
456.85 	 324.9788000 	 3.174075 	 -1.3761770000 	 -3.5023500000 
457.05 	 324.9788000 	 3.174050 	 -1.3733320000 	 -3.4996380000 
457.25 	 324.9788000 	 3.174075 	 -1.3752750000 	 -3.5012400000 
457.45 	 324.9820000 	 3.174100 	 -1.3752650000 	 -3.5015870000 
457.65 	 324.9820000 	 3.174100 	 -1.3731070000 	 -3.4992340000 
457.85 	 324.9820000 	 3.174100 	 -1.3765620000 	 -3.5024550000 
458.05 	 324.9820000 	 3.174125 	 -1.3728750000 	 -3.4990910000 
458.25 	 324.9788000 	 3.174125 	 -1.3759650000 	 -3.5018890000 
458.45 	 324.9788000 	 3.174150 	 -1.3743150000 	 -3.5004710000 
458.65 	 324.9741000 	 3.174175 	 -1.3743690000 	 -3.5001790000 
458.85 	 324.9756000 	 3.174150 	 -1.3762600000 	 -3.5023820000 
459.05 	 324.9741000 	 3.174175 	 -1.3729760000 	 -3.4992600000 
459.25 	 324.9788000 	 3.174200 	 -1.3766350000 	 -3.5026770000 
459.45 	 324.9788000 	 3.174225 	 -1.3734050000 	 -3.4997530000 
459.65 	 324.9772000 	 3.174225 	 -1.3758690000 	 -3.5014880000 
459.85 	 324.9741000 	 3.174250 	 -1.3754810000 	 -3.5016280000 
460.05 	 324.9741000 	 3.174275 	 -1.3735550000 	 -3.4996250000 
460.25 	 324.9741000 	 3.174275 	 -1.3767590000 	 -3.5028870000 
460.45 	 324.9741000 	 3.174300 	 -1.3732210000 	 -3.4995620000 
460.65 	 324.9741000 	 3.174325 	 -1.3764700000 	 -3.5022130000 
460.85 	 324.9741000 	 3.174325 	 -1.3743720000 	 -3.5008940000 
461.05 	 324.9741000 	 3.174375 	 -1.3744610000 	 -3.5005920000 
461.25 	 324.9741000 	 3.174375 	 -1.3762600000 	 -3.5024640000 
461.45 	 324.9677000 	 3.174400 	 -1.3733710000 	 -3.4994920000 
461.65 	 324.9693000 	 3.174425 	 -1.3770010000 	 -3.5027850000 
461.85 	 324.9677000 	 3.174450 	 -1.3734690000 	 -3.4998510000 
462.05 	 324.9677000 	 3.174475 	 -1.3760190000 	 -3.5016160000 
462.25 	 324.9677000 	 3.174475 	 -1.3752330000 	 -3.5013200000 
462.45 	 324.9709000 	 3.174500 	 -1.3740480000 	 -3.5001250000 
462.65 	 324.9725000 	 3.174525 	 -1.3766450000 	 -3.5027690000 
462.85 	 324.9788000 	 3.174525 	 -1.3732620000 	 -3.4994380000 
463.05 	 324.9820000 	 3.174575 	 -1.3766320000 	 -3.5025570000 
463.25 	 324.9868000 	 3.174550 	 -1.3742190000 	 -3.5003500000 
463.45 	 324.9884000 	 3.174550 	 -1.3751410000 	 -3.5010180000 
463.65 	 324.9900000 	 3.174550 	 -1.3762540000 	 -3.5021940000 
463.85 	 324.9947000 	 3.174550 	 -1.3736180000 	 -3.4997430000 
464.05 	 324.9979000 	 3.174550 	 -1.3773120000 	 -3.5028430000 
464.25 	 325.0027000 	 3.174550 	 -1.3736220000 	 -3.4999180000 
464.45 	 325.0027000 	 3.174550 	 -1.3761230000 	 -3.5018130000 
464.65 	 325.0042000 	 3.174550 	 -1.3753540000 	 -3.5012750000 
464.85 	 325.0027000 	 3.174550 	 -1.3744350000 	 -3.5001250000 
465.05 	 325.0011000 	 3.174550 	 -1.3768320000 	 -3.5025980000 
465.25 	 324.9963000 	 3.174550 	 -1.3732720000 	 -3.4994440000 
465.45 	 324.9947000 	 3.174550 	 -1.3769940000 	 -3.5027570000 
465.65 	 324.9900000 	 3.174550 	 -1.3738890000 	 -3.5000290000 
465.85 	 324.9900000 	 3.174550 	 -1.3755960000 	 -3.5014250000 
466.05 	 324.9868000 	 3.174575 	 -1.3756080000 	 -3.5017270000 
466.25 	 324.9868000 	 3.174575 	 -1.3740220000 	 -3.4999530000 
466.45 	 324.9820000 	 3.174600 	 -1.3767080000 	 -3.5028740000 
466.65 	 324.9788000 	 3.174600 	 -1.3733900000 	 -3.4995400000 
466.85 	 324.9741000 	 3.174625 	 -1.3771220000 	 -3.5027600000 
467.05 	 324.9709000 	 3.174625 	 -1.3744260000 	 -3.5007350000 
467.25 	 324.9677000 	 3.174650 	 -1.3756080000 	 -3.5013010000 
467.45 	 324.9677000 	 3.174675 	 -1.3760630000 	 -3.5020730000 
467.65 	 324.9645000 	 3.174700 	 -1.3739360000 	 -3.4997400000 
467.85 	 324.9630000 	 3.174725 	 -1.3773030000 	 -3.5031670000 
468.05 	 324.9630000 	 3.174725 	 -1.3736950000 	 -3.4996350000 
468.25 	 324.9630000 	 3.174775 	 -1.3766990000 	 -3.5023780000 
468.45 	 324.9597000 	 3.174800 	 -1.3749060000 	 -3.5009800000 
468.65 	 324.9597000 	 3.174825 	 -1.3749350000 	 -3.5007760000 
468.85 	 324.9630000 	 3.174875 	 -1.3766070000 	 -3.5025280000 
469.05 	 324.9645000 	 3.174900 	 -1.3736570000 	 -3.4997720000 
469.25 	 324.9677000 	 3.174925 	 -1.3772420000 	 -3.5030140000 
469.45 	 324.9709000 	 3.174950 	 -1.3736120000 	 -3.4998860000 
469.65 	 324.9709000 	 3.174975 	 -1.3763360000 	 -3.5020510000 
469.85 	 324.9741000 	 3.174975 	 -1.3753060000 	 -3.5015230000 
470.05 	 324.9788000 	 3.175000 	 -1.3743560000 	 -3.5002640000 
470.25 	 324.9820000 	 3.175025 	 -1.3770960000 	 -3.5029860000 
470.45 	 324.9900000 	 3.175000 	 -1.3737420000 	 -3.4999310000 
470.65 	 324.9947000 	 3.175000 	 -1.3774170000 	 -3.5030620000 
470.85 	 324.9963000 	 3.175000 	 -1.3745180000 	 -3.5006460000 
471.05 	 324.9947000 	 3.175000 	 -1.3759100000 	 -3.5016700000 
471.25 	 324.9947000 	 3.175000 	 -1.3761390000 	 -3.5022670000 
471.45 	 324.9900000 	 3.175000 	 -1.3744260000 	 -3.5002960000 
471.65 	 324.9884000 	 3.175000 	 -1.3774300000 	 -3.5033000000 
471.85 	 324.9836000 	 3.175025 	 -1.3734910000 	 -3.5000010000 
472.05 	 324.9788000 	 3.175050 	 -1.3768350000 	 -3.5028930000 
472.25 	 324.9741000 	 3.175075 	 -1.3745400000 	 -3.5010150000 
472.45 	 324.9725000 	 3.175075 	 -1.3756850000 	 -3.5014220000 
472.65 	 324.9709000 	 3.175075 	 -1.3765590000 	 -3.5026610000 
472.85 	 324.9709000 	 3.175100 	 -1.3743210000 	 -3.5001950000 
473.05 	 324.9709000 	 3.175125 	 -1.3776210000 	 -3.5035450000 
473.25 	 324.9709000 	 3.175150 	 -1.3740030000 	 -3.5001980000 
473.45 	 324.9709000 	 3.175175 	 -1.3772010000 	 -3.5028460000 
473.65 	 324.9709000 	 3.175175 	 -1.3751130000 	 -3.5015490000 
473.85 	 324.9709000 	 3.175200 	 -1.3752210000 	 -3.5011360000 
474.05 	 324.9709000 	 3.175225 	 -1.3770100000 	 -3.5031350000 
474.25 	 324.9709000 	 3.175250 	 -1.3737650000 	 -3.4999850000 
474.45 	 324.9709000 	 3.175275 	 -1.3774110000 	 -3.5034630000 
474.65 	 324.9709000 	 3.175275 	 -1.3744260000 	 -3.5005380000 
474.85 	 324.9741000 	 3.175300 	 -1.3764920000 	 -3.5023310000 
475.05 	 324.9709000 	 3.175325 	 -1.3755610000 	 -3.5019180000 
475.25 	 324.9725000 	 3.175350 	 -1.3750270000 	 -3.5010080000 
475.45 	 324.9741000 	 3.175375 	 -1.3771470000 	 -3.5031960000 
475.65 	 324.9741000 	 3.175375 	 -1.3739330000 	 -3.5000710000 
475.85 	 324.9741000 	 3.175425 	 -1.3776240000 	 -3.5034850000 
476.05 	 324.9788000 	 3.175425 	 -1.3743340000 	 -3.5006300000 
476.25 	 324.9804000 	 3.175450 	 -1.3765430000 	 -3.5023750000 
476.45 	 324.9820000 	 3.175475 	 -1.3757740000 	 -3.5021150000 
476.65 	 324.9820000 	 3.175450 	 -1.3749060000 	 -3.5009160000 
476.85 	 324.9868000 	 3.175450 	 -1.3773950000 	 -3.5033260000 
477.05 	 324.9868000 	 3.175475 	 -1.3739970000 	 -3.5001950000 
477.25 	 324.9900000 	 3.175500 	 -1.3772070000 	 -3.5035830000 
477.45 	 324.9900000 	 3.175525 	 -1.3741020000 	 -3.5007670000 
477.65 	 324.9900000 	 3.175500 	 -1.3710850000 	 -3.5026100000 
477.85 	 324.9900000 	 3.175500 	 -1.3699590000 	 -3.5025690000 
478.05 	 324.9900000 	 3.175500 	 -1.3705980000 	 -3.5012720000 
478.25 	 324.9900000 	 3.175500 	 -1.3729600000 	 -3.5038730000 
478.45 	 324.9947000 	 3.175500 	 -1.3699210000 	 -3.5006490000 
478.65 	 324.9947000 	 3.175500 	 -1.3739460000 	 -3.5038440000 
478.85 	 324.9947000 	 3.175500 	 -1.3710400000 	 -3.5015580000 
479.05 	 324.9947000 	 3.175500 	 -1.3717210000 	 -3.5022100000 
479.25 	 324.9900000 	 3.175500 	 -1.3727440000 	 -3.5030490000 
479.45 	 324.9868000 	 3.175500 	 -1.3701440000 	 -3.5008720000 
479.65 	 324.9820000 	 3.175500 	 -1.3739490000 	 -3.5038690000 
479.85 	 324.9820000 	 3.175500 	 -1.3694320000 	 -3.5007480000 
480.05 	 324.9788000 	 3.175500 	 -1.3735230000 	 -3.5033730000 
480.25 	 324.9788000 	 3.175500 	 -1.3713840000 	 -3.5018130000 
480.45 	 324.9741000 	 3.175525 	 -1.3759960000 	 -3.5018130000 
480.65 	 324.9709000 	 3.175550 	 -1.3773980000 	 -3.5035130000 
480.85 	 324.9677000 	 3.175575 	 -1.3745720000 	 -3.5005950000 
481.05 	 324.9630000 	 3.175600 	 -1.3782180000 	 -3.5038820000 
481.25 	 324.9597000 	 3.175625 	 -1.3746610000 	 -3.5008180000 
481.45 	 324.9550000 	 3.175650 	 -1.3774110000 	 -3.5029480000 
481.65 	 324.9518000 	 3.175700 	 -1.3760790000 	 -3.5024390000 
481.85 	 324.9470000 	 3.175725 	 -1.3752020000 	 -3.5011860000 
482.05 	 324.9439000 	 3.175775 	 -1.3775480000 	 -3.5037680000 
482.25 	 324.9470000 	 3.175825 	 -1.3741490000 	 -3.5005570000 
482.45 	 324.9518000 	 3.175850 	 -1.3778590000 	 -3.5038280000 
482.65 	 324.9582000 	 3.175900 	 -1.3749000000 	 -3.5010750000 
482.85 	 324.9630000 	 3.175925 	 -1.3766070000 	 -3.5025500000 
483.05 	 324.9725000 	 3.175950 	 -1.3763750000 	 -3.5028170000 
483.25 	 324.9788000 	 3.175975 	 -1.3751630000 	 -3.5011640000 
483.45 	 324.9820000 	 3.176000 	 -1.3778210000 	 -3.5036690000 
483.65 	 324.9868000 	 3.176025 	 -1.3741840000 	 -3.5004740000 
483.85 	 324.9868000 	 3.176000 	 -1.3783840000 	 -3.5039550000 
484.05 	 324.9868000 	 3.176000 	 -1.3754210000 	 -3.5016190000 
484.25 	 324.9900000 	 3.176000 	 -1.3766890000 	 -3.5024710000 
484.45 	 324.9947000 	 3.176000 	 -1.3772930000 	 -3.5033260000 
484.65 	 324.9979000 	 3.176000 	 -1.3750040000 	 -3.5009990000 
484.85 	 325.0059000 	 3.176000 	 -1.3784120000 	 -3.5041900000 
485.05 	 325.0059000 	 3.176000 	 -1.3749690000 	 -3.5011260000 
485.25 	 325.0059000 	 3.176000 	 -1.3774710000 	 -3.5033000000 
485.45 	 325.0059000 	 3.176000 	 -1.3763710000 	 -3.5024930000 
485.65 	 325.0027000 	 3.176000 	 -1.3755350000 	 -3.5014600000 
485.85 	 324.9979000 	 3.176000 	 -1.3781290000 	 -3.5040820000 
486.05 	 324.9979000 	 3.176000 	 -1.3744420000 	 -3.5006550000 
486.25 	 324.9947000 	 3.176000 	 -1.3780400000 	 -3.5039520000 
486.45 	 324.9963000 	 3.176000 	 -1.3755800000 	 -3.5017430000 
486.65 	 324.9947000 	 3.176000 	 -1.3765080000 	 -3.5023820000 
486.85 	 324.9947000 	 3.176000 	 -1.3772870000 	 -3.5032910000 
487.05 	 324.9947000 	 3.176000 	 -1.3749850000 	 -3.5012020000 
487.25 	 324.9900000 	 3.176000 	 -1.3782630000 	 -3.5042380000 
487.45 	 324.9868000 	 3.176000 	 -1.3744290000 	 -3.5008020000 
487.65 	 324.9788000 	 3.176025 	 -1.3778810000 	 -3.5035480000 
487.85 	 324.9709000 	 3.176050 	 -1.3761740000 	 -3.5020610000 
488.05 	 324.9630000 	 3.176075 	 -1.3763140000 	 -3.5020800000 
488.25 	 324.9630000 	 3.176075 	 -1.3773700000 	 -3.5036400000 
488.45 	 324.9613000 	 3.176125 	 -1.3751220000 	 -3.5009700000 
488.65 	 324.9630000 	 3.176150 	 -1.3785780000 	 -3.5043050000 
488.85 	 324.9630000 	 3.176175 	 -1.3749500000 	 -3.5010720000 
489.05 	 324.9677000 	 3.176200 	 -1.3777540000 	 -3.5033730000 
489.25 	 324.9693000 	 3.176225 	 -1.3762540000 	 -3.5024330000 
489.45 	 324.9741000 	 3.176250 	 -1.3760890000 	 -3.5019870000 
489.65 	 324.9741000 	 3.176275 	 -1.3780980000 	 -3.5038660000 
489.85 	 324.9788000 	 3.176275 	 -1.3748010000 	 -3.5009730000 
490.05 	 324.9788000 	 3.176300 	 -1.3784690000 	 -3.5041490000 
490.25 	 324.9788000 	 3.176300 	 -1.3751860000 	 -3.5014410000 
490.45 	 324.9788000 	 3.176300 	 -1.3776910000 	 -3.5036210000 
490.65 	 324.9741000 	 3.176325 	 -1.3771220000 	 -3.5031290000 
490.85 	 324.9741000 	 3.176350 	 -1.3755670000 	 -3.5015800000 
491.05 	 324.9756000 	 3.176375 	 -1.3787050000 	 -3.5046070000 
491.25 	 324.9741000 	 3.176375 	 -1.3750360000 	 -3.5013230000 
491.45 	 324.9788000 	 3.176400 	 -1.3784570000 	 -3.5043110000 
491.65 	 324.9741000 	 3.176425 	 -1.3762000000 	 -3.5022450000 
491.85 	 324.9741000 	 3.176425 	 -1.3769940000 	 -3.5027220000 
492.05 	 324.9709000 	 3.176450 	 -1.3779160000 	 -3.5038850000 
492.25 	 324.9709000 	 3.176475 	 -1.3755420000 	 -3.5015550000 
492.45 	 324.9709000 	 3.176500 	 -1.3786670000 	 -3.5046890000 
492.65 	 324.9709000 	 3.176525 	 -1.3750840000 	 -3.5013710000 
492.85 	 324.9741000 	 3.176525 	 -1.3784540000 	 -3.5042060000 
493.05 	 324.9788000 	 3.176550 	 -1.3765490000 	 -3.5030080000 
493.25 	 324.9820000 	 3.176575 	 -1.3765780000 	 -3.5024930000 
493.45 	 324.9868000 	 3.176575 	 -1.3785620000 	 -3.5044670000 
493.65 	 324.9868000 	 3.176575 	 -1.3753670000 	 -3.5014880000 
493.85 	 324.9900000 	 3.176600 	 -1.3791210000 	 -3.5050520000 
494.05 	 324.9900000 	 3.176625 	 -1.3757100000 	 -3.5018350000 
494.25 	 324.9947000 	 3.176600 	 -1.3780820000 	 -3.5039930000 
494.45 	 324.9979000 	 3.176600 	 -1.3774390000 	 -3.5039550000 
494.65 	 325.0027000 	 3.176600 	 -1.3760500000 	 -3.5022420000 
494.85 	 325.0059000 	 3.176600 	 -1.3790320000 	 -3.5051410000 
495.05 	 325.0059000 	 3.176600 	 -1.3753540000 	 -3.5018030000 
495.25 	 325.0027000 	 3.176600 	 -1.3787840000 	 -3.5046420000 
495.45 	 325.0027000 	 3.176600 	 -1.3767470000 	 -3.5032780000 
495.65 	 324.9979000 	 3.176600 	 -1.3769590000 	 -3.5030560000 
495.85 	 324.9979000 	 3.176600 	 -1.3784380000 	 -3.5045910000 
496.05 	 324.9947000 	 3.176600 	 -1.3756240000 	 -3.5016440000 
496.25 	 324.9900000 	 3.176600 	 -1.3794330000 	 -3.5051090000 
496.45 	 324.9900000 	 3.176600 	 -1.3757260000 	 -3.5020860000 
496.65 	 324.9884000 	 3.176600 	 -1.3785170000 	 -3.5042190000 
496.85 	 324.9868000 	 3.176600 	 -1.3768930000 	 -3.5031730000 
497.05 	 324.9868000 	 3.176600 	 -1.3769120000 	 -3.5027250000 
497.25 	 324.9868000 	 3.176600 	 -1.3785680000 	 -3.5047940000 
497.45 	 324.9868000 	 3.176600 	 -1.3753890000 	 -3.5016850000 
497.65 	 324.9804000 	 3.176625 	 -1.3790640000 	 -3.5049180000 
497.85 	 324.9772000 	 3.176650 	 -1.3757800000 	 -3.5021400000 
498.05 	 324.9709000 	 3.176650 	 -1.3782370000 	 -3.5041270000 
498.25 	 324.9677000 	 3.176675 	 -1.3771250000 	 -3.5034850000 
498.45 	 324.9630000 	 3.176675 	 -1.3763050000 	 -3.5023750000 
498.65 	 324.9597000 	 3.176725 	 -1.3789840000 	 -3.5049790000 
498.85 	 324.9550000 	 3.176750 	 -1.3754110000 	 -3.5016120000 
499.05 	 324.9518000 	 3.176800 	 -1.3791690000 	 -3.5047940000 
499.25 	 324.9470000 	 3.176825 	 -1.3763970000 	 -3.5025690000 
499.45 	 324.9470000 	 3.176875 	 -1.3773380000 	 -3.5033640000 
499.65 	 324.9470000 	 3.176925 	 -1.3781450000 	 -3.5042600000 
499.85 	 324.9518000 	 3.176950 	 -1.3756880000 	 -3.5017040000 
500.05 	 324.9597000 	 3.177000 	 -1.3791590000 	 -3.5051160000 
500.25 	 324.9645000 	 3.177025 	 -1.3754780000 	 -3.5018160000 
500.45 	 324.9709000 	 3.177050 	 -1.3785010000 	 -3.5041740000 
500.65 	 324.9741000 	 3.177075 	 -1.3773350000 	 -3.5033800000 
500.85 	 324.9788000 	 3.177100 	 -1.3764950000 	 -3.5023180000 
501.05 	 324.9868000 	 3.177125 	 -1.3784600000 	 -3.5046580000 
501.25 	 324.9931000 	 3.177100 	 -1.3756050000 	 -3.5017200000 
501.45 	 324.9979000 	 3.177100 	 -1.3791940000 	 -3.5049120000 
501.65 	 325.0027000 	 3.177100 	 -1.3758440000 	 -3.5019520000 
501.85 	 325.0059000 	 3.177100 	 -1.3782470000 	 -3.5038540000 
502.05 	 325.0059000 	 3.177100 	 -1.3775220000 	 -3.5035640000 
502.25 	 325.0042000 	 3.177100 	 -1.3762630000 	 -3.5023720000 
502.45 	 325.0059000 	 3.177100 	 -1.3791050000 	 -3.5050610000 
502.65 	 325.0027000 	 3.177100 	 -1.3755230000 	 -3.5017170000 
502.85 	 325.0059000 	 3.177100 	 -1.3789910000 	 -3.5047210000 
503.05 	 325.0059000 	 3.177100 	 -1.3759960000 	 -3.5025220000 
503.25 	 325.0090000 	 3.177100 	 -1.3776400000 	 -3.5035930000 
503.45 	 325.0090000 	 3.177100 	 -1.3779260000 	 -3.5042250000 
503.65 	 325.0059000 	 3.177100 	 -1.3758020000 	 -3.5020160000 
503.85 	 324.9979000 	 3.177100 	 -1.3793440000 	 -3.5050800000 
504.05 	 324.9979000 	 3.177100 	 -1.3756210000 	 -3.5018220000 
504.25 	 324.9900000 	 3.177100 	 -1.3787750000 	 -3.5044730000 
504.45 	 324.9900000 	 3.177100 	 -1.3768010000 	 -3.5029860000 
504.65 	 324.9868000 	 3.177100 	 -1.3768830000 	 -3.5028710000 
504.85 	 324.9868000 	 3.177100 	 -1.3785270000 	 -3.5047120000 
505.05 	 324.9868000 	 3.177100 	 -1.3757040000 	 -3.5019560000 
505.25 	 324.9820000 	 3.177125 	 -1.3794960000 	 -3.5051350000 
505.45 	 324.9868000 	 3.177150 	 -1.3756720000 	 -3.5020030000 
505.65 	 324.9820000 	 3.177150 	 -1.3785040000 	 -3.5043330000 
505.85 	 324.9820000 	 3.177150 	 -1.3773090000 	 -3.5034560000 
506.05 	 324.9820000 	 3.177150 	 -1.3769750000 	 -3.5031100000 
506.25 	 324.9804000 	 3.177175 	 -1.3790260000 	 -3.5050740000 
506.45 	 324.9788000 	 3.177200 	 -1.3758850000 	 -3.5021810000 
506.65 	 324.9741000 	 3.177225 	 -1.3795500000 	 -3.5053220000 
506.85 	 324.9725000 	 3.177225 	 -1.3761550000 	 -3.5023340000 
507.05 	 324.9709000 	 3.177225 	 -1.3789530000 	 -3.5046510000 
507.25 	 324.9677000 	 3.177250 	 -1.3776840000 	 -3.5040860000 
507.45 	 324.9661000 	 3.177275 	 -1.3769250000 	 -3.5030750000 
507.65 	 324.9630000 	 3.177300 	 -1.3791560000 	 -3.5055730000 
507.85 	 324.9630000 	 3.177325 	 -1.3757130000 	 -3.5022100000 
508.05 	 324.9630000 	 3.177350 	 -1.3796140000 	 -3.5055030000 
508.25 	 324.9645000 	 3.177400 	 -1.3764350000 	 -3.5028390000 
508.45 	 324.9677000 	 3.177400 	 -1.3783990000 	 -3.5042860000 
508.65 	 324.9677000 	 3.177450 	 -1.3780280000 	 -3.5042670000 
508.85 	 324.9661000 	 3.177475 	 -1.3767020000 	 -3.5027340000 
509.05 	 324.9677000 	 3.177475 	 -1.3796140000 	 -3.5056720000 
509.25 	 324.9709000 	 3.177500 	 -1.3758250000 	 -3.5022860000 
509.45 	 324.9741000 	 3.177525 	 -1.3794290000 	 -3.5052810000 
509.65 	 324.9788000 	 3.177525 	 -1.3766890000 	 -3.5031730000 
509.85 	 324.9820000 	 3.177575 	 -1.3777640000 	 -3.5039270000 
510.05 	 324.9868000 	 3.177550 	 -1.3783900000 	 -3.5048070000 
510.25 	 324.9915000 	 3.177550 	 -1.3765940000 	 -3.5028870000 
510.45 	 324.9947000 	 3.177550 	 -1.3799670000 	 -3.5058560000 
510.65 	 324.9979000 	 3.177550 	 -1.3762630000 	 -3.5026770000 
510.85 	 325.0059000 	 3.177550 	 -1.3792040000 	 -3.5051700000 
511.05 	 325.0059000 	 3.177550 	 -1.3776020000 	 -3.5039680000 
511.25 	 325.0027000 	 3.177550 	 -1.3772740000 	 -3.5034280000 
511.45 	 325.0027000 	 3.177550 	 -1.3794040000 	 -3.5055920000 
511.65 	 325.0027000 	 3.177550 	 -1.3760090000 	 -3.5025470000 
511.85 	 324.9947000 	 3.177550 	 -1.3799410000 	 -3.5057900000 
512.05 	 324.9900000 	 3.177550 	 -1.3765590000 	 -3.5029000000 
512.25 	 324.9868000 	 3.177550 	 -1.3786410000 	 -3.5047790000 
512.45 	 324.9820000 	 3.177575 	 -1.3782880000 	 -3.5045270000 
512.65 	 324.9741000 	 3.177600 	 -1.3768160000 	 -3.5030970000 
512.85 	 324.9709000 	 3.177600 	 -1.3796900000 	 -3.5057900000 
513.05 	 324.9709000 	 3.177625 	 -1.3762320000 	 -3.5022130000 
513.25 	 324.9677000 	 3.177650 	 -1.3799190000 	 -3.5053320000 
513.45 	 324.9709000 	 3.177675 	 -1.3769210000 	 -3.5030010000 
513.65 	 324.9677000 	 3.177700 	 -1.3784920000 	 -3.5040030000 
513.85 	 324.9677000 	 3.177700 	 -1.3788670000 	 -3.5045940000 
514.05 	 324.9630000 	 3.177725 	 -1.3767530000 	 -3.5025410000 
514.25 	 324.9630000 	 3.177750 	 -1.3801890000 	 -3.5057960000 
514.45 	 324.9597000 	 3.177800 	 -1.3763560000 	 -3.5025280000 
514.65 	 324.9630000 	 3.177825 	 -1.3797220000 	 -3.5051570000 
514.85 	 324.9630000 	 3.177850 	 -1.3776720000 	 -3.5035930000 
515.05 	 324.9677000 	 3.177875 	 -1.3778180000 	 -3.5033990000 
515.25 	 324.9709000 	 3.177900 	 -1.3797440000 	 -3.5053570000 
515.45 	 324.9741000 	 3.177925 	 -1.3764860000 	 -3.5023310000 
515.65 	 324.9788000 	 3.177925 	 -1.3782440000 	 -3.5057670000 
515.85 	 324.9788000 	 3.177950 	 -1.3746130000 	 -3.5027440000 
516.05 	 324.9788000 	 3.177975 	 -1.3771630000 	 -3.5046450000 
516.25 	 324.9788000 	 3.177950 	 -1.3784890000 	 -3.5043880000 
516.45 	 324.9820000 	 3.177975 	 -1.3774840000 	 -3.5031290000 
516.65 	 324.9868000 	 3.178000 	 -1.3799950000 	 -3.5054240000 
516.85 	 324.9868000 	 3.178000 	 -1.3764410000 	 -3.5022990000 
517.05 	 324.9947000 	 3.178000 	 -1.3801670000 	 -3.5055420000 
517.25 	 324.9947000 	 3.178000 	 -1.3773890000 	 -3.5033830000 
517.45 	 324.9947000 	 3.178000 	 -1.3782980000 	 -3.5037870000 
517.65 	 324.9947000 	 3.178000 	 -1.3795920000 	 -3.5051790000 
517.85 	 324.9900000 	 3.178000 	 -1.3768260000 	 -3.5025910000 
518.05 	 324.9900000 	 3.178000 	 -1.3802560000 	 -3.5057100000 
518.25 	 324.9868000 	 3.178000 	 -1.3768480000 	 -3.5027030000 
518.45 	 324.9868000 	 3.178000 	 -1.3792830000 	 -3.5047280000 
518.65 	 324.9804000 	 3.178025 	 -1.3782980000 	 -3.5041680000 
518.85 	 324.9820000 	 3.178050 	 -1.3776840000 	 -3.5032020000 
519.05 	 324.9788000 	 3.178050 	 -1.3799990000 	 -3.5055450000 
519.25 	 324.9741000 	 3.178050 	 -1.3768070000 	 -3.5024330000 
519.45 	 324.9709000 	 3.178075 	 -1.3805830000 	 -3.5057160000 
519.65 	 324.9693000 	 3.178075 	 -1.3773060000 	 -3.5029670000 
519.85 	 324.9677000 	 3.178125 	 -1.3793790000 	 -3.5046260000 
520.05 	 324.9630000 	 3.178125 	 -1.3788160000 	 -3.5044700000 
520.25 	 324.9630000 	 3.178175 	 -1.3775220000 	 -3.5031000000 
520.45 	 324.9630000 	 3.178200 	 -1.3803200000 	 -3.5057380000 
520.65 	 324.9630000 	 3.178225 	 -1.3766350000 	 -3.5024360000 
520.85 	 324.9677000 	 3.178250 	 -1.3804440000 	 -3.5057960000 
521.05 	 324.9709000 	 3.178275 	 -1.3773000000 	 -3.5031640000 
521.25 	 324.9725000 	 3.178300 	 -1.3791970000 	 -3.5044830000 
521.45 	 324.9741000 	 3.178300 	 -1.3789750000 	 -3.5045810000 
521.65 	 324.9741000 	 3.178325 	 -1.3774550000 	 -3.5029410000 
521.85 	 324.9788000 	 3.178350 	 -1.3804560000 	 -3.5056460000 
522.05 	 324.9788000 	 3.178375 	 -1.3768320000 	 -3.5025310000 
522.25 	 324.9820000 	 3.178350 	 -1.3806920000 	 -3.5056880000 
522.45 	 324.9868000 	 3.178375 	 -1.3777510000 	 -3.5033480000 
522.65 	 324.9900000 	 3.178400 	 -1.3789620000 	 -3.5040540000 
522.85 	 324.9900000 	 3.178425 	 -1.3797540000 	 -3.5052680000 
523.05 	 324.9900000 	 3.178400 	 -1.3774010000 	 -3.5027660000 
523.25 	 324.9947000 	 3.178400 	 -1.3809710000 	 -3.5061170000 
523.45 	 324.9947000 	 3.178400 	 -1.3770070000 	 -3.5027310000 
523.65 	 324.9900000 	 3.178400 	 -1.3801960000 	 -3.5050770000 
523.85 	 324.9900000 	 3.178400 	 -1.3784630000 	 -3.5040570000 
524.05 	 324.9884000 	 3.178400 	 -1.3782660000 	 -3.5035580000 
524.25 	 324.9900000 	 3.178400 	 -1.3802150000 	 -3.5056300000 
524.45 	 324.9900000 	 3.178400 	 -1.3770830000 	 -3.5027000000 
524.65 	 324.9884000 	 3.178400 	 -1.3808980000 	 -3.5057900000 
524.85 	 324.9868000 	 3.178400 	 -1.3773250000 	 -3.5029820000 
525.05 	 324.9836000 	 3.178400 	 -1.3795090000 	 -3.5045970000 
525.25 	 324.9820000 	 3.178425 	 -1.3790190000 	 -3.5045400000 
525.45 	 324.9788000 	 3.178425 	 -1.3781680000 	 -3.5035450000 
525.65 	 324.9741000 	 3.178450 	 -1.3807740000 	 -3.5059800000 
525.85 	 324.9693000 	 3.178475 	 -1.3770870000 	 -3.5027060000 
526.05 	 324.9677000 	 3.178475 	 -1.3809170000 	 -3.5059990000 
526.25 	 324.9630000 	 3.178500 	 -1.3779290000 	 -3.5034970000 
526.45 	 324.9597000 	 3.178525 	 -1.3794650000 	 -3.5044540000 
526.65 	 324.9550000 	 3.178575 	 -1.3798650000 	 -3.5052940000 
526.85 	 324.9550000 	 3.178600 	 -1.3776400000 	 -3.5030170000 
527.05 	 324.9582000 	 3.178650 	 -1.3809110000 	 -3.5063080000 
527.25 	 324.9597000 	 3.178675 	 -1.3774360000 	 -3.5030010000 
527.45 	 324.9597000 	 3.178700 	 -1.3802560000 	 -3.5053760000 
527.65 	 324.9630000 	 3.178750 	 -1.3787490000 	 -3.5043050000 
527.85 	 324.9693000 	 3.178750 	 -1.3784350000 	 -3.5037170000 
528.05 	 324.9741000 	 3.178800 	 -1.3805870000 	 -3.5059070000 
528.25 	 324.9804000 	 3.178825 	 -1.3772810000 	 -3.5028550000 
528.45 	 324.9868000 	 3.178800 	 -1.3811140000 	 -3.5059100000 
528.65 	 324.9900000 	 3.178800 	 -1.3777570000 	 -3.5031960000 
528.85 	 324.9947000 	 3.178800 	 -1.3798200000 	 -3.5047720000 
529.05 	 324.9963000 	 3.178800 	 -1.3798080000 	 -3.5050270000 
529.25 	 324.9979000 	 3.178800 	 -1.3779480000 	 -3.5029030000 
529.45 	 325.0027000 	 3.178800 	 -1.3811840000 	 -3.5061680000 
529.65 	 325.0106000 	 3.178800 	 -1.3774390000 	 -3.5027890000 
529.85 	 325.0138000 	 3.178800 	 -1.3807620000 	 -3.5057380000 
530.05 	 325.0154000 	 3.178800 	 -1.3786190000 	 -3.5040860000 
530.25 	 325.0138000 	 3.178800 	 -1.3791150000 	 -3.5041780000 
530.45 	 325.0154000 	 3.178800 	 -1.3803070000 	 -3.5055380000 
530.65 	 325.0186000 	 3.178800 	 -1.3775030000 	 -3.5028110000 
530.85 	 325.0186000 	 3.178800 	 -1.3810090000 	 -3.5062380000 
531.05 	 325.0217000 	 3.178800 	 -1.3773030000 	 -3.5029130000 
531.25 	 325.0265000 	 3.178800 	 -1.3802850000 	 -3.5053090000 
531.45 	 325.0265000 	 3.178800 	 -1.3790130000 	 -3.5043370000 
531.65 	 325.0297000 	 3.178800 	 -1.3785230000 	 -3.5038310000 
531.85 	 325.0265000 	 3.178800 	 -1.3805260000 	 -3.5059420000 
532.05 	 325.0265000 	 3.178750 	 -1.3772930000 	 -3.5028620000 
532.25 	 325.0217000 	 3.178750 	 -1.3812960000 	 -3.5060120000 
532.45 	 325.0170000 	 3.178725 	 -1.3777770000 	 -3.5031130000 
532.65 	 325.0059000 	 3.178700 	 -1.3800530000 	 -3.5047500000 
532.85 	 324.9963000 	 3.178700 	 -1.3793850000 	 -3.5046930000 
533.05 	 324.9868000 	 3.178700 	 -1.3782370000 	 -3.5033130000 
533.25 	 324.9756000 	 3.178700 	 -1.3808000000 	 -3.5059520000 
533.45 	 324.9709000 	 3.178700 	 -1.3773760000 	 -3.5027310000 
533.65 	 324.9677000 	 3.178700 	 -1.3809840000 	 -3.5058590000 
533.85 	 324.9630000 	 3.178700 	 -1.3781200000 	 -3.5035770000 
534.05 	 324.9597000 	 3.178700 	 -1.3794100000 	 -3.5042350000 
534.25 	 324.9597000 	 3.178700 	 -1.3800970000 	 -3.5052080000 
534.45 	 324.9597000 	 3.178750 	 -1.3775950000 	 -3.5026840000 
534.65 	 324.9550000 	 3.178775 	 -1.3811910000 	 -3.5061260000 
534.85 	 324.9613000 	 3.178825 	 -1.3776530000 	 -3.5030940000 
535.05 	 324.9630000 	 3.178850 	 -1.3801320000 	 -3.5051000000 
535.25 	 324.9630000 	 3.178875 	 -1.3791620000 	 -3.5046010000 
535.45 	 324.9630000 	 3.178925 	 -1.3783840000 	 -3.5033420000 
535.65 	 324.9597000 	 3.178950 	 -1.3810130000 	 -3.5060310000 
535.85 	 324.9534000 	 3.178975 	 -1.3772420000 	 -3.5028270000 
536.05 	 324.9439000 	 3.179025 	 -1.3808090000 	 -3.5057830000 
536.25 	 324.9439000 	 3.179075 	 -1.3784030000 	 -3.5037990000 
536.45 	 324.9391000 	 3.179125 	 -1.3791210000 	 -3.5042450000 
536.65 	 324.9439000 	 3.179150 	 -1.3803700000 	 -3.5055380000 
536.85 	 324.9470000 	 3.179225 	 -1.3776300000 	 -3.5027600000 
537.05 	 324.9550000 	 3.179250 	 -1.3811430000 	 -3.5061140000 
537.25 	 324.9613000 	 3.179300 	 -1.3776370000 	 -3.5032050000 
537.45 	 324.9661000 	 3.179325 	 -1.3803900000 	 -3.5053160000 
537.65 	 324.9709000 	 3.179350 	 -1.3790230000 	 -3.5044410000 
537.85 	 324.9756000 	 3.179375 	 -1.3785620000 	 -3.5036720000 
538.05 	 324.9868000 	 3.179375 	 -1.3807300000 	 -3.5059170000 
538.25 	 324.9947000 	 3.179425 	 -1.3773310000 	 -3.5027760000 
538.45 	 325.0027000 	 3.179400 	 -1.3812100000 	 -3.5061170000 
538.65 	 325.0122000 	 3.179400 	 -1.3778970000 	 -3.5035420000 
538.85 	 325.0186000 	 3.179400 	 -1.3800490000 	 -3.5050960000 
539.05 	 325.0249000 	 3.179400 	 -1.3794870000 	 -3.5051280000 
539.25 	 325.0265000 	 3.179400 	 -1.3780400000 	 -3.5035290000 
539.45 	 325.0297000 	 3.179400 	 -1.3810090000 	 -3.5063490000 
539.65 	 325.0297000 	 3.179400 	 -1.3773950000 	 -3.5029790000 
539.85 	 325.0297000 	 3.179400 	 -1.3808630000 	 -3.5060280000 
540.05 	 325.0297000 	 3.179375 	 -1.3782600000 	 -3.5038150000 
540.25 	 325.0329000 	 3.179350 	 -1.3794740000 	 -3.5045310000 
540.45 	 325.0297000 	 3.179325 	 -1.3801030000 	 -3.5055860000 
540.65 	 325.0297000 	 3.179300 	 -1.3776430000 	 -3.5031670000 
540.85 	 325.0265000 	 3.179275 	 -1.3811370000 	 -3.5063460000 
541.05 	 325.0217000 	 3.179250 	 -1.3775600000 	 -3.5030840000 
541.25 	 325.0186000 	 3.179250 	 -1.3805390000 	 -3.5057480000 
541.45 	 325.0106000 	 3.179250 	 -1.3787940000 	 -3.5044320000 
541.65 	 325.0059000 	 3.179225 	 -1.3788030000 	 -3.5040700000 
541.85 	 325.0027000 	 3.179200 	 -1.3807110000 	 -3.5060060000 
542.05 	 325.0027000 	 3.179200 	 -1.3774740000 	 -3.5028970000 
542.25 	 325.0027000 	 3.179200 	 -1.3811110000 	 -3.5062730000 
542.45 	 325.0027000 	 3.179200 	 -1.3777130000 	 -3.5054620000 
542.65 	 325.0027000 	 3.179200 	 -1.3800080000 	 -3.5071660000 
542.85 	 325.0027000 	 3.179200 	 -1.3797120000 	 -3.5072010000 
543.05 	 324.9979000 	 3.179200 	 -1.3781610000 	 -3.5057450000 
543.25 	 324.9947000 	 3.179200 	 -1.3811750000 	 -3.5083040000 
543.45 	 324.9868000 	 3.179200 	 -1.3774460000 	 -3.5050900000 
543.65 	 324.9756000 	 3.179200 	 -1.3810090000 	 -3.5080120000 
543.85 	 324.9693000 	 3.179200 	 -1.3783260000 	 -3.5062000000 
544.05 	 324.9613000 	 3.179200 	 -1.3793120000 	 -3.5066510000 
544.25 	 324.9550000 	 3.179200 	 -1.3798940000 	 -3.5075350000 
544.45 	 324.9518000 	 3.179225 	 -1.3778530000 	 -3.5053860000 
544.65 	 324.9470000 	 3.179275 	 -1.3808440000 	 -3.5085230000 
544.85 	 324.9470000 	 3.179300 	 -1.3775700000 	 -3.5052870000 
545.05 	 324.9439000 	 3.179350 	 -1.3806220000 	 -3.5079670000 
545.25 	 324.9423000 	 3.179400 	 -1.3789080000 	 -3.5066960000 
545.45 	 324.9359000 	 3.179450 	 -1.3786220000 	 -3.5060500000 
545.65 	 324.9312000 	 3.179500 	 -1.3805800000 	 -3.5080530000 
545.85 	 324.9279000 	 3.179575 	 -1.3773920000 	 -3.5050140000 
546.05 	 324.9232000 	 3.179600 	 -1.3808820000 	 -3.5083770000 
546.25 	 324.9232000 	 3.179650 	 -1.3779480000 	 -3.5056110000 
546.45 	 324.9232000 	 3.179725 	 -1.3796810000 	 -3.5069660000 
546.65 	 324.9279000 	 3.179750 	 -1.3796330000 	 -3.5073090000 
546.85 	 324.9312000 	 3.179825 	 -1.3780940000 	 -3.5056880000 
547.05 	 324.9359000 	 3.179850 	 -1.3809330000 	 -3.5083800000 
547.25 	 324.9391000 	 3.179900 	 -1.3774270000 	 -3.5051030000 
547.45 	 324.9518000 	 3.179950 	 -1.3809010000 	 -3.5080720000 
547.65 	 324.9597000 	 3.180000 	 -1.3783770000 	 -3.5062120000 
547.85 	 324.9709000 	 3.180025 	 -1.3792360000 	 -3.5064220000 
548.05 	 324.9741000 	 3.180025 	 -1.3803070000 	 -3.5078110000 
548.25 	 324.9820000 	 3.180075 	 -1.3775890000 	 -3.5052110000 
548.45 	 324.9868000 	 3.180100 	 -1.3811490000 	 -3.5085110000 
548.65 	 324.9947000 	 3.180075 	 -1.3777770000 	 -3.5054430000 
548.85 	 325.0059000 	 3.180075 	 -1.3802850000 	 -3.5074300000 
549.05 	 325.0170000 	 3.180075 	 -1.3794520000 	 -3.5070640000 
549.25 	 325.0281000 	 3.180075 	 -1.3783300000 	 -3.5057580000 
549.45 	 325.0345000 	 3.180075 	 -1.3809740000 	 -3.5082660000 
549.65 	 325.0376000 	 3.180075 	 -1.3774970000 	 -3.5051160000 
549.85 	 325.0408000 	 3.180075 	 -1.3811080000 	 -3.5084220000 
550.05 	 325.0376000 	 3.180075 	 -1.3778780000 	 -3.5057990000 
550.25 	 325.0376000 	 3.180025 	 -1.3801480000 	 -3.5073280000 
550.45 	 325.0376000 	 3.180000 	 -1.3797030000 	 -3.5073060000 
550.65 	 325.0376000 	 3.179950 	 -1.3782090000 	 -3.5057700000 
550.85 	 325.0345000 	 3.179925 	 -1.3809930000 	 -3.5084440000 
551.05 	 325.0297000 	 3.179900 	 -1.3774430000 	 -3.5052550000 
551.25 	 325.0265000 	 3.179875 	 -1.3811560000 	 -3.5083580000 
551.45 	 325.0186000 	 3.179850 	 -1.3781640000 	 -3.5057540000 
551.65 	 325.0122000 	 3.179825 	 -1.3800020000 	 -3.5072830000 
551.85 	 325.0059000 	 3.179825 	 -1.3796110000 	 -3.5071980000 
552.05 	 324.9979000 	 3.179825 	 -1.3784630000 	 -3.5057740000 
552.25 	 324.9900000 	 3.179825 	 -1.3810030000 	 -3.5083900000 
552.45 	 324.9836000 	 3.179825 	 -1.3776050000 	 -3.5053220000 
552.65 	 324.9788000 	 3.179825 	 -1.3809200000 	 -3.5080560000 
552.85 	 324.9788000 	 3.179825 	 -1.3787810000 	 -3.5064920000 
553.05 	 324.9772000 	 3.179825 	 -1.3791080000 	 -3.5064820000 
553.25 	 324.9741000 	 3.179825 	 -1.3806760000 	 -3.5080400000 
553.45 	 324.9741000 	 3.179825 	 -1.3778110000 	 -3.5052680000 
553.65 	 324.9741000 	 3.179825 	 -1.3812700000 	 -3.5085360000 
553.85 	 324.9741000 	 3.179825 	 -1.3779740000 	 -3.5056810000 
554.05 	 324.9709000 	 3.179875 	 -1.3801570000 	 -3.5072610000 
554.25 	 324.9677000 	 3.179875 	 -1.3795600000 	 -3.5070450000 
554.45 	 324.9630000 	 3.179900 	 -1.3784950000 	 -3.5056660000 
554.65 	 324.9630000 	 3.179925 	 -1.3810980000 	 -3.5084060000 
554.85 	 324.9630000 	 3.179950 	 -1.3776050000 	 -3.5051660000 
555.05 	 324.9630000 	 3.180000 	 -1.3811460000 	 -3.5083450000 
555.25 	 324.9677000 	 3.180025 	 -1.3784380000 	 -3.5060410000 
555.45 	 324.9709000 	 3.180025 	 -1.3797860000 	 -3.5068320000 
555.65 	 324.9725000 	 3.180075 	 -1.3802750000 	 -3.5075000000 
555.85 	 324.9709000 	 3.180075 	 -1.3780120000 	 -3.5053220000 
556.05 	 324.9709000 	 3.180100 	 -1.3812450000 	 -3.5086190000 
556.25 	 324.9709000 	 3.180125 	 -1.3775350000 	 -3.5053000000 
556.45 	 324.9677000 	 3.180150 	 -1.3807710000 	 -3.5078530000 
556.65 	 324.9630000 	 3.180150 	 -1.3790290000 	 -3.5066000000 
556.85 	 324.9597000 	 3.180200 	 -1.3787210000 	 -3.5061300000 
557.05 	 324.9597000 	 3.180225 	 -1.3808950000 	 -3.5081830000 
557.25 	 324.9550000 	 3.180250 	 -1.3777000000 	 -3.5051980000 
557.45 	 324.9566000 	 3.180300 	 -1.3813340000 	 -3.5085010000 
557.65 	 324.9597000 	 3.180325 	 -1.3777800000 	 -3.5053700000 
557.85 	 324.9661000 	 3.180350 	 -1.3804210000 	 -3.5075440000 
558.05 	 324.9677000 	 3.180375 	 -1.3792740000 	 -3.5068640000 
558.25 	 324.9709000 	 3.180400 	 -1.3787210000 	 -3.5061580000 
558.45 	 324.9741000 	 3.180425 	 -1.3808280000 	 -3.5082120000 
558.65 	 324.9788000 	 3.180425 	 -1.3768670000 	 -3.5052330000 
558.85 	 324.9820000 	 3.180450 	 -1.3757610000 	 -3.5085580000 
559.05 	 324.9820000 	 3.180475 	 -1.3754180000 	 -3.5056690000 
559.25 	 324.9868000 	 3.180500 	 -1.3777730000 	 -3.5073250000 
559.45 	 324.9900000 	 3.180475 	 -1.3780630000 	 -3.5072550000 
559.65 	 324.9947000 	 3.180475 	 -1.3728900000 	 -3.5054460000 
559.85 	 324.9979000 	 3.180475 	 -1.3759260000 	 -3.5085200000 
560.05 	 325.0059000 	 3.180475 	 -1.3720670000 	 -3.5050170000 
560.25 	 325.0106000 	 3.180475 	 -1.3758180000 	 -3.5082790000 
560.45 	 325.0106000 	 3.180475 	 -1.3729540000 	 -3.5061710000 
560.65 	 325.0106000 	 3.180475 	 -1.3739300000 	 -3.5062950000 
560.85 	 325.0059000 	 3.180475 	 -1.3753540000 	 -3.5080370000 
561.05 	 325.0027000 	 3.180475 	 -1.3721530000 	 -3.5049220000 
561.25 	 324.9979000 	 3.180475 	 -1.3761300000 	 -3.5085550000 
561.45 	 324.9947000 	 3.180475 	 -1.3724680000 	 -3.5056240000 
561.65 	 324.9900000 	 3.180475 	 -1.3753290000 	 -3.5076780000 
561.85 	 324.9884000 	 3.180475 	 -1.3739710000 	 -3.5070740000 
562.05 	 324.9868000 	 3.180475 	 -1.3733860000 	 -3.5060760000 
562.25 	 324.9820000 	 3.180475 	 -1.3806850000 	 -3.5083840000 
562.45 	 324.9820000 	 3.180475 	 -1.3775980000 	 -3.5051160000 
562.65 	 324.9820000 	 3.180475 	 -1.3816360000 	 -3.5087170000 
562.85 	 324.9788000 	 3.180475 	 -1.3777890000 	 -3.5055890000 
563.05 	 324.9741000 	 3.180500 	 -1.3806820000 	 -3.5077890000 
563.25 	 324.9677000 	 3.180525 	 -1.3796710000 	 -3.5070390000 
563.45 	 324.9677000 	 3.180550 	 -1.3791880000 	 -3.5062470000 
563.65 	 324.9597000 	 3.180575 	 -1.3815280000 	 -3.5084820000 
563.85 	 324.9550000 	 3.180600 	 -1.3778970000 	 -3.5052940000 
564.05 	 324.9518000 	 3.180650 	 -1.3817410000 	 -3.5087040000 
564.25 	 324.9518000 	 3.180675 	 -1.3783800000 	 -3.5056460000 
564.45 	 324.9518000 	 3.180725 	 -1.3808570000 	 -3.5075630000 
564.65 	 324.9518000 	 3.180750 	 -1.3800110000 	 -3.5071120000 
564.85 	 324.9550000 	 3.180800 	 -1.3787360000 	 -3.5056940000 
565.05 	 324.9550000 	 3.180825 	 -1.3817210000 	 -3.5086000000 
565.25 	 324.9613000 	 3.180875 	 -1.3778750000 	 -3.5050960000 
565.45 	 324.9677000 	 3.180900 	 -1.3817180000 	 -3.5086090000 
565.65 	 324.9709000 	 3.180925 	 -1.3786570000 	 -3.5060410000 
565.85 	 324.9788000 	 3.180950 	 -1.3800810000 	 -3.5068510000 
566.05 	 324.9820000 	 3.180950 	 -1.3808660000 	 -3.5078110000 
566.25 	 324.9900000 	 3.180975 	 -1.3783870000 	 -3.5055130000 
566.45 	 324.9915000 	 3.180975 	 -1.3819790000 	 -3.5087840000 
566.65 	 324.9947000 	 3.180975 	 -1.3779230000 	 -3.5050610000 
566.85 	 324.9979000 	 3.180975 	 -1.3814480000 	 -3.5080720000 
567.05 	 325.0027000 	 3.180975 	 -1.3792510000 	 -3.5063390000 
567.25 	 325.0059000 	 3.180975 	 -1.3796460000 	 -3.5064440000 
567.45 	 325.0106000 	 3.180975 	 -1.3810030000 	 -3.5080020000 
567.65 	 325.0059000 	 3.180975 	 -1.3781010000 	 -3.5051570000 
567.85 	 325.0059000 	 3.180975 	 -1.3818770000 	 -3.5087200000 
568.05 	 325.0059000 	 3.180975 	 -1.3782820000 	 -3.5054330000 
568.25 	 325.0059000 	 3.180975 	 -1.3809970000 	 -3.5075890000 
568.45 	 325.0059000 	 3.180975 	 -1.3796740000 	 -3.5069020000 
568.65 	 325.0059000 	 3.180975 	 -1.3784540000 	 -3.5057990000 
568.85 	 325.0059000 	 3.180975 	 -1.3810220000 	 -3.5084440000 
569.05 	 325.0027000 	 3.180975 	 -1.3774010000 	 -3.5050080000 
569.25 	 324.9979000 	 3.180975 	 -1.3815210000 	 -3.5086380000 
569.45 	 324.9947000 	 3.180975 	 -1.3779350000 	 -3.5055450000 
569.65 	 324.9900000 	 3.180975 	 -1.3803160000 	 -3.5073380000 
569.85 	 324.9868000 	 3.180975 	 -1.3797890000 	 -3.5071180000 
570.05 	 324.9868000 	 3.180975 	 -1.3785780000 	 -3.5055190000 
570.25 	 324.9868000 	 3.180975 	 -1.3816480000 	 -3.5086760000 
570.45 	 324.9836000 	 3.180975 	 -1.3777540000 	 -3.5048580000 
570.65 	 324.9820000 	 3.181000 	 -1.3814890000 	 -3.5082850000 
570.85 	 324.9788000 	 3.181000 	 -1.3787300000 	 -3.5060720000 
571.05 	 324.9788000 	 3.181025 	 -1.3795880000 	 -3.5066250000 
571.25 	 324.9741000 	 3.181050 	 -1.3803830000 	 -3.5078080000 
571.45 	 324.9741000 	 3.181050 	 -1.3781580000 	 -3.5053760000 
571.65 	 324.9741000 	 3.181050 	 -1.3813300000 	 -3.5088160000 
571.85 	 324.9741000 	 3.181075 	 -1.3773570000 	 -3.5050330000 
572.05 	 324.9677000 	 3.181100 	 -1.3809330000 	 -3.5084090000 
572.25 	 324.9677000 	 3.181150 	 -1.3783930000 	 -3.5064160000 
572.45 	 324.9630000 	 3.181150 	 -1.3798110000 	 -3.5067020000 
572.65 	 324.9597000 	 3.181175 	 -1.3808540000 	 -3.5079030000 
572.85 	 324.9597000 	 3.181225 	 -1.3781010000 	 -3.5053160000 
573.05 	 324.9597000 	 3.181225 	 -1.3820590000 	 -3.5087840000 
573.25 	 324.9597000 	 3.181275 	 -1.3778150000 	 -3.5050930000 
573.45 	 324.9597000 	 3.181300 	 -1.3812960000 	 -3.5079610000 
573.65 	 324.9630000 	 3.181325 	 -1.3791880000 	 -3.5065750000 
573.85 	 324.9677000 	 3.181350 	 -1.3794010000 	 -3.5063200000 
574.05 	 324.9709000 	 3.181375 	 -1.3811370000 	 -3.5082820000 
574.25 	 324.9741000 	 3.181400 	 -1.3774050000 	 -3.5051250000 
574.45 	 324.9741000 	 3.181400 	 -1.3815720000 	 -3.5088670000 
574.65 	 324.9788000 	 3.181450 	 -1.3780050000 	 -3.5056940000 
574.85 	 324.9836000 	 3.181425 	 -1.3808380000 	 -3.5074390000 
575.05 	 324.9884000 	 3.181450 	 -1.3802310000 	 -3.5072680000 
575.25 	 324.9947000 	 3.181475 	 -1.3794990000 	 -3.5060470000 
575.45 	 324.9947000 	 3.181475 	 -1.3821410000 	 -3.5086570000 
575.65 	 324.9979000 	 3.181500 	 -1.3786250000 	 -3.5052010000 
575.85 	 324.9947000 	 3.181475 	 -1.3826660000 	 -3.5088090000 
576.05 	 324.9947000 	 3.181475 	 -1.3790640000 	 -3.5058660000 
576.25 	 324.9979000 	 3.181475 	 -1.3811050000 	 -3.5073790000 
576.45 	 324.9947000 	 3.181475 	 -1.3811050000 	 -3.5075950000 
576.65 	 324.9979000 	 3.181475 	 -1.3792900000 	 -3.5056150000 
576.85 	 324.9979000 	 3.181475 	 -1.3826050000 	 -3.5088380000 
577.05 	 324.9979000 	 3.181475 	 -1.3785650000 	 -3.5051440000 
577.25 	 324.9979000 	 3.181475 	 -1.3823410000 	 -3.5085110000 
577.45 	 324.9979000 	 3.181475 	 -1.3799160000 	 -3.5065490000 
577.65 	 324.9947000 	 3.181475 	 -1.3805330000 	 -3.5067840000 
577.85 	 324.9900000 	 3.181475 	 -1.3815850000 	 -3.5081640000 
578.05 	 324.9900000 	 3.181475 	 -1.3788760000 	 -3.5054590000 
578.25 	 324.9900000 	 3.181475 	 -1.3826910000 	 -3.5088060000 
578.45 	 324.9868000 	 3.181475 	 -1.3787360000 	 -3.5055640000 
578.65 	 324.9820000 	 3.181475 	 -1.3818040000 	 -3.5080750000 
578.85 	 324.9804000 	 3.181475 	 -1.3801770000 	 -3.5070230000 
579.05 	 324.9741000 	 3.181475 	 -1.3799950000 	 -3.5064190000 
579.25 	 324.9709000 	 3.181500 	 -1.3819350000 	 -3.5087110000 
579.45 	 324.9677000 	 3.181525 	 -1.3785270000 	 -3.5053510000 
579.65 	 324.9661000 	 3.181550 	 -1.3823380000 	 -3.5089180000 
579.85 	 324.9630000 	 3.181575 	 -1.3789370000 	 -3.5059420000 
580.05 	 324.9613000 	 3.181600 	 -1.3810030000 	 -3.5074740000 
580.25 	 324.9597000 	 3.181625 	 -1.3808760000 	 -3.5078690000 
580.45 	 324.9597000 	 3.181675 	 -1.3789020000 	 -3.5056720000 
580.65 	 324.9597000 	 3.181700 	 -1.3823410000 	 -3.5089330000 
580.85 	 324.9630000 	 3.181725 	 -1.3784690000 	 -3.5055570000 
581.05 	 324.9630000 	 3.181750 	 -1.3818550000 	 -3.5082440000 
581.25 	 324.9630000 	 3.181775 	 -1.3797570000 	 -3.5067150000 
581.45 	 324.9630000 	 3.181825 	 -1.3801100000 	 -3.5066920000 
581.65 	 324.9677000 	 3.181850 	 -1.3817880000 	 -3.5084820000 
581.85 	 324.9709000 	 3.181875 	 -1.3783900000 	 -3.5052870000 
582.05 	 324.9772000 	 3.181900 	 -1.3825230000 	 -3.5090000000 
582.25 	 324.9820000 	 3.181900 	 -1.3790700000 	 -3.5058280000 
582.45 	 324.9900000 	 3.181900 	 -1.3825160000 	 -3.5079990000 
582.65 	 324.9979000 	 3.181925 	 -1.3814990000 	 -3.5075630000 
582.85 	 325.0027000 	 3.181950 	 -1.3806470000 	 -3.5062850000 
583.05 	 325.0059000 	 3.181925 	 -1.3831650000 	 -3.5088890000 
583.25 	 325.0106000 	 3.181925 	 -1.3795980000 	 -3.5055540000 
583.45 	 325.0106000 	 3.181925 	 -1.3835370000 	 -3.5088860000 
583.65 	 325.0106000 	 3.181925 	 -1.3803130000 	 -3.5063300000 
583.85 	 325.0059000 	 3.181925 	 -1.3821760000 	 -3.5074810000 
584.05 	 325.0059000 	 3.181925 	 -1.3821130000 	 -3.5079990000 
584.25 	 325.0027000 	 3.181925 	 -1.3805740000 	 -3.5062220000 
584.45 	 324.9979000 	 3.181925 	 -1.3836100000 	 -3.5091590000 
584.65 	 324.9963000 	 3.181925 	 -1.3796010000 	 -3.5055730000 
584.85 	 324.9947000 	 3.181925 	 -1.3834570000 	 -3.5088890000 
585.05 	 324.9900000 	 3.181925 	 -1.3805800000 	 -3.5064950000 
585.25 	 324.9900000 	 3.181925 	 -1.3817410000 	 -3.5071120000 
585.45 	 324.9900000 	 3.181925 	 -1.3826750000 	 -3.5084530000 
585.65 	 324.9868000 	 3.181925 	 -1.3800180000 	 -3.5057420000 
585.85 	 324.9852000 	 3.181925 	 -1.3836610000 	 -3.5091400000 
586.05 	 324.9788000 	 3.181925 	 -1.3797510000 	 -3.5057070000 
586.25 	 324.9772000 	 3.181925 	 -1.3829170000 	 -3.5084720000 
586.45 	 324.9741000 	 3.181925 	 -1.3809330000 	 -3.5069820000 
586.65 	 324.9709000 	 3.181950 	 -1.3815150000 	 -3.5068730000 
586.85 	 324.9709000 	 3.181950 	 -1.3828470000 	 -3.5085930000 
587.05 	 324.9677000 	 3.181975 	 -1.3799060000 	 -3.5056300000 
587.25 	 324.9630000 	 3.182000 	 -1.3839240000 	 -3.5092860000 
587.45 	 324.9597000 	 3.182025 	 -1.3798270000 	 -3.5059260000 
587.65 	 324.9550000 	 3.182050 	 -1.3831680000 	 -3.5084560000 
587.85 	 324.9518000 	 3.182100 	 -1.3812960000 	 -3.5072450000 
588.05 	 324.9518000 	 3.182150 	 -1.3811140000 	 -3.5066920000 
588.25 	 324.9518000 	 3.182175 	 -1.3833080000 	 -3.5088440000 
588.45 	 324.9518000 	 3.182225 	 -1.3797600000 	 -3.5055730000 
588.65 	 324.9550000 	 3.182250 	 -1.3838640000 	 -3.5092190000 
588.85 	 324.9597000 	 3.182300 	 -1.3800020000 	 -3.5057640000 
589.05 	 324.9597000 	 3.182325 	 -1.3829330000 	 -3.5082210000 
589.25 	 324.9630000 	 3.182375 	 -1.3815210000 	 -3.5071210000 
589.45 	 324.9677000 	 3.182400 	 -1.3811270000 	 -3.5067080000 
589.65 	 324.9709000 	 3.182425 	 -1.3832700000 	 -3.5088470000 
589.85 	 324.9788000 	 3.182425 	 -1.3798590000 	 -3.5055190000 
590.05 	 324.9820000 	 3.182425 	 -1.3834130000 	 -3.5091340000 
590.25 	 324.9900000 	 3.182450 	 -1.3744670000 	 -3.5064410000 
590.45 	 324.9947000 	 3.182475 	 -1.3769880000 	 -3.5081010000 
590.65 	 324.9979000 	 3.182475 	 -1.3773350000 	 -3.5079800000 
590.85 	 324.9995000 	 3.182475 	 -1.3789690000 	 -3.5065560000 
591.05 	 325.0027000 	 3.182475 	 -1.3812640000 	 -3.5091300000 
591.25 	 325.0027000 	 3.182475 	 -1.3780630000 	 -3.5059170000 
591.45 	 325.0059000 	 3.182475 	 -1.3799130000 	 -3.5091430000 
591.65 	 325.0059000 	 3.182475 	 -1.3758720000 	 -3.5068000000 
591.85 	 325.0106000 	 3.182475 	 -1.3779510000 	 -3.5078140000 
592.05 	 325.0138000 	 3.182475 	 -1.3775130000 	 -3.5083960000 
592.25 	 325.0186000 	 3.182475 	 -1.3754880000 	 -3.5062790000 
592.45 	 325.0170000 	 3.182475 	 -1.3841120000 	 -3.5093980000 
592.65 	 325.0170000 	 3.182475 	 -1.3804180000 	 -3.5062470000 
592.85 	 325.0106000 	 3.182475 	 -1.3830310000 	 -3.5084310000 
593.05 	 325.0106000 	 3.182475 	 -1.3812000000 	 -3.5076520000 
593.25 	 325.0042000 	 3.182475 	 -1.3801000000 	 -3.5069340000 
593.45 	 325.0027000 	 3.182475 	 -1.3807360000 	 -3.5090990000 
593.65 	 325.0027000 	 3.182475 	 -1.3780210000 	 -3.5059930000 
593.85 	 324.9979000 	 3.182475 	 -1.3823760000 	 -3.5092290000 
594.05 	 324.9979000 	 3.182475 	 -1.3807960000 	 -3.5066030000 
594.25 	 324.9947000 	 3.182475 	 -1.3827830000 	 -3.5082370000 
594.45 	 324.9900000 	 3.182475 	 -1.3820170000 	 -3.5079960000 
594.65 	 324.9868000 	 3.182475 	 -1.3810440000 	 -3.5067300000 
594.85 	 324.9804000 	 3.182475 	 -1.3833110000 	 -3.5090510000 
595.05 	 324.9788000 	 3.182475 	 -1.3799700000 	 -3.5060820000 
595.25 	 324.9741000 	 3.182475 	 -1.3836800000 	 -3.5092580000 
595.45 	 324.9709000 	 3.182475 	 -1.3803860000 	 -3.5065300000 
595.65 	 324.9677000 	 3.182475 	 -1.3821760000 	 -3.5079640000 
595.85 	 324.9677000 	 3.182475 	 -1.3821190000 	 -3.5082280000 
596.05 	 324.9630000 	 3.182500 	 -1.3814740000 	 -3.5062280000 
596.25 	 324.9630000 	 3.182525 	 -1.3843440000 	 -3.5090990000 
596.45 	 324.9597000 	 3.182575 	 -1.3806180000 	 -3.5059360000 
596.65 	 324.9550000 	 3.182600 	 -1.3837370000 	 -3.5088030000 
596.85 	 324.9582000 	 3.182625 	 -1.3814540000 	 -3.5069270000 
597.05 	 324.9597000 	 3.182675 	 -1.3823990000 	 -3.5074170000 
597.25 	 324.9630000 	 3.182700 	 -1.3834060000 	 -3.5084880000 
597.45 	 324.9677000 	 3.182725 	 -1.3806820000 	 -3.5060370000 
597.65 	 324.9741000 	 3.182750 	 -1.3844240000 	 -3.5091880000 
597.85 	 324.9788000 	 3.182750 	 -1.3808700000 	 -3.5061650000 
598.05 	 324.9820000 	 3.182775 	 -1.3835300000 	 -3.5082850000 
598.25 	 324.9900000 	 3.182775 	 -1.3815750000 	 -3.5076590000 
598.45 	 324.9947000 	 3.182775 	 -1.3814100000 	 -3.5068640000 
598.65 	 324.9947000 	 3.182775 	 -1.3835240000 	 -3.5091750000 
598.85 	 324.9947000 	 3.182775 	 -1.3801770000 	 -3.5060370000 
599.05 	 324.9947000 	 3.182775 	 -1.3838130000 	 -3.5091850000 
599.25 	 324.9900000 	 3.182775 	 -1.3808120000 	 -3.5068290000 
599.45 	 324.9868000 	 3.182775 	 -1.3821380000 	 -3.5077250000 
599.65 	 324.9900000 	 3.182775 	 -1.3824590000 	 -3.5084440000 
599.85 	 324.9900000 	 3.182775 	 -1.3802270000 	 -3.5062660000 
600.05 	 324.9947000 	 3.182775 	 -1.3831330000 	 -3.5093430000 
600.25 	 324.9947000 	 3.182775 	 -1.3793530000 	 -3.5061170000 
600.45 	 324.9947000 	 3.182775 	 -1.3822560000 	 -3.5087710000 
600.65 	 324.9947000 	 3.182775 	 -1.3805680000 	 -3.5074740000 
600.85 	 324.9900000 	 3.182775 	 -1.3802780000 	 -3.5073280000 
601.05 	 324.9868000 	 3.182775 	 -1.3810760000 	 -3.5088030000 
601.25 	 324.9868000 	 3.182800 	 -1.3788410000 	 -3.5060530000 
601.45 	 324.9820000 	 3.182800 	 -1.3779800000 	 -3.5095440000 
601.65 	 324.9788000 	 3.182825 	 -1.3741810000 	 -3.5061900000 
601.85 	 324.9756000 	 3.182825 	 -1.3775060000 	 -3.5082850000 
602.05 	 324.9741000 	 3.182850 	 -1.3760630000 	 -3.5076360000 
602.25 	 324.9741000 	 3.182850 	 -1.3763840000 	 -3.5070260000 
602.45 	 324.9725000 	 3.182875 	 -1.3782500000 	 -3.5091810000 
602.65 	 324.9709000 	 3.182900 	 -1.3749570000 	 -3.5059260000 
602.85 	 324.9677000 	 3.182925 	 -1.3790610000 	 -3.5095250000 
603.05 	 324.9677000 	 3.182950 	 -1.3755450000 	 -3.5066860000 
603.25 	 324.9613000 	 3.182950 	 -1.3776020000 	 -3.5081040000 
603.45 	 324.9550000 	 3.183000 	 -1.3773980000 	 -3.5084470000 
603.65 	 324.9550000 	 3.183025 	 -1.3758720000 	 -3.5064480000 
603.85 	 324.9550000 	 3.183075 	 -1.3789940000 	 -3.5094450000 
604.05 	 324.9550000 	 3.183125 	 -1.3750590000 	 -3.5059290000 
604.25 	 324.9597000 	 3.183150 	 -1.3788510000 	 -3.5091210000 
604.45 	 324.9677000 	 3.183175 	 -1.3762730000 	 -3.5071340000 
604.65 	 324.9725000 	 3.183200 	 -1.3774240000 	 -3.5077980000 
604.85 	 324.9788000 	 3.183225 	 -1.3779510000 	 -3.5086000000 
605.05 	 324.9788000 	 3.183250 	 -1.3757260000 	 -3.5061520000 
605.25 	 324.9820000 	 3.183225 	 -1.3827040000 	 -3.5096810000 
605.45 	 324.9820000 	 3.183250 	 -1.3783610000 	 -3.5061740000 
605.65 	 324.9820000 	 3.183275 	 -1.3815750000 	 -3.5089020000 
605.85 	 324.9820000 	 3.183300 	 -1.3796770000 	 -3.5075500000 
606.05 	 324.9868000 	 3.183300 	 -1.3775000000 	 -3.5073150000 
606.25 	 324.9868000 	 3.183275 	 -1.3784540000 	 -3.5091150000 
606.45 	 324.9868000 	 3.183300 	 -1.3753480000 	 -3.5061580000 
606.65 	 324.9868000 	 3.183325 	 -1.3791750000 	 -3.5096170000 
606.85 	 324.9900000 	 3.183350 	 -1.3755000000 	 -3.5063550000 
607.05 	 324.9947000 	 3.183325 	 -1.3840680000 	 -3.5086120000 
607.25 	 325.0027000 	 3.183325 	 -1.3837560000 	 -3.5081070000 
607.45 	 325.0090000 	 3.183325 	 -1.3828370000 	 -3.5069660000 
607.65 	 325.0186000 	 3.183325 	 -1.3855110000 	 -3.5096260000 
607.85 	 325.0217000 	 3.183325 	 -1.3815940000 	 -3.5062440000 
608.05 	 325.0217000 	 3.183325 	 -1.3856700000 	 -3.5095340000 
608.25 	 325.0186000 	 3.183325 	 -1.3825960000 	 -3.5072040000 
608.45 	 325.0138000 	 3.183325 	 -1.3839780000 	 -3.5081670000 
608.65 	 325.0042000 	 3.183325 	 -1.3845250000 	 -3.5087460000 
608.85 	 324.9979000 	 3.183325 	 -1.3825610000 	 -3.5068700000 
609.05 	 324.9900000 	 3.183325 	 -1.3855300000 	 -3.5098140000 
609.25 	 324.9884000 	 3.183325 	 -1.3818260000 	 -3.5061740000 
609.45 	 324.9868000 	 3.183325 	 -1.3854220000 	 -3.5093980000 
609.65 	 324.9868000 	 3.183325 	 -1.3827830000 	 -3.5074170000 
609.85 	 324.9884000 	 3.183325 	 -1.3838200000 	 -3.5081070000 
610.05 	 324.9868000 	 3.183325 	 -1.3843850000 	 -3.5087010000 
610.25 	 324.9884000 	 3.183325 	 -1.3824050000 	 -3.5067430000 
610.45 	 324.9868000 	 3.183325 	 -1.3857520000 	 -3.5098360000 
610.65 	 324.9804000 	 3.183325 	 -1.3817530000 	 -3.5062340000 
610.85 	 324.9788000 	 3.183325 	 -1.3852410000 	 -3.5092800000 
611.05 	 324.9709000 	 3.183325 	 -1.3828950000 	 -3.5071950000 
611.25 	 324.9709000 	 3.183350 	 -1.3837750000 	 -3.5079350000 
611.45 	 324.9677000 	 3.183350 	 -1.3845130000 	 -3.5088890000 
611.65 	 324.9677000 	 3.183375 	 -1.3820810000 	 -3.5065240000 
611.85 	 324.9677000 	 3.183400 	 -1.3855460000 	 -3.5098680000 
612.05 	 324.9677000 	 3.183425 	 -1.3817210000 	 -3.5063010000 
612.25 	 324.9677000 	 3.183450 	 -1.3847890000 	 -3.5093370000 
612.45 	 324.9630000 	 3.183450 	 -1.3809200000 	 -3.5077130000 
612.65 	 324.9630000 	 3.183500 	 -1.3809240000 	 -3.5073250000 
612.85 	 324.9597000 	 3.183525 	 -1.3827100000 	 -3.5093720000 
613.05 	 324.9597000 	 3.183550 	 -1.3795470000 	 -3.5062380000 
613.25 	 324.9597000 	 3.183575 	 -1.3833680000 	 -3.5098140000 
613.45 	 324.9597000 	 3.183600 	 -1.3798870000 	 -3.5067780000 
613.65 	 324.9597000 	 3.183650 	 -1.3821000000 	 -3.5085870000 
613.85 	 324.9661000 	 3.183675 	 -1.3818770000 	 -3.5086660000 
614.05 	 324.9677000 	 3.183700 	 -1.3802560000 	 -3.5069590000 
614.25 	 324.9709000 	 3.183725 	 -1.3832540000 	 -3.5098810000 
614.45 	 324.9741000 	 3.183750 	 -1.3792740000 	 -3.5063900000 
614.65 	 324.9788000 	 3.183750 	 -1.3829740000 	 -3.5093820000 
614.85 	 324.9788000 	 3.183775 	 -1.3802310000 	 -3.5075440000 
615.05 	 324.9820000 	 3.183800 	 -1.3811460000 	 -3.5078460000 
615.25 	 324.9836000 	 3.183800 	 -1.3824370000 	 -3.5091880000 
615.45 	 324.9868000 	 3.183775 	 -1.3799320000 	 -3.5065520000 
615.65 	 324.9900000 	 3.183800 	 -1.3852560000 	 -3.5100360000 
615.85 	 324.9931000 	 3.183825 	 -1.3813650000 	 -3.5066480000 
616.05 	 324.9979000 	 3.183850 	 -1.3841980000 	 -3.5092000000 
616.25 	 325.0042000 	 3.183825 	 -1.3819660000 	 -3.5081960000 
616.45 	 325.0059000 	 3.183825 	 -1.3812290000 	 -3.5073120000 
616.65 	 325.0059000 	 3.183825 	 -1.3834100000 	 -3.5096930000 
616.85 	 325.0106000 	 3.183825 	 -1.3798750000 	 -3.5062890000 
617.05 	 325.0122000 	 3.183825 	 -1.3838550000 	 -3.5098490000 
617.25 	 325.0122000 	 3.183825 	 -1.3801700000 	 -3.5070230000 
617.45 	 325.0138000 	 3.183825 	 -1.3827480000 	 -3.5087940000 
617.65 	 325.0106000 	 3.183825 	 -1.3820430000 	 -3.5087270000 
617.85 	 325.0106000 	 3.183825 	 -1.3808090000 	 -3.5070040000 
618.05 	 325.0059000 	 3.183825 	 -1.3836800000 	 -3.5099440000 
618.25 	 325.0027000 	 3.183825 	 -1.3798810000 	 -3.5064250000 
618.45 	 325.0027000 	 3.183825 	 -1.3838740000 	 -3.5099790000 
618.65 	 325.0011000 	 3.183825 	 -1.3807390000 	 -3.5072550000 
618.85 	 325.0027000 	 3.183825 	 -1.3825190000 	 -3.5085040000 
619.05 	 324.9947000 	 3.183825 	 -1.3820360000 	 -3.5086890000 
619.25 	 324.9915000 	 3.183825 	 -1.3807520000 	 -3.5070100000 
619.45 	 324.9900000 	 3.183825 	 -1.3838290000 	 -3.5100330000 
619.65 	 324.9868000 	 3.183825 	 -1.3797120000 	 -3.5062570000 
619.85 	 324.9868000 	 3.183825 	 -1.3837400000 	 -3.5097280000 
620.05 	 324.9868000 	 3.183825 	 -1.3809330000 	 -3.5072550000 
620.25 	 324.9868000 	 3.183825 	 -1.3821030000 	 -3.5080080000 
620.45 	 324.9820000 	 3.183825 	 -1.3828050000 	 -3.5092040000 
620.65 	 324.9788000 	 3.183825 	 -1.3803670000 	 -3.5065300000 
620.85 	 324.9788000 	 3.183825 	 -1.3839440000 	 -3.5099380000 
621.05 	 324.9788000 	 3.183825 	 -1.3799860000 	 -3.5066700000 
621.25 	 324.9788000 	 3.183825 	 -1.3833490000 	 -3.5093340000 
621.45 	 324.9788000 	 3.183825 	 -1.3814930000 	 -3.5080810000 
621.65 	 324.9788000 	 3.183850 	 -1.3815020000 	 -3.5076970000 
621.85 	 324.9725000 	 3.183850 	 -1.3831930000 	 -3.5094830000 
622.05 	 324.9677000 	 3.183875 	 -1.3799730000 	 -3.5064510000 
622.25 	 324.9597000 	 3.183900 	 -1.3839090000 	 -3.5100520000 
622.45 	 324.9470000 	 3.183925 	 -1.3803900000 	 -3.5070960000 
622.65 	 324.9391000 	 3.183975 	 -1.3824270000 	 -3.5083930000 
622.85 	 324.9312000 	 3.184025 	 -1.3820970000 	 -3.5086600000 
623.05 	 324.9232000 	 3.184075 	 -1.3805930000 	 -3.5069470000 
623.25 	 324.9200000 	 3.184100 	 -1.3836960000 	 -3.5100840000 
623.45 	 324.9200000 	 3.184125 	 -1.3797790000 	 -3.5064540000 
623.65 	 324.9216000 	 3.184175 	 -1.3833840000 	 -3.5096200000 
623.85 	 324.9279000 	 3.184225 	 -1.3808920000 	 -3.5075220000 
624.05 	 324.9375000 	 3.184250 	 -1.3818520000 	 -3.5080880000 
624.25 	 324.9454000 	 3.184300 	 -1.3823890000 	 -3.5091210000 
624.45 	 324.9550000 	 3.184350 	 -1.3801700000 	 -3.5067300000 
624.65 	 324.9630000 	 3.184375 	 -1.3837470000 	 -3.5101480000 
624.85 	 324.9677000 	 3.184425 	 -1.3797760000 	 -3.5065620000 
625.05 	 324.9756000 	 3.184425 	 -1.3833170000 	 -3.5094770000 
625.25 	 324.9820000 	 3.184425 	 -1.3810570000 	 -3.5078330000 
625.45 	 324.9900000 	 3.184450 	 -1.3819760000 	 -3.5078840000 
625.65 	 324.9963000 	 3.184475 	 -1.3834410000 	 -3.5094770000 
625.85 	 325.0027000 	 3.184475 	 -1.3804500000 	 -3.5065590000 
626.05 	 325.0106000 	 3.184475 	 -1.3844680000 	 -3.5099890000 
626.25 	 325.0106000 	 3.184475 	 -1.3804850000 	 -3.5065400000 
626.45 	 325.0138000 	 3.184475 	 -1.3834350000 	 -3.5089680000 
626.65 	 325.0138000 	 3.184475 	 -1.3821030000 	 -3.5081930000 
626.85 	 325.0138000 	 3.184475 	 -1.3815560000 	 -3.5072260000 
627.05 	 325.0138000 	 3.184475 	 -1.3839470000 	 -3.5098200000 
627.25 	 325.0186000 	 3.184475 	 -1.3801830000 	 -3.5061960000 
627.45 	 325.0186000 	 3.184475 	 -1.3841850000 	 -3.5098140000 
627.65 	 325.0186000 	 3.184475 	 -1.3808920000 	 -3.5073250000 
627.85 	 325.0186000 	 3.184475 	 -1.3824560000 	 -3.5083170000 
628.05 	 325.0138000 	 3.184475 	 -1.3828250000 	 -3.5090890000 
628.25 	 325.0138000 	 3.184475 	 -1.3806980000 	 -3.5065750000 
628.45 	 325.0106000 	 3.184425 	 -1.3840770000 	 -3.5101510000 
628.65 	 325.0059000 	 3.184425 	 -1.3799480000 	 -3.5064670000 
628.85 	 325.0027000 	 3.184425 	 -1.3834130000 	 -3.5094040000 
629.05 	 324.9979000 	 3.184425 	 -1.3811750000 	 -3.5078560000 
629.25 	 324.9963000 	 3.184425 	 -1.3813150000 	 -3.5073980000 
629.45 	 324.9947000 	 3.184425 	 -1.3832600000 	 -3.5096040000 
629.65 	 324.9947000 	 3.184425 	 -1.3801420000 	 -3.5065240000 
629.85 	 324.9979000 	 3.184425 	 -1.3840450000 	 -3.5101190000 
630.05 	 324.9947000 	 3.184425 	 -1.3801700000 	 -3.5066730000 
630.25 	 324.9947000 	 3.184425 	 -1.3832000000 	 -3.5092260000 
630.45 	 324.9947000 	 3.184425 	 -1.3816070000 	 -3.5080970000 
630.65 	 324.9900000 	 3.184425 	 -1.3814510000 	 -3.5075660000 
630.85 	 324.9900000 	 3.184425 	 -1.3833300000 	 -3.5097120000 
631.05 	 324.9852000 	 3.184425 	 -1.3800620000 	 -3.5062790000 
631.25 	 324.9820000 	 3.184425 	 -1.3841150000 	 -3.5100110000 
631.45 	 324.9788000 	 3.184425 	 -1.3804400000 	 -3.5066890000 
631.65 	 324.9741000 	 3.184425 	 -1.3831490000 	 -3.5089840000 
631.85 	 324.9709000 	 3.184425 	 -1.3820970000 	 -3.5085360000 
632.05 	 324.9630000 	 3.184425 	 -1.3809550000 	 -3.5070640000 
632.25 	 324.9630000 	 3.184425 	 -1.3838420000 	 -3.5100560000 
632.45 	 324.9597000 	 3.184450 	 -1.3802370000 	 -3.5063300000 
632.65 	 324.9597000 	 3.184475 	 -1.3847060000 	 -3.5099000000 
632.85 	 324.9597000 	 3.184525 	 -1.3808600000 	 -3.5073630000 
633.05 	 324.9597000 	 3.184550 	 -1.3823640000 	 -3.5080850000 
633.25 	 324.9550000 	 3.184575 	 -1.3828630000 	 -3.5090000000 
633.45 	 324.9550000 	 3.184625 	 -1.3805140000 	 -3.5067080000 
633.65 	 324.9550000 	 3.184650 	 -1.3842360000 	 -3.5101030000 
633.85 	 324.9534000 	 3.184700 	 -1.3802270000 	 -3.5064820000 
634.05 	 324.9518000 	 3.184750 	 -1.3837310000 	 -3.5094130000 
634.25 	 324.9534000 	 3.184775 	 -1.3812890000 	 -3.5076170000 
634.45 	 324.9518000 	 3.184825 	 -1.3822080000 	 -3.5078720000 
634.65 	 324.9550000 	 3.184850 	 -1.3830660000 	 -3.5092290000 
634.85 	 324.9597000 	 3.184900 	 -1.3803960000 	 -3.5065300000 
635.05 	 324.9630000 	 3.184925 	 -1.3841690000 	 -3.5100650000 
635.25 	 324.9709000 	 3.184950 	 -1.3802400000 	 -3.5065620000 
635.45 	 324.9741000 	 3.184975 	 -1.3834640000 	 -3.5092740000 
635.65 	 324.9836000 	 3.185000 	 -1.3815310000 	 -3.5078180000 
635.85 	 324.9900000 	 3.185000 	 -1.3810950000 	 -3.5078400000 
636.05 	 324.9947000 	 3.185025 	 -1.3827320000 	 -3.5097920000 
636.25 	 324.9995000 	 3.185050 	 -1.3793500000 	 -3.5065520000 
636.45 	 325.0027000 	 3.185025 	 -1.3862860000 	 -3.5103290000 
636.65 	 325.0027000 	 3.185025 	 -1.3829360000 	 -3.5071660000 
636.85 	 325.0027000 	 3.185025 	 -1.3851740000 	 -3.5089180000 
637.05 	 325.0027000 	 3.185025 	 -1.3844200000 	 -3.5088600000 
637.25 	 325.0027000 	 3.185025 	 -1.3833840000 	 -3.5072580000 
637.45 	 325.0027000 	 3.185025 	 -1.3861910000 	 -3.5103000000 
637.65 	 325.0027000 	 3.185025 	 -1.3823760000 	 -3.5065940000 
637.85 	 325.0027000 	 3.185050 	 -1.3864990000 	 -3.5103070000 
638.05 	 325.0027000 	 3.185025 	 -1.3828790000 	 -3.5072800000 
638.25 	 325.0027000 	 3.185025 	 -1.3815780000 	 -3.5089620000 
638.45 	 325.0027000 	 3.185025 	 -1.3816100000 	 -3.5088030000 
638.65 	 324.9963000 	 3.185025 	 -1.3805260000 	 -3.5072740000 
638.85 	 324.9931000 	 3.185025 	 -1.3838130000 	 -3.5102620000 
639.05 	 324.9868000 	 3.185025 	 -1.3800300000 	 -3.5066380000 
639.25 	 324.9868000 	 3.185025 	 -1.3843310000 	 -3.5099700000 
639.45 	 324.9820000 	 3.185025 	 -1.3818070000 	 -3.5079000000 
639.65 	 324.9820000 	 3.185025 	 -1.3828020000 	 -3.5084720000 
639.85 	 324.9820000 	 3.185025 	 -1.3839050000 	 -3.5097000000 
640.05 	 324.9820000 	 3.185050 	 -1.3818070000 	 -3.5069210000 
640.25 	 324.9820000 	 3.185050 	 -1.3847640000 	 -3.5104560000 
640.45 	 324.9820000 	 3.185075 	 -1.3807010000 	 -3.5068190000 
640.65 	 324.9820000 	 3.185100 	 -1.3841920000 	 -3.5094860000 
640.85 	 324.9820000 	 3.185075 	 -1.3831360000 	 -3.5085840000 
641.05 	 324.9772000 	 3.185100 	 -1.3811430000 	 -3.5075700000 
641.25 	 324.9709000 	 3.185100 	 -1.3815470000 	 -3.5102940000 
641.45 	 324.9677000 	 3.185125 	 -1.3777410000 	 -3.5065840000 
641.65 	 324.9630000 	 3.185150 	 -1.3818040000 	 -3.5101000000 
641.85 	 324.9630000 	 3.185175 	 -1.3787780000 	 -3.5076490000 
642.05 	 324.9597000 	 3.185225 	 -1.3805420000 	 -3.5084880000 
642.25 	 324.9630000 	 3.185250 	 -1.3814420000 	 -3.5097220000 
642.45 	 324.9597000 	 3.185275 	 -1.3788920000 	 -3.5069530000 
642.65 	 324.9597000 	 3.185300 	 -1.3828020000 	 -3.5104050000 
642.85 	 324.9597000 	 3.185325 	 -1.3817180000 	 -3.5069050000 
643.05 	 324.9630000 	 3.185375 	 -1.3854760000 	 -3.5098270000 
643.25 	 324.9693000 	 3.185375 	 -1.3832760000 	 -3.5081480000 
643.45 	 324.9741000 	 3.185425 	 -1.3833810000 	 -3.5079770000 
643.65 	 324.9820000 	 3.185450 	 -1.3851320000 	 -3.5098200000 
643.85 	 324.9900000 	 3.185450 	 -1.3823220000 	 -3.5069780000 
644.05 	 324.9947000 	 3.185425 	 -1.3845890000 	 -3.5103730000 
644.25 	 324.9947000 	 3.185425 	 -1.3815020000 	 -3.5074740000 
644.45 	 324.9947000 	 3.185425 	 -1.3835620000 	 -3.5093980000 
644.65 	 324.9979000 	 3.185425 	 -1.3842140000 	 -3.5090220000 
644.85 	 324.9963000 	 3.185425 	 -1.3826810000 	 -3.5077130000 
645.05 	 324.9979000 	 3.185425 	 -1.3812410000 	 -3.5103580000 
645.25 	 324.9979000 	 3.185425 	 -1.3765020000 	 -3.5069780000 
645.45 	 324.9947000 	 3.185425 	 -1.3809460000 	 -3.5101540000 
645.65 	 324.9900000 	 3.185425 	 -1.3770830000 	 -3.5080240000 
645.85 	 324.9820000 	 3.185425 	 -1.3815400000 	 -3.5086600000 
646.05 	 324.9820000 	 3.185450 	 -1.3835140000 	 -3.5097120000 
646.25 	 324.9820000 	 3.185450 	 -1.3801610000 	 -3.5074070000 
646.45 	 324.9868000 	 3.185475 	 -1.3842930000 	 -3.5104820000 
646.65 	 324.9868000 	 3.185500 	 -1.3793820000 	 -3.5071720000 
646.85 	 324.9868000 	 3.185475 	 -1.3871190000 	 -3.5101990000 
647.05 	 324.9868000 	 3.185475 	 -1.3848910000 	 -3.5084660000 
647.25 	 324.9820000 	 3.185500 	 -1.3855200000 	 -3.5086120000 
647.45 	 324.9804000 	 3.185525 	 -1.3866270000 	 -3.5098620000 
647.65 	 324.9788000 	 3.185525 	 -1.3841020000 	 -3.5074070000 
647.85 	 324.9741000 	 3.185525 	 -1.3877680000 	 -3.5107490000 
648.05 	 324.9741000 	 3.185550 	 -1.3841630000 	 -3.5076520000 
648.25 	 324.9709000 	 3.185575 	 -1.3867920000 	 -3.5097440000 
648.45 	 324.9741000 	 3.185600 	 -1.3858220000 	 -3.5092480000 
648.65 	 324.9741000 	 3.185625 	 -1.3848210000 	 -3.5079540000 
648.85 	 324.9741000 	 3.185650 	 -1.3874980000 	 -3.5105200000 
649.05 	 324.9741000 	 3.185650 	 -1.3840390000 	 -3.5073280000 
649.25 	 324.9788000 	 3.185675 	 -1.3874940000 	 -3.5104910000 
649.45 	 324.9741000 	 3.185675 	 -1.3847730000 	 -3.5083260000 
649.65 	 324.9741000 	 3.185700 	 -1.3857940000 	 -3.5092230000 
649.85 	 324.9741000 	 3.185725 	 -1.3862740000 	 -3.5099820000 
650.05 	 324.9741000 	 3.185750 	 -1.3839980000 	 -3.5077410000 
650.25 	 324.9788000 	 3.185750 	 -1.3871160000 	 -3.5109200000 
650.45 	 324.9804000 	 3.185800 	 -1.3833940000 	 -3.5077700000 
650.65 	 324.9868000 	 3.185775 	 -1.3866200000 	 -3.5100110000 
650.85 	 324.9868000 	 3.185775 	 -1.3855300000 	 -3.5091940000 
651.05 	 324.9868000 	 3.185800 	 -1.3846330000 	 -3.5082880000 
651.25 	 324.9868000 	 3.185825 	 -1.3868330000 	 -3.5105800000 
651.45 	 324.9868000 	 3.185850 	 -1.3836800000 	 -3.5074970000 
651.65 	 324.9900000 	 3.185850 	 -1.3855200000 	 -3.5108760000 
651.85 	 324.9900000 	 3.185825 	 -1.3782630000 	 -3.5080050000 
652.05 	 324.9900000 	 3.185825 	 -1.3804850000 	 -3.5094710000 
652.25 	 324.9868000 	 3.185825 	 -1.3800140000 	 -3.5098770000 
652.45 	 324.9868000 	 3.185825 	 -1.3791340000 	 -3.5080120000 
652.65 	 324.9820000 	 3.185825 	 -1.3821920000 	 -3.5107170000 
652.85 	 324.9820000 	 3.185850 	 -1.3840260000 	 -3.5074930000 
653.05 	 324.9820000 	 3.185875 	 -1.3874910000 	 -3.5106950000 
653.25 	 324.9820000 	 3.185875 	 -1.3848210000 	 -3.5086700000 
653.45 	 324.9820000 	 3.185875 	 -1.3856980000 	 -3.5091240000 
653.65 	 324.9820000 	 3.185875 	 -1.3862510000 	 -3.5103640000 
653.85 	 324.9820000 	 3.185900 	 -1.3843950000 	 -3.5078620000 
654.05 	 324.9820000 	 3.185925 	 -1.3877710000 	 -3.5110470000 
654.25 	 324.9820000 	 3.185950 	 -1.3841880000 	 -3.5079510000 
654.45 	 324.9820000 	 3.185925 	 -1.3831580000 	 -3.5103640000 
654.65 	 324.9820000 	 3.185925 	 -1.3835020000 	 -3.5094450000 
654.85 	 324.9788000 	 3.185950 	 -1.3829360000 	 -3.5087010000 
655.05 	 324.9788000 	 3.185975 	 -1.3851670000 	 -3.5110760000 
655.25 	 324.9741000 	 3.186000 	 -1.3816580000 	 -3.5076170000 
655.45 	 324.9741000 	 3.186000 	 -1.3837970000 	 -3.5112410000 
655.65 	 324.9741000 	 3.186000 	 -1.3833840000 	 -3.5084370000 
655.85 	 324.9741000 	 3.186025 	 -1.3852500000 	 -3.5098620000 
656.05 	 324.9772000 	 3.186050 	 -1.3854440000 	 -3.5101250000 
656.25 	 324.9788000 	 3.186075 	 -1.3834670000 	 -3.5081740000 
656.45 	 324.9788000 	 3.186100 	 -1.3867000000 	 -3.5113270000 
656.65 	 324.9788000 	 3.186075 	 -1.3821600000 	 -3.5078110000 
656.85 	 324.9820000 	 3.186075 	 -1.3858130000 	 -3.5111270000 
657.05 	 324.9820000 	 3.186100 	 -1.3836450000 	 -3.5091240000 
657.25 	 324.9868000 	 3.186125 	 -1.3839820000 	 -3.5091240000 
657.45 	 324.9900000 	 3.186125 	 -1.3852980000 	 -3.5108090000 
657.65 	 324.9900000 	 3.186125 	 -1.3823950000 	 -3.5078210000 
657.85 	 324.9868000 	 3.186125 	 -1.3863150000 	 -3.5115080000 
658.05 	 324.9788000 	 3.186125 	 -1.3824810000 	 -3.5079830000 
658.25 	 324.9741000 	 3.186150 	 -1.3857330000 	 -3.5106210000 
658.45 	 324.9709000 	 3.186150 	 -1.3839150000 	 -3.5094610000 
658.65 	 324.9661000 	 3.186175 	 -1.3838830000 	 -3.5089270000 
658.85 	 324.9630000 	 3.186200 	 -1.3858260000 	 -3.5111330000 
659.05 	 324.9630000 	 3.186250 	 -1.3823600000 	 -3.5078050000 
659.25 	 324.9630000 	 3.186275 	 -1.3863820000 	 -3.5112290000 
659.45 	 324.9661000 	 3.186300 	 -1.3828850000 	 -3.5083170000 
659.65 	 324.9661000 	 3.186325 	 -1.3851290000 	 -3.5099320000 
659.85 	 324.9630000 	 3.186350 	 -1.3849450000 	 -3.5103640000 
660.05 	 324.9630000 	 3.186375 	 -1.3829800000 	 -3.5081100000 
660.25 	 324.9630000 	 3.186425 	 -1.3864930000 	 -3.5114570000 
660.45 	 324.9677000 	 3.186450 	 -1.3823510000 	 -3.5077190000 
660.65 	 324.9709000 	 3.186475 	 -1.3861240000 	 -3.5109300000 
660.85 	 324.9741000 	 3.186500 	 -1.3837620000 	 -3.5091690000 
661.05 	 324.9788000 	 3.186500 	 -1.3839530000 	 -3.5088700000 
661.25 	 324.9836000 	 3.186525 	 -1.3855710000 	 -3.5109870000 
661.45 	 324.9868000 	 3.186550 	 -1.3824110000 	 -3.5077220000 
661.65 	 324.9900000 	 3.186525 	 -1.3866040000 	 -3.5114350000 
661.85 	 324.9947000 	 3.186525 	 -1.3825580000 	 -3.5081420000 
662.05 	 324.9979000 	 3.186525 	 -1.3854950000 	 -3.5103100000 
662.25 	 325.0011000 	 3.186525 	 -1.3843310000 	 -3.5097820000 
662.45 	 325.0027000 	 3.186525 	 -1.3836860000 	 -3.5086730000 
662.65 	 325.0042000 	 3.186525 	 -1.3860570000 	 -3.5111270000 
662.85 	 325.0059000 	 3.186525 	 -1.3821950000 	 -3.5077290000 
663.05 	 325.0059000 	 3.186525 	 -1.3863560000 	 -3.5112670000 
663.25 	 325.0074000 	 3.186525 	 -1.3829070000 	 -3.5085200000 
663.45 	 325.0059000 	 3.186525 	 -1.3852090000 	 -3.5100330000 
663.65 	 325.0059000 	 3.186525 	 -1.3847800000 	 -3.5101030000 
663.85 	 325.0042000 	 3.186525 	 -1.3834100000 	 -3.5083580000 
664.05 	 324.9979000 	 3.186525 	 -1.3863090000 	 -3.5114290000 
664.25 	 324.9947000 	 3.186525 	 -1.3822590000 	 -3.5077950000 
664.45 	 324.9900000 	 3.186525 	 -1.3863120000 	 -3.5112570000 
664.65 	 324.9900000 	 3.186525 	 -1.3833240000 	 -3.5088540000 
664.85 	 324.9868000 	 3.186525 	 -1.3846750000 	 -3.5096070000 
665.05 	 324.9820000 	 3.186525 	 -1.3853870000 	 -3.5105830000 
665.25 	 324.9820000 	 3.186550 	 -1.3827130000 	 -3.5078020000 
665.45 	 324.9820000 	 3.186575 	 -1.3865820000 	 -3.5114130000 
665.65 	 324.9820000 	 3.186575 	 -1.3825960000 	 -3.5080400000 
665.85 	 324.9804000 	 3.186600 	 -1.3856540000 	 -3.5105450000 
666.05 	 324.9820000 	 3.186575 	 -1.3847730000 	 -3.5098040000 
666.25 	 324.9820000 	 3.186600 	 -1.3839340000 	 -3.5087390000 
666.45 	 324.9852000 	 3.186625 	 -1.3864740000 	 -3.5113110000 
666.65 	 324.9868000 	 3.186650 	 -1.3826150000 	 -3.5078180000 
666.85 	 324.9868000 	 3.186625 	 -1.3875960000 	 -3.5114640000 
667.05 	 324.9820000 	 3.186625 	 -1.3844430000 	 -3.5088830000 
667.25 	 324.9788000 	 3.186650 	 -1.3858990000 	 -3.5097530000 
667.45 	 324.9741000 	 3.186675 	 -1.3865280000 	 -3.5107900000 
667.65 	 324.9741000 	 3.186700 	 -1.3841660000 	 -3.5083170000 
667.85 	 324.9741000 	 3.186700 	 -1.3878500000 	 -3.5117080000 
668.05 	 324.9756000 	 3.186725 	 -1.3837910000 	 -3.5080810000 
668.25 	 324.9788000 	 3.186750 	 -1.3870180000 	 -3.5107420000 
668.45 	 324.9788000 	 3.186750 	 -1.3865500000 	 -3.5096840000 
668.65 	 324.9772000 	 3.186750 	 -1.3862170000 	 -3.5090100000 
668.85 	 324.9741000 	 3.186775 	 -1.3885150000 	 -3.5114640000 
669.05 	 324.9709000 	 3.186800 	 -1.3851170000 	 -3.5080080000 
669.25 	 324.9709000 	 3.186800 	 -1.3890330000 	 -3.5115880000 
669.45 	 324.9677000 	 3.186825 	 -1.3856350000 	 -3.5087460000 
669.65 	 324.9709000 	 3.186850 	 -1.3876760000 	 -3.5101600000 
669.85 	 324.9709000 	 3.186875 	 -1.3874530000 	 -3.5104630000 
670.05 	 324.9709000 	 3.186900 	 -1.3859050000 	 -3.5086000000 
670.25 	 324.9741000 	 3.186900 	 -1.3891120000 	 -3.5118550000 
670.45 	 324.9741000 	 3.186925 	 -1.3852500000 	 -3.5081890000 
670.65 	 324.9741000 	 3.186950 	 -1.3890780000 	 -3.5115590000 
670.85 	 324.9741000 	 3.186975 	 -1.3860730000 	 -3.5091500000 
671.05 	 324.9741000 	 3.187000 	 -1.3876500000 	 -3.5101800000 
671.25 	 324.9741000 	 3.187000 	 -1.3879360000 	 -3.5108920000 
671.45 	 324.9741000 	 3.187025 	 -1.3857460000 	 -3.5086890000 
671.65 	 324.9741000 	 3.187050 	 -1.3893480000 	 -3.5118870000 
671.85 	 324.9741000 	 3.187075 	 -1.3854950000 	 -3.5084600000 
672.05 	 324.9741000 	 3.187100 	 -1.3887470000 	 -3.5111620000 
672.25 	 324.9788000 	 3.187100 	 -1.3866460000 	 -3.5096490000 
672.45 	 324.9820000 	 3.187125 	 -1.3868110000 	 -3.5094040000 
672.65 	 324.9852000 	 3.187150 	 -1.3886580000 	 -3.5114990000 
672.85 	 324.9868000 	 3.187125 	 -1.3853490000 	 -3.5081830000 
673.05 	 324.9900000 	 3.187150 	 -1.3893640000 	 -3.5118520000 
673.25 	 324.9900000 	 3.187175 	 -1.3855780000 	 -3.5086660000 
673.45 	 324.9900000 	 3.187200 	 -1.3885880000 	 -3.5108500000 
673.65 	 324.9947000 	 3.187175 	 -1.3870970000 	 -3.5100810000 
673.85 	 324.9900000 	 3.187175 	 -1.3865500000 	 -3.5091720000 
674.05 	 324.9947000 	 3.187175 	 -1.3890080000 	 -3.5114920000 
674.25 	 324.9947000 	 3.187175 	 -1.3851800000 	 -3.5080650000 
674.45 	 324.9979000 	 3.187175 	 -1.3894430000 	 -3.5117440000 
674.65 	 324.9979000 	 3.187175 	 -1.3861690000 	 -3.5089910000 
674.85 	 325.0027000 	 3.187175 	 -1.3875930000 	 -3.5100750000 
675.05 	 325.0027000 	 3.187175 	 -1.3881910000 	 -3.5108060000 
675.25 	 325.0027000 	 3.187175 	 -1.3857170000 	 -3.5083260000 
675.45 	 325.0027000 	 3.187175 	 -1.3893570000 	 -3.5118230000 
675.65 	 324.9947000 	 3.187175 	 -1.3853680000 	 -3.5082400000 
675.85 	 324.9947000 	 3.187175 	 -1.3888230000 	 -3.5112060000 
676.05 	 324.9900000 	 3.187175 	 -1.3868490000 	 -3.5096170000 
676.25 	 324.9868000 	 3.187175 	 -1.3868620000 	 -3.5093240000 
676.45 	 324.9820000 	 3.187175 	 -1.3888650000 	 -3.5112290000 
676.65 	 324.9788000 	 3.187175 	 -1.3853800000 	 -3.5083260000 
676.85 	 324.9756000 	 3.187175 	 -1.3893800000 	 -3.5118610000 
677.05 	 324.9709000 	 3.187175 	 -1.3857240000 	 -3.5085360000 
677.25 	 324.9693000 	 3.187225 	 -1.3883690000 	 -3.5105130000 
677.45 	 324.9630000 	 3.187225 	 -1.3877740000 	 -3.5104500000 
677.65 	 324.9597000 	 3.187275 	 -1.3862420000 	 -3.5087270000 
677.85 	 324.9582000 	 3.187300 	 -1.3894370000 	 -3.5118990000 
678.05 	 324.9518000 	 3.187325 	 -1.3854410000 	 -3.5080210000 
678.25 	 324.9470000 	 3.187375 	 -1.3891250000 	 -3.5114960000 
678.45 	 324.9439000 	 3.187425 	 -1.3863150000 	 -3.5091400000 
678.65 	 324.9439000 	 3.187450 	 -1.3874690000 	 -3.5097570000 
678.85 	 324.9439000 	 3.187500 	 -1.3884670000 	 -3.5110860000 
679.05 	 324.9439000 	 3.187550 	 -1.3856600000 	 -3.5081990000 
679.25 	 324.9439000 	 3.187625 	 -1.3895160000 	 -3.5118200000 
679.45 	 324.9470000 	 3.187650 	 -1.3856000000 	 -3.5082310000 
679.65 	 324.9518000 	 3.187700 	 -1.3885470000 	 -3.5109740000 
679.85 	 324.9550000 	 3.187725 	 -1.3870300000 	 -3.5099120000 
680.05 	 324.9597000 	 3.187775 	 -1.3865790000 	 -3.5090670000 
680.25 	 324.9677000 	 3.187800 	 -1.3890580000 	 -3.5116610000 
680.45 	 324.9709000 	 3.187825 	 -1.3853710000 	 -3.5082500000 
680.65 	 324.9741000 	 3.187850 	 -1.3895540000 	 -3.5118170000 
680.85 	 324.9820000 	 3.187850 	 -1.3857780000 	 -3.5086730000 
681.05 	 324.9868000 	 3.187875 	 -1.3885240000 	 -3.5107640000 
681.25 	 324.9900000 	 3.187875 	 -1.3873860000 	 -3.5099320000 
681.45 	 324.9947000 	 3.187875 	 -1.3866490000 	 -3.5093660000 
681.65 	 324.9947000 	 3.187875 	 -1.3891660000 	 -3.5117080000 
681.85 	 324.9947000 	 3.187875 	 -1.3853960000 	 -3.5082470000 
682.05 	 324.9931000 	 3.187875 	 -1.3894300000 	 -3.5116800000 
682.25 	 324.9900000 	 3.187875 	 -1.3864070000 	 -3.5094290000 
682.45 	 324.9852000 	 3.187875 	 -1.3876910000 	 -3.5099980000 
682.65 	 324.9788000 	 3.187875 	 -1.3886100000 	 -3.5111240000 
682.85 	 324.9741000 	 3.187900 	 -1.3857020000 	 -3.5085390000 
683.05 	 324.9709000 	 3.187900 	 -1.3897360000 	 -3.5118420000 
683.25 	 324.9677000 	 3.187925 	 -1.3854690000 	 -3.5083260000 
683.45 	 324.9661000 	 3.187950 	 -1.3892560000 	 -3.5113560000 
683.65 	 324.9597000 	 3.188000 	 -1.3870490000 	 -3.5098710000 
683.85 	 324.9550000 	 3.188000 	 -1.3868460000 	 -3.5094930000 
684.05 	 324.9534000 	 3.188050 	 -1.3892870000 	 -3.5117820000 
684.25 	 324.9470000 	 3.188075 	 -1.3854540000 	 -3.5082400000 
684.45 	 324.9470000 	 3.188125 	 -1.3894560000 	 -3.5117050000 
684.65 	 324.9439000 	 3.188175 	 -1.3864070000 	 -3.5090890000 
684.85 	 324.9439000 	 3.188225 	 -1.3879240000 	 -3.5102270000 
685.05 	 324.9470000 	 3.188275 	 -1.3881560000 	 -3.5108410000 
685.25 	 324.9470000 	 3.188300 	 -1.3860260000 	 -3.5085270000 
685.45 	 324.9518000 	 3.188350 	 -1.3895960000 	 -3.5120200000 
685.65 	 324.9550000 	 3.188400 	 -1.3856950000 	 -3.5084500000 
685.85 	 324.9630000 	 3.188425 	 -1.3891090000 	 -3.5113140000 
686.05 	 324.9677000 	 3.188450 	 -1.3871260000 	 -3.5099820000 
686.25 	 324.9709000 	 3.188475 	 -1.3871510000 	 -3.5094360000 
686.45 	 324.9725000 	 3.188500 	 -1.3892460000 	 -3.5114570000 
686.65 	 324.9788000 	 3.188525 	 -1.3855900000 	 -3.5081130000 
686.85 	 324.9820000 	 3.188525 	 -1.3897710000 	 -3.5119120000 
687.05 	 324.9868000 	 3.188525 	 -1.3860160000 	 -3.5091660000 
687.25 	 324.9915000 	 3.188525 	 -1.3882060000 	 -3.5107040000 
687.45 	 324.9947000 	 3.188525 	 -1.3880890000 	 -3.5111680000 
687.65 	 324.9979000 	 3.188525 	 -1.3862260000 	 -3.5089970000 
687.85 	 324.9963000 	 3.188525 	 -1.3894400000 	 -3.5121700000 
688.05 	 324.9979000 	 3.188525 	 -1.3854280000 	 -3.5085740000 
688.25 	 324.9979000 	 3.188525 	 -1.3891600000 	 -3.5118960000 
688.45 	 324.9947000 	 3.188525 	 -1.3860570000 	 -3.5093340000 
688.65 	 324.9900000 	 3.188525 	 -1.3873830000 	 -3.5102460000 
688.85 	 324.9820000 	 3.188550 	 -1.3880410000 	 -3.5114730000 
689.05 	 324.9756000 	 3.188575 	 -1.3843220000 	 -3.5086510000 
689.25 	 324.9709000 	 3.188575 	 -1.3879620000 	 -3.5121850000 
689.45 	 324.9677000 	 3.188600 	 -1.3834000000 	 -3.5090290000 
689.65 	 324.9677000 	 3.188600 	 -1.3862360000 	 -3.5111870000 
689.85 	 324.9677000 	 3.188625 	 -1.3847510000 	 -3.5106060000 
690.05 	 324.9677000 	 3.188650 	 -1.3838900000 	 -3.5093940000 
690.25 	 324.9709000 	 3.188675 	 -1.3864900000 	 -3.5120490000 
690.45 	 324.9677000 	 3.188700 	 -1.3828980000 	 -3.5086890000 
690.65 	 324.9677000 	 3.188700 	 -1.3866840000 	 -3.5121630000 
690.85 	 324.9630000 	 3.188750 	 -1.3834130000 	 -3.5095410000 
691.05 	 324.9630000 	 3.188750 	 -1.3851010000 	 -3.5105230000 
691.25 	 324.9630000 	 3.188800 	 -1.3854690000 	 -3.5112670000 
691.45 	 324.9597000 	 3.188825 	 -1.3832410000 	 -3.5090420000 
691.65 	 324.9630000 	 3.188850 	 -1.3866420000 	 -3.5123190000 
691.85 	 324.9677000 	 3.188875 	 -1.3826690000 	 -3.5088030000 
692.05 	 324.9709000 	 3.188900 	 -1.3863020000 	 -3.5115970000 
692.25 	 324.9725000 	 3.188925 	 -1.3844930000 	 -3.5102430000 
692.45 	 324.9709000 	 3.188950 	 -1.3844810000 	 -3.5098360000 
692.65 	 324.9741000 	 3.188950 	 -1.3871670000 	 -3.5118580000 
692.85 	 324.9741000 	 3.189000 	 -1.3835650000 	 -3.5087300000 
693.05 	 324.9756000 	 3.189000 	 -1.3872750000 	 -3.5123350000 
693.25 	 324.9741000 	 3.189025 	 -1.3837370000 	 -3.5092830000 
693.45 	 324.9788000 	 3.189025 	 -1.3864870000 	 -3.5110860000 
693.65 	 324.9788000 	 3.189050 	 -1.3872210000 	 -3.5109970000 
693.85 	 324.9868000 	 3.189075 	 -1.3858290000 	 -3.5093430000 
694.05 	 324.9868000 	 3.189100 	 -1.3889820000 	 -3.5123320000 
694.25 	 324.9900000 	 3.189075 	 -1.3829840000 	 -3.5089140000 
694.45 	 324.9947000 	 3.189075 	 -1.3867630000 	 -3.5120420000 
694.65 	 324.9947000 	 3.189075 	 -1.3841060000 	 -3.5100520000 
694.85 	 324.9979000 	 3.189075 	 -1.3852980000 	 -3.5107800000 
695.05 	 324.9979000 	 3.189075 	 -1.3860800000 	 -3.5117530000 
695.25 	 324.9979000 	 3.189075 	 -1.3837590000 	 -3.5093180000 
695.45 	 324.9979000 	 3.189075 	 -1.3873770000 	 -3.5127540000 
695.65 	 324.9963000 	 3.189075 	 -1.3833680000 	 -3.5091940000 
695.85 	 324.9947000 	 3.189075 	 -1.3866710000 	 -3.5119150000 
696.05 	 324.9947000 	 3.189075 	 -1.3847380000 	 -3.5103130000 
696.25 	 324.9900000 	 3.189075 	 -1.3854820000 	 -3.5103260000 
696.45 	 324.9884000 	 3.189075 	 -1.3868710000 	 -3.5119720000 
696.65 	 324.9868000 	 3.189075 	 -1.3838800000 	 -3.5090220000 
696.85 	 324.9868000 	 3.189075 	 -1.3877170000 	 -3.5127320000 
697.05 	 324.9820000 	 3.189100 	 -1.3838740000 	 -3.5093090000 
697.25 	 324.9820000 	 3.189125 	 -1.3873420000 	 -3.5115780000 
697.45 	 324.9788000 	 3.189125 	 -1.3864260000 	 -3.5110280000 
697.65 	 324.9788000 	 3.189125 	 -1.3843280000 	 -3.5096230000 
697.85 	 324.9741000 	 3.189125 	 -1.3867660000 	 -3.5125260000 
698.05 	 324.9725000 	 3.189150 	 -1.3826750000 	 -3.5088790000 
698.25 	 324.9709000 	 3.189175 	 -1.3866650000 	 -3.5122390000 
698.45 	 324.9661000 	 3.189200 	 -1.3837620000 	 -3.5100940000 
698.65 	 324.9677000 	 3.189225 	 -1.3850720000 	 -3.5106020000 
698.85 	 324.9630000 	 3.189250 	 -1.3855010000 	 -3.5116230000 
699.05 	 324.9630000 	 3.189275 	 -1.3835210000 	 -3.5092160000 
699.25 	 324.9677000 	 3.189300 	 -1.3867440000 	 -3.5124970000 
699.45 	 324.9677000 	 3.189325 	 -1.3828630000 	 -3.5088920000 
699.65 	 324.9677000 	 3.189350 	 -1.3864770000 	 -3.5119250000 
699.85 	 324.9677000 	 3.189350 	 -1.3840900000 	 -3.5103290000 
700.05 	 324.9677000 	 3.189400 	 -1.3845950000 	 -3.5103480000 
700.25 	 324.9677000 	 3.189400 	 -1.3858600000 	 -3.5120200000 
700.45 	 324.9709000 	 3.189425 	 -1.3830950000 	 -3.5089750000 
700.65 	 324.9741000 	 3.189450 	 -1.3869860000 	 -3.5125290000 
700.85 	 324.9772000 	 3.189450 	 -1.3830380000 	 -3.5092130000 
701.05 	 324.9788000 	 3.189500 	 -1.3863440000 	 -3.5116800000 
701.25 	 324.9820000 	 3.189500 	 -1.3848750000 	 -3.5108760000 
701.45 	 324.9868000 	 3.189500 	 -1.3846520000 	 -3.5101000000 
701.65 	 324.9900000 	 3.189500 	 -1.3868520000 	 -3.5124520000 
701.85 	 324.9947000 	 3.189525 	 -1.3836320000 	 -3.5090760000 
702.05 	 325.0027000 	 3.189525 	 -1.3876530000 	 -3.5125950000 
702.25 	 325.0059000 	 3.189525 	 -1.3841760000 	 -3.5096930000 
702.45 	 325.0059000 	 3.189525 	 -1.3867220000 	 -3.5115210000 
702.65 	 325.0106000 	 3.189525 	 -1.3859300000 	 -3.5112830000 
702.85 	 325.0122000 	 3.189525 	 -1.3848240000 	 -3.5098710000 
703.05 	 325.0122000 	 3.189525 	 -1.3876570000 	 -3.5127290000 
703.25 	 325.0106000 	 3.189525 	 -1.3840390000 	 -3.5091880000 
703.45 	 325.0106000 	 3.189525 	 -1.3878250000 	 -3.5125000000 
703.65 	 325.0106000 	 3.189525 	 -1.3844970000 	 -3.5098110000 
703.85 	 325.0059000 	 3.189525 	 -1.3864010000 	 -3.5112980000 
704.05 	 325.0059000 	 3.189525 	 -1.3863020000 	 -3.5116390000 
704.25 	 325.0059000 	 3.189525 	 -1.3845630000 	 -3.5096610000 
704.45 	 325.0027000 	 3.189525 	 -1.3877010000 	 -3.5127290000 
704.65 	 324.9979000 	 3.189525 	 -1.3837240000 	 -3.5091300000 
704.85 	 324.9915000 	 3.189525 	 -1.3877450000 	 -3.5123730000 
705.05 	 324.9868000 	 3.189525 	 -1.3846140000 	 -3.5100970000 
705.25 	 324.9820000 	 3.189525 	 -1.3861850000 	 -3.5110890000 
705.45 	 324.9788000 	 3.189525 	 -1.3866550000 	 -3.5119340000 
705.65 	 324.9741000 	 3.189525 	 -1.3843570000 	 -3.5093150000 
705.85 	 324.9741000 	 3.189525 	 -1.3881810000 	 -3.5128020000 
706.05 	 324.9725000 	 3.189525 	 -1.3840290000 	 -3.5093340000 
706.25 	 324.9709000 	 3.189525 	 -1.3872810000 	 -3.5119340000 
706.45 	 324.9709000 	 3.189550 	 -1.3855460000 	 -3.5108180000 
706.65 	 324.9677000 	 3.189575 	 -1.3859880000 	 -3.5105480000 
706.85 	 324.9677000 	 3.189575 	 -1.3871700000 	 -3.5122650000 
707.05 	 324.9630000 	 3.189625 	 -1.3843790000 	 -3.5093980000 
707.25 	 324.9630000 	 3.189650 	 -1.3880410000 	 -3.5127830000 
707.45 	 324.9597000 	 3.189675 	 -1.3843150000 	 -3.5094580000 
707.65 	 324.9630000 	 3.189700 	 -1.3874630000 	 -3.5121790000 
707.85 	 324.9630000 	 3.189725 	 -1.3856570000 	 -3.5109330000 
708.05 	 324.9677000 	 3.189775 	 -1.3855680000 	 -3.5102780000 
708.25 	 324.9709000 	 3.189800 	 -1.3877330000 	 -3.5124300000 
708.45 	 324.9741000 	 3.189800 	 -1.3841570000 	 -3.5092290000 
708.65 	 324.9820000 	 3.189825 	 -1.3879620000 	 -3.5126210000 
708.85 	 324.9868000 	 3.189850 	 -1.3845350000 	 -3.5098080000 
709.05 	 324.9900000 	 3.189850 	 -1.3869030000 	 -3.5112830000 
709.25 	 324.9947000 	 3.189825 	 -1.3862130000 	 -3.5111360000 
709.45 	 324.9947000 	 3.189825 	 -1.3852790000 	 -3.5098740000 
709.65 	 324.9979000 	 3.189825 	 -1.3882060000 	 -3.5126560000 
709.85 	 324.9979000 	 3.189825 	 -1.3845510000 	 -3.5091210000 
710.05 	 325.0027000 	 3.189825 	 -1.3882600000 	 -3.5124050000 
710.25 	 325.0027000 	 3.189825 	 -1.3853360000 	 -3.5099980000 
710.45 	 325.0027000 	 3.189825 	 -1.3864960000 	 -3.5109300000 
710.65 	 325.0027000 	 3.189825 	 -1.3869670000 	 -3.5116580000 
710.85 	 325.0027000 	 3.189825 	 -1.3850910000 	 -3.5094860000 
711.05 	 325.0027000 	 3.189825 	 -1.3883810000 	 -3.5127480000 
711.25 	 325.0027000 	 3.189825 	 -1.3845830000 	 -3.5090860000 
711.45 	 325.0027000 	 3.189825 	 -1.3880440000 	 -3.5121630000 
711.65 	 325.0027000 	 3.189825 	 -1.3856630000 	 -3.5106310000 
711.85 	 324.9979000 	 3.189825 	 -1.3861120000 	 -3.5103730000 
712.05 	 324.9947000 	 3.189825 	 -1.3876530000 	 -3.5123090000 
712.25 	 324.9900000 	 3.189825 	 -1.3846370000 	 -3.5091180000 
712.45 	 324.9884000 	 3.189825 	 -1.3884350000 	 -3.5127380000 
712.65 	 324.9820000 	 3.189825 	 -1.3846330000 	 -3.5096740000 
712.85 	 324.9788000 	 3.189850 	 -1.3871570000 	 -3.5115780000 
713.05 	 324.9741000 	 3.189875 	 -1.3864040000 	 -3.5112410000 
713.25 	 324.9741000 	 3.189875 	 -1.3856790000 	 -3.5098740000 
713.45 	 324.9741000 	 3.189900 	 -1.3882220000 	 -3.5125060000 
713.65 	 324.9709000 	 3.189925 	 -1.3847320000 	 -3.5091300000 
713.85 	 324.9677000 	 3.189950 	 -1.3885780000 	 -3.5125540000 
714.05 	 324.9645000 	 3.189950 	 -1.3857110000 	 -3.5102400000 
714.25 	 324.9630000 	 3.189975 	 -1.3869030000 	 -3.5109780000 
714.45 	 324.9630000 	 3.190025 	 -1.3881680000 	 -3.5121540000 
714.65 	 324.9630000 	 3.190050 	 -1.3852440000 	 -3.5093430000 
714.85 	 324.9677000 	 3.190075 	 -1.3891890000 	 -3.5127830000 
715.05 	 324.9709000 	 3.190100 	 -1.3853230000 	 -3.5094480000 
715.25 	 324.9741000 	 3.190125 	 -1.3882290000 	 -3.5116230000 
715.45 	 324.9741000 	 3.190150 	 -1.3870050000 	 -3.5112980000 
715.65 	 324.9756000 	 3.190150 	 -1.3868010000 	 -3.5096900000 
715.85 	 324.9741000 	 3.190175 	 -1.3899330000 	 -3.5128210000 
716.05 	 324.9741000 	 3.190200 	 -1.3859370000 	 -3.5092580000 
716.25 	 324.9741000 	 3.190200 	 -1.3895860000 	 -3.5121760000 
716.45 	 324.9741000 	 3.190225 	 -1.3876570000 	 -3.5105450000 
716.65 	 324.9741000 	 3.190250 	 -1.3888070000 	 -3.5107360000 
716.85 	 324.9741000 	 3.190250 	 -1.3898310000 	 -3.5120740000 
717.05 	 324.9788000 	 3.190300 	 -1.3872850000 	 -3.5094260000 
717.25 	 324.9788000 	 3.190275 	 -1.3901420000 	 -3.5128370000 
717.45 	 324.9820000 	 3.190300 	 -1.3840040000 	 -3.5095850000 
717.65 	 324.9852000 	 3.190325 	 -1.3872240000 	 -3.5120960000 
717.85 	 324.9884000 	 3.190350 	 -1.3856700000 	 -3.5109840000 
718.05 	 324.9900000 	 3.190325 	 -1.3858320000 	 -3.5102400000 
718.25 	 324.9947000 	 3.190325 	 -1.3882510000 	 -3.5127740000 
718.45 	 324.9979000 	 3.190325 	 -1.3845700000 	 -3.5094330000 
718.65 	 324.9979000 	 3.190325 	 -1.3887090000 	 -3.5129830000 
718.85 	 325.0027000 	 3.190325 	 -1.3852560000 	 -3.5100780000 
719.05 	 324.9979000 	 3.190325 	 -1.3873830000 	 -3.5117720000 
719.25 	 324.9979000 	 3.190325 	 -1.3869350000 	 -3.5119530000 
719.45 	 324.9979000 	 3.190325 	 -1.3855930000 	 -3.5100140000 
719.65 	 324.9979000 	 3.190325 	 -1.3884740000 	 -3.5129960000 
719.85 	 324.9979000 	 3.190325 	 -1.3847380000 	 -3.5095630000 
720.05 	 324.9979000 	 3.190325 	 -1.3884830000 	 -3.5127100000 
720.25 	 324.9979000 	 3.190325 	 -1.3857270000 	 -3.5106280000 
720.45 	 324.9979000 	 3.190325 	 -1.3867000000 	 -3.5110470000 
720.65 	 324.9947000 	 3.190325 	 -1.3876850000 	 -3.5122550000 
720.85 	 324.9947000 	 3.190325 	 -1.3850660000 	 -3.5096390000 
721.05 	 324.9900000 	 3.190325 	 -1.3888230000 	 -3.5130280000 
721.25 	 324.9868000 	 3.190325 	 -1.3848880000 	 -3.5096650000 
721.45 	 324.9836000 	 3.190325 	 -1.3880980000 	 -3.5123090000 
721.65 	 324.9820000 	 3.190350 	 -1.3855740000 	 -3.5111400000 
721.85 	 324.9820000 	 3.190375 	 -1.3858220000 	 -3.5107420000 
722.05 	 324.9788000 	 3.190375 	 -1.3876220000 	 -3.5128430000 
722.25 	 324.9788000 	 3.190375 	 -1.3841630000 	 -3.5097150000 
722.45 	 324.9741000 	 3.190400 	 -1.3889150000 	 -3.5132760000 
722.65 	 324.9772000 	 3.190400 	 -1.3847060000 	 -3.5101950000 
722.85 	 324.9788000 	 3.190425 	 -1.3888610000 	 -3.5120840000 
723.05 	 324.9820000 	 3.190425 	 -1.3882220000 	 -3.5115500000 
723.25 	 324.9900000 	 3.190450 	 -1.3882290000 	 -3.5104080000 
723.45 	 324.9947000 	 3.190450 	 -1.3913190000 	 -3.5132090000 
723.65 	 324.9979000 	 3.190475 	 -1.3874530000 	 -3.5097440000 
723.85 	 324.9979000 	 3.190475 	 -1.3911020000 	 -3.5131070000 
724.05 	 324.9979000 	 3.190475 	 -1.3849830000 	 -3.5106440000 
724.25 	 324.9947000 	 3.190475 	 -1.3864800000 	 -3.5114320000 
724.45 	 324.9900000 	 3.190475 	 -1.3868940000 	 -3.5123410000 
724.65 	 324.9868000 	 3.190475 	 -1.3848400000 	 -3.5102210000 
724.85 	 324.9868000 	 3.190475 	 -1.3882320000 	 -3.5133270000 
725.05 	 324.9884000 	 3.190475 	 -1.3843060000 	 -3.5097190000 
725.25 	 324.9900000 	 3.190475 	 -1.3879650000 	 -3.5129420000 
725.45 	 324.9947000 	 3.190475 	 -1.3849960000 	 -3.5106590000 
725.65 	 324.9979000 	 3.190475 	 -1.3864330000 	 -3.5115560000 
725.85 	 324.9979000 	 3.190475 	 -1.3870270000 	 -3.5123280000 
726.05 	 324.9947000 	 3.190475 	 -1.3846050000 	 -3.5100560000 
726.25 	 324.9931000 	 3.190475 	 -1.3881750000 	 -3.5134190000 
726.45 	 324.9900000 	 3.190475 	 -1.3841760000 	 -3.5098110000 
726.65 	 324.9868000 	 3.190475 	 -1.3875520000 	 -3.5126590000 
726.85 	 324.9820000 	 3.190475 	 -1.3855900000 	 -3.5112450000 
727.05 	 324.9788000 	 3.190500 	 -1.3857400000 	 -3.5110700000 
727.25 	 324.9741000 	 3.190500 	 -1.3871830000 	 -3.5127260000 
727.45 	 324.9709000 	 3.190525 	 -1.3844520000 	 -3.5099630000 
727.65 	 324.9677000 	 3.190550 	 -1.3883020000 	 -3.5135110000 
727.85 	 324.9677000 	 3.190575 	 -1.3843090000 	 -3.5102240000 
728.05 	 324.9661000 	 3.190600 	 -1.3869760000 	 -3.5122010000 
728.25 	 324.9677000 	 3.190600 	 -1.3864230000 	 -3.5119720000 
728.45 	 324.9630000 	 3.190650 	 -1.3850530000 	 -3.5105320000 
728.65 	 324.9630000 	 3.190650 	 -1.3879490000 	 -3.5133040000 
728.85 	 324.9677000 	 3.190700 	 -1.3842960000 	 -3.5099630000 
729.05 	 324.9677000 	 3.190700 	 -1.3879840000 	 -3.5132340000 
729.25 	 324.9709000 	 3.190750 	 -1.3850440000 	 -3.5108340000 
729.45 	 324.9709000 	 3.190750 	 -1.3861910000 	 -3.5116160000 
729.65 	 324.9741000 	 3.190775 	 -1.3869030000 	 -3.5126560000 
729.85 	 324.9741000 	 3.190775 	 -1.3843250000 	 -3.5101030000 
730.05 	 324.9741000 	 3.190800 	 -1.3880700000 	 -3.5134890000 
730.25 	 324.9788000 	 3.190850 	 -1.3839500000 	 -3.5100200000 
730.45 	 324.9804000 	 3.190850 	 -1.3861500000 	 -3.5125640000 
730.65 	 324.9868000 	 3.190850 	 -1.3870620000 	 -3.5118360000 
730.85 	 324.9868000 	 3.190850 	 -1.3897390000 	 -3.5111870000 
731.05 	 324.9900000 	 3.190875 	 -1.3917700000 	 -3.5133580000 
731.25 	 324.9947000 	 3.190900 	 -1.3887980000 	 -3.5100460000 
731.45 	 324.9979000 	 3.190875 	 -1.3880510000 	 -3.5135170000 
731.65 	 325.0011000 	 3.190875 	 -1.3848180000 	 -3.5107490000 
731.85 	 325.0027000 	 3.190875 	 -1.3867120000 	 -3.5119920000 
732.05 	 325.0106000 	 3.190875 	 -1.3865690000 	 -3.5124590000 
732.25 	 325.0170000 	 3.190875 	 -1.3849200000 	 -3.5103670000 
732.45 	 325.0186000 	 3.190875 	 -1.3879110000 	 -3.5135940000 
732.65 	 325.0217000 	 3.190875 	 -1.3841310000 	 -3.5100490000 
732.85 	 325.0186000 	 3.190875 	 -1.3880950000 	 -3.5133650000 
733.05 	 325.0186000 	 3.190875 	 -1.3851130000 	 -3.5111810000 
733.25 	 325.0138000 	 3.190875 	 -1.3863310000 	 -3.5116290000 
733.45 	 325.0106000 	 3.190875 	 -1.3870910000 	 -3.5128150000 
733.65 	 325.0059000 	 3.190875 	 -1.3846590000 	 -3.5101540000 
733.85 	 325.0059000 	 3.190875 	 -1.3882670000 	 -3.5135680000 
734.05 	 325.0027000 	 3.190875 	 -1.3841090000 	 -3.5101860000 
734.25 	 325.0027000 	 3.190875 	 -1.3879590000 	 -3.5131450000 
734.45 	 324.9979000 	 3.190875 	 -1.3853960000 	 -3.5112790000 
734.65 	 324.9963000 	 3.190875 	 -1.3860350000 	 -3.5113300000 
734.85 	 324.9979000 	 3.190875 	 -1.3875140000 	 -3.5131070000 
735.05 	 324.9947000 	 3.190875 	 -1.3844170000 	 -3.5099060000 
735.25 	 324.9947000 	 3.190875 	 -1.3881970000 	 -3.5136410000 
735.45 	 324.9947000 	 3.190875 	 -1.3844170000 	 -3.5103640000 
735.65 	 324.9963000 	 3.190875 	 -1.3872880000 	 -3.5126140000 
735.85 	 324.9947000 	 3.190875 	 -1.3862770000 	 -3.5121220000 
736.05 	 324.9900000 	 3.190875 	 -1.3849160000 	 -3.5105510000 
736.25 	 324.9900000 	 3.190875 	 -1.3880440000 	 -3.5136440000 
736.45 	 324.9820000 	 3.190875 	 -1.3842390000 	 -3.5099790000 
736.65 	 324.9788000 	 3.190875 	 -1.3878920000 	 -3.5131900000 
736.85 	 324.9741000 	 3.190875 	 -1.3852210000 	 -3.5110540000 
737.05 	 324.9709000 	 3.190875 	 -1.3862450000 	 -3.5116390000 
737.25 	 324.9677000 	 3.190875 	 -1.3869510000 	 -3.5129960000 
737.45 	 324.9677000 	 3.190875 	 -1.3846560000 	 -3.5101480000 
737.65 	 324.9630000 	 3.190875 	 -1.3882320000 	 -3.5137530000 
737.85 	 324.9630000 	 3.190900 	 -1.3842360000 	 -3.5101060000 
738.05 	 324.9630000 	 3.190925 	 -1.3875040000 	 -3.5126970000 
738.25 	 324.9677000 	 3.190975 	 -1.3853390000 	 -3.5114030000 
738.45 	 324.9677000 	 3.190975 	 -1.3857940000 	 -3.5114070000 
738.65 	 324.9661000 	 3.191000 	 -1.3873230000 	 -3.5131170000 
738.85 	 324.9630000 	 3.191025 	 -1.3841690000 	 -3.5099570000 
739.05 	 324.9630000 	 3.191050 	 -1.3881490000 	 -3.5135140000 
739.25 	 324.9677000 	 3.191075 	 -1.3843060000 	 -3.5102720000 
739.45 	 324.9630000 	 3.191100 	 -1.3870240000 	 -3.5122360000 
739.65 	 324.9677000 	 3.191125 	 -1.3859810000 	 -3.5120740000 
739.85 	 324.9677000 	 3.191150 	 -1.3851800000 	 -3.5107740000 
740.05 	 324.9709000 	 3.191175 	 -1.3876600000 	 -3.5135940000 
740.25 	 324.9741000 	 3.191200 	 -1.3836960000 	 -3.5095180000 
740.45 	 324.9788000 	 3.191200 	 -1.3872530000 	 -3.5132120000 
740.65 	 324.9788000 	 3.191225 	 -1.3841500000 	 -3.5107300000 
740.85 	 324.9820000 	 3.191225 	 -1.3872660000 	 -3.5119030000 
741.05 	 324.9852000 	 3.191250 	 -1.3874910000 	 -3.5122200000 
741.25 	 324.9868000 	 3.191250 	 -1.3859110000 	 -3.5101890000 
741.45 	 324.9900000 	 3.191275 	 -1.3891570000 	 -3.5132000000 
741.65 	 324.9900000 	 3.191300 	 -1.3850750000 	 -3.5097630000 
741.85 	 324.9900000 	 3.191275 	 -1.3888170000 	 -3.5127740000 
742.05 	 324.9900000 	 3.191275 	 -1.3866930000 	 -3.5112160000 
742.25 	 324.9947000 	 3.191275 	 -1.3871260000 	 -3.5110860000 
742.45 	 324.9947000 	 3.191275 	 -1.3887660000 	 -3.5129010000 
742.65 	 324.9947000 	 3.191275 	 -1.3853450000 	 -3.5097890000 
742.85 	 324.9947000 	 3.191275 	 -1.3893510000 	 -3.5132570000 
743.05 	 324.9947000 	 3.191275 	 -1.3856250000 	 -3.5104050000 
743.25 	 324.9900000 	 3.191275 	 -1.3883300000 	 -3.5121570000 
743.45 	 324.9900000 	 3.191275 	 -1.3877260000 	 -3.5121220000 
743.65 	 324.9868000 	 3.191275 	 -1.3863120000 	 -3.5105010000 
743.85 	 324.9868000 	 3.191275 	 -1.3893380000 	 -3.5135170000 
744.05 	 324.9820000 	 3.191275 	 -1.3853490000 	 -3.5099090000 
744.25 	 324.9868000 	 3.191275 	 -1.3891470000 	 -3.5131200000 
744.45 	 324.9820000 	 3.191300 	 -1.3865630000 	 -3.5111360000 
744.65 	 324.9820000 	 3.191325 	 -1.3873230000 	 -3.5112540000 
744.85 	 324.9788000 	 3.191350 	 -1.3885020000 	 -3.5129230000 
745.05 	 324.9741000 	 3.191325 	 -1.3858540000 	 -3.5100650000 
745.25 	 324.9709000 	 3.191350 	 -1.3907850000 	 -3.5136670000 
745.45 	 324.9661000 	 3.191375 	 -1.3868460000 	 -3.5105990000 
745.65 	 324.9645000 	 3.191400 	 -1.3890550000 	 -3.5126810000 
745.85 	 324.9630000 	 3.191425 	 -1.3879550000 	 -3.5120270000 
746.05 	 324.9677000 	 3.191450 	 -1.3874660000 	 -3.5111300000 
746.25 	 324.9677000 	 3.191475 	 -1.3899480000 	 -3.5134570000 
746.45 	 324.9709000 	 3.191500 	 -1.3866930000 	 -3.5102080000 
746.65 	 324.9709000 	 3.191500 	 -1.3908510000 	 -3.5135460000 
746.85 	 324.9709000 	 3.191525 	 -1.3873930000 	 -3.5109780000 
747.05 	 324.9788000 	 3.191550 	 -1.3891510000 	 -3.5121540000 
747.25 	 324.9788000 	 3.191575 	 -1.3890460000 	 -3.5125830000 
747.45 	 324.9788000 	 3.191600 	 -1.3871480000 	 -3.5106340000 
747.65 	 324.9788000 	 3.191575 	 -1.3910140000 	 -3.5138510000 
747.85 	 324.9788000 	 3.191575 	 -1.3872720000 	 -3.5104750000 
748.05 	 324.9788000 	 3.191600 	 -1.3907020000 	 -3.5134980000 
748.25 	 324.9820000 	 3.191625 	 -1.3884830000 	 -3.5117310000 
748.45 	 324.9820000 	 3.191625 	 -1.3905370000 	 -3.5119950000 
748.65 	 324.9868000 	 3.191625 	 -1.3927360000 	 -3.5134190000 
748.85 	 324.9900000 	 3.191625 	 -1.3896660000 	 -3.5103290000 
749.05 	 324.9947000 	 3.191625 	 -1.3936140000 	 -3.5138580000 
749.25 	 324.9947000 	 3.191625 	 -1.3899610000 	 -3.5107420000 
749.45 	 324.9947000 	 3.191625 	 -1.3924060000 	 -3.5128720000 
749.65 	 324.9947000 	 3.191625 	 -1.3917290000 	 -3.5124620000 
749.85 	 324.9947000 	 3.191625 	 -1.3906990000 	 -3.5111240000 
750.05 	 324.9947000 	 3.191625 	 -1.3933020000 	 -3.5137650000 
750.25 	 324.9900000 	 3.191625 	 -1.3895990000 	 -3.5103230000 
750.45 	 324.9900000 	 3.191625 	 -1.3934580000 	 -3.5137780000 
750.65 	 324.9820000 	 3.191650 	 -1.3902000000 	 -3.5112570000 
750.85 	 324.9788000 	 3.191650 	 -1.3917760000 	 -3.5123190000 
751.05 	 324.9741000 	 3.191675 	 -1.3920560000 	 -3.5128210000 
751.25 	 324.9725000 	 3.191700 	 -1.3901520000 	 -3.5107990000 
751.45 	 324.9709000 	 3.191700 	 -1.3931750000 	 -3.5139750000 
751.65 	 324.9709000 	 3.191725 	 -1.3894970000 	 -3.5105320000 
751.85 	 324.9709000 	 3.191750 	 -1.3930070000 	 -3.5135430000 
752.05 	 324.9709000 	 3.191775 	 -1.3907720000 	 -3.5117880000 
752.25 	 324.9741000 	 3.191800 	 -1.3913600000 	 -3.5119440000 
752.45 	 324.9788000 	 3.191800 	 -1.3922060000 	 -3.5134090000 
752.65 	 324.9788000 	 3.191825 	 -1.3891410000 	 -3.5107100000 
752.85 	 324.9788000 	 3.191850 	 -1.3915090000 	 -3.5141910000 
753.05 	 324.9788000 	 3.191825 	 -1.3879810000 	 -3.5109740000 
753.25 	 324.9788000 	 3.191850 	 -1.3907810000 	 -3.5131070000 
753.45 	 324.9788000 	 3.191850 	 -1.3893190000 	 -3.5125000000 
753.65 	 324.9788000 	 3.191875 	 -1.3889060000 	 -3.5115810000 
753.85 	 324.9820000 	 3.191875 	 -1.3911570000 	 -3.5139560000 
754.05 	 324.9868000 	 3.191875 	 -1.3877110000 	 -3.5105710000 
754.25 	 324.9900000 	 3.191875 	 -1.3913820000 	 -3.5140230000 
754.45 	 324.9900000 	 3.191875 	 -1.3883880000 	 -3.5117020000 
754.65 	 324.9900000 	 3.191875 	 -1.3900150000 	 -3.5126300000 
754.85 	 324.9900000 	 3.191875 	 -1.3902660000 	 -3.5133740000 
755.05 	 324.9900000 	 3.191875 	 -1.3878890000 	 -3.5108500000 
755.25 	 324.9947000 	 3.191875 	 -1.3914590000 	 -3.5142010000 
755.45 	 324.9947000 	 3.191875 	 -1.3875040000 	 -3.5108180000 
755.65 	 324.9979000 	 3.191875 	 -1.3908540000 	 -3.5136160000 
755.85 	 324.9979000 	 3.191875 	 -1.3891760000 	 -3.5123980000 
756.05 	 324.9979000 	 3.191875 	 -1.3890080000 	 -3.5118200000 
756.25 	 324.9947000 	 3.191875 	 -1.3908770000 	 -3.5139500000 
756.45 	 324.9900000 	 3.191875 	 -1.3875740000 	 -3.5108570000 
756.65 	 324.9900000 	 3.191875 	 -1.3914810000 	 -3.5141120000 
756.85 	 324.9900000 	 3.191875 	 -1.3880440000 	 -3.5112410000 
757.05 	 324.9868000 	 3.191875 	 -1.3901680000 	 -3.5127130000 
757.25 	 324.9900000 	 3.191900 	 -1.3894970000 	 -3.5127930000 
757.45 	 324.9868000 	 3.191925 	 -1.3878470000 	 -3.5111650000 
757.65 	 324.9820000 	 3.191950 	 -1.3908510000 	 -3.5142550000 
757.85 	 324.9788000 	 3.191925 	 -1.3868750000 	 -3.5107870000 
758.05 	 324.9741000 	 3.191925 	 -1.3909690000 	 -3.5138860000 
758.25 	 324.9709000 	 3.191950 	 -1.3882030000 	 -3.5116480000 
758.45 	 324.9693000 	 3.191975 	 -1.3895190000 	 -3.5124970000 
758.65 	 324.9677000 	 3.192000 	 -1.3899360000 	 -3.5132730000 
758.85 	 324.9677000 	 3.192025 	 -1.3879620000 	 -3.5110060000 
759.05 	 324.9677000 	 3.192050 	 -1.3913410000 	 -3.5144040000 
759.25 	 324.9630000 	 3.192050 	 -1.3874120000 	 -3.5108280000 
759.45 	 324.9677000 	 3.192075 	 -1.3909400000 	 -3.5138260000 
759.65 	 324.9677000 	 3.192100 	 -1.3884510000 	 -3.5118420000 
759.85 	 324.9709000 	 3.192125 	 -1.3891600000 	 -3.5123440000 
760.05 	 324.9741000 	 3.192150 	 -1.3903940000 	 -3.5136000000 
760.25 	 324.9741000 	 3.192150 	 -1.3875580000 	 -3.5108250000 
760.45 	 324.9788000 	 3.192175 	 -1.3913280000 	 -3.5143920000 
760.65 	 324.9820000 	 3.192200 	 -1.3876020000 	 -3.5109580000 
760.85 	 324.9820000 	 3.192200 	 -1.3904060000 	 -3.5135810000 
761.05 	 324.9868000 	 3.192225 	 -1.3890620000 	 -3.5126970000 
761.25 	 324.9900000 	 3.192250 	 -1.3886420000 	 -3.5116700000 
761.45 	 324.9900000 	 3.192225 	 -1.3901270000 	 -3.5142710000 
761.65 	 324.9947000 	 3.192225 	 -1.3863500000 	 -3.5110060000 
761.85 	 324.9979000 	 3.192225 	 -1.3901420000 	 -3.5144650000 
762.05 	 325.0027000 	 3.192225 	 -1.3869350000 	 -3.5117560000 
762.25 	 325.0027000 	 3.192225 	 -1.3887720000 	 -3.5130120000 
762.45 	 325.0059000 	 3.192225 	 -1.3888520000 	 -3.5134510000 
762.65 	 325.0042000 	 3.192225 	 -1.3868490000 	 -3.5113910000 
762.85 	 325.0059000 	 3.192225 	 -1.3900690000 	 -3.5146110000 
763.05 	 325.0027000 	 3.192225 	 -1.3862800000 	 -3.5109620000 
763.25 	 325.0027000 	 3.192225 	 -1.3899420000 	 -3.5141060000 
763.45 	 325.0027000 	 3.192225 	 -1.3871130000 	 -3.5121120000 
763.65 	 324.9995000 	 3.192225 	 -1.3880600000 	 -3.5126140000 
763.85 	 324.9947000 	 3.192225 	 -1.3892490000 	 -3.5139590000 
764.05 	 324.9947000 	 3.192225 	 -1.3865470000 	 -3.5111810000 
764.25 	 324.9900000 	 3.192225 	 -1.3903050000 	 -3.5147160000 
764.45 	 324.9868000 	 3.192225 	 -1.3867280000 	 -3.5113530000 
764.65 	 324.9820000 	 3.192225 	 -1.3892810000 	 -3.5134160000 
764.85 	 324.9788000 	 3.192225 	 -1.3881840000 	 -3.5128560000 
765.05 	 324.9741000 	 3.192250 	 -1.3875550000 	 -3.5118900000 
765.25 	 324.9709000 	 3.192275 	 -1.3900120000 	 -3.5144260000 
765.45 	 324.9741000 	 3.192300 	 -1.3863500000 	 -3.5110980000 
765.65 	 324.9741000 	 3.192325 	 -1.3901900000 	 -3.5144360000 
765.85 	 324.9741000 	 3.192325 	 -1.3872400000 	 -3.5121950000 
766.05 	 324.9709000 	 3.192350 	 -1.3883940000 	 -3.5127580000 
766.25 	 324.9709000 	 3.192375 	 -1.3889220000 	 -3.5137620000 
766.45 	 324.9709000 	 3.192400 	 -1.3868270000 	 -3.5113080000 
766.65 	 324.9709000 	 3.192425 	 -1.3903170000 	 -3.5147450000 
766.85 	 324.9709000 	 3.192425 	 -1.3864520000 	 -3.5111300000 
767.05 	 324.9741000 	 3.192450 	 -1.3900380000 	 -3.5140260000 
767.25 	 324.9741000 	 3.192475 	 -1.3879520000 	 -3.5126780000 
767.45 	 324.9788000 	 3.192500 	 -1.3879930000 	 -3.5121760000 
767.65 	 324.9788000 	 3.192500 	 -1.3903240000 	 -3.5143440000 
767.85 	 324.9788000 	 3.192525 	 -1.3869090000 	 -3.5111010000 
768.05 	 324.9788000 	 3.192550 	 -1.3907270000 	 -3.5145060000 
768.25 	 324.9788000 	 3.192525 	 -1.3886830000 	 -3.5119030000 
768.45 	 324.9804000 	 3.192525 	 -1.3912040000 	 -3.5130530000 
768.65 	 324.9820000 	 3.192550 	 -1.3908990000 	 -3.5136760000 
768.85 	 324.9868000 	 3.192575 	 -1.3890080000 	 -3.5115180000 
769.05 	 324.9868000 	 3.192575 	 -1.3922180000 	 -3.5146810000 
769.25 	 324.9900000 	 3.192600 	 -1.3895960000 	 -3.5114030000 
769.45 	 324.9900000 	 3.192575 	 -1.3934640000 	 -3.5142830000 
769.65 	 324.9947000 	 3.192575 	 -1.3911880000 	 -3.5128120000 
769.85 	 324.9947000 	 3.192575 	 -1.3915190000 	 -3.5126300000 
770.05 	 324.9947000 	 3.192575 	 -1.3930100000 	 -3.5143540000 
770.25 	 324.9915000 	 3.192575 	 -1.3901230000 	 -3.5115310000 
770.45 	 324.9900000 	 3.192575 	 -1.3938390000 	 -3.5148530000 
770.65 	 324.9868000 	 3.192575 	 -1.3903050000 	 -3.5119340000 
770.85 	 324.9868000 	 3.192575 	 -1.3926570000 	 -3.5136030000 
771.05 	 324.9868000 	 3.192600 	 -1.3919800000 	 -3.5134220000 
771.25 	 324.9868000 	 3.192625 	 -1.3909530000 	 -3.5120230000 
771.45 	 324.9868000 	 3.192625 	 -1.3936710000 	 -3.5146650000 
771.65 	 324.9868000 	 3.192625 	 -1.3899900000 	 -3.5113080000 
771.85 	 324.9868000 	 3.192625 	 -1.3940270000 	 -3.5148080000 
772.05 	 324.9820000 	 3.192650 	 -1.3907850000 	 -3.5122620000 
772.25 	 324.9820000 	 3.192675 	 -1.3923040000 	 -3.5131330000 
772.45 	 324.9820000 	 3.192700 	 -1.3929300000 	 -3.5141500000 
772.65 	 324.9820000 	 3.192700 	 -1.3896810000 	 -3.5116770000 
772.85 	 324.9868000 	 3.192675 	 -1.3934360000 	 -3.5150620000 
773.05 	 324.9868000 	 3.192700 	 -1.3890010000 	 -3.5116580000 
773.25 	 324.9868000 	 3.192725 	 -1.3919290000 	 -3.5140580000 
773.45 	 324.9868000 	 3.192750 	 -1.3907690000 	 -3.5133270000 
773.65 	 324.9868000 	 3.192725 	 -1.3895770000 	 -3.5121950000 
773.85 	 324.9868000 	 3.192725 	 -1.3923960000 	 -3.5150530000 
774.05 	 324.9820000 	 3.192750 	 -1.3895990000 	 -3.5116360000 
774.25 	 324.9820000 	 3.192775 	 -1.3938460000 	 -3.5149800000 
774.45 	 324.9820000 	 3.192775 	 -1.3906760000 	 -3.5125610000 
774.65 	 324.9820000 	 3.192775 	 -1.3914240000 	 -3.5133620000 
774.85 	 324.9804000 	 3.192775 	 -1.3924340000 	 -3.5145660000 
775.05 	 324.9788000 	 3.192800 	 -1.3901710000 	 -3.5119790000 
775.25 	 324.9788000 	 3.192825 	 -1.3938330000 	 -3.5152690000 
775.45 	 324.9804000 	 3.192850 	 -1.3900790000 	 -3.5120550000 
775.65 	 324.9820000 	 3.192850 	 -1.3877870000 	 -3.5144580000 
775.85 	 324.9820000 	 3.192825 	 -1.3903140000 	 -3.5138450000 
776.05 	 324.9820000 	 3.192850 	 -1.3901230000 	 -3.5127350000 
776.25 	 324.9804000 	 3.192875 	 -1.3923680000 	 -3.5152150000 
776.45 	 324.9788000 	 3.192875 	 -1.3887660000 	 -3.5119720000 
776.65 	 324.9788000 	 3.192875 	 -1.3935250000 	 -3.5151860000 
776.85 	 324.9788000 	 3.192875 	 -1.3918620000 	 -3.5130090000 
777.05 	 324.9788000 	 3.192900 	 -1.3920660000 	 -3.5137840000 
777.25 	 324.9820000 	 3.192925 	 -1.3917160000 	 -3.5146590000 
777.45 	 324.9820000 	 3.192950 	 -1.3891700000 	 -3.5124560000 
777.65 	 324.9852000 	 3.192925 	 -1.3936810000 	 -3.5153900000 
777.85 	 324.9868000 	 3.192925 	 -1.3918560000 	 -3.5124210000 
778.05 	 324.9900000 	 3.192950 	 -1.3948630000 	 -3.5147920000 
778.25 	 324.9900000 	 3.192975 	 -1.3933180000 	 -3.5139660000 
778.45 	 324.9947000 	 3.193000 	 -1.3928860000 	 -3.5131650000 
778.65 	 324.9947000 	 3.192975 	 -1.3952160000 	 -3.5154410000 
778.85 	 324.9947000 	 3.192975 	 -1.3917760000 	 -3.5120300000 
779.05 	 324.9947000 	 3.192975 	 -1.3954230000 	 -3.5153320000 
779.25 	 324.9900000 	 3.192975 	 -1.3926760000 	 -3.5132000000 
779.45 	 324.9900000 	 3.192975 	 -1.3935060000 	 -3.5137590000 
779.65 	 324.9868000 	 3.192975 	 -1.3946910000 	 -3.5149960000 
779.85 	 324.9900000 	 3.192975 	 -1.3919100000 	 -3.5123410000 
780.05 	 324.9900000 	 3.192975 	 -1.3955120000 	 -3.5156600000 
780.25 	 324.9900000 	 3.192975 	 -1.3917320000 	 -3.5124590000 
780.45 	 324.9868000 	 3.192975 	 -1.3948030000 	 -3.5150120000 
780.65 	 324.9868000 	 3.192975 	 -1.3930830000 	 -3.5138800000 
780.85 	 324.9820000 	 3.192975 	 -1.3929080000 	 -3.5132190000 
781.05 	 324.9788000 	 3.192975 	 -1.3948500000 	 -3.5154220000 
781.25 	 324.9788000 	 3.193000 	 -1.3915790000 	 -3.5122430000 
781.45 	 324.9772000 	 3.193000 	 -1.3953970000 	 -3.5155840000 
781.65 	 324.9788000 	 3.193025 	 -1.3920880000 	 -3.5129200000 
781.85 	 324.9788000 	 3.193050 	 -1.3941610000 	 -3.5141630000 
782.05 	 324.9788000 	 3.193025 	 -1.3939410000 	 -3.5144140000 
782.25 	 324.9788000 	 3.193050 	 -1.3924470000 	 -3.5128370000 
782.45 	 324.9788000 	 3.193075 	 -1.3952220000 	 -3.5158190000 
782.65 	 324.9756000 	 3.193100 	 -1.3915000000 	 -3.5122490000 
782.85 	 324.9741000 	 3.193075 	 -1.3953650000 	 -3.5153870000 
783.05 	 324.9677000 	 3.193100 	 -1.3926380000 	 -3.5132690000 
783.25 	 324.9630000 	 3.193125 	 -1.3938330000 	 -3.5138100000 
783.45 	 324.9597000 	 3.193150 	 -1.3943480000 	 -3.5149570000 
783.65 	 324.9597000 	 3.193200 	 -1.3922530000 	 -3.5126050000 
783.85 	 324.9597000 	 3.193225 	 -1.3954770000 	 -3.5157900000 
784.05 	 324.9597000 	 3.193250 	 -1.3917760000 	 -3.5125160000 
784.25 	 324.9630000 	 3.193275 	 -1.3950440000 	 -3.5152440000 
784.45 	 324.9630000 	 3.193300 	 -1.3928510000 	 -3.5136410000 
784.65 	 324.9630000 	 3.193350 	 -1.3932160000 	 -3.5137590000 
784.85 	 324.9677000 	 3.193375 	 -1.3944780000 	 -3.5151700000 
785.05 	 324.9677000 	 3.193400 	 -1.3920880000 	 -3.5125380000 
785.25 	 324.9709000 	 3.193400 	 -1.3955020000 	 -3.5157490000 
785.45 	 324.9741000 	 3.193425 	 -1.3918180000 	 -3.5124780000 
785.65 	 324.9788000 	 3.193450 	 -1.3948890000 	 -3.5149830000 
785.85 	 324.9820000 	 3.193450 	 -1.3929240000 	 -3.5137430000 
786.05 	 324.9868000 	 3.193475 	 -1.3931370000 	 -3.5135140000 
786.25 	 324.9900000 	 3.193500 	 -1.3946690000 	 -3.5152530000 
786.45 	 324.9947000 	 3.193475 	 -1.3921990000 	 -3.5126940000 
786.65 	 324.9947000 	 3.193475 	 -1.3955750000 	 -3.5159370000 
786.85 	 324.9979000 	 3.193475 	 -1.3921200000 	 -3.5129170000 
787.05 	 325.0042000 	 3.193475 	 -1.3947390000 	 -3.5149380000 
787.25 	 325.0059000 	 3.193475 	 -1.3936740000 	 -3.5144070000 
787.45 	 325.0059000 	 3.193475 	 -1.3929460000 	 -3.5132730000 
787.65 	 325.0106000 	 3.193475 	 -1.3952600000 	 -3.5157740000 
787.85 	 325.0106000 	 3.193475 	 -1.3917380000 	 -3.5124430000 
788.05 	 325.0122000 	 3.193475 	 -1.3954000000 	 -3.5157740000 
788.25 	 325.0138000 	 3.193475 	 -1.3925520000 	 -3.5133330000 
788.45 	 325.0138000 	 3.193475 	 -1.3940330000 	 -3.5142740000 
788.65 	 325.0138000 	 3.193475 	 -1.3942620000 	 -3.5149100000 
788.85 	 325.0170000 	 3.193475 	 -1.3920910000 	 -3.5127670000 
789.05 	 325.0138000 	 3.193475 	 -1.3956170000 	 -3.5159300000 
789.25 	 325.0138000 	 3.193475 	 -1.3920820000 	 -3.5127290000 
789.45 	 325.0138000 	 3.193475 	 -1.3948410000 	 -3.5153680000 
789.65 	 325.0106000 	 3.193475 	 -1.3931120000 	 -3.5140670000 
789.85 	 325.0106000 	 3.193475 	 -1.3933940000 	 -3.5137240000 
790.05 	 325.0059000 	 3.193475 	 -1.3948850000 	 -3.5154760000 
790.25 	 325.0059000 	 3.193475 	 -1.3918400000 	 -3.5126110000 
790.45 	 325.0059000 	 3.193475 	 -1.3955120000 	 -3.5158860000 
790.65 	 325.0027000 	 3.193475 	 -1.3920530000 	 -3.5129130000 
790.85 	 324.9979000 	 3.193475 	 -1.3945290000 	 -3.5149610000 
791.05 	 324.9947000 	 3.193475 	 -1.3935880000 	 -3.5144970000 
791.25 	 324.9900000 	 3.193475 	 -1.3925710000 	 -3.5129990000 
791.45 	 324.9868000 	 3.193475 	 -1.3952320000 	 -3.5157170000 
791.65 	 324.9788000 	 3.193475 	 -1.3917060000 	 -3.5125030000 
791.85 	 324.9741000 	 3.193475 	 -1.3953300000 	 -3.5156820000 
792.05 	 324.9741000 	 3.193475 	 -1.3926600000 	 -3.5135110000 
792.25 	 324.9677000 	 3.193475 	 -1.3938460000 	 -3.5140960000 
792.45 	 324.9677000 	 3.193475 	 -1.3945360000 	 -3.5151510000 
792.65 	 324.9677000 	 3.193475 	 -1.3921900000 	 -3.5128150000 
792.85 	 324.9677000 	 3.193475 	 -1.3956200000 	 -3.5160320000 
793.05 	 324.9677000 	 3.193500 	 -1.3919350000 	 -3.5126940000 
793.25 	 324.9677000 	 3.193500 	 -1.3949300000 	 -3.5152750000 
793.45 	 324.9630000 	 3.193525 	 -1.3934960000 	 -3.5141020000 
793.65 	 324.9630000 	 3.193575 	 -1.3931080000 	 -3.5134790000 
793.85 	 324.9630000 	 3.193600 	 -1.3952100000 	 -3.5155270000 
794.05 	 324.9613000 	 3.193625 	 -1.3919960000 	 -3.5125540000 
794.25 	 324.9597000 	 3.193650 	 -1.3955020000 	 -3.5157590000 
794.45 	 324.9613000 	 3.193675 	 -1.3925490000 	 -3.5133770000 
794.65 	 324.9597000 	 3.193725 	 -1.3941830000 	 -3.5144300000 
794.85 	 324.9613000 	 3.193750 	 -1.3943350000 	 -3.5146400000 
795.05 	 324.9630000 	 3.193775 	 -1.3924410000 	 -3.5127230000 
795.25 	 324.9630000 	 3.193800 	 -1.3957820000 	 -3.5159620000 
795.45 	 324.9709000 	 3.193825 	 -1.3919480000 	 -3.5127450000 
795.65 	 324.9741000 	 3.193850 	 -1.3950890000 	 -3.5151550000 
795.85 	 324.9804000 	 3.193875 	 -1.3934610000 	 -3.5139500000 
796.05 	 324.9884000 	 3.193900 	 -1.3932740000 	 -3.5135910000 
796.25 	 324.9947000 	 3.193875 	 -1.3954990000 	 -3.5155070000 
796.45 	 324.9979000 	 3.193875 	 -1.3921610000 	 -3.5123980000 
796.65 	 324.9979000 	 3.193875 	 -1.3958330000 	 -3.5158220000 
796.85 	 325.0027000 	 3.193875 	 -1.3928190000 	 -3.5132280000 
797.05 	 325.0059000 	 3.193875 	 -1.3944020000 	 -3.5142800000 
797.25 	 325.0074000 	 3.193875 	 -1.3946690000 	 -3.5148750000 
797.45 	 325.0106000 	 3.193875 	 -1.3925710000 	 -3.5128090000 
797.65 	 325.0106000 	 3.193875 	 -1.3959280000 	 -3.5159240000 
797.85 	 325.0138000 	 3.193875 	 -1.3923650000 	 -3.5127350000 
798.05 	 325.0138000 	 3.193875 	 -1.3951780000 	 -3.5150750000 
798.25 	 325.0138000 	 3.193875 	 -1.3936960000 	 -3.5141660000 
798.45 	 325.0154000 	 3.193875 	 -1.3931720000 	 -3.5132980000 
798.65 	 325.0138000 	 3.193875 	 -1.3956770000 	 -3.5157040000 
798.85 	 325.0106000 	 3.193875 	 -1.3921930000 	 -3.5125800000 
799.05 	 325.0059000 	 3.193875 	 -1.3961090000 	 -3.5156380000 
799.25 	 325.0027000 	 3.193875 	 -1.3932670000 	 -3.5135780000 
799.45 	 324.9979000 	 3.193875 	 -1.3940080000 	 -3.5139080000 
799.65 	 324.9915000 	 3.193875 	 -1.3952480000 	 -3.5151990000 
799.85 	 324.9868000 	 3.193875 	 -1.3922950000 	 -3.5126050000 
800.05 	 324.9820000 	 3.193875 	 -1.3959180000 	 -3.5158220000 
800.25 	 324.9788000 	 3.193875 	 -1.3925230000 	 -3.5126690000 
800.45 	 324.9741000 	 3.193875 	 -1.3948600000 	 -3.5147950000 
800.65 	 324.9677000 	 3.193875 	 -1.3943580000 	 -3.5145700000 
800.85 	 324.9630000 	 3.193875 	 -1.3928450000 	 -3.5129100000 
801.05 	 324.9550000 	 3.193900 	 -1.3959690000 	 -3.5157620000 
801.25 	 324.9486000 	 3.193900 	 -1.3921100000 	 -3.5125190000 
801.45 	 324.9439000 	 3.193975 	 -1.3956610000 	 -3.5154950000 
801.65 	 324.9407000 	 3.194025 	 -1.3932390000 	 -3.5135840000 
801.85 	 324.9391000 	 3.194075 	 -1.3937600000 	 -3.5138610000 
802.05 	 324.9359000 	 3.194125 	 -1.3951810000 	 -3.5154600000 
802.25 	 324.9359000 	 3.194175 	 -1.3921040000 	 -3.5125510000 
802.45 	 324.9375000 	 3.194225 	 -1.3958490000 	 -3.5158890000 
802.65 	 324.9391000 	 3.194275 	 -1.3925330000 	 -3.5130980000 
802.85 	 324.9407000 	 3.194325 	 -1.3942780000 	 -3.5145700000 
803.05 	 324.9470000 	 3.194375 	 -1.3945870000 	 -3.5149160000 
803.25 	 324.9534000 	 3.194425 	 -1.3923490000 	 -3.5127960000 
803.45 	 324.9597000 	 3.194450 	 -1.3956900000 	 -3.5159970000 
803.65 	 324.9645000 	 3.194475 	 -1.3920750000 	 -3.5127770000 
803.85 	 324.9677000 	 3.194525 	 -1.3950280000 	 -3.5151960000 
804.05 	 324.9741000 	 3.194550 	 -1.3932480000 	 -3.5140710000 
804.25 	 324.9788000 	 3.194550 	 -1.3936300000 	 -3.5137460000 
804.45 	 324.9820000 	 3.194550 	 -1.3950190000 	 -3.5153830000 
804.65 	 324.9868000 	 3.194600 	 -1.3921990000 	 -3.5124680000 
804.85 	 324.9900000 	 3.194575 	 -1.3962430000 	 -3.5159050000 
805.05 	 324.9900000 	 3.194575 	 -1.3927080000 	 -3.5130850000 
805.25 	 324.9884000 	 3.194575 	 -1.3952730000 	 -3.5150430000 
805.45 	 324.9868000 	 3.194575 	 -1.3942720000 	 -3.5143340000 
805.65 	 324.9868000 	 3.194575 	 -1.3935030000 	 -3.5131490000 
805.85 	 324.9868000 	 3.194600 	 -1.3959440000 	 -3.5158280000 
806.05 	 324.9868000 	 3.194625 	 -1.3923710000 	 -3.5124680000 
806.25 	 324.9868000 	 3.194650 	 -1.3960110000 	 -3.5156570000 
806.45 	 324.9868000 	 3.194625 	 -1.3931370000 	 -3.5134280000 
806.65 	 324.9820000 	 3.194625 	 -1.3944660000 	 -3.5142710000 
806.85 	 324.9788000 	 3.194625 	 -1.3952640000 	 -3.5151770000 
807.05 	 324.9741000 	 3.194650 	 -1.3927210000 	 -3.5127320000 
807.25 	 324.9741000 	 3.194675 	 -1.3961660000 	 -3.5159680000 
807.45 	 324.9741000 	 3.194700 	 -1.3923710000 	 -3.5125830000 
807.65 	 324.9709000 	 3.194700 	 -1.3958930000 	 -3.5156600000 
807.85 	 324.9709000 	 3.194750 	 -1.3935030000 	 -3.5139210000 
808.05 	 324.9677000 	 3.194750 	 -1.3938520000 	 -3.5138160000 
808.25 	 324.9630000 	 3.194775 	 -1.3956960000 	 -3.5155010000 
808.45 	 324.9597000 	 3.194800 	 -1.3925230000 	 -3.5125060000 
808.65 	 324.9550000 	 3.194850 	 -1.3962360000 	 -3.5160160000 
808.85 	 324.9550000 	 3.194875 	 -1.3926790000 	 -3.5130850000 
809.05 	 324.9597000 	 3.194925 	 -1.3948920000 	 -3.5149450000 
809.25 	 324.9630000 	 3.194950 	 -1.3946530000 	 -3.5147410000 
809.45 	 324.9630000 	 3.194975 	 -1.3930890000 	 -3.5130980000 
809.65 	 324.9677000 	 3.195000 	 -1.3961470000 	 -3.5160860000 
809.85 	 324.9709000 	 3.195025 	 -1.3924730000 	 -3.5127670000 
810.05 	 324.9709000 	 3.195050 	 -1.3957820000 	 -3.5154500000 
810.25 	 324.9772000 	 3.195050 	 -1.3939160000 	 -3.5140740000 
810.45 	 324.9820000 	 3.195075 	 -1.3938550000 	 -3.5135140000 
810.65 	 324.9868000 	 3.195075 	 -1.3958450000 	 -3.5157900000 
810.85 	 324.9900000 	 3.195075 	 -1.3923740000 	 -3.5125760000 
811.05 	 324.9947000 	 3.195075 	 -1.3959540000 	 -3.5160380000 
811.25 	 324.9979000 	 3.195075 	 -1.3930290000 	 -3.5136130000 
811.45 	 325.0027000 	 3.195075 	 -1.3945070000 	 -3.5145090000 
811.65 	 325.0059000 	 3.195075 	 -1.3948660000 	 -3.5151420000 
811.85 	 325.0059000 	 3.195075 	 -1.3925650000 	 -3.5126910000 
812.05 	 325.0074000 	 3.195075 	 -1.3959470000 	 -3.5161020000 
812.25 	 325.0106000 	 3.195075 	 -1.3923230000 	 -3.5129770000 
812.45 	 325.0059000 	 3.195075 	 -1.3952000000 	 -3.5151550000 
812.65 	 325.0027000 	 3.195075 	 -1.3941190000 	 -3.5144520000 
812.85 	 324.9947000 	 3.195075 	 -1.3933020000 	 -3.5134090000 
813.05 	 324.9900000 	 3.195075 	 -1.3954130000 	 -3.5157040000 
813.25 	 324.9820000 	 3.195075 	 -1.3918840000 	 -3.5126340000 
813.45 	 324.9820000 	 3.195075 	 -1.3957470000 	 -3.5158570000 
813.65 	 324.9804000 	 3.195100 	 -1.3928990000 	 -3.5133200000 
813.85 	 324.9788000 	 3.195100 	 -1.3947960000 	 -3.5143760000 
814.05 	 324.9741000 	 3.195125 	 -1.3953840000 	 -3.5153040000 
814.25 	 324.9725000 	 3.195150 	 -1.3930450000 	 -3.5128780000 
814.45 	 324.9709000 	 3.195150 	 -1.3964840000 	 -3.5160320000 
814.65 	 324.9630000 	 3.195175 	 -1.3925740000 	 -3.5127610000 
814.85 	 324.9613000 	 3.195200 	 -1.3958840000 	 -3.5152600000 
815.05 	 324.9550000 	 3.195250 	 -1.3943960000 	 -3.5142610000 
815.25 	 324.9550000 	 3.195275 	 -1.3940020000 	 -3.5136380000 
815.45 	 324.9518000 	 3.195325 	 -1.3959920000 	 -3.5157900000 
815.65 	 324.9518000 	 3.195350 	 -1.3926190000 	 -3.5124970000 
815.85 	 324.9534000 	 3.195400 	 -1.3964210000 	 -3.5158730000 
816.05 	 324.9550000 	 3.195425 	 -1.3931660000 	 -3.5133900000 
816.25 	 324.9597000 	 3.195475 	 -1.3951360000 	 -3.5144930000 
816.45 	 324.9630000 	 3.195500 	 -1.3951110000 	 -3.5149540000 
816.65 	 324.9709000 	 3.195525 	 -1.3930610000 	 -3.5128620000 
816.85 	 324.9788000 	 3.195550 	 -1.3964400000 	 -3.5160320000 
817.05 	 324.9884000 	 3.195575 	 -1.3927750000 	 -3.5127320000 
817.25 	 324.9963000 	 3.195575 	 -1.3955400000 	 -3.5152400000 
817.45 	 325.0042000 	 3.195575 	 -1.3944470000 	 -3.5143220000 
817.65 	 325.0106000 	 3.195575 	 -1.3941640000 	 -3.5137080000 
817.85 	 325.0186000 	 3.195575 	 -1.3959030000 	 -3.5155650000 
818.05 	 325.0217000 	 3.195575 	 -1.3929240000 	 -3.5126240000 
818.25 	 325.0265000 	 3.195575 	 -1.3967200000 	 -3.5159710000 
818.45 	 325.0297000 	 3.195575 	 -1.3934800000 	 -3.5133080000 
818.65 	 325.0297000 	 3.195575 	 -1.3952060000 	 -3.5145850000 
818.85 	 325.0345000 	 3.195575 	 -1.3953370000 	 -3.5150720000 
819.05 	 325.0297000 	 3.195550 	 -1.3935090000 	 -3.5131040000 
819.25 	 325.0297000 	 3.195525 	 -1.3965730000 	 -3.5160610000 
819.45 	 325.0233000 	 3.195500 	 -1.3928570000 	 -3.5126270000 
819.65 	 325.0217000 	 3.195475 	 -1.3961950000 	 -3.5155110000 
819.85 	 325.0217000 	 3.195450 	 -1.3943000000 	 -3.5142830000 
820.05 	 325.0217000 	 3.195425 	 -1.3941670000 	 -3.5136220000 
820.25 	 325.0186000 	 3.195425 	 -1.3962520000 	 -3.5159140000 
820.45 	 325.0186000 	 3.195425 	 -1.3928830000 	 -3.5127100000 
820.65 	 325.0138000 	 3.195400 	 -1.3966400000 	 -3.5160160000 
820.85 	 325.0138000 	 3.195375 	 -1.3937380000 	 -3.5135300000 
821.05 	 325.0106000 	 3.195375 	 -1.3949300000 	 -3.5142260000 
821.25 	 325.0106000 	 3.195375 	 -1.3959690000 	 -3.5154560000 
821.45 	 325.0059000 	 3.195350 	 -1.3928920000 	 -3.5127130000 
821.65 	 325.0106000 	 3.195375 	 -1.3967830000 	 -3.5160800000 
821.85 	 325.0106000 	 3.195350 	 -1.3932450000 	 -3.5132410000 
822.05 	 325.0106000 	 3.195325 	 -1.3953560000 	 -3.5147540000 
822.25 	 325.0106000 	 3.195325 	 -1.3951490000 	 -3.5148300000 
822.45 	 325.0059000 	 3.195325 	 -1.3933910000 	 -3.5131770000 
822.65 	 325.0059000 	 3.195325 	 -1.3965800000 	 -3.5160640000 
822.85 	 325.0042000 	 3.195325 	 -1.3928350000 	 -3.5127740000 
823.05 	 325.0059000 	 3.195325 	 -1.3962430000 	 -3.5156220000 
823.25 	 325.0027000 	 3.195325 	 -1.3943640000 	 -3.5139750000 
823.45 	 325.0027000 	 3.195325 	 -1.3942370000 	 -3.5135840000 
823.65 	 324.9979000 	 3.195325 	 -1.3964780000 	 -3.5158470000 
823.85 	 324.9947000 	 3.195325 	 -1.3927680000 	 -3.5126750000 
824.05 	 324.9900000 	 3.195325 	 -1.3966850000 	 -3.5158220000 
824.25 	 324.9868000 	 3.195325 	 -1.3935280000 	 -3.5135560000 
824.45 	 324.9820000 	 3.195325 	 -1.3949330000 	 -3.5143340000 
824.65 	 324.9788000 	 3.195325 	 -1.3957500000 	 -3.5154370000 
824.85 	 324.9788000 	 3.195325 	 -1.3931310000 	 -3.5128400000 
825.05 	 324.9741000 	 3.195325 	 -1.3968530000 	 -3.5160990000 
825.25 	 324.9709000 	 3.195325 	 -1.3933440000 	 -3.5129670000 
825.45 	 324.9709000 	 3.195325 	 -1.3957880000 	 -3.5152050000 
825.65 	 324.9709000 	 3.195325 	 -1.3951170000 	 -3.5145980000 
825.85 	 324.9709000 	 3.195325 	 -1.3938590000 	 -3.5134280000 
826.05 	 324.9709000 	 3.195325 	 -1.3965380000 	 -3.5160610000 
826.25 	 324.9677000 	 3.195375 	 -1.3930030000 	 -3.5127420000 
826.45 	 324.9677000 	 3.195375 	 -1.3965860000 	 -3.5158190000 
826.65 	 324.9677000 	 3.195425 	 -1.3936930000 	 -3.5135170000 
826.85 	 324.9677000 	 3.195425 	 -1.3951050000 	 -3.5145250000 
827.05 	 324.9677000 	 3.195450 	 -1.3955470000 	 -3.5150400000 
827.25 	 324.9630000 	 3.195475 	 -1.3934680000 	 -3.5129610000 
827.45 	 324.9597000 	 3.195500 	 -1.3966620000 	 -3.5161140000 
827.65 	 324.9597000 	 3.195525 	 -1.3930130000 	 -3.5127070000 
827.85 	 324.9518000 	 3.195550 	 -1.3962550000 	 -3.5154030000 
828.05 	 324.9518000 	 3.195600 	 -1.3942050000 	 -3.5139110000 
828.25 	 324.9518000 	 3.195650 	 -1.3946470000 	 -3.5139880000 
828.45 	 324.9518000 	 3.195675 	 -1.3961250000 	 -3.5155960000 
828.65 	 324.9518000 	 3.195725 	 -1.3931720000 	 -3.5128050000 
828.85 	 324.9550000 	 3.195775 	 -1.3969800000 	 -3.5160670000 
829.05 	 324.9550000 	 3.195800 	 -1.3931530000 	 -3.5130050000 
829.25 	 324.9550000 	 3.195850 	 -1.3958330000 	 -3.5151550000 
829.45 	 324.9597000 	 3.195875 	 -1.3947710000 	 -3.5143600000 
829.65 	 324.9630000 	 3.195900 	 -1.3939700000 	 -3.5135050000 
829.85 	 324.9677000 	 3.195950 	 -1.3967100000 	 -3.5160800000 
830.05 	 324.9709000 	 3.195975 	 -1.3931310000 	 -3.5127190000 
830.25 	 324.9772000 	 3.195975 	 -1.3967320000 	 -3.5158220000 
830.45 	 324.9868000 	 3.196000 	 -1.3938110000 	 -3.5134860000 
830.65 	 324.9947000 	 3.196000 	 -1.3955820000 	 -3.5146780000 
830.85 	 325.0027000 	 3.196025 	 -1.3956320000 	 -3.5150720000 
831.05 	 325.0106000 	 3.196050 	 -1.3934520000 	 -3.5127800000 
831.25 	 325.0138000 	 3.196025 	 -1.3972350000 	 -3.5162930000 
831.45 	 325.0138000 	 3.196025 	 -1.3936360000 	 -3.5131930000 
831.65 	 325.0138000 	 3.196025 	 -1.3964180000 	 -3.5154310000 
831.85 	 325.0138000 	 3.196025 	 -1.3949900000 	 -3.5144040000 
832.05 	 325.0138000 	 3.196025 	 -1.3943930000 	 -3.5134760000 
832.25 	 325.0138000 	 3.196025 	 -1.3969450000 	 -3.5160190000 
832.45 	 325.0154000 	 3.196025 	 -1.3935090000 	 -3.5127480000 
832.65 	 325.0138000 	 3.196025 	 -1.3970600000 	 -3.5160060000 
832.85 	 325.0106000 	 3.196025 	 -1.3944150000 	 -3.5136570000 
833.05 	 325.0074000 	 3.196025 	 -1.3954450000 	 -3.5144550000 
833.25 	 325.0059000 	 3.196025 	 -1.3960550000 	 -3.5153200000 
833.45 	 325.0027000 	 3.196025 	 -1.3936900000 	 -3.5130600000 
833.65 	 324.9979000 	 3.196025 	 -1.3973140000 	 -3.5162830000 
833.85 	 324.9947000 	 3.196025 	 -1.3936810000 	 -3.5130880000 
834.05 	 324.9915000 	 3.196025 	 -1.3965610000 	 -3.5153960000 
834.25 	 324.9900000 	 3.196025 	 -1.3949780000 	 -3.5142710000 
834.45 	 324.9931000 	 3.196025 	 -1.3946600000 	 -3.5136730000 
834.65 	 324.9947000 	 3.196025 	 -1.3967860000 	 -3.5158630000 
834.85 	 324.9979000 	 3.196025 	 -1.3934870000 	 -3.5127160000 
835.05 	 325.0027000 	 3.196025 	 -1.3972120000 	 -3.5159330000 
835.25 	 325.0027000 	 3.196025 	 -1.3942340000 	 -3.5135680000 
835.45 	 325.0027000 	 3.196025 	 -1.3954770000 	 -3.5142200000 
835.65 	 325.0042000 	 3.196025 	 -1.3961660000 	 -3.5153480000 
835.85 	 325.0059000 	 3.196025 	 -1.3937790000 	 -3.5128050000 
836.05 	 325.0042000 	 3.196025 	 -1.3973330000 	 -3.5161080000 
836.25 	 325.0042000 	 3.196025 	 -1.3935600000 	 -3.5128530000 
836.45 	 325.0059000 	 3.196025 	 -1.3967160000 	 -3.5155010000 
836.65 	 325.0027000 	 3.196025 	 -1.3949710000 	 -3.5141880000 
836.85 	 325.0027000 	 3.196025 	 -1.3947810000 	 -3.5137300000 
837.05 	 324.9963000 	 3.196025 	 -1.3968850000 	 -3.5157010000 
837.25 	 324.9947000 	 3.196025 	 -1.3935250000 	 -3.5126620000 
837.45 	 324.9900000 	 3.196025 	 -1.3972890000 	 -3.5161400000 
837.65 	 324.9868000 	 3.196025 	 -1.3940300000 	 -3.5132880000 
837.85 	 324.9788000 	 3.196025 	 -1.3958550000 	 -3.5145500000 
838.05 	 324.9788000 	 3.196025 	 -1.3959280000 	 -3.5150020000 
838.25 	 324.9741000 	 3.196025 	 -1.3939950000 	 -3.5128850000 
838.45 	 324.9741000 	 3.196025 	 -1.3972700000 	 -3.5161460000 
838.65 	 324.9741000 	 3.196025 	 -1.3935570000 	 -3.5128690000 
838.85 	 324.9788000 	 3.196025 	 -1.3968820000 	 -3.5156310000 
839.05 	 324.9741000 	 3.196025 	 -1.3947260000 	 -3.5140390000 
839.25 	 324.9709000 	 3.196025 	 -1.3948380000 	 -3.5137270000 
839.45 	 324.9677000 	 3.196050 	 -1.3968150000 	 -3.5159020000 
839.65 	 324.9630000 	 3.196050 	 -1.3934260000 	 -3.5125320000 
839.85 	 324.9550000 	 3.196100 	 -1.3971900000 	 -3.5160190000 
840.05 	 324.9550000 	 3.196125 	 -1.3940590000 	 -3.5134060000 
840.25 	 324.9518000 	 3.196175 	 -1.3957880000 	 -3.5146490000 
840.45 	 324.9550000 	 3.196225 	 -1.3959690000 	 -3.5151200000 
840.65 	 324.9518000 	 3.196250 	 -1.3938680000 	 -3.5130660000 
840.85 	 324.9534000 	 3.196300 	 -1.3973200000 	 -3.5162320000 
841.05 	 324.9550000 	 3.196325 	 -1.3936360000 	 -3.5128720000 
841.25 	 324.9566000 	 3.196375 	 -1.3962870000 	 -3.5151700000 
841.45 	 324.9597000 	 3.196400 	 -1.3955530000 	 -3.5148560000 
841.65 	 324.9677000 	 3.196425 	 -1.3944090000 	 -3.5133970000 
841.85 	 324.9725000 	 3.196475 	 -1.3970920000 	 -3.5160030000 
842.05 	 324.9820000 	 3.196500 	 -1.3935090000 	 -3.5125610000 
842.25 	 324.9884000 	 3.196500 	 -1.3972920000 	 -3.5157650000 
842.45 	 324.9979000 	 3.196475 	 -1.3948980000 	 -3.5140200000 
842.65 	 325.0027000 	 3.196475 	 -1.3954890000 	 -3.5142640000 
842.85 	 325.0106000 	 3.196475 	 -1.3970500000 	 -3.5158890000 
843.05 	 325.0138000 	 3.196475 	 -1.3938140000 	 -3.5128910000 
843.25 	 325.0202000 	 3.196475 	 -1.3976290000 	 -3.5162130000 
843.45 	 325.0265000 	 3.196475 	 -1.3943740000 	 -3.5136250000 
843.65 	 325.0265000 	 3.196475 	 -1.3961440000 	 -3.5148590000 
843.85 	 325.0281000 	 3.196475 	 -1.3963860000 	 -3.5152370000 
844.05 	 325.0297000 	 3.196475 	 -1.3942340000 	 -3.5131010000 
844.25 	 325.0281000 	 3.196475 	 -1.3976510000 	 -3.5163500000 
844.45 	 325.0265000 	 3.196475 	 -1.3938870000 	 -3.5130250000 
844.65 	 325.0233000 	 3.196450 	 -1.3970690000 	 -3.5155140000 
844.85 	 325.0217000 	 3.196425 	 -1.3952190000 	 -3.5143060000 
845.05 	 325.0186000 	 3.196400 	 -1.3951750000 	 -3.5139310000 
845.25 	 325.0186000 	 3.196375 	 -1.3971460000 	 -3.5158730000 
845.45 	 325.0186000 	 3.196375 	 -1.3938550000 	 -3.5129800000 
845.65 	 325.0186000 	 3.196375 	 -1.3974160000 	 -3.5162070000 
845.85 	 325.0138000 	 3.196375 	 -1.3943830000 	 -3.5134920000 
846.05 	 325.0106000 	 3.196350 	 -1.3961470000 	 -3.5147570000 
846.25 	 325.0106000 	 3.196325 	 -1.3961730000 	 -3.5153900000 
846.45 	 325.0027000 	 3.196325 	 -1.3942400000 	 -3.5131710000 
846.65 	 325.0027000 	 3.196325 	 -1.3976800000 	 -3.5162860000 
846.85 	 325.0027000 	 3.196325 	 -1.3938840000 	 -3.5131040000 
847.05 	 325.0027000 	 3.196325 	 -1.3970180000 	 -3.5155680000 
847.25 	 325.0027000 	 3.196300 	 -1.3953530000 	 -3.5143950000 
847.45 	 325.0027000 	 3.196325 	 -1.3951520000 	 -3.5139530000 
847.65 	 324.9979000 	 3.196325 	 -1.3970310000 	 -3.5172840000 
847.85 	 324.9947000 	 3.196325 	 -1.3939730000 	 -3.5141910000 
848.05 	 324.9900000 	 3.196325 	 -1.3976190000 	 -3.5175960000 
848.25 	 324.9868000 	 3.196325 	 -1.3939190000 	 -3.5145920000 
848.45 	 324.9820000 	 3.196325 	 -1.3967800000 	 -3.5166840000 
848.65 	 324.9788000 	 3.196325 	 -1.3958100000 	 -3.5162260000 
848.85 	 324.9788000 	 3.196325 	 -1.3948890000 	 -3.5148490000 
849.05 	 324.9741000 	 3.196325 	 -1.3974000000 	 -3.5176120000 
849.25 	 324.9709000 	 3.196325 	 -1.3936650000 	 -3.5142360000 
849.45 	 324.9677000 	 3.196325 	 -1.3973430000 	 -3.5172720000 
849.65 	 324.9630000 	 3.196325 	 -1.3949240000 	 -3.5153390000 
849.85 	 324.9597000 	 3.196350 	 -1.3955590000 	 -3.5155140000 
850.05 	 324.9550000 	 3.196400 	 -1.3967290000 	 -3.5171320000 
850.25 	 324.9550000 	 3.196425 	 -1.3941800000 	 -3.5142710000 
850.45 	 324.9550000 	 3.196475 	 -1.3977050000 	 -3.5176530000 
850.65 	 324.9550000 	 3.196500 	 -1.3942110000 	 -3.5145570000 
850.85 	 324.9550000 	 3.196550 	 -1.3964880000 	 -3.5165600000 
851.05 	 324.9597000 	 3.196575 	 -1.3960080000 	 -3.5163210000 
851.25 	 324.9597000 	 3.196625 	 -1.3945800000 	 -3.5147920000 
851.45 	 324.9597000 	 3.196650 	 -1.3975870000 	 -3.5176370000 
851.65 	 324.9630000 	 3.196675 	 -1.3937280000 	 -3.5142550000 
851.85 	 324.9630000 	 3.196700 	 -1.3973490000 	 -3.5172020000 
852.05 	 324.9630000 	 3.196750 	 -1.3950790000 	 -3.5155360000 
852.25 	 324.9677000 	 3.196775 	 -1.3953110000 	 -3.5153740000 
852.45 	 324.9677000 	 3.196800 	 -1.3971420000 	 -3.5171950000 
852.65 	 324.9709000 	 3.196800 	 -1.3938490000 	 -3.5144390000 
852.85 	 324.9725000 	 3.196825 	 -1.3976640000 	 -3.5177010000 
853.05 	 324.9788000 	 3.196850 	 -1.3941990000 	 -3.5149190000 
853.25 	 324.9820000 	 3.196850 	 -1.3965070000 	 -3.5162420000 
853.45 	 324.9868000 	 3.196900 	 -1.3963320000 	 -3.5168870000 
853.65 	 324.9931000 	 3.196875 	 -1.3945450000 	 -3.5148620000 
853.85 	 324.9979000 	 3.196875 	 -1.3978670000 	 -3.5183780000 
854.05 	 325.0027000 	 3.196875 	 -1.3941190000 	 -3.5150430000 
854.25 	 325.0059000 	 3.196875 	 -1.3974190000 	 -3.5177740000 
854.45 	 325.0074000 	 3.196875 	 -1.3955970000 	 -3.5165880000 
854.65 	 325.0106000 	 3.196875 	 -1.3952920000 	 -3.5159140000 
854.85 	 325.0122000 	 3.196875 	 -1.3975560000 	 -3.5181110000 
855.05 	 325.0122000 	 3.196875 	 -1.3941920000 	 -3.5150270000 
855.25 	 325.0106000 	 3.196875 	 -1.3978000000 	 -3.5181140000 
855.45 	 325.0059000 	 3.196875 	 -1.3950820000 	 -3.5160950000 
855.65 	 325.0027000 	 3.196875 	 -1.3961470000 	 -3.5165180000 
855.85 	 325.0027000 	 3.196875 	 -1.3968980000 	 -3.5175860000 
856.05 	 324.9979000 	 3.196875 	 -1.3944210000 	 -3.5152310000 
856.25 	 324.9995000 	 3.196875 	 -1.3979660000 	 -3.5184890000 
856.45 	 324.9979000 	 3.196875 	 -1.3941640000 	 -3.5152820000 
856.65 	 325.0011000 	 3.196875 	 -1.3971650000 	 -3.5174940000 
856.85 	 325.0027000 	 3.196875 	 -1.3961700000 	 -3.5167090000 
857.05 	 324.9979000 	 3.196875 	 -1.3953080000 	 -3.5157710000 
857.25 	 324.9979000 	 3.196875 	 -1.3977180000 	 -3.5182060000 
857.45 	 324.9915000 	 3.196875 	 -1.3943000000 	 -3.5150270000 
857.65 	 324.9868000 	 3.196875 	 -1.3976260000 	 -3.5180600000 
857.85 	 324.9804000 	 3.196875 	 -1.3951520000 	 -3.5163470000 
858.05 	 324.9804000 	 3.196875 	 -1.3957120000 	 -3.5162610000 
858.25 	 324.9820000 	 3.196875 	 -1.3972890000 	 -3.5179710000 
858.45 	 324.9804000 	 3.196875 	 -1.3942270000 	 -3.5151640000 
858.65 	 324.9820000 	 3.196875 	 -1.3978420000 	 -3.5183840000 
858.85 	 324.9836000 	 3.196875 	 -1.3945290000 	 -3.5155900000 
859.05 	 324.9820000 	 3.196875 	 -1.3967260000 	 -3.5170490000 
859.25 	 324.9820000 	 3.196900 	 -1.3966560000 	 -3.5173350000 
859.45 	 324.9804000 	 3.196925 	 -1.3946910000 	 -3.5155610000 
859.65 	 324.9788000 	 3.196925 	 -1.3979850000 	 -3.5184100000 
859.85 	 324.9788000 	 3.196925 	 -1.3944340000 	 -3.5151890000 
860.05 	 324.9788000 	 3.196925 	 -1.3975240000 	 -3.5175610000 
860.25 	 324.9756000 	 3.196950 	 -1.3959730000 	 -3.5163400000 
860.45 	 324.9741000 	 3.196975 	 -1.3959660000 	 -3.5159620000 
860.65 	 324.9709000 	 3.197000 	 -1.3980710000 	 -3.5181710000 
860.85 	 324.9693000 	 3.197000 	 -1.3945800000 	 -3.5149610000 
861.05 	 324.9677000 	 3.197025 	 -1.3982260000 	 -3.5180600000 
861.25 	 324.9630000 	 3.197050 	 -1.3955340000 	 -3.5158950000 
861.45 	 324.9630000 	 3.197075 	 -1.3965380000 	 -3.5163820000 
861.65 	 324.9630000 	 3.197100 	 -1.3973430000 	 -3.5175420000 
861.85 	 324.9597000 	 3.197125 	 -1.3949780000 	 -3.5150310000 
862.05 	 324.9597000 	 3.197175 	 -1.3984360000 	 -3.5183300000 
862.25 	 324.9597000 	 3.197200 	 -1.3949490000 	 -3.5152980000 
862.45 	 324.9597000 	 3.197225 	 -1.3971770000 	 -3.5169320000 
862.65 	 324.9597000 	 3.197250 	 -1.3968340000 	 -3.5170940000 
862.85 	 324.9630000 	 3.197275 	 -1.3953150000 	 -3.5153200000 
863.05 	 324.9677000 	 3.197325 	 -1.3984900000 	 -3.5182410000 
863.25 	 324.9709000 	 3.197325 	 -1.3949040000 	 -3.5150020000 
863.45 	 324.9788000 	 3.197350 	 -1.3980130000 	 -3.5176780000 
863.65 	 324.9820000 	 3.197375 	 -1.3960680000 	 -3.5162380000 
863.85 	 324.9900000 	 3.197400 	 -1.3962550000 	 -3.5157940000 
864.05 	 324.9947000 	 3.197375 	 -1.3980740000 	 -3.5178920000 
864.25 	 324.9979000 	 3.197375 	 -1.3951360000 	 -3.5149220000 
864.45 	 325.0027000 	 3.197375 	 -1.3986620000 	 -3.5182190000 
864.65 	 325.0090000 	 3.197375 	 -1.3953560000 	 -3.5154560000 
864.85 	 325.0138000 	 3.197375 	 -1.3972470000 	 -3.5167440000 
865.05 	 325.0186000 	 3.197375 	 -1.3973170000 	 -3.5171860000 
865.25 	 325.0265000 	 3.197375 	 -1.3954390000 	 -3.5152240000 
865.45 	 325.0297000 	 3.197375 	 -1.3986490000 	 -3.5181010000 
865.65 	 325.0265000 	 3.197375 	 -1.3949040000 	 -3.5149100000 
865.85 	 325.0265000 	 3.197375 	 -1.3984780000 	 -3.5178660000 
866.05 	 325.0265000 	 3.197375 	 -1.3957560000 	 -3.5156890000 
866.25 	 325.0217000 	 3.197375 	 -1.3967830000 	 -3.5162320000 
866.45 	 325.0186000 	 3.197325 	 -1.3977110000 	 -3.5175390000 
866.65 	 325.0186000 	 3.197325 	 -1.3951300000 	 -3.5151320000 
866.85 	 325.0186000 	 3.197325 	 -1.3986490000 	 -3.5182980000 
867.05 	 325.0186000 	 3.197300 	 -1.3952000000 	 -3.5152750000 
867.25 	 325.0186000 	 3.197275 	 -1.3977970000 	 -3.5171380000 
867.45 	 325.0138000 	 3.197275 	 -1.3966810000 	 -3.5167220000 
867.65 	 325.0106000 	 3.197275 	 -1.3957370000 	 -3.5155610000 
867.85 	 325.0059000 	 3.197275 	 -1.3984650000 	 -3.5180410000 
868.05 	 325.0027000 	 3.197275 	 -1.3948150000 	 -3.5147920000 
868.25 	 324.9979000 	 3.197275 	 -1.3985160000 	 -3.5178600000 
868.45 	 324.9963000 	 3.197275 	 -1.3957280000 	 -3.5158320000 
868.65 	 324.9947000 	 3.197275 	 -1.3969010000 	 -3.5162800000 
868.85 	 324.9947000 	 3.197275 	 -1.3978480000 	 -3.5175420000 
869.05 	 324.9979000 	 3.197275 	 -1.3949810000 	 -3.5148330000 
869.25 	 324.9979000 	 3.197275 	 -1.3986140000 	 -3.5180500000 
869.45 	 324.9979000 	 3.197275 	 -1.3951080000 	 -3.5150940000 
869.65 	 324.9947000 	 3.197275 	 -1.3978040000 	 -3.5172810000 
869.85 	 324.9900000 	 3.197275 	 -1.3969330000 	 -3.5166390000 
870.05 	 324.9868000 	 3.197275 	 -1.3958520000 	 -3.5153610000 
870.25 	 324.9820000 	 3.197275 	 -1.3986270000 	 -3.5181840000 
870.45 	 324.9788000 	 3.197275 	 -1.3948410000 	 -3.5146430000 
870.65 	 324.9741000 	 3.197275 	 -1.3984080000 	 -3.5177300000 
870.85 	 324.9741000 	 3.197275 	 -1.3963990000 	 -3.5161110000 
871.05 	 324.9741000 	 3.197275 	 -1.3962940000 	 -3.5158280000 
871.25 	 324.9741000 	 3.197275 	 -1.3983500000 	 -3.5179110000 
871.45 	 324.9709000 	 3.197275 	 -1.3949810000 	 -3.5146300000 
871.65 	 324.9709000 	 3.197275 	 -1.3986970000 	 -3.5182160000 
871.85 	 324.9677000 	 3.197300 	 -1.3954100000 	 -3.5154120000 
872.05 	 324.9630000 	 3.197325 	 -1.3971360000 	 -3.5166550000 
872.25 	 324.9630000 	 3.197350 	 -1.3973680000 	 -3.5173580000 
872.45 	 324.9630000 	 3.197375 	 -1.3954450000 	 -3.5148940000 
872.65 	 324.9630000 	 3.197400 	 -1.3986170000 	 -3.5181490000 
872.85 	 324.9630000 	 3.197450 	 -1.3948920000 	 -3.5148840000 
873.05 	 324.9597000 	 3.197475 	 -1.3980740000 	 -3.5173960000 
873.25 	 324.9597000 	 3.197500 	 -1.3965730000 	 -3.5163940000 
873.45 	 324.9597000 	 3.197525 	 -1.3960650000 	 -3.5157430000 
873.65 	 324.9597000 	 3.197575 	 -1.3982010000 	 -3.5178180000 
873.85 	 324.9630000 	 3.197600 	 -1.3947840000 	 -3.5147290000 
874.05 	 324.9630000 	 3.197625 	 -1.3986140000 	 -3.5179870000 
874.25 	 324.9677000 	 3.197650 	 -1.3958800000 	 -3.5156350000 
874.45 	 324.9709000 	 3.197675 	 -1.3970790000 	 -3.5165310000 
874.65 	 324.9725000 	 3.197700 	 -1.3975520000 	 -3.5171920000 
874.85 	 324.9741000 	 3.197700 	 -1.3952960000 	 -3.5149410000 
875.05 	 324.9788000 	 3.197750 	 -1.3988150000 	 -3.5181810000 
875.25 	 324.9820000 	 3.197750 	 -1.3950980000 	 -3.5149070000 
875.45 	 324.9868000 	 3.197750 	 -1.3983660000 	 -3.5173670000 
875.65 	 324.9947000 	 3.197775 	 -1.3969800000 	 -3.5165280000 
875.85 	 324.9979000 	 3.197775 	 -1.3963090000 	 -3.5156790000 
876.05 	 325.0059000 	 3.197800 	 -1.3988270000 	 -3.5179110000 
876.25 	 325.0106000 	 3.197775 	 -1.3956130000 	 -3.5147670000 
876.45 	 325.0106000 	 3.197775 	 -1.3991200000 	 -3.5180570000 
876.65 	 325.0059000 	 3.197775 	 -1.3960870000 	 -3.5156120000 
876.85 	 325.0059000 	 3.197775 	 -1.3977620000 	 -3.5166040000 
877.05 	 325.0027000 	 3.197775 	 -1.3980360000 	 -3.5173230000 
877.25 	 325.0027000 	 3.197775 	 -1.3959410000 	 -3.5151610000 
877.45 	 324.9979000 	 3.197775 	 -1.3989860000 	 -3.5181810000 
877.65 	 324.9979000 	 3.197775 	 -1.3956960000 	 -3.5148650000 
877.85 	 324.9979000 	 3.197775 	 -1.3987600000 	 -3.5174500000 
878.05 	 324.9947000 	 3.197775 	 -1.3971390000 	 -3.5164420000 
878.25 	 324.9947000 	 3.197775 	 -1.3965990000 	 -3.5157940000 
878.45 	 324.9931000 	 3.197775 	 -1.3988530000 	 -3.5179070000 
878.65 	 324.9900000 	 3.197775 	 -1.3955530000 	 -3.5148680000 
878.85 	 324.9900000 	 3.197775 	 -1.3991480000 	 -3.5180850000 
879.05 	 324.9900000 	 3.197775 	 -1.3960780000 	 -3.5154760000 
879.25 	 324.9900000 	 3.197775 	 -1.3978640000 	 -3.5169570000 
879.45 	 324.9900000 	 3.197775 	 -1.3979530000 	 -3.5171510000 
879.65 	 324.9900000 	 3.197775 	 -1.3961030000 	 -3.5152440000 
879.85 	 324.9884000 	 3.197775 	 -1.3991930000 	 -3.5181810000 
880.05 	 324.9868000 	 3.197775 	 -1.3956040000 	 -3.5149220000 
880.25 	 324.9852000 	 3.197775 	 -1.3986140000 	 -3.5174690000 
880.45 	 324.9820000 	 3.197775 	 -1.3971270000 	 -3.5164330000 
880.65 	 324.9788000 	 3.197775 	 -1.3966240000 	 -3.5157970000 
880.85 	 324.9788000 	 3.197775 	 -1.3990400000 	 -3.5180250000 
881.05 	 324.9788000 	 3.197775 	 -1.3954390000 	 -3.5148970000 
881.25 	 324.9741000 	 3.197800 	 -1.3993550000 	 -3.5180350000 
881.45 	 324.9788000 	 3.197825 	 -1.3962780000 	 -3.5157010000 
881.65 	 324.9788000 	 3.197850 	 -1.3977430000 	 -3.5165660000 
881.85 	 324.9820000 	 3.197850 	 -1.3985410000 	 -3.5175990000 
882.05 	 324.9868000 	 3.197850 	 -1.3962010000 	 -3.5149890000 
882.25 	 324.9900000 	 3.197875 	 -1.3996410000 	 -3.5183460000 
882.45 	 324.9900000 	 3.197875 	 -1.3961440000 	 -3.5151200000 
882.65 	 324.9868000 	 3.197875 	 -1.3988180000 	 -3.5173450000 
882.85 	 324.9836000 	 3.197875 	 -1.3978260000 	 -3.5167530000 
883.05 	 324.9820000 	 3.197875 	 -1.3972060000 	 -3.5158250000 
883.25 	 324.9788000 	 3.197875 	 -1.3997360000 	 -3.5183460000 
883.45 	 324.9772000 	 3.197900 	 -1.3959760000 	 -3.5150270000 
883.65 	 324.9788000 	 3.197925 	 -1.3996790000 	 -3.5181680000 
883.85 	 324.9741000 	 3.197950 	 -1.3968090000 	 -3.5159210000 
884.05 	 324.9741000 	 3.197925 	 -1.3983090000 	 -3.5165760000 
884.25 	 324.9741000 	 3.197950 	 -1.3992120000 	 -3.5177100000 
884.45 	 324.9741000 	 3.197975 	 -1.3964690000 	 -3.5152370000 
884.65 	 324.9741000 	 3.198000 	 -1.4000960000 	 -3.5183970000 
884.85 	 324.9772000 	 3.198025 	 -1.3967930000 	 -3.5156190000 
885.05 	 324.9788000 	 3.198025 	 -1.3986620000 	 -3.5170010000 
885.25 	 324.9788000 	 3.198025 	 -1.3986840000 	 -3.5173290000 
885.45 	 324.9741000 	 3.198050 	 -1.3968370000 	 -3.5153070000 
885.65 	 324.9741000 	 3.198075 	 -1.4001940000 	 -3.5184800000 
885.85 	 324.9741000 	 3.198100 	 -1.3964430000 	 -3.5152600000 
886.05 	 324.9772000 	 3.198125 	 -1.3994730000 	 -3.5178950000 
886.25 	 324.9788000 	 3.198150 	 -1.3976570000 	 -3.5166740000 
886.45 	 324.9788000 	 3.198125 	 -1.3978320000 	 -3.5161880000 
886.65 	 324.9741000 	 3.198150 	 -1.3997300000 	 -3.5182730000 
886.85 	 324.9709000 	 3.198175 	 -1.3964690000 	 -3.5151830000 
887.05 	 324.9709000 	 3.198200 	 -1.3999810000 	 -3.5184670000 
887.25 	 324.9709000 	 3.198200 	 -1.3972660000 	 -3.5160640000 
887.45 	 324.9709000 	 3.198250 	 -1.3984840000 	 -3.5167440000 
887.65 	 324.9741000 	 3.198250 	 -1.3992250000 	 -3.5177260000 
887.85 	 324.9788000 	 3.198250 	 -1.3969200000 	 -3.5154660000 
888.05 	 324.9788000 	 3.198275 	 -1.4002930000 	 -3.5184410000 
888.25 	 324.9820000 	 3.198275 	 -1.3966310000 	 -3.5155360000 
888.45 	 324.9868000 	 3.198300 	 -1.3995900000 	 -3.5176060000 
888.65 	 324.9947000 	 3.198325 	 -1.3983220000 	 -3.5168490000 
888.85 	 325.0027000 	 3.198350 	 -1.3978100000 	 -3.5160570000 
889.05 	 325.0059000 	 3.198325 	 -1.3999780000 	 -3.5183840000 
889.25 	 325.0106000 	 3.198325 	 -1.3966850000 	 -3.5152400000 
889.45 	 325.0106000 	 3.198325 	 -1.4002450000 	 -3.5185970000 
889.65 	 325.0106000 	 3.198325 	 -1.3970090000 	 -3.5156030000 
889.85 	 325.0106000 	 3.198325 	 -1.3993010000 	 -3.5174750000 
890.05 	 325.0106000 	 3.198325 	 -1.3988270000 	 -3.5174110000 
890.25 	 325.0106000 	 3.198325 	 -1.3974630000 	 -3.5158030000 
890.45 	 325.0106000 	 3.198325 	 -1.4001530000 	 -3.5184760000 
890.65 	 325.0106000 	 3.198325 	 -1.3964750000 	 -3.5153070000 
890.85 	 325.0106000 	 3.198325 	 -1.4001530000 	 -3.5181520000 
891.05 	 325.0059000 	 3.198325 	 -1.3975430000 	 -3.5161650000 
891.25 	 325.0059000 	 3.198325 	 -1.3987160000 	 -3.5168040000 
891.45 	 325.0059000 	 3.198325 	 -1.3993550000 	 -3.5177640000 
891.65 	 325.0027000 	 3.198325 	 -1.3970060000 	 -3.5154820000 
891.85 	 325.0011000 	 3.198325 	 -1.4004550000 	 -3.5186550000 
892.05 	 324.9979000 	 3.198325 	 -1.3966310000 	 -3.5154630000 
892.25 	 324.9979000 	 3.198325 	 -1.3995680000 	 -3.5176980000 
892.45 	 324.9947000 	 3.198325 	 -1.3984900000 	 -3.5169730000 
892.65 	 324.9915000 	 3.198325 	 -1.3978260000 	 -3.5162290000 
892.85 	 324.9900000 	 3.198325 	 -1.3999460000 	 -3.5183370000 
893.05 	 324.9868000 	 3.198325 	 -1.3966910000 	 -3.5153290000 
893.25 	 324.9868000 	 3.198325 	 -1.4003790000 	 -3.5184610000 
893.45 	 324.9788000 	 3.198325 	 -1.3973390000 	 -3.5160540000 
893.65 	 324.9741000 	 3.198325 	 -1.3987890000 	 -3.5169380000 
893.85 	 324.9741000 	 3.198325 	 -1.3994030000 	 -3.5178570000 
894.05 	 324.9741000 	 3.198325 	 -1.3969450000 	 -3.5155550000 
894.25 	 324.9741000 	 3.198325 	 -1.4004960000 	 -3.5186740000 
894.45 	 324.9709000 	 3.198325 	 -1.3967420000 	 -3.5156280000 
894.65 	 324.9709000 	 3.198325 	 -1.3996250000 	 -3.5179300000 
894.85 	 324.9709000 	 3.198350 	 -1.3981280000 	 -3.5167500000 
895.05 	 324.9709000 	 3.198375 	 -1.3978290000 	 -3.5162070000 
895.25 	 324.9677000 	 3.198400 	 -1.3998670000 	 -3.5182250000 
895.45 	 324.9677000 	 3.198425 	 -1.3965540000 	 -3.5151990000 
895.65 	 324.9677000 	 3.198450 	 -1.4002860000 	 -3.5184570000 
895.85 	 324.9661000 	 3.198450 	 -1.3969960000 	 -3.5159270000 
896.05 	 324.9630000 	 3.198475 	 -1.3988590000 	 -3.5171220000 
896.25 	 324.9582000 	 3.198525 	 -1.3991930000 	 -3.5177330000 
896.45 	 324.9550000 	 3.198550 	 -1.3971770000 	 -3.5156920000 
896.65 	 324.9550000 	 3.198600 	 -1.4001460000 	 -3.5186580000 
896.85 	 324.9550000 	 3.198625 	 -1.3967200000 	 -3.5153320000 
897.05 	 324.9550000 	 3.198675 	 -1.4000510000 	 -3.5180730000 
897.25 	 324.9597000 	 3.198700 	 -1.3979970000 	 -3.5166490000 
897.45 	 324.9630000 	 3.198725 	 -1.3979820000 	 -3.5163530000 
897.65 	 324.9677000 	 3.198750 	 -1.3999110000 	 -3.5182700000 
897.85 	 324.9741000 	 3.198775 	 -1.3964970000 	 -3.5151930000 
898.05 	 324.9820000 	 3.198800 	 -1.4004100000 	 -3.5185400000 
898.25 	 324.9900000 	 3.198800 	 -1.3970530000 	 -3.5157620000 
898.45 	 324.9947000 	 3.198825 	 -1.3990370000 	 -3.5172180000 
898.65 	 324.9979000 	 3.198825 	 -1.3991260000 	 -3.5175830000 
898.85 	 325.0042000 	 3.198825 	 -1.3971490000 	 -3.5154600000 
899.05 	 325.0059000 	 3.198825 	 -1.4004990000 	 -3.5185720000 
899.25 	 325.0059000 	 3.198825 	 -1.3967930000 	 -3.5153420000 
899.45 	 325.0059000 	 3.198825 	 -1.3999880000 	 -3.5178880000 
899.65 	 325.0106000 	 3.198825 	 -1.3982810000 	 -3.5166200000 
899.85 	 325.0138000 	 3.198825 	 -1.3980010000 	 -3.5160380000 
900.05 	 325.0186000 	 3.198825 	 -1.4001460000 	 -3.5183140000 
900.25 	 325.0217000 	 3.198825 	 -1.3966850000 	 -3.5153010000 
900.45 	 325.0217000 	 3.198825 	 -1.4004100000 	 -3.5184000000 
900.65 	 325.0202000 	 3.198825 	 -1.3973970000 	 -3.5160450000 
900.85 	 325.0186000 	 3.198825 	 -1.3989030000 	 -3.5169510000 
901.05 	 325.0138000 	 3.198825 	 -1.3993520000 	 -3.5178180000 
901.25 	 325.0106000 	 3.198825 	 -1.3971520000 	 -3.5154120000 
901.45 	 325.0059000 	 3.198775 	 -1.4006770000 	 -3.5186070000 
901.65 	 325.0059000 	 3.198775 	 -1.3969360000 	 -3.5154120000 
901.85 	 325.0027000 	 3.198775 	 -1.3999810000 	 -3.5178090000 
902.05 	 325.0027000 	 3.198775 	 -1.3982260000 	 -3.5166010000 
902.25 	 325.0027000 	 3.198775 	 -1.3982610000 	 -3.5163020000 
902.45 	 325.0027000 	 3.198775 	 -1.3997490000 	 -3.5180600000 
902.65 	 324.9979000 	 3.198775 	 -1.3969450000 	 -3.5151700000 
902.85 	 324.9947000 	 3.198775 	 -1.4006330000 	 -3.5184410000 
903.05 	 324.9947000 	 3.198775 	 -1.3974060000 	 -3.5158160000 
903.25 	 324.9900000 	 3.198775 	 -1.3991200000 	 -3.5171570000 
903.45 	 324.9900000 	 3.198775 	 -1.3993610000 	 -3.5175830000 
903.65 	 324.9868000 	 3.198775 	 -1.3974250000 	 -3.5155390000 
903.85 	 324.9868000 	 3.198775 	 -1.4005570000 	 -3.5186580000 
904.05 	 324.9868000 	 3.198775 	 -1.3970060000 	 -3.5152280000 
904.25 	 324.9900000 	 3.198775 	 -1.4002960000 	 -3.5180250000 
904.45 	 324.9868000 	 3.198775 	 -1.3980170000 	 -3.5164330000 
904.65 	 324.9868000 	 3.198775 	 -1.3983950000 	 -3.5164450000 
904.85 	 324.9868000 	 3.198775 	 -1.4000480000 	 -3.5181170000 
905.05 	 324.9868000 	 3.198775 	 -1.3970220000 	 -3.5150910000 
905.25 	 324.9868000 	 3.198775 	 -1.4006330000 	 -3.5184290000 
905.45 	 324.9820000 	 3.198775 	 -1.3974440000 	 -3.5159620000 
905.65 	 324.9820000 	 3.198775 	 -1.3987130000 	 -3.5167660000 
905.85 	 324.9788000 	 3.198775 	 -1.3995580000 	 -3.5178060000 
906.05 	 324.9756000 	 3.198775 	 -1.3973270000 	 -3.5153360000 
906.25 	 324.9741000 	 3.198800 	 -1.4007280000 	 -3.5185310000 
906.45 	 324.9741000 	 3.198825 	 -1.3970500000 	 -3.5153200000 
906.65 	 324.9741000 	 3.198850 	 -1.4000290000 	 -3.5176850000 
906.85 	 324.9709000 	 3.198875 	 -1.3985120000 	 -3.5168140000 
907.05 	 324.9709000 	 3.198900 	 -1.3980900000 	 -3.5160890000 
907.25 	 324.9645000 	 3.198900 	 -1.4002000000 	 -3.5183300000 
907.45 	 324.9630000 	 3.198950 	 -1.3968690000 	 -3.5150780000 
907.65 	 324.9597000 	 3.198950 	 -1.4004420000 	 -3.5183910000 
907.85 	 324.9630000 	 3.199000 	 -1.3973940000 	 -3.5158820000 
908.05 	 324.9630000 	 3.199025 	 -1.3991450000 	 -3.5170750000 
908.25 	 324.9677000 	 3.199050 	 -1.3993170000 	 -3.5174850000 
908.45 	 324.9709000 	 3.199075 	 -1.3974190000 	 -3.5155650000 
908.65 	 324.9741000 	 3.199100 	 -1.4006460000 	 -3.5185720000 
908.85 	 324.9788000 	 3.199100 	 -1.3968790000 	 -3.5153610000 
909.05 	 324.9788000 	 3.199150 	 -1.3999940000 	 -3.5179680000 
909.25 	 324.9788000 	 3.199150 	 -1.3984710000 	 -3.5166870000 
909.45 	 324.9820000 	 3.199125 	 -1.3983600000 	 -3.5163150000 
909.65 	 324.9820000 	 3.199150 	 -1.4002670000 	 -3.5183050000 
909.85 	 324.9868000 	 3.199175 	 -1.3971230000 	 -3.5153070000 
910.05 	 324.9900000 	 3.199200 	 -1.4007980000 	 -3.5185530000 
910.25 	 324.9900000 	 3.199175 	 -1.3976190000 	 -3.5157780000 
910.45 	 324.9947000 	 3.199175 	 -1.3998290000 	 -3.5172270000 
910.65 	 324.9947000 	 3.199175 	 -1.3996160000 	 -3.5172240000 
910.85 	 324.9979000 	 3.199175 	 -1.3979970000 	 -3.5157840000 
911.05 	 324.9979000 	 3.199175 	 -1.4008300000 	 -3.5185970000 
911.25 	 324.9979000 	 3.199175 	 -1.3971140000 	 -3.5152750000 
911.45 	 324.9979000 	 3.199175 	 -1.4005720000 	 -3.5182350000 
911.65 	 325.0027000 	 3.199175 	 -1.3980990000 	 -3.5160730000 
911.85 	 325.0027000 	 3.199175 	 -1.3990940000 	 -3.5167190000 
912.05 	 325.0027000 	 3.199175 	 -1.3999180000 	 -3.5176630000 
912.25 	 325.0027000 	 3.199175 	 -1.3976730000 	 -3.5153960000 
912.45 	 325.0027000 	 3.199175 	 -1.4009130000 	 -3.5184670000 
912.65 	 325.0027000 	 3.199175 	 -1.3973810000 	 -3.5154690000 
912.85 	 324.9979000 	 3.199175 	 -1.4001340000 	 -3.5176440000 
913.05 	 324.9947000 	 3.199175 	 -1.3987030000 	 -3.5167950000 
913.25 	 324.9947000 	 3.199175 	 -1.3983250000 	 -3.5159680000 
913.45 	 324.9868000 	 3.199175 	 -1.4006580000 	 -3.5183840000 
913.65 	 324.9868000 	 3.199175 	 -1.3971360000 	 -3.5151890000 
913.85 	 324.9868000 	 3.199200 	 -1.4008620000 	 -3.5184730000 
914.05 	 324.9820000 	 3.199200 	 -1.3980710000 	 -3.5160800000 
914.25 	 324.9820000 	 3.199225 	 -1.3996090000 	 -3.5170400000 
914.45 	 324.9820000 	 3.199250 	 -1.3996760000 	 -3.5174750000 
914.65 	 324.9868000 	 3.199225 	 -1.3978450000 	 -3.5156760000 
914.85 	 324.9820000 	 3.199225 	 -1.4009600000 	 -3.5186200000 
915.05 	 324.9868000 	 3.199250 	 -1.3974860000 	 -3.5152560000 
915.25 	 324.9868000 	 3.199275 	 -1.4005180000 	 -3.5180950000 
915.45 	 324.9820000 	 3.199300 	 -1.3986970000 	 -3.5167190000 
915.65 	 324.9820000 	 3.199275 	 -1.3988430000 	 -3.5163470000 
915.85 	 324.9820000 	 3.199275 	 -1.4007790000 	 -3.5182540000 
916.05 	 324.9788000 	 3.199300 	 -1.3975140000 	 -3.5154530000 
916.25 	 324.9788000 	 3.199325 	 -1.4012400000 	 -3.5184760000 
916.45 	 324.9741000 	 3.199350 	 -1.3979780000 	 -3.5159180000 
916.65 	 324.9741000 	 3.199325 	 -1.3997780000 	 -3.5169120000 
916.85 	 324.9741000 	 3.199350 	 -1.4000510000 	 -3.5174690000 
917.05 	 324.9788000 	 3.199375 	 -1.3980360000 	 -3.5153960000 
917.25 	 324.9788000 	 3.199400 	 -1.4012850000 	 -3.5184100000 
917.45 	 324.9820000 	 3.199400 	 -1.3977400000 	 -3.5151890000 
917.65 	 324.9820000 	 3.199425 	 -1.4010210000 	 -3.5179460000 
917.85 	 324.9804000 	 3.199450 	 -1.3992090000 	 -3.5167880000 
918.05 	 324.9788000 	 3.199425 	 -1.3988530000 	 -3.5160320000 
918.25 	 324.9820000 	 3.199425 	 -1.4008110000 	 -3.5180280000 
918.45 	 324.9820000 	 3.199450 	 -1.3978990000 	 -3.5152440000 
918.65 	 324.9820000 	 3.199475 	 -1.4016850000 	 -3.5184730000 
918.85 	 324.9820000 	 3.199500 	 -1.3981150000 	 -3.5154980000 
919.05 	 324.9820000 	 3.199475 	 -1.4003910000 	 -3.5171790000 
919.25 	 324.9788000 	 3.199500 	 -1.4000450000 	 -3.5172750000 
919.45 	 324.9788000 	 3.199500 	 -1.3984710000 	 -3.5156850000 
919.65 	 324.9788000 	 3.199525 	 -1.4015290000 	 -3.5183970000 
919.85 	 324.9788000 	 3.199550 	 -1.3978040000 	 -3.5150620000 
920.05 	 324.9804000 	 3.199525 	 -1.4012620000 	 -3.5180890000 
920.25 	 324.9820000 	 3.199525 	 -1.3991360000 	 -3.5164710000 
920.45 	 324.9868000 	 3.199550 	 -1.3994820000 	 -3.5162730000 
920.65 	 324.9900000 	 3.199575 	 -1.4010520000 	 -3.5180190000 
920.85 	 324.9947000 	 3.199600 	 -1.3980800000 	 -3.5152720000 
921.05 	 324.9947000 	 3.199575 	 -1.4018280000 	 -3.5184830000 
921.25 	 324.9979000 	 3.199575 	 -1.3985280000 	 -3.5156440000 
921.45 	 324.9979000 	 3.199575 	 -1.4007600000 	 -3.5172870000 
921.65 	 324.9947000 	 3.199575 	 -1.4003020000 	 -3.5171890000 
921.85 	 324.9947000 	 3.199575 	 -1.3988650000 	 -3.5156030000 
922.05 	 324.9947000 	 3.199575 	 -1.4018060000 	 -3.5184920000 
922.25 	 324.9947000 	 3.199575 	 -1.3982230000 	 -3.5151670000 
922.45 	 324.9947000 	 3.199575 	 -1.4016500000 	 -3.5181400000 
922.65 	 324.9947000 	 3.199575 	 -1.3991830000 	 -3.5163530000 
922.85 	 324.9947000 	 3.199575 	 -1.4000570000 	 -3.5167190000 
923.05 	 324.9947000 	 3.199575 	 -1.4011420000 	 -3.5180000000 
923.25 	 324.9947000 	 3.199575 	 -1.3984680000 	 -3.5153640000 
923.45 	 324.9900000 	 3.199575 	 -1.4019430000 	 -3.5186230000 
923.65 	 324.9868000 	 3.199575 	 -1.3985480000 	 -3.5154850000 
923.85 	 324.9788000 	 3.199575 	 -1.4010430000 	 -3.5175350000 
924.05 	 324.9741000 	 3.199575 	 -1.3999210000 	 -3.5168930000 
924.25 	 324.9709000 	 3.199600 	 -1.3992090000 	 -3.5156060000 
924.45 	 324.9677000 	 3.199625 	 -1.4017680000 	 -3.5184000000 
924.65 	 324.9630000 	 3.199650 	 -1.3981440000 	 -3.5151450000 
924.85 	 324.9630000 	 3.199675 	 -1.4016280000 	 -3.5182160000 
925.05 	 324.9630000 	 3.199700 	 -1.3993140000 	 -3.5163050000 
925.25 	 324.9630000 	 3.199725 	 -1.4000030000 	 -3.5165410000 
925.45 	 324.9613000 	 3.199750 	 -1.4011190000 	 -3.5179260000 
925.65 	 324.9597000 	 3.199800 	 -1.3982450000 	 -3.5151450000 
925.85 	 324.9597000 	 3.199825 	 -1.4019970000 	 -3.5184610000 
926.05 	 324.9597000 	 3.199850 	 -1.3985980000 	 -3.5157330000 
926.25 	 324.9597000 	 3.199875 	 -1.4009220000 	 -3.5174720000 
926.45 	 324.9630000 	 3.199900 	 -1.4002930000 	 -3.5171480000 
926.65 	 324.9677000 	 3.199950 	 -1.3989890000 	 -3.5158630000 
926.85 	 324.9725000 	 3.199975 	 -1.4017360000 	 -3.5183330000 
927.05 	 324.9788000 	 3.200000 	 -1.3981820000 	 -3.5150400000 
927.25 	 324.9868000 	 3.199975 	 -1.4018880000 	 -3.5182060000 
927.45 	 324.9900000 	 3.200000 	 -1.3996280000 	 -3.5163880000 
927.65 	 324.9947000 	 3.200025 	 -1.4001400000 	 -3.5163780000 
927.85 	 325.0027000 	 3.200050 	 -1.4016820000 	 -3.5179900000 
928.05 	 325.0027000 	 3.200025 	 -1.3986300000 	 -3.5152530000 
928.25 	 325.0059000 	 3.200025 	 -1.4022640000 	 -3.5185500000 
928.45 	 325.0106000 	 3.200025 	 -1.3988840000 	 -3.5156890000 
928.65 	 325.0122000 	 3.200025 	 -1.4012110000 	 -3.5173190000 
928.85 	 325.0170000 	 3.200025 	 -1.4009130000 	 -3.5171830000 
929.05 	 325.0186000 	 3.200025 	 -1.3993520000 	 -3.5155650000 
929.25 	 325.0217000 	 3.200025 	 -1.4021680000 	 -3.5185310000 
929.45 	 325.0186000 	 3.200025 	 -1.3988210000 	 -3.5150940000 
929.65 	 325.0186000 	 3.200025 	 -1.4016280000 	 -3.5177040000 
929.85 	 325.0186000 	 3.200025 	 -1.4003980000 	 -3.5169670000 
930.05 	 325.0138000 	 3.200025 	 -1.3995420000 	 -3.5159680000 
930.25 	 325.0138000 	 3.200025 	 -1.4019580000 	 -3.5182160000 
930.45 	 325.0138000 	 3.200000 	 -1.3985090000 	 -3.5151230000 
930.65 	 325.0138000 	 3.199975 	 -1.4022730000 	 -3.5183020000 
930.85 	 325.0138000 	 3.199975 	 -1.3993960000 	 -3.5160030000 
931.05 	 325.0106000 	 3.199975 	 -1.4005760000 	 -3.5167120000 
931.25 	 325.0106000 	 3.199975 	 -1.4012340000 	 -3.5175830000 
931.45 	 325.0027000 	 3.199975 	 -1.3988690000 	 -3.5151480000 
931.65 	 324.9979000 	 3.199975 	 -1.4022220000 	 -3.5184730000 
931.85 	 324.9947000 	 3.199975 	 -1.3988080000 	 -3.5153930000 
932.05 	 324.9900000 	 3.199975 	 -1.4013610000 	 -3.5172940000 
932.25 	 324.9900000 	 3.199975 	 -1.4004070000 	 -3.5168740000 
932.45 	 324.9900000 	 3.199975 	 -1.3993100000 	 -3.5157680000 
932.65 	 324.9947000 	 3.199975 	 -1.4022990000 	 -3.5184510000 
932.85 	 324.9947000 	 3.199975 	 -1.3985570000 	 -3.5149860000 
933.05 	 324.9979000 	 3.199975 	 -1.4021080000 	 -3.5182570000 
933.25 	 324.9947000 	 3.199975 	 -1.3994030000 	 -3.5160860000 
933.45 	 324.9900000 	 3.199975 	 -1.4002610000 	 -3.5165720000 
933.65 	 324.9868000 	 3.199975 	 -1.4014210000 	 -3.5176630000 
933.85 	 324.9788000 	 3.199975 	 -1.3989580000 	 -3.5151770000 
934.05 	 324.9788000 	 3.199975 	 -1.4022320000 	 -3.5184990000 
934.25 	 324.9741000 	 3.199975 	 -1.3989130000 	 -3.5153260000 
934.45 	 324.9741000 	 3.199975 	 -1.4013640000 	 -3.5172650000 
934.65 	 324.9709000 	 3.199975 	 -1.4002510000 	 -3.5168430000 
934.85 	 324.9709000 	 3.199975 	 -1.3994470000 	 -3.5157230000 
935.05 	 324.9709000 	 3.199975 	 -1.4021270000 	 -3.5182450000 
935.25 	 324.9709000 	 3.199975 	 -1.3986300000 	 -3.5150590000 
935.45 	 324.9741000 	 3.200000 	 -1.4023180000 	 -3.5181680000 
935.65 	 324.9725000 	 3.200025 	 -1.3993450000 	 -3.5158540000 
935.85 	 324.9725000 	 3.200025 	 -1.4007150000 	 -3.5167600000 
936.05 	 324.9709000 	 3.200075 	 -1.4013580000 	 -3.5176530000 
936.25 	 324.9709000 	 3.200075 	 -1.3988910000 	 -3.5152820000 
936.45 	 324.9677000 	 3.200100 	 -1.4025470000 	 -3.5184860000 
936.65 	 324.9630000 	 3.200125 	 -1.3988240000 	 -3.5152310000 
936.85 	 324.9597000 	 3.200150 	 -1.4016210000 	 -3.5177040000 
937.05 	 324.9597000 	 3.200200 	 -1.4004230000 	 -3.5168740000 
937.25 	 324.9550000 	 3.200225 	 -1.3998480000 	 -3.5159560000 
937.45 	 324.9566000 	 3.200250 	 -1.4020440000 	 -3.5184000000 
937.65 	 324.9582000 	 3.200300 	 -1.3985190000 	 -3.5151000000 
937.85 	 324.9597000 	 3.200325 	 -1.4021050000 	 -3.5183050000 
938.05 	 324.9597000 	 3.200375 	 -1.3995580000 	 -3.5161300000 
938.25 	 324.9630000 	 3.200400 	 -1.4004550000 	 -3.5167690000 
938.45 	 324.9677000 	 3.200425 	 -1.4014150000 	 -3.5178090000 
938.65 	 324.9725000 	 3.200450 	 -1.3987190000 	 -3.5152720000 
938.85 	 324.9804000 	 3.200475 	 -1.4023460000 	 -3.5184290000 
939.05 	 324.9868000 	 3.200500 	 -1.3987990000 	 -3.5153900000 
939.25 	 324.9931000 	 3.200475 	 -1.4015100000 	 -3.5175480000 
939.45 	 324.9947000 	 3.200475 	 -1.4007820000 	 -3.5170360000 
939.65 	 324.9979000 	 3.200475 	 -1.3995420000 	 -3.5155960000 
939.85 	 324.9979000 	 3.200475 	 -1.4023180000 	 -3.5184510000 
940.05 	 325.0027000 	 3.200475 	 -1.3988150000 	 -3.5153450000 
940.25 	 325.0059000 	 3.200475 	 -1.4019840000 	 -3.5181170000 
940.45 	 325.0106000 	 3.200475 	 -1.3998480000 	 -3.5163340000 
940.65 	 325.0138000 	 3.200475 	 -1.4006520000 	 -3.5166710000 
940.85 	 325.0138000 	 3.200475 	 -1.4017490000 	 -3.5178570000 
941.05 	 325.0138000 	 3.200475 	 -1.3990880000 	 -3.5152080000 
941.25 	 325.0106000 	 3.200475 	 -1.4025530000 	 -3.5184800000 
941.45 	 325.0106000 	 3.200475 	 -1.3991260000 	 -3.5155740000 
941.65 	 325.0059000 	 3.200475 	 -1.4015290000 	 -3.5176060000 
941.85 	 325.0011000 	 3.200475 	 -1.4006740000 	 -3.5171250000 
942.05 	 324.9979000 	 3.200475 	 -1.3995650000 	 -3.5157680000 
942.25 	 324.9947000 	 3.200475 	 -1.4024260000 	 -3.5183840000 
942.45 	 324.9947000 	 3.200475 	 -1.3986910000 	 -3.5152940000 
942.65 	 324.9947000 	 3.200475 	 -1.4022600000 	 -3.5180660000 
942.85 	 324.9947000 	 3.200475 	 -1.3998410000 	 -3.5162730000 
943.05 	 324.9979000 	 3.200475 	 -1.4003820000 	 -3.5164480000 
943.25 	 324.9979000 	 3.200475 	 -1.4017680000 	 -3.5180700000 
943.45 	 324.9979000 	 3.200475 	 -1.3988020000 	 -3.5151230000 
943.65 	 324.9947000 	 3.200475 	 -1.4024960000 	 -3.5183210000 
943.85 	 324.9900000 	 3.200475 	 -1.3993100000 	 -3.5157430000 
944.05 	 324.9868000 	 3.200475 	 -1.4010180000 	 -3.5171220000 
944.25 	 324.9820000 	 3.200475 	 -1.4012500000 	 -3.5175320000 
944.45 	 324.9788000 	 3.200475 	 -1.3994060000 	 -3.5156630000 
944.65 	 324.9788000 	 3.200475 	 -1.4025530000 	 -3.5185370000 
944.85 	 324.9741000 	 3.200475 	 -1.3989260000 	 -3.5154500000 
945.05 	 324.9741000 	 3.200475 	 -1.4018250000 	 -3.5177070000 
945.25 	 324.9709000 	 3.200500 	 -1.4004330000 	 -3.5168680000 
945.45 	 324.9709000 	 3.200525 	 -1.4000610000 	 -3.5159400000 
945.65 	 324.9741000 	 3.200550 	 -1.4021020000 	 -3.5182540000 
945.85 	 324.9741000 	 3.200575 	 -1.3987800000 	 -3.5150650000 
946.05 	 324.9741000 	 3.200600 	 -1.4023940000 	 -3.5182920000 
946.25 	 324.9741000 	 3.200600 	 -1.3997590000 	 -3.5160420000 
946.45 	 324.9741000 	 3.200625 	 -1.4005720000 	 -3.5166010000 
946.65 	 324.9741000 	 3.200650 	 -1.4019620000 	 -3.5180250000 
946.85 	 324.9725000 	 3.200650 	 -1.3991040000 	 -3.5152150000 
947.05 	 324.9741000 	 3.200700 	 -1.4027400000 	 -3.5185370000 
947.25 	 324.9788000 	 3.200700 	 -1.3992310000 	 -3.5153870000 
947.45 	 324.9820000 	 3.200725 	 -1.4014560000 	 -3.5172750000 
947.65 	 324.9884000 	 3.200750 	 -1.4011060000 	 -3.5174430000 
947.85 	 324.9947000 	 3.200725 	 -1.3996730000 	 -3.5155390000 
948.05 	 324.9979000 	 3.200725 	 -1.4026420000 	 -3.5184990000 
948.25 	 324.9979000 	 3.200725 	 -1.3989990000 	 -3.5153360000 
948.45 	 324.9979000 	 3.200725 	 -1.4022830000 	 -3.5180470000 
948.65 	 324.9995000 	 3.200725 	 -1.4001660000 	 -3.5165280000 
948.85 	 325.0011000 	 3.200725 	 -1.4003210000 	 -3.5163020000 
949.05 	 324.9979000 	 3.200725 	 -1.4024000000 	 -3.5182160000 
949.25 	 325.0027000 	 3.200725 	 -1.3990180000 	 -3.5151320000 
949.45 	 324.9979000 	 3.200725 	 -1.4026640000 	 -3.5184100000 
949.65 	 324.9947000 	 3.200725 	 -1.3995270000 	 -3.5157520000 
949.85 	 324.9900000 	 3.200725 	 -1.4014150000 	 -3.5172870000 
950.05 	 324.9868000 	 3.200725 	 -1.4011480000 	 -3.5172650000 
950.25 	 324.9804000 	 3.200725 	 -1.3995580000 	 -3.5155390000 
950.45 	 324.9741000 	 3.200750 	 -1.4026900000 	 -3.5187120000 
950.65 	 324.9741000 	 3.200750 	 -1.3990120000 	 -3.5153130000 
950.85 	 324.9709000 	 3.200775 	 -1.4022510000 	 -3.5177830000 
951.05 	 324.9709000 	 3.200800 	 -1.4005530000 	 -3.5168490000 
951.25 	 324.9741000 	 3.200825 	 -1.4001940000 	 -3.5161400000 
951.45 	 324.9741000 	 3.200850 	 -1.4023970000 	 -3.5183240000 
951.65 	 324.9788000 	 3.200850 	 -1.3990210000 	 -3.5151550000 
951.85 	 324.9820000 	 3.200875 	 -1.4027310000 	 -3.5184760000 
952.05 	 324.9820000 	 3.200900 	 -1.3997680000 	 -3.5158670000 
952.25 	 324.9868000 	 3.200875 	 -1.4014750000 	 -3.5170870000 
952.45 	 324.9868000 	 3.200900 	 -1.4017840000 	 -3.5177330000 
952.65 	 324.9820000 	 3.200925 	 -1.3997460000 	 -3.5156380000 
952.85 	 324.9820000 	 3.200950 	 -1.4030550000 	 -3.5186320000 
953.05 	 324.9836000 	 3.200925 	 -1.3992850000 	 -3.5154980000 
953.25 	 324.9868000 	 3.200925 	 -1.4023910000 	 -3.5178250000 
953.45 	 324.9868000 	 3.200950 	 -1.4009030000 	 -3.5167880000 
953.65 	 324.9900000 	 3.200975 	 -1.4006840000 	 -3.5161620000 
953.85 	 324.9947000 	 3.201000 	 -1.4027440000 	 -3.5184260000 
954.05 	 324.9979000 	 3.200975 	 -1.3993990000 	 -3.5152340000 
954.25 	 325.0027000 	 3.200975 	 -1.4029730000 	 -3.5183910000 
954.45 	 325.0027000 	 3.200975 	 -1.4001340000 	 -3.5160860000 
954.65 	 325.0027000 	 3.200975 	 -1.4016790000 	 -3.5169190000 
954.85 	 324.9979000 	 3.200975 	 -1.4020630000 	 -3.5176630000 
955.05 	 324.9947000 	 3.200975 	 -1.3997490000 	 -3.5152600000 
955.25 	 324.9915000 	 3.200975 	 -1.4031220000 	 -3.5186130000 
955.45 	 324.9947000 	 3.200975 	 -1.3994950000 	 -3.5154030000 
955.65 	 324.9947000 	 3.200975 	 -1.4026130000 	 -3.5177830000 
955.85 	 324.9963000 	 3.200975 	 -1.4012430000 	 -3.5170170000 
956.05 	 324.9947000 	 3.200975 	 -1.4006710000 	 -3.5160760000 
956.25 	 324.9947000 	 3.200975 	 -1.4028040000 	 -3.5184570000 
956.45 	 324.9900000 	 3.200975 	 -1.3994340000 	 -3.5152150000 
956.65 	 324.9900000 	 3.200975 	 -1.4028260000 	 -3.5182980000 
956.85 	 324.9900000 	 3.200975 	 -1.4004680000 	 -3.5163530000 
957.05 	 324.9868000 	 3.200975 	 -1.4009700000 	 -3.5165720000 
957.25 	 324.9868000 	 3.200975 	 -1.4025850000 	 -3.5181930000 
957.45 	 324.9836000 	 3.200975 	 -1.3993580000 	 -3.5151740000 
957.65 	 324.9820000 	 3.200975 	 -1.4029920000 	 -3.5184350000 
957.85 	 324.9788000 	 3.201000 	 -1.4000730000 	 -3.5160420000 
958.05 	 324.9741000 	 3.201000 	 -1.4015170000 	 -3.5170910000 
958.25 	 324.9741000 	 3.201025 	 -1.4019490000 	 -3.5176560000 
958.45 	 324.9741000 	 3.201050 	 -1.3999590000 	 -3.5156730000 
958.65 	 324.9741000 	 3.201050 	 -1.4031890000 	 -3.5187310000 
958.85 	 324.9741000 	 3.201075 	 -1.3994340000 	 -3.5154180000 
959.05 	 324.9741000 	 3.201100 	 -1.4027600000 	 -3.5181010000 
959.25 	 324.9741000 	 3.201125 	 -1.4009060000 	 -3.5166520000 
959.45 	 324.9741000 	 3.201150 	 -1.4010460000 	 -3.5163340000 
959.65 	 324.9741000 	 3.201150 	 -1.4026800000 	 -3.5181210000 
959.85 	 324.9709000 	 3.201175 	 -1.3997490000 	 -3.5152440000 
960.05 	 324.9709000 	 3.201200 	 -1.4033990000 	 -3.5184890000 
960.25 	 324.9725000 	 3.201225 	 -1.4001970000 	 -3.5157970000 
960.45 	 324.9741000 	 3.201250 	 -1.4017490000 	 -3.5170170000 
960.65 	 324.9788000 	 3.201250 	 -1.4022570000 	 -3.5177200000 
960.85 	 324.9820000 	 3.201275 	 -1.3998890000 	 -3.5154530000 
961.05 	 324.9868000 	 3.201300 	 -1.4035670000 	 -3.5184960000 
961.25 	 324.9900000 	 3.201275 	 -1.4000070000 	 -3.5154030000 
961.45 	 324.9963000 	 3.201275 	 -1.4026360000 	 -3.5177010000 
961.65 	 325.0027000 	 3.201275 	 -1.4015260000 	 -3.5171410000 
961.85 	 325.0027000 	 3.201275 	 -1.4006650000 	 -3.5157270000 
962.05 	 325.0027000 	 3.201275 	 -1.4033350000 	 -3.5184920000 
962.25 	 325.0027000 	 3.201275 	 -1.3997360000 	 -3.5153010000 
962.45 	 324.9979000 	 3.201275 	 -1.4031510000 	 -3.5181490000 
962.65 	 324.9931000 	 3.201275 	 -1.4008050000 	 -3.5164670000 
962.85 	 324.9868000 	 3.201275 	 -1.4013260000 	 -3.5164450000 
963.05 	 324.9868000 	 3.201275 	 -1.4026360000 	 -3.5180540000 
963.25 	 324.9820000 	 3.201300 	 -1.3998730000 	 -3.5153550000 
963.45 	 324.9788000 	 3.201300 	 -1.4037200000 	 -3.5187050000 
963.65 	 324.9788000 	 3.201325 	 -1.4000380000 	 -3.5153360000 
963.85 	 324.9741000 	 3.201325 	 -1.4029060000 	 -3.5177230000 
964.05 	 324.9788000 	 3.201325 	 -1.4017840000 	 -3.5172210000 
964.25 	 324.9788000 	 3.201350 	 -1.4008460000 	 -3.5157940000 
964.45 	 324.9820000 	 3.201375 	 -1.4033830000 	 -3.5185500000 
964.65 	 324.9820000 	 3.201400 	 -1.3997870000 	 -3.5153040000 
964.85 	 324.9820000 	 3.201375 	 -1.4035760000 	 -3.5182130000 
965.05 	 324.9820000 	 3.201375 	 -1.4008140000 	 -3.5161910000 
965.25 	 324.9820000 	 3.201400 	 -1.4018150000 	 -3.5167030000 
965.45 	 324.9820000 	 3.201425 	 -1.4029920000 	 -3.5179620000 
965.65 	 324.9820000 	 3.201450 	 -1.4002610000 	 -3.5153520000 
965.85 	 324.9820000 	 3.201425 	 -1.4037580000 	 -3.5186290000 
966.05 	 324.9820000 	 3.201425 	 -1.4003280000 	 -3.5156730000 
966.25 	 324.9788000 	 3.201450 	 -1.4028610000 	 -3.5174970000 
966.45 	 324.9788000 	 3.201475 	 -1.4022220000 	 -3.5173610000 
966.65 	 324.9788000 	 3.201500 	 -1.4010050000 	 -3.5160100000 
966.85 	 324.9788000 	 3.201475 	 -1.4037130000 	 -3.5185460000 
967.05 	 324.9820000 	 3.201475 	 -1.4001850000 	 -3.5152530000 
967.25 	 324.9852000 	 3.201500 	 -1.4035350000 	 -3.5182130000 
967.45 	 324.9868000 	 3.201525 	 -1.4014340000 	 -3.5163530000 
967.65 	 324.9820000 	 3.201550 	 -1.4019870000 	 -3.5165950000 
967.85 	 324.9820000 	 3.201525 	 -1.4032010000 	 -3.5181490000 
968.05 	 324.9788000 	 3.201525 	 -1.4004610000 	 -3.5152820000 
968.25 	 324.9741000 	 3.201550 	 -1.4038980000 	 -3.5185240000 
968.45 	 324.9741000 	 3.201575 	 -1.4005760000 	 -3.5156980000 
968.65 	 324.9709000 	 3.201600 	 -1.4028200000 	 -3.5172940000 
968.85 	 324.9741000 	 3.201600 	 -1.4023620000 	 -3.5173390000 
969.05 	 324.9709000 	 3.201650 	 -1.4010620000 	 -3.5159840000 
969.25 	 324.9741000 	 3.201650 	 -1.4038750000 	 -3.5185970000 
969.45 	 324.9772000 	 3.201675 	 -1.4001080000 	 -3.5151960000 
969.65 	 324.9788000 	 3.201700 	 -1.4037510000 	 -3.5182380000 
969.85 	 324.9820000 	 3.201675 	 -1.4010780000 	 -3.5162890000 
970.05 	 324.9868000 	 3.201700 	 -1.4022510000 	 -3.5167060000 
970.25 	 324.9947000 	 3.201725 	 -1.4031950000 	 -3.5180600000 
970.45 	 324.9963000 	 3.201750 	 -1.4005880000 	 -3.5155140000 
970.65 	 325.0027000 	 3.201725 	 -1.4042220000 	 -3.5186360000 
970.85 	 325.0059000 	 3.201725 	 -1.4005120000 	 -3.5153320000 
971.05 	 325.0106000 	 3.201725 	 -1.4035570000 	 -3.5178180000 
971.25 	 325.0138000 	 3.201725 	 -1.4022640000 	 -3.5168240000 
971.45 	 325.0186000 	 3.201725 	 -1.4015390000 	 -3.5158760000 
971.65 	 325.0186000 	 3.201725 	 -1.4040440000 	 -3.5184410000 
971.85 	 325.0138000 	 3.201725 	 -1.4004680000 	 -3.5151360000 
972.05 	 325.0138000 	 3.201725 	 -1.4038750000 	 -3.5181460000 
972.25 	 325.0106000 	 3.201725 	 -1.4016310000 	 -3.5165530000 
972.45 	 325.0059000 	 3.201725 	 -1.4019970000 	 -3.5166960000 
972.65 	 325.0027000 	 3.201725 	 -1.4036270000 	 -3.5181360000 
972.85 	 324.9979000 	 3.201725 	 -1.4006740000 	 -3.5151260000 
973.05 	 324.9947000 	 3.201725 	 -1.4040980000 	 -3.5184610000 
973.25 	 324.9900000 	 3.201725 	 -1.4010400000 	 -3.5157430000 
973.45 	 324.9868000 	 3.201725 	 -1.4028260000 	 -3.5171290000 
973.65 	 324.9868000 	 3.201725 	 -1.4027820000 	 -3.5175290000 
973.85 	 324.9868000 	 3.201725 	 -1.4010720000 	 -3.5155770000 
974.05 	 324.9868000 	 3.201725 	 -1.4041960000 	 -3.5185310000 
974.25 	 324.9868000 	 3.201725 	 -1.4006200000 	 -3.5152180000 
974.45 	 324.9868000 	 3.201725 	 -1.4037510000 	 -3.5181300000 
974.65 	 324.9820000 	 3.201725 	 -1.4019460000 	 -3.5167150000 
974.85 	 324.9788000 	 3.201725 	 -1.4016470000 	 -3.5160380000 
975.05 	 324.9788000 	 3.201725 	 -1.4039360000 	 -3.5183620000 
975.25 	 324.9741000 	 3.201725 	 -1.4003470000 	 -3.5152120000 
975.45 	 324.9709000 	 3.201750 	 -1.4042570000 	 -3.5182980000 
975.65 	 324.9741000 	 3.201775 	 -1.4014280000 	 -3.5160800000 
975.85 	 324.9788000 	 3.201800 	 -1.4025620000 	 -3.5169000000 
976.05 	 324.9788000 	 3.201825 	 -1.4033130000 	 -3.5177580000 
976.25 	 324.9820000 	 3.201825 	 -1.4007820000 	 -3.5153130000 
976.45 	 324.9820000 	 3.201825 	 -1.4045210000 	 -3.5185970000 
976.65 	 324.9820000 	 3.201825 	 -1.4008520000 	 -3.5155040000 
976.85 	 324.9788000 	 3.201850 	 -1.4033860000 	 -3.5175990000 
977.05 	 324.9772000 	 3.201875 	 -1.4026130000 	 -3.5172150000 
977.25 	 324.9741000 	 3.201875 	 -1.4014880000 	 -3.5158790000 
977.45 	 324.9709000 	 3.201900 	 -1.4041040000 	 -3.5184610000 
977.65 	 324.9677000 	 3.201900 	 -1.4005980000 	 -3.5152080000 
977.85 	 324.9677000 	 3.201925 	 -1.4038940000 	 -3.5180980000 
978.05 	 324.9677000 	 3.201950 	 -1.4019010000 	 -3.5167030000 
978.25 	 324.9709000 	 3.201975 	 -1.4020380000 	 -3.5163150000 
978.45 	 324.9709000 	 3.202000 	 -1.4037580000 	 -3.5181970000 
978.65 	 324.9741000 	 3.202000 	 -1.4007120000 	 -3.5151640000 
978.85 	 324.9741000 	 3.202050 	 -1.4041810000 	 -3.5184380000 
979.05 	 324.9788000 	 3.202050 	 -1.4014660000 	 -3.5160480000 
979.25 	 324.9820000 	 3.202075 	 -1.4026640000 	 -3.5168810000 
979.45 	 324.9868000 	 3.202100 	 -1.4035920000 	 -3.5178120000 
979.65 	 324.9900000 	 3.202075 	 -1.4011320000 	 -3.5152530000 
979.85 	 324.9900000 	 3.202075 	 -1.4045560000 	 -3.5184510000 
980.05 	 324.9947000 	 3.202075 	 -1.4010680000 	 -3.5156630000 
980.25 	 324.9947000 	 3.202075 	 -1.4032270000 	 -3.5173160000 
980.45 	 324.9979000 	 3.202075 	 -1.4028710000 	 -3.5173260000 
980.65 	 324.9979000 	 3.202075 	 -1.4011920000 	 -3.5156410000 
980.85 	 324.9979000 	 3.202075 	 -1.4045560000 	 -3.5186260000 
981.05 	 325.0027000 	 3.202075 	 -1.4008270000 	 -3.5155110000 
981.25 	 325.0027000 	 3.202075 	 -1.4037480000 	 -3.5178730000 
981.45 	 325.0027000 	 3.202075 	 -1.4023050000 	 -3.5168490000 
981.65 	 325.0011000 	 3.202075 	 -1.4016850000 	 -3.5160860000 
981.85 	 325.0027000 	 3.202075 	 -1.4041550000 	 -3.5184480000 
982.05 	 325.0027000 	 3.202075 	 -1.4008170000 	 -3.5151360000 
982.25 	 325.0027000 	 3.202075 	 -1.4042250000 	 -3.5182760000 
982.45 	 324.9979000 	 3.202075 	 -1.4017110000 	 -3.5161880000 
982.65 	 324.9979000 	 3.202075 	 -1.4024510000 	 -3.5166230000 
982.85 	 324.9979000 	 3.202075 	 -1.4038690000 	 -3.5180540000 
983.05 	 324.9947000 	 3.202075 	 -1.4008970000 	 -3.5153100000 
983.25 	 324.9931000 	 3.202075 	 -1.4043170000 	 -3.5185270000 
983.45 	 324.9900000 	 3.202075 	 -1.4010680000 	 -3.5156600000 
983.65 	 324.9868000 	 3.202075 	 -1.4032840000 	 -3.5172300000 
983.85 	 324.9788000 	 3.202100 	 -1.4027470000 	 -3.5172300000 
984.05 	 324.9741000 	 3.202100 	 -1.4013700000 	 -3.5157430000 
984.25 	 324.9725000 	 3.202125 	 -1.4042470000 	 -3.5187530000 
984.45 	 324.9741000 	 3.202150 	 -1.4006770000 	 -3.5152910000 
984.65 	 324.9741000 	 3.202175 	 -1.4038940000 	 -3.5181330000 
984.85 	 324.9741000 	 3.202200 	 -1.4019930000 	 -3.5163940000 
985.05 	 324.9741000 	 3.202200 	 -1.4023180000 	 -3.5164900000 
985.25 	 324.9741000 	 3.202225 	 -1.4036850000 	 -3.5181110000 
985.45 	 324.9741000 	 3.202250 	 -1.4008240000 	 -3.5151070000 
985.65 	 324.9741000 	 3.202275 	 -1.4044090000 	 -3.5187370000 
985.85 	 324.9741000 	 3.202300 	 -1.4011100000 	 -3.5156440000 
986.05 	 324.9741000 	 3.202300 	 -1.4034370000 	 -3.5175390000 
986.25 	 324.9741000 	 3.202325 	 -1.4030580000 	 -3.5173990000 
986.45 	 324.9788000 	 3.202325 	 -1.4013990000 	 -3.5158320000 
986.65 	 324.9820000 	 3.202350 	 -1.4045370000 	 -3.5185970000 
986.85 	 324.9820000 	 3.202375 	 -1.4010840000 	 -3.5152850000 
987.05 	 324.9820000 	 3.202400 	 -1.4040690000 	 -3.5178410000 
987.25 	 324.9820000 	 3.202400 	 -1.4021300000 	 -3.5164770000 
987.45 	 324.9868000 	 3.202375 	 -1.4020760000 	 -3.5160290000 
987.65 	 324.9900000 	 3.202375 	 -1.4042980000 	 -3.5182600000 
987.85 	 324.9947000 	 3.202425 	 -1.4008300000 	 -3.5151200000 
988.05 	 324.9979000 	 3.202450 	 -1.4045460000 	 -3.5183910000 
988.25 	 324.9995000 	 3.202425 	 -1.4017040000 	 -3.5160130000 
988.45 	 325.0027000 	 3.202425 	 -1.4029660000 	 -3.5167850000 
988.65 	 325.0027000 	 3.202425 	 -1.4037960000 	 -3.5179580000 
988.85 	 325.0027000 	 3.202425 	 -1.4012430000 	 -3.5152630000 
989.05 	 325.0027000 	 3.202425 	 -1.4048480000 	 -3.5185970000 
989.25 	 325.0027000 	 3.202425 	 -1.4011730000 	 -3.5154630000 
989.45 	 325.0027000 	 3.202425 	 -1.4037960000 	 -3.5175510000 
989.65 	 325.0027000 	 3.202425 	 -1.4029790000 	 -3.5171160000 
989.85 	 325.0027000 	 3.202425 	 -1.4019580000 	 -3.5159110000 
990.05 	 325.0027000 	 3.202425 	 -1.4046100000 	 -3.5184480000 
990.25 	 325.0027000 	 3.202425 	 -1.4010140000 	 -3.5152240000 
990.45 	 325.0027000 	 3.202425 	 -1.4045270000 	 -3.5183880000 
990.65 	 324.9979000 	 3.202425 	 -1.4019550000 	 -3.5162230000 
990.85 	 324.9979000 	 3.202425 	 -1.4028100000 	 -3.5167920000 
991.05 	 324.9947000 	 3.202425 	 -1.4037930000 	 -3.5177770000 
991.25 	 324.9947000 	 3.202425 	 -1.4012880000 	 -3.5154720000 
991.45 	 324.9900000 	 3.202425 	 -1.4047780000 	 -3.5186550000 
991.65 	 324.9868000 	 3.202425 	 -1.4013290000 	 -3.5152980000 
991.85 	 324.9868000 	 3.202425 	 -1.4038340000 	 -3.5176090000 
992.05 	 324.9820000 	 3.202425 	 -1.4031000000 	 -3.5171320000 
992.25 	 324.9788000 	 3.202425 	 -1.4017170000 	 -3.5157490000 
992.45 	 324.9741000 	 3.202425 	 -1.4045720000 	 -3.5184000000 
992.65 	 324.9725000 	 3.202450 	 -1.4009280000 	 -3.5152940000 
992.85 	 324.9709000 	 3.202475 	 -1.4043970000 	 -3.5181140000 
993.05 	 324.9709000 	 3.202500 	 -1.4021360000 	 -3.5163820000 
993.25 	 324.9709000 	 3.202525 	 -1.4026610000 	 -3.5165720000 
993.45 	 324.9709000 	 3.202550 	 -1.4041390000 	 -3.5180310000 
993.65 	 324.9709000 	 3.202550 	 -1.4011610000 	 -3.5153230000 
993.85 	 324.9709000 	 3.202575 	 -1.4048350000 	 -3.5184380000 
994.05 	 324.9709000 	 3.202600 	 -1.4014150000 	 -3.5155800000 
994.25 	 324.9725000 	 3.202625 	 -1.4036150000 	 -3.5173700000 
994.45 	 324.9725000 	 3.202650 	 -1.4032900000 	 -3.5172150000 
994.65 	 324.9725000 	 3.202650 	 -1.4016180000 	 -3.5155650000 
994.85 	 324.9709000 	 3.202675 	 -1.4047650000 	 -3.5185020000 
995.05 	 324.9725000 	 3.202700 	 -1.4010910000 	 -3.5151740000 
995.25 	 324.9741000 	 3.202725 	 -1.4041230000 	 -3.5178880000 
995.45 	 324.9788000 	 3.202750 	 -1.4024730000 	 -3.5166520000 
995.65 	 324.9868000 	 3.202725 	 -1.4023020000 	 -3.5162580000 
995.85 	 324.9900000 	 3.202750 	 -1.4044730000 	 -3.5183680000 
996.05 	 324.9979000 	 3.202775 	 -1.4010780000 	 -3.5150270000 
996.25 	 325.0027000 	 3.202775 	 -1.4046290000 	 -3.5184000000 
996.45 	 325.0090000 	 3.202775 	 -1.4020060000 	 -3.5161210000 
996.65 	 325.0106000 	 3.202775 	 -1.4030080000 	 -3.5166290000 
996.85 	 325.0138000 	 3.202775 	 -1.4038850000 	 -3.5179330000 
997.05 	 325.0186000 	 3.202775 	 -1.4012180000 	 -3.5153260000 
997.25 	 325.0186000 	 3.202775 	 -1.4048860000 	 -3.5184670000 
997.45 	 325.0138000 	 3.202775 	 -1.4014780000 	 -3.5153070000 
997.65 	 325.0122000 	 3.202775 	 -1.4041390000 	 -3.5175770000 
997.85 	 325.0090000 	 3.202775 	 -1.4029030000 	 -3.5170590000 
998.05 	 325.0042000 	 3.202775 	 -1.4019240000 	 -3.5158000000 
998.25 	 325.0027000 	 3.202775 	 -1.4047370000 	 -3.5185430000 
998.45 	 325.0027000 	 3.202775 	 -1.4010720000 	 -3.5151890000 
998.65 	 325.0027000 	 3.202775 	 -1.4044670000 	 -3.5182510000 
998.85 	 325.0027000 	 3.202775 	 -1.4022990000 	 -3.5164670000 
999.05 	 324.9979000 	 3.202775 	 -1.4025050000 	 -3.5162540000 
999.25 	 324.9979000 	 3.202775 	 -1.4044730000 	 -3.5181680000 
999.45 	 324.9947000 	 3.202775 	 -1.4012620000 	 -3.5151320000 
999.65 	 324.9947000 	 3.202775 	 -1.4047370000 	 -3.5184640000 
999.85 	 324.9947000 	 3.202775 	 -1.4015130000 	 -3.5157270000 
1000.05 	 324.9979000 	 3.202775 	 -1.4035000000 	 -3.5173000000 
1000.25 	 324.9979000 	 3.202775 	 -1.4033320000 	 -3.5174270000 
1000.45 	 324.9979000 	 3.202775 	 -1.4017490000 	 -3.5156090000 
1000.65 	 324.9979000 	 3.202775 	 -1.4047500000 	 -3.5185240000 
1000.85 	 324.9931000 	 3.202775 	 -1.4011030000 	 -3.5152880000 
1001.05 	 324.9900000 	 3.202775 	 -1.4042920000 	 -3.5181650000 
1001.25 	 324.9836000 	 3.202775 	 -1.4025150000 	 -3.5166490000 
1001.45 	 324.9788000 	 3.202775 	 -1.4021780000 	 -3.5159780000 
1001.65 	 324.9709000 	 3.202775 	 -1.4043550000 	 -3.5182760000 
1001.85 	 324.9677000 	 3.202775 	 -1.4010560000 	 -3.5151930000 
1002.05 	 324.9630000 	 3.202775 	 -1.4049150000 	 -3.5183780000 
1002.25 	 324.9597000 	 3.202775 	 -1.4016600000 	 -3.5158510000 
1002.45 	 324.9550000 	 3.202800 	 -1.4033790000 	 -3.5169380000 
1002.65 	 324.9550000 	 3.202850 	 -1.4039330000 	 -3.5176850000 
1002.85 	 324.9550000 	 3.202900 	 -1.4015010000 	 -3.5153450000 
1003.05 	 324.9582000 	 3.202925 	 -1.4048540000 	 -3.5186450000 
1003.25 	 324.9597000 	 3.202950 	 -1.4014180000 	 -3.5152820000 
1003.45 	 324.9597000 	 3.203000 	 -1.4039710000 	 -3.5176590000 
1003.65 	 324.9597000 	 3.203025 	 -1.4031950000 	 -3.5172180000 
1003.85 	 324.9597000 	 3.203050 	 -1.4020820000 	 -3.5158670000 
1004.05 	 324.9630000 	 3.203075 	 -1.4049050000 	 -3.5186550000 
1004.25 	 324.9677000 	 3.203100 	 -1.4011540000 	 -3.5152310000 
1004.45 	 324.9709000 	 3.203125 	 -1.4047910000 	 -3.5181300000 
1004.65 	 324.9788000 	 3.203150 	 -1.4023240000 	 -3.5162480000 
1004.85 	 324.9820000 	 3.203150 	 -1.4030620000 	 -3.5165660000 
1005.05 	 324.9868000 	 3.203200 	 -1.4044480000 	 -3.5180980000 
1005.25 	 324.9947000 	 3.203200 	 -1.4014880000 	 -3.5151640000 
1005.45 	 324.9979000 	 3.203175 	 -1.4051120000 	 -3.5184160000 
1005.65 	 325.0042000 	 3.203175 	 -1.4019010000 	 -3.5157740000 
1005.85 	 325.0106000 	 3.203175 	 -1.4035480000 	 -3.5171990000 
1006.05 	 325.0138000 	 3.203175 	 -1.4039070000 	 -3.5175800000 
1006.25 	 325.0186000 	 3.203175 	 -1.4019200000 	 -3.5155800000 
1006.45 	 325.0186000 	 3.203175 	 -1.4050170000 	 -3.5187150000 
1006.65 	 325.0170000 	 3.203175 	 -1.4013670000 	 -3.5153930000 
1006.85 	 325.0138000 	 3.203175 	 -1.4042540000 	 -3.5177640000 
1007.05 	 325.0122000 	 3.203175 	 -1.4029220000 	 -3.5167380000 
1007.25 	 325.0138000 	 3.203175 	 -1.4023650000 	 -3.5160730000 
1007.45 	 325.0138000 	 3.203175 	 -1.4046290000 	 -3.5183140000 
1007.65 	 325.0138000 	 3.203175 	 -1.4011830000 	 -3.5151510000 
1007.85 	 325.0138000 	 3.203175 	 -1.4050260000 	 -3.5184100000 
1008.05 	 325.0138000 	 3.203175 	 -1.4019490000 	 -3.5158890000 
1008.25 	 325.0138000 	 3.203175 	 -1.4035830000 	 -3.5171220000 
1008.45 	 325.0106000 	 3.203175 	 -1.4035070000 	 -3.5174270000 
1008.65 	 325.0059000 	 3.203125 	 -1.4018000000 	 -3.5156850000 
1008.85 	 325.0059000 	 3.203125 	 -1.4049590000 	 -3.5185650000 
1009.05 	 324.9979000 	 3.203125 	 -1.4012300000 	 -3.5152120000 
1009.25 	 324.9979000 	 3.203125 	 -1.4044280000 	 -3.5179040000 
1009.45 	 324.9947000 	 3.203125 	 -1.4028260000 	 -3.5167310000 
1009.65 	 324.9979000 	 3.203125 	 -1.4022540000 	 -3.5160060000 
1009.85 	 324.9979000 	 3.203125 	 -1.4047910000 	 -3.5183810000 
1010.05 	 324.9979000 	 3.203125 	 -1.4012720000 	 -3.5151450000 
1010.25 	 324.9979000 	 3.203125 	 -1.4048000000 	 -3.5182450000 
1010.45 	 324.9947000 	 3.203125 	 -1.4023050000 	 -3.5161750000 
1010.65 	 324.9947000 	 3.203125 	 -1.4032010000 	 -3.5168270000 
1010.85 	 324.9900000 	 3.203125 	 -1.4040950000 	 -3.5180700000 
1011.05 	 324.9868000 	 3.203125 	 -1.4014690000 	 -3.5152790000 
1011.25 	 324.9868000 	 3.203125 	 -1.4050610000 	 -3.5187210000 
1011.45 	 324.9820000 	 3.203125 	 -1.4015800000 	 -3.5158280000 
1011.65 	 324.9820000 	 3.203125 	 -1.4038850000 	 -3.5174750000 
1011.85 	 324.9820000 	 3.203125 	 -1.4033830000 	 -3.5174210000 
1012.05 	 324.9788000 	 3.203125 	 -1.4019490000 	 -3.5156280000 
1012.25 	 324.9788000 	 3.203125 	 -1.4049340000 	 -3.5184920000 
1012.45 	 324.9741000 	 3.203125 	 -1.4012110000 	 -3.5153360000 
1012.65 	 324.9709000 	 3.203125 	 -1.4046260000 	 -3.5180820000 
1012.85 	 324.9677000 	 3.203125 	 -1.4025470000 	 -3.5165470000 
1013.05 	 324.9677000 	 3.203150 	 -1.4027690000 	 -3.5164800000 
1013.25 	 324.9630000 	 3.203175 	 -1.4043080000 	 -3.5180250000 
1013.45 	 324.9677000 	 3.203200 	 -1.4014310000 	 -3.5152150000 
1013.65 	 324.9630000 	 3.203225 	 -1.4051560000 	 -3.5185400000 
1013.85 	 324.9677000 	 3.203250 	 -1.4015520000 	 -3.5157460000 
1014.05 	 324.9630000 	 3.203275 	 -1.4034940000 	 -3.5173290000 
1014.25 	 324.9630000 	 3.203300 	 -1.4035260000 	 -3.5174150000 
1014.45 	 324.9630000 	 3.203350 	 -1.4016370000 	 -3.5156350000 
1014.65 	 324.9630000 	 3.203375 	 -1.4047430000 	 -3.5185910000 
1014.85 	 324.9630000 	 3.203400 	 -1.4012500000 	 -3.5153450000 
1015.05 	 324.9630000 	 3.203425 	 -1.4042510000 	 -3.5178440000 
1015.25 	 324.9677000 	 3.203475 	 -1.4026200000 	 -3.5166390000 
1015.45 	 324.9709000 	 3.203475 	 -1.4024770000 	 -3.5162800000 
1015.65 	 324.9741000 	 3.203500 	 -1.4044060000 	 -3.5181930000 
1015.85 	 324.9788000 	 3.203525 	 -1.4012780000 	 -3.5152560000 
1016.05 	 324.9820000 	 3.203550 	 -1.4050870000 	 -3.5185270000 
1016.25 	 324.9868000 	 3.203525 	 -1.4017610000 	 -3.5156980000 
1016.45 	 324.9868000 	 3.203525 	 -1.4039520000 	 -3.5173230000 
1016.65 	 324.9900000 	 3.203550 	 -1.4034680000 	 -3.5173610000 
1016.85 	 324.9947000 	 3.203575 	 -1.4024000000 	 -3.5159020000 
1017.05 	 324.9947000 	 3.203575 	 -1.4049020000 	 -3.5184190000 
1017.25 	 325.0027000 	 3.203575 	 -1.4014780000 	 -3.5152470000 
1017.45 	 325.0059000 	 3.203575 	 -1.4050800000 	 -3.5183400000 
1017.65 	 325.0090000 	 3.203575 	 -1.4022160000 	 -3.5158950000 
1017.85 	 325.0106000 	 3.203575 	 -1.4035570000 	 -3.5170200000 
1018.05 	 325.0059000 	 3.203575 	 -1.4040850000 	 -3.5177390000 
1018.25 	 325.0059000 	 3.203575 	 -1.4018790000 	 -3.5154120000 
1018.45 	 325.0027000 	 3.203575 	 -1.4052770000 	 -3.5187080000 
1018.65 	 324.9995000 	 3.203575 	 -1.4016630000 	 -3.5155390000 
1018.85 	 324.9979000 	 3.203575 	 -1.4042280000 	 -3.5174820000 
1019.05 	 324.9963000 	 3.203575 	 -1.4035670000 	 -3.5171380000 
1019.25 	 324.9947000 	 3.203575 	 -1.4022790000 	 -3.5157650000 
1019.45 	 324.9947000 	 3.203575 	 -1.4050420000 	 -3.5185750000 
1019.65 	 324.9947000 	 3.203575 	 -1.4014970000 	 -3.5153360000 
1019.85 	 324.9947000 	 3.203575 	 -1.4048580000 	 -3.5181360000 
1020.05 	 324.9947000 	 3.203575 	 -1.4028200000 	 -3.5167190000 
1020.25 	 324.9947000 	 3.203575 	 -1.4030010000 	 -3.5163530000 
1020.45 	 324.9947000 	 3.203575 	 -1.4046000000 	 -3.5182410000 
1020.65 	 324.9947000 	 3.203575 	 -1.4016060000 	 -3.5153040000 
1020.85 	 324.9979000 	 3.203575 	 -1.4051530000 	 -3.5184670000 
1021.05 	 324.9979000 	 3.203575 	 -1.4020480000 	 -3.5158410000 
1021.25 	 324.9979000 	 3.203575 	 -1.4038790000 	 -3.5172720000 
1021.45 	 325.0027000 	 3.203575 	 -1.4039960000 	 -3.5175390000 
1021.65 	 324.9979000 	 3.203575 	 -1.4020120000 	 -3.5158030000 
1021.85 	 324.9979000 	 3.203575 	 -1.4051470000 	 -3.5185500000 
1022.05 	 324.9947000 	 3.203575 	 -1.4013670000 	 -3.5152280000 
1022.25 	 324.9900000 	 3.203575 	 -1.4049120000 	 -3.5180120000 
1022.45 	 324.9868000 	 3.203575 	 -1.4027340000 	 -3.5164830000 
1022.65 	 324.9820000 	 3.203575 	 -1.4030550000 	 -3.5166450000 
1022.85 	 324.9788000 	 3.203575 	 -1.4046540000 	 -3.5181590000 
1023.05 	 324.9756000 	 3.203575 	 -1.4014630000 	 -3.5152240000 
1023.25 	 324.9741000 	 3.203575 	 -1.4052170000 	 -3.5185310000 
1023.45 	 324.9741000 	 3.203600 	 -1.4019870000 	 -3.5158820000 
1023.65 	 324.9741000 	 3.203625 	 -1.4040910000 	 -3.5172370000 
1023.85 	 324.9741000 	 3.203650 	 -1.4036970000 	 -3.5172970000 
1024.05 	 324.9741000 	 3.203675 	 -1.4022100000 	 -3.5155550000 
1024.25 	 324.9788000 	 3.203700 	 -1.4051530000 	 -3.5184700000 
1024.45 	 324.9772000 	 3.203700 	 -1.4013450000 	 -3.5151260000 
1024.65 	 324.9741000 	 3.203725 	 -1.4047750000 	 -3.5178980000 
1024.85 	 324.9725000 	 3.203750 	 -1.4030390000 	 -3.5168960000 
1025.05 	 324.9709000 	 3.203750 	 -1.4023940000 	 -3.5163370000 
1025.25 	 324.9677000 	 3.203775 	 -1.4043080000 	 -3.5182540000 
1025.45 	 324.9677000 	 3.203800 	 -1.4014180000 	 -3.5152400000 
1025.65 	 324.9677000 	 3.203825 	 -1.4050710000 	 -3.5186360000 
1025.85 	 324.9630000 	 3.203850 	 -1.4017680000 	 -3.5156310000 
1026.05 	 324.9677000 	 3.203850 	 -1.4041070000 	 -3.5174590000 
1026.25 	 324.9677000 	 3.203875 	 -1.4038370000 	 -3.5174750000 
1026.45 	 324.9709000 	 3.203900 	 -1.4022160000 	 -3.5157430000 
1026.65 	 324.9741000 	 3.203925 	 -1.4053600000 	 -3.5187120000 
1026.85 	 324.9788000 	 3.203925 	 -1.4015670000 	 -3.5152690000 
1027.05 	 324.9820000 	 3.203925 	 -1.4049240000 	 -3.5179740000 
1027.25 	 324.9820000 	 3.203950 	 -1.4032900000 	 -3.5168710000 
1027.45 	 324.9868000 	 3.203975 	 -1.4029820000 	 -3.5163750000 
1027.65 	 324.9884000 	 3.203975 	 -1.4049750000 	 -3.5181650000 
1027.85 	 324.9900000 	 3.203975 	 -1.4018220000 	 -3.5152630000 
1028.05 	 324.9900000 	 3.203975 	 -1.4052680000 	 -3.5185590000 
1028.25 	 324.9915000 	 3.203975 	 -1.4021360000 	 -3.5158570000 
1028.45 	 324.9947000 	 3.203975 	 -1.4039520000 	 -3.5170300000 
1028.65 	 324.9947000 	 3.203975 	 -1.4040880000 	 -3.5177330000 
1028.85 	 324.9979000 	 3.203975 	 -1.4021460000 	 -3.5154560000 
1029.05 	 325.0027000 	 3.203975 	 -1.4053950000 	 -3.5186640000 
1029.25 	 325.0059000 	 3.203975 	 -1.4016760000 	 -3.5152820000 
1029.45 	 325.0059000 	 3.203975 	 -1.4047460000 	 -3.5179900000 
1029.65 	 325.0059000 	 3.203975 	 -1.4029540000 	 -3.5166650000 
1029.85 	 325.0027000 	 3.203975 	 -1.4031120000 	 -3.5164290000 
1030.05 	 325.0011000 	 3.203975 	 -1.4047970000 	 -3.5180500000 
1030.25 	 324.9979000 	 3.203975 	 -1.4019300000 	 -3.5152790000 
1030.45 	 324.9979000 	 3.203975 	 -1.4053500000 	 -3.5186320000 
1030.65 	 324.9979000 	 3.203975 	 -1.4020320000 	 -3.5155110000 
1030.85 	 325.0027000 	 3.203975 	 -1.4044540000 	 -3.5175960000 
1031.05 	 324.9979000 	 3.203975 	 -1.4035700000 	 -3.5170460000 
1031.25 	 324.9979000 	 3.203975 	 -1.4025120000 	 -3.5159110000 
1031.45 	 324.9947000 	 3.203975 	 -1.4050960000 	 -3.5184960000 
1031.65 	 324.9947000 	 3.203975 	 -1.4016720000 	 -3.5150690000 
1031.85 	 324.9900000 	 3.203975 	 -1.4051660000 	 -3.5183430000 
1032.05 	 324.9868000 	 3.203975 	 -1.4025400000 	 -3.5160380000 
1032.25 	 324.9868000 	 3.203975 	 -1.4037830000 	 -3.5168840000 
1032.45 	 324.9820000 	 3.204000 	 -1.4046290000 	 -3.5179740000 
1032.65 	 324.9820000 	 3.204025 	 -1.4018380000 	 -3.5154030000 
1032.85 	 324.9804000 	 3.204025 	 -1.4055410000 	 -3.5184100000 
1033.05 	 324.9788000 	 3.204025 	 -1.4021710000 	 -3.5156380000 
1033.25 	 324.9741000 	 3.204025 	 -1.4044540000 	 -3.5175130000 
1033.45 	 324.9741000 	 3.204050 	 -1.4040950000 	 -3.5172720000 
1033.65 	 324.9709000 	 3.204075 	 -1.4026100000 	 -3.5158280000 
1033.85 	 324.9709000 	 3.204100 	 -1.4054430000 	 -3.5186640000 
1034.05 	 324.9709000 	 3.204125 	 -1.4019460000 	 -3.5153010000 
1034.25 	 324.9709000 	 3.204150 	 -1.4051180000 	 -3.5180600000 
1034.45 	 324.9709000 	 3.204150 	 -1.4034780000 	 -3.5165720000 
1034.65 	 324.9709000 	 3.204175 	 -1.4032300000 	 -3.5162830000 
1034.85 	 324.9693000 	 3.204200 	 -1.4053760000 	 -3.5183140000 
1035.05 	 324.9709000 	 3.204225 	 -1.4020440000 	 -3.5152080000 
1035.25 	 324.9709000 	 3.204225 	 -1.4055920000 	 -3.5184540000 
1035.45 	 324.9741000 	 3.204250 	 -1.4025310000 	 -3.5158860000 
1035.65 	 324.9788000 	 3.204275 	 -1.4041770000 	 -3.5173000000 
1035.85 	 324.9820000 	 3.204300 	 -1.4040910000 	 -3.5175130000 
1036.05 	 324.9820000 	 3.204275 	 -1.4024190000 	 -3.5156090000 
1036.25 	 324.9868000 	 3.204300 	 -1.4058210000 	 -3.5186450000 
1036.45 	 324.9868000 	 3.204350 	 -1.4022100000 	 -3.5153680000 
1036.65 	 324.9868000 	 3.204350 	 -1.4048000000 	 -3.5176660000 
1036.85 	 324.9868000 	 3.204325 	 -1.4038630000 	 -3.5171220000 
1037.05 	 324.9868000 	 3.204350 	 -1.4032550000 	 -3.5161180000 
1037.25 	 324.9868000 	 3.204350 	 -1.4054930000 	 -3.5184610000 
1037.45 	 324.9884000 	 3.204375 	 -1.4023810000 	 -3.5152750000 
1037.65 	 324.9900000 	 3.204375 	 -1.4058430000 	 -3.5186200000 
1037.85 	 324.9900000 	 3.204375 	 -1.4027340000 	 -3.5158820000 
1038.05 	 324.9900000 	 3.204375 	 -1.4044600000 	 -3.5171860000 
1038.25 	 324.9900000 	 3.204375 	 -1.4042380000 	 -3.5175350000 
1038.45 	 324.9900000 	 3.204375 	 -1.4028520000 	 -3.5156820000 
1038.65 	 324.9900000 	 3.204375 	 -1.4058750000 	 -3.5184800000 
1038.85 	 324.9931000 	 3.204375 	 -1.4020790000 	 -3.5152940000 
1039.05 	 324.9947000 	 3.204375 	 -1.4054430000 	 -3.5181970000 
1039.25 	 324.9979000 	 3.204375 	 -1.4035960000 	 -3.5167000000 
1039.45 	 324.9979000 	 3.204375 	 -1.4035100000 	 -3.5163470000 
1039.65 	 324.9979000 	 3.204375 	 -1.4055470000 	 -3.5183970000 
1039.85 	 324.9979000 	 3.204375 	 -1.4021330000 	 -3.5152720000 
1040.05 	 324.9979000 	 3.204375 	 -1.4057890000 	 -3.5184320000 
1040.25 	 324.9947000 	 3.204375 	 -1.4030360000 	 -3.5161720000 
1040.45 	 324.9900000 	 3.204375 	 -1.4039710000 	 -3.5165690000 
1040.65 	 324.9900000 	 3.204375 	 -1.4050830000 	 -3.5180600000 
1040.85 	 324.9868000 	 3.204375 	 -1.4023400000 	 -3.5152150000 
1041.05 	 324.9868000 	 3.204375 	 -1.4059540000 	 -3.5185720000 
1041.25 	 324.9820000 	 3.204400 	 -1.4029150000 	 -3.5160450000 
1041.45 	 324.9820000 	 3.204400 	 -1.4044510000 	 -3.5171920000 
1041.65 	 324.9820000 	 3.204425 	 -1.4046420000 	 -3.5176820000 
1041.85 	 324.9868000 	 3.204450 	 -1.4025400000 	 -3.5154250000 
1042.05 	 324.9884000 	 3.204425 	 -1.4061830000 	 -3.5185310000 
1042.25 	 324.9868000 	 3.204425 	 -1.4025050000 	 -3.5155010000 
1042.45 	 324.9820000 	 3.204450 	 -1.4052010000 	 -3.5176750000 
1042.65 	 324.9788000 	 3.204475 	 -1.4040500000 	 -3.5170110000 
1042.85 	 324.9741000 	 3.204475 	 -1.4032430000 	 -3.5159430000 
1043.05 	 324.9741000 	 3.204475 	 -1.4057920000 	 -3.5183530000 
1043.25 	 324.9741000 	 3.204500 	 -1.4023530000 	 -3.5153990000 
1043.45 	 324.9741000 	 3.204525 	 -1.4060370000 	 -3.5184320000 
1043.65 	 324.9788000 	 3.204550 	 -1.4029340000 	 -3.5161780000 
1043.85 	 324.9788000 	 3.204575 	 -1.4044890000 	 -3.5168330000 
1044.05 	 324.9820000 	 3.204600 	 -1.4051370000 	 -3.5177580000 
1044.25 	 324.9820000 	 3.204575 	 -1.4027820000 	 -3.5153960000 
1044.45 	 324.9820000 	 3.204575 	 -1.4062600000 	 -3.5187280000 
1044.65 	 324.9820000 	 3.204600 	 -1.4025750000 	 -3.5156120000 
1044.85 	 324.9820000 	 3.204625 	 -1.4055120000 	 -3.5177330000 
1045.05 	 324.9868000 	 3.204650 	 -1.4041650000 	 -3.5169220000 
1045.25 	 324.9868000 	 3.204625 	 -1.4034970000 	 -3.5161620000 
1045.45 	 324.9947000 	 3.204625 	 -1.4060430000 	 -3.5185180000 
1045.65 	 324.9963000 	 3.204625 	 -1.4025240000 	 -3.5152940000 
1045.85 	 324.9947000 	 3.204625 	 -1.4062470000 	 -3.5184800000 
1046.05 	 324.9947000 	 3.204625 	 -1.4037610000 	 -3.5165310000 
1046.25 	 324.9900000 	 3.204625 	 -1.4043390000 	 -3.5166260000 
1046.45 	 324.9900000 	 3.204625 	 -1.4056300000 	 -3.5181620000 
1046.65 	 324.9868000 	 3.204625 	 -1.4027600000 	 -3.5153870000 
1046.85 	 324.9868000 	 3.204650 	 -1.4063360000 	 -3.5188420000 
1047.05 	 324.9868000 	 3.204650 	 -1.4029630000 	 -3.5157490000 
1047.25 	 324.9868000 	 3.204675 	 -1.4054930000 	 -3.5176180000 
1047.45 	 324.9820000 	 3.204700 	 -1.4047530000 	 -3.5172080000 
1047.65 	 324.9820000 	 3.204675 	 -1.4037290000 	 -3.5156850000 
1047.85 	 324.9788000 	 3.204675 	 -1.4064630000 	 -3.5188230000 
1048.05 	 324.9788000 	 3.204700 	 -1.4026480000 	 -3.5154850000 
1048.25 	 324.9788000 	 3.204725 	 -1.4059540000 	 -3.5180890000 
1048.45 	 324.9820000 	 3.204750 	 -1.4044670000 	 -3.5170140000 
1048.65 	 324.9804000 	 3.204725 	 -1.4041110000 	 -3.5162000000 
1048.85 	 324.9820000 	 3.204750 	 -1.4062470000 	 -3.5185270000 
1049.05 	 324.9868000 	 3.204750 	 -1.4028960000 	 -3.5153040000 
1049.25 	 324.9868000 	 3.204775 	 -1.4065710000 	 -3.5186000000 
1049.45 	 324.9868000 	 3.204775 	 -1.4035890000 	 -3.5160800000 
1049.65 	 324.9852000 	 3.204775 	 -1.4050360000 	 -3.5169440000 
1049.85 	 324.9820000 	 3.204800 	 -1.4056270000 	 -3.5179870000 
1050.05 	 324.9820000 	 3.204800 	 -1.4033510000 	 -3.5155270000 
1050.25 	 324.9852000 	 3.204825 	 -1.4066540000 	 -3.5188100000 
1050.45 	 324.9868000 	 3.204825 	 -1.4032360000 	 -3.5156120000 
1050.65 	 324.9900000 	 3.204825 	 -1.4061260000 	 -3.5180440000 
1050.85 	 324.9868000 	 3.204825 	 -1.4045400000 	 -3.5169980000 
1051.05 	 324.9900000 	 3.204825 	 -1.4042470000 	 -3.5161910000 
1051.25 	 324.9900000 	 3.204825 	 -1.4065010000 	 -3.5184920000 
1051.45 	 324.9884000 	 3.204825 	 -1.4030740000 	 -3.5153360000 
1051.65 	 324.9868000 	 3.204850 	 -1.4065930000 	 -3.5184960000 
1051.85 	 324.9820000 	 3.204850 	 -1.4038470000 	 -3.5163050000 
1052.05 	 324.9788000 	 3.204875 	 -1.4051470000 	 -3.5171220000 
1052.25 	 324.9741000 	 3.204900 	 -1.4058270000 	 -3.5178850000 
1052.45 	 324.9709000 	 3.204900 	 -1.4034620000 	 -3.5155550000 
1052.65 	 324.9709000 	 3.204900 	 -1.4070380000 	 -3.5187150000 
1052.85 	 324.9677000 	 3.204925 	 -1.4032140000 	 -3.5154760000 
1053.05 	 324.9677000 	 3.204950 	 -1.4063100000 	 -3.5179200000 
1053.25 	 324.9677000 	 3.205000 	 -1.4045810000 	 -3.5168580000 
1053.45 	 324.9677000 	 3.205000 	 -1.4044320000 	 -3.5163850000 
1053.65 	 324.9677000 	 3.205000 	 -1.4064340000 	 -3.5185560000 
1053.85 	 324.9677000 	 3.205025 	 -1.4031510000 	 -3.5155360000 
1054.05 	 324.9661000 	 3.205050 	 -1.4067430000 	 -3.5185590000 
1054.25 	 324.9630000 	 3.205100 	 -1.4041070000 	 -3.5165020000 
1054.45 	 324.9630000 	 3.205100 	 -1.4047940000 	 -3.5167190000 
1054.65 	 324.9677000 	 3.205150 	 -1.4061230000 	 -3.5182980000 
1054.85 	 324.9693000 	 3.205175 	 -1.4031630000 	 -3.5153870000 
1055.05 	 324.9741000 	 3.205200 	 -1.4069650000 	 -3.5187150000 
1055.25 	 324.9820000 	 3.205200 	 -1.4034880000 	 -3.5157780000 
1055.45 	 324.9868000 	 3.205225 	 -1.4058720000 	 -3.5177870000 
1055.65 	 324.9900000 	 3.205225 	 -1.4052300000 	 -3.5174850000 
1055.85 	 324.9931000 	 3.205225 	 -1.4042250000 	 -3.5161430000 
1056.05 	 324.9947000 	 3.205225 	 -1.4067080000 	 -3.5187790000 
1056.25 	 325.0027000 	 3.205225 	 -1.4032270000 	 -3.5154060000 
1056.45 	 325.0027000 	 3.205225 	 -1.4067140000 	 -3.5184290000 
1056.65 	 325.0059000 	 3.205225 	 -1.4042440000 	 -3.5165910000 
1056.85 	 325.0106000 	 3.205225 	 -1.4048260000 	 -3.5167880000 
1057.05 	 325.0122000 	 3.205225 	 -1.4060590000 	 -3.5182090000 
1057.25 	 325.0106000 	 3.205225 	 -1.4034240000 	 -3.5155610000 
1057.45 	 325.0106000 	 3.205225 	 -1.4069780000 	 -3.5187530000 
1057.65 	 325.0106000 	 3.205225 	 -1.4033730000 	 -3.5155420000 
1057.85 	 325.0090000 	 3.205225 	 -1.4058050000 	 -3.5177330000 
1058.05 	 325.0106000 	 3.205225 	 -1.4052360000 	 -3.5173350000 
1058.25 	 325.0106000 	 3.205225 	 -1.4041740000 	 -3.5160990000 
1058.45 	 325.0186000 	 3.205225 	 -1.4067870000 	 -3.5185690000 
1058.65 	 325.0186000 	 3.205225 	 -1.4032520000 	 -3.5153960000 
1058.85 	 325.0186000 	 3.205225 	 -1.4066790000 	 -3.5183460000 
1059.05 	 325.0138000 	 3.205225 	 -1.4045620000 	 -3.5166800000 
1059.25 	 325.0106000 	 3.205225 	 -1.4047940000 	 -3.5165280000 
1059.45 	 325.0090000 	 3.205200 	 -1.4062250000 	 -3.5182060000 
1059.65 	 325.0027000 	 3.205175 	 -1.4034020000 	 -3.5153990000 
1059.85 	 325.0027000 	 3.205175 	 -1.4070610000 	 -3.5187820000 
1060.05 	 325.0027000 	 3.205175 	 -1.4036430000 	 -3.5158320000 
1060.25 	 325.0027000 	 3.205175 	 -1.4057510000 	 -3.5174970000 
1060.45 	 325.0027000 	 3.205175 	 -1.4054810000 	 -3.5173510000 
1060.65 	 325.0027000 	 3.205175 	 -1.4039200000 	 -3.5157900000 
1060.85 	 324.9979000 	 3.205175 	 -1.4069650000 	 -3.5187120000 
1061.05 	 324.9947000 	 3.205175 	 -1.4032650000 	 -3.5154910000 
1061.25 	 324.9900000 	 3.205175 	 -1.4065680000 	 -3.5180630000 
1061.45 	 324.9900000 	 3.205175 	 -1.4043650000 	 -3.5168240000 
1061.65 	 324.9900000 	 3.205175 	 -1.4046860000 	 -3.5165500000 
1061.85 	 324.9979000 	 3.205175 	 -1.4064090000 	 -3.5184260000 
1062.05 	 325.0011000 	 3.205175 	 -1.4033350000 	 -3.5153360000 
1062.25 	 325.0027000 	 3.205175 	 -1.4070070000 	 -3.5186610000 
1062.45 	 325.0027000 	 3.205175 	 -1.4038690000 	 -3.5161180000 
1062.65 	 324.9979000 	 3.205175 	 -1.4055570000 	 -3.5171640000 
1062.85 	 324.9931000 	 3.205175 	 -1.4055440000 	 -3.5178660000 
1063.05 	 324.9868000 	 3.205175 	 -1.4036910000 	 -3.5156380000 
1063.25 	 324.9820000 	 3.205175 	 -1.4070830000 	 -3.5188740000 
1063.45 	 324.9788000 	 3.205175 	 -1.4033790000 	 -3.5155270000 
1063.65 	 324.9741000 	 3.205175 	 -1.4062090000 	 -3.5179300000 
1063.85 	 324.9709000 	 3.205175 	 -1.4051020000 	 -3.5173160000 
1064.05 	 324.9677000 	 3.205175 	 -1.4040790000 	 -3.5158670000 
1064.25 	 324.9645000 	 3.205175 	 -1.4067430000 	 -3.5186260000 
1064.45 	 324.9630000 	 3.205175 	 -1.4032400000 	 -3.5154500000 
1064.65 	 324.9630000 	 3.205225 	 -1.4066820000 	 -3.5182290000 
1064.85 	 324.9630000 	 3.205250 	 -1.4044820000 	 -3.5164990000 
1065.05 	 324.9645000 	 3.205300 	 -1.4049210000 	 -3.5165720000 
1065.25 	 324.9677000 	 3.205325 	 -1.4062690000 	 -3.5180950000 
1065.45 	 324.9677000 	 3.205350 	 -1.4034140000 	 -3.5153290000 
1065.65 	 324.9677000 	 3.205350 	 -1.4070320000 	 -3.5186890000 
1065.85 	 324.9677000 	 3.205400 	 -1.4038980000 	 -3.5160700000 
1066.05 	 324.9677000 	 3.205400 	 -1.4056170000 	 -3.5174910000 
1066.25 	 324.9677000 	 3.205425 	 -1.4055820000 	 -3.5175450000 
1066.45 	 324.9677000 	 3.205450 	 -1.4038340000 	 -3.5157590000 
1066.65 	 324.9677000 	 3.205475 	 -1.4069970000 	 -3.5187020000 
1066.85 	 324.9709000 	 3.205475 	 -1.4034530000 	 -3.5154500000 
1067.05 	 324.9741000 	 3.205500 	 -1.4064820000 	 -3.5181650000 
1067.25 	 324.9788000 	 3.205525 	 -1.4045270000 	 -3.5168330000 
1067.45 	 324.9820000 	 3.205550 	 -1.4047430000 	 -3.5163910000 
1067.65 	 324.9868000 	 3.205525 	 -1.4065070000 	 -3.5182890000 
1067.85 	 324.9900000 	 3.205550 	 -1.4034620000 	 -3.5155170000 
1068.05 	 324.9900000 	 3.205575 	 -1.4070350000 	 -3.5188200000 
1068.25 	 324.9931000 	 3.205600 	 -1.4036020000 	 -3.5157740000 
1068.45 	 324.9900000 	 3.205575 	 -1.4058620000 	 -3.5176020000 
1068.65 	 324.9947000 	 3.205575 	 -1.4055760000 	 -3.5173160000 
1068.85 	 324.9947000 	 3.205575 	 -1.4041740000 	 -3.5159490000 
1069.05 	 324.9979000 	 3.205575 	 -1.4069110000 	 -3.5186290000 
1069.25 	 325.0027000 	 3.205575 	 -1.4033700000 	 -3.5153290000 
1069.45 	 325.0059000 	 3.205575 	 -1.4070290000 	 -3.5185080000 
1069.65 	 325.0042000 	 3.205575 	 -1.4041170000 	 -3.5163850000 
1069.85 	 325.0027000 	 3.205575 	 -1.4056210000 	 -3.5172720000 
1070.05 	 325.0027000 	 3.205575 	 -1.4059450000 	 -3.5178880000 
1070.25 	 324.9979000 	 3.205575 	 -1.4037550000 	 -3.5157200000 
1070.45 	 324.9947000 	 3.205575 	 -1.4073820000 	 -3.5188550000 
1070.65 	 324.9900000 	 3.205575 	 -1.4034490000 	 -3.5155550000 
1070.85 	 324.9868000 	 3.205575 	 -1.4063770000 	 -3.5179520000 
1071.05 	 324.9820000 	 3.205575 	 -1.4050520000 	 -3.5169760000 
1071.25 	 324.9820000 	 3.205575 	 -1.4045270000 	 -3.5163880000 
1071.45 	 324.9820000 	 3.205575 	 -1.4067750000 	 -3.5184640000 
1071.65 	 324.9788000 	 3.205575 	 -1.4034110000 	 -3.5154530000 
1071.85 	 324.9788000 	 3.205600 	 -1.4069650000 	 -3.5186580000 
1072.05 	 324.9804000 	 3.205625 	 -1.4040180000 	 -3.5161300000 
1072.25 	 324.9820000 	 3.205625 	 -1.4054140000 	 -3.5170300000 
1072.45 	 324.9820000 	 3.205650 	 -1.4061830000 	 -3.5179970000 
1072.65 	 324.9836000 	 3.205625 	 -1.4036880000 	 -3.5156250000 
1072.85 	 324.9836000 	 3.205650 	 -1.4072670000 	 -3.5188740000 
1073.05 	 324.9868000 	 3.205675 	 -1.4037830000 	 -3.5158220000 
1073.25 	 324.9868000 	 3.205700 	 -1.4062060000 	 -3.5177390000 
1073.45 	 324.9868000 	 3.205675 	 -1.4058460000 	 -3.5176250000 
1073.65 	 324.9820000 	 3.205675 	 -1.4041040000 	 -3.5158510000 
1073.85 	 324.9820000 	 3.205700 	 -1.4072670000 	 -3.5187560000 
1074.05 	 324.9820000 	 3.205725 	 -1.4037040000 	 -3.5155650000 
1074.25 	 324.9820000 	 3.205750 	 -1.4068090000 	 -3.5182320000 
1074.45 	 324.9820000 	 3.205725 	 -1.4052010000 	 -3.5169540000 
1074.65 	 324.9820000 	 3.205725 	 -1.4050640000 	 -3.5166960000 
1074.85 	 324.9820000 	 3.205750 	 -1.4067620000 	 -3.5183590000 
1075.05 	 324.9820000 	 3.205775 	 -1.4038400000 	 -3.5156250000 
1075.25 	 324.9868000 	 3.205800 	 -1.4074420000 	 -3.5188170000 
1075.45 	 324.9900000 	 3.205775 	 -1.4040060000 	 -3.5160450000 
1075.65 	 324.9900000 	 3.205775 	 -1.4060400000 	 -3.5176090000 
1075.85 	 324.9900000 	 3.205775 	 -1.4058110000 	 -3.5177520000 
1076.05 	 324.9947000 	 3.205775 	 -1.4041680000 	 -3.5158030000 
1076.25 	 324.9947000 	 3.205775 	 -1.4073370000 	 -3.5188550000 
1076.45 	 324.9947000 	 3.205775 	 -1.4035670000 	 -3.5157040000 
1076.65 	 324.9947000 	 3.205775 	 -1.4067140000 	 -3.5180410000 
1076.85 	 324.9979000 	 3.205775 	 -1.4053410000 	 -3.5171600000 
1077.05 	 324.9947000 	 3.205775 	 -1.4044980000 	 -3.5162770000 
1077.25 	 324.9900000 	 3.205775 	 -1.4070990000 	 -3.5187440000 
1077.45 	 324.9868000 	 3.205775 	 -1.4034460000 	 -3.5155840000 
1077.65 	 324.9788000 	 3.205775 	 -1.4071240000 	 -3.5185940000 
1077.85 	 324.9741000 	 3.205800 	 -1.4046380000 	 -3.5165280000 
1078.05 	 324.9709000 	 3.205825 	 -1.4055980000 	 -3.5171860000 
1078.25 	 324.9709000 	 3.205850 	 -1.4065140000 	 -3.5183650000 
1078.45 	 324.9709000 	 3.205875 	 -1.4038530000 	 -3.5155070000 
1078.65 	 324.9709000 	 3.205900 	 -1.4074450000 	 -3.5188130000 
1078.85 	 324.9709000 	 3.205900 	 -1.4037670000 	 -3.5157170000 
1079.05 	 324.9709000 	 3.205925 	 -1.4065390000 	 -3.5179580000 
1079.25 	 324.9709000 	 3.205950 	 -1.4058110000 	 -3.5175320000 
1079.45 	 324.9709000 	 3.205975 	 -1.4044540000 	 -3.5160160000 
1079.65 	 324.9709000 	 3.206000 	 -1.4073400000 	 -3.5189600000 
1079.85 	 324.9741000 	 3.206000 	 -1.4036370000 	 -3.5154120000 
1080.05 	 324.9741000 	 3.206025 	 -1.4070070000 	 -3.5183880000 
1080.25 	 324.9788000 	 3.206050 	 -1.4049240000 	 -3.5168930000 
1080.45 	 324.9820000 	 3.206050 	 -1.4052260000 	 -3.5167760000 
1080.65 	 324.9820000 	 3.206075 	 -1.4069270000 	 -3.5184890000 
1080.85 	 324.9820000 	 3.206100 	 -1.4038660000 	 -3.5155360000 
1081.05 	 324.9820000 	 3.206075 	 -1.4075630000 	 -3.5188130000 
1081.25 	 324.9868000 	 3.206075 	 -1.4042250000 	 -3.5159940000 
1081.45 	 324.9868000 	 3.206100 	 -1.4061480000 	 -3.5175740000 
1081.65 	 324.9900000 	 3.206125 	 -1.4063100000 	 -3.5180440000 
1081.85 	 324.9947000 	 3.206150 	 -1.4043330000 	 -3.5157390000 
1082.05 	 324.9979000 	 3.206125 	 -1.4075980000 	 -3.5187750000 
1082.25 	 325.0027000 	 3.206125 	 -1.4039290000 	 -3.5155550000 
1082.45 	 325.0027000 	 3.206125 	 -1.4071530000 	 -3.5183560000 
1082.65 	 325.0027000 	 3.206125 	 -1.4052520000 	 -3.5168580000 
1082.85 	 325.0059000 	 3.206125 	 -1.4054490000 	 -3.5165980000 
1083.05 	 325.0059000 	 3.206125 	 -1.4070030000 	 -3.5184100000 
1083.25 	 325.0059000 	 3.206125 	 -1.4038590000 	 -3.5154030000 
1083.45 	 325.0059000 	 3.206125 	 -1.4078520000 	 -3.5186610000 
1083.65 	 325.0059000 	 3.206125 	 -1.4043780000 	 -3.5159940000 
1083.85 	 325.0059000 	 3.206125 	 -1.4061550000 	 -3.5174750000 
1084.05 	 324.9979000 	 3.206125 	 -1.4063070000 	 -3.5177040000 
1084.25 	 324.9963000 	 3.206125 	 -1.4043940000 	 -3.5157970000 
1084.45 	 324.9947000 	 3.206125 	 -1.4074670000 	 -3.5187850000 
1084.65 	 324.9900000 	 3.206125 	 -1.4039100000 	 -3.5156820000 
1084.85 	 324.9868000 	 3.206125 	 -1.4072290000 	 -3.5185180000 
1085.05 	 324.9884000 	 3.206125 	 -1.4050960000 	 -3.5169630000 
1085.25 	 324.9884000 	 3.206125 	 -1.4053790000 	 -3.5167760000 
1085.45 	 324.9868000 	 3.206125 	 -1.4071310000 	 -3.5184890000 
1085.65 	 324.9868000 	 3.206125 	 -1.4038370000 	 -3.5154470000 
1085.85 	 324.9820000 	 3.206125 	 -1.4076330000 	 -3.5187660000 
1086.05 	 324.9820000 	 3.206150 	 -1.4043520000 	 -3.5160100000 
1086.25 	 324.9820000 	 3.206175 	 -1.4061830000 	 -3.5175010000 
1086.45 	 324.9788000 	 3.206175 	 -1.4060500000 	 -3.5176590000 
1086.65 	 324.9741000 	 3.206200 	 -1.4044090000 	 -3.5158510000 
1086.85 	 324.9741000 	 3.206200 	 -1.4075060000 	 -3.5189410000 
1087.05 	 324.9709000 	 3.206225 	 -1.4039870000 	 -3.5156350000 
1087.25 	 324.9709000 	 3.206250 	 -1.4071120000 	 -3.5181970000 
1087.45 	 324.9693000 	 3.206275 	 -1.4052390000 	 -3.5168520000 
1087.65 	 324.9709000 	 3.206300 	 -1.4054460000 	 -3.5166260000 
1087.85 	 324.9725000 	 3.206300 	 -1.4070000000 	 -3.5184260000 
1088.05 	 324.9741000 	 3.206325 	 -1.4039640000 	 -3.5155960000 
1088.25 	 324.9788000 	 3.206350 	 -1.4077120000 	 -3.5187720000 
1088.45 	 324.9788000 	 3.206350 	 -1.4044760000 	 -3.5160670000 
1088.65 	 324.9788000 	 3.206375 	 -1.4063070000 	 -3.5174470000 
1088.85 	 324.9788000 	 3.206400 	 -1.4065200000 	 -3.5177900000 
1089.05 	 324.9788000 	 3.206375 	 -1.4044760000 	 -3.5159330000 
1089.25 	 324.9788000 	 3.206375 	 -1.4075910000 	 -3.5188870000 
1089.45 	 324.9820000 	 3.206400 	 -1.4038660000 	 -3.5156090000 
1089.65 	 324.9820000 	 3.206425 	 -1.4072070000 	 -3.5181490000 
1089.85 	 324.9820000 	 3.206450 	 -1.4052140000 	 -3.5168520000 
1090.05 	 324.9836000 	 3.206425 	 -1.4056590000 	 -3.5167530000 
1090.25 	 324.9820000 	 3.206425 	 -1.4070800000 	 -3.5184130000 
1090.45 	 324.9868000 	 3.206450 	 -1.4041550000 	 -3.5155550000 
1090.65 	 324.9868000 	 3.206475 	 -1.4078620000 	 -3.5188420000 
1090.85 	 324.9868000 	 3.206475 	 -1.4043300000 	 -3.5159750000 
1091.05 	 324.9868000 	 3.206475 	 -1.4066920000 	 -3.5178820000 
1091.25 	 324.9884000 	 3.206475 	 -1.4059890000 	 -3.5174820000 
1091.45 	 324.9868000 	 3.206475 	 -1.4049910000 	 -3.5162130000 
1091.65 	 324.9868000 	 3.206500 	 -1.4079000000 	 -3.5189180000 
1091.85 	 324.9900000 	 3.206525 	 -1.4040660000 	 -3.5156950000 
1092.05 	 324.9900000 	 3.206550 	 -1.4076270000 	 -3.5184100000 
1092.25 	 324.9915000 	 3.206525 	 -1.4053060000 	 -3.5167850000 
1092.45 	 324.9947000 	 3.206525 	 -1.4058750000 	 -3.5167570000 
1092.65 	 324.9979000 	 3.206525 	 -1.4074130000 	 -3.5185620000 
1092.85 	 324.9979000 	 3.206525 	 -1.4042380000 	 -3.5155900000 
1093.05 	 325.0027000 	 3.206525 	 -1.4079480000 	 -3.5188450000 
1093.25 	 325.0027000 	 3.206525 	 -1.4048770000 	 -3.5162290000 
1093.45 	 325.0027000 	 3.206525 	 -1.4066630000 	 -3.5174530000 
1093.65 	 324.9979000 	 3.206525 	 -1.4065170000 	 -3.5179070000 
1093.85 	 324.9947000 	 3.206525 	 -1.4046480000 	 -3.5159110000 
1094.05 	 324.9947000 	 3.206525 	 -1.4080110000 	 -3.5189060000 
1094.25 	 324.9900000 	 3.206525 	 -1.4042920000 	 -3.5157040000 
1094.45 	 324.9900000 	 3.206525 	 -1.4072070000 	 -3.5182540000 
1094.65 	 324.9900000 	 3.206525 	 -1.4059700000 	 -3.5172340000 
1094.85 	 324.9900000 	 3.206525 	 -1.4054300000 	 -3.5164450000 
1095.05 	 324.9868000 	 3.206525 	 -1.4075470000 	 -3.5187180000 
1095.25 	 324.9820000 	 3.206525 	 -1.4041300000 	 -3.5156310000 
1095.45 	 324.9788000 	 3.206525 	 -1.4079570000 	 -3.5188870000 
1095.65 	 324.9788000 	 3.206525 	 -1.4046220000 	 -3.5161370000 
1095.85 	 324.9741000 	 3.206550 	 -1.4067710000 	 -3.5176720000 
1096.05 	 324.9772000 	 3.206550 	 -1.4065420000 	 -3.5176250000 
1096.25 	 324.9741000 	 3.206575 	 -1.4049340000 	 -3.5160800000 
1096.45 	 324.9741000 	 3.206600 	 -1.4079030000 	 -3.5188870000 
1096.65 	 324.9709000 	 3.206625 	 -1.4042120000 	 -3.5155990000 
1096.85 	 324.9693000 	 3.206650 	 -1.4077410000 	 -3.5185150000 
1097.05 	 324.9677000 	 3.206650 	 -1.4054330000 	 -3.5167850000 
1097.25 	 324.9677000 	 3.206675 	 -1.4060500000 	 -3.5170170000 
1097.45 	 324.9677000 	 3.206700 	 -1.4071880000 	 -3.5182760000 
1097.65 	 324.9677000 	 3.206725 	 -1.4043900000 	 -3.5156510000 
1097.85 	 324.9630000 	 3.206750 	 -1.4079600000 	 -3.5189560000 
1098.05 	 324.9630000 	 3.206775 	 -1.4045050000 	 -3.5159140000 
1098.25 	 324.9597000 	 3.206800 	 -1.4069840000 	 -3.5179170000 
1098.45 	 324.9613000 	 3.206825 	 -1.4059450000 	 -3.5174370000 
1098.65 	 324.9630000 	 3.206875 	 -1.4054110000 	 -3.5162890000 
1098.85 	 324.9630000 	 3.206900 	 -1.4077980000 	 -3.5186740000 
1099.05 	 324.9661000 	 3.206925 	 -1.4042920000 	 -3.5154950000 
1099.25 	 324.9677000 	 3.206950 	 -1.4075280000 	 -3.5184160000 
1099.45 	 324.9709000 	 3.206975 	 -1.4053470000 	 -3.5168040000 
1099.65 	 324.9741000 	 3.207000 	 -1.4059770000 	 -3.5167500000 
1099.85 	 324.9820000 	 3.207000 	 -1.4075720000 	 -3.5183940000 
1100.05 	 324.9868000 	 3.207025 	 -1.4042280000 	 -3.5155200000 
1100.25 	 324.9947000 	 3.207050 	 -1.4081130000 	 -3.5187910000 
1100.45 	 324.9947000 	 3.207025 	 -1.4046860000 	 -3.5159400000 
1100.65 	 324.9947000 	 3.207025 	 -1.4068540000 	 -3.5177610000 
1100.85 	 324.9947000 	 3.207025 	 -1.4062340000 	 -3.5175320000 
1101.05 	 324.9947000 	 3.207025 	 -1.4052200000 	 -3.5162260000 
1101.25 	 324.9900000 	 3.207025 	 -1.4078170000 	 -3.5187590000 
1101.45 	 324.9900000 	 3.207025 	 -1.4042470000 	 -3.5154980000 
1101.65 	 324.9947000 	 3.207025 	 -1.4079440000 	 -3.5186740000 
1101.85 	 324.9947000 	 3.207025 	 -1.4053220000 	 -3.5165020000 
1102.05 	 324.9915000 	 3.207025 	 -1.4061390000 	 -3.5169000000 
1102.25 	 324.9900000 	 3.207025 	 -1.4072770000 	 -3.5182250000 
1102.45 	 324.9900000 	 3.207025 	 -1.4045840000 	 -3.5158410000 
1102.65 	 324.9900000 	 3.207025 	 -1.4080180000 	 -3.5189820000 
1102.85 	 324.9900000 	 3.207025 	 -1.4042600000 	 -3.5156030000 
1103.05 	 324.9900000 	 3.207025 	 -1.4075440000 	 -3.5184540000 
1103.25 	 324.9947000 	 3.207025 	 -1.4055950000 	 -3.5168740000 
1103.45 	 324.9947000 	 3.207025 	 -1.4059130000 	 -3.5167310000 
1103.65 	 324.9947000 	 3.207025 	 -1.4071310000 	 -3.5182480000 
1103.85 	 324.9900000 	 3.207025 	 -1.4041520000 	 -3.5156090000 
1104.05 	 324.9868000 	 3.207025 	 -1.4079730000 	 -3.5189090000 
1104.25 	 324.9868000 	 3.207025 	 -1.4045840000 	 -3.5159650000 
1104.45 	 324.9868000 	 3.207025 	 -1.4067650000 	 -3.5175510000 
1104.65 	 324.9820000 	 3.207050 	 -1.4066950000 	 -3.5175670000 
1104.85 	 324.9820000 	 3.207075 	 -1.4051600000 	 -3.5161080000 
1105.05 	 324.9820000 	 3.207075 	 -1.4080210000 	 -3.5189340000 
1105.25 	 324.9804000 	 3.207075 	 -1.4043940000 	 -3.5156090000 
1105.45 	 324.9788000 	 3.207075 	 -1.4076420000 	 -3.5183370000 
1105.65 	 324.9741000 	 3.207100 	 -1.4056840000 	 -3.5169250000 
1105.85 	 324.9741000 	 3.207125 	 -1.4058370000 	 -3.5167000000 
1106.05 	 324.9741000 	 3.207150 	 -1.4076900000 	 -3.5185050000 
1106.25 	 324.9741000 	 3.207175 	 -1.4045620000 	 -3.5155740000 
1106.45 	 324.9741000 	 3.207200 	 -1.4082340000 	 -3.5188610000 
1106.65 	 324.9741000 	 3.207200 	 -1.4048450000 	 -3.5159650000 
1106.85 	 324.9788000 	 3.207225 	 -1.4068860000 	 -3.5175900000 
1107.05 	 324.9788000 	 3.207250 	 -1.4065230000 	 -3.5177550000 
1107.25 	 324.9788000 	 3.207225 	 -1.4051370000 	 -3.5160700000 
1107.45 	 324.9741000 	 3.207250 	 -1.4079790000 	 -3.5188320000 
1107.65 	 324.9741000 	 3.207275 	 -1.4044220000 	 -3.5155040000 
1107.85 	 324.9709000 	 3.207300 	 -1.4079190000 	 -3.5186700000 
1108.05 	 324.9741000 	 3.207300 	 -1.4054680000 	 -3.5164860000 
1108.25 	 324.9741000 	 3.207325 	 -1.4063840000 	 -3.5172110000 
1108.45 	 324.9804000 	 3.207350 	 -1.4070730000 	 -3.5181490000 
1108.65 	 324.9868000 	 3.207350 	 -1.4047210000 	 -3.5158190000 
1108.85 	 324.9868000 	 3.207375 	 -1.4080590000 	 -3.5190200000 
1109.05 	 324.9868000 	 3.207375 	 -1.4045750000 	 -3.5159300000 
1109.25 	 324.9868000 	 3.207375 	 -1.4075880000 	 -3.5180760000 
1109.45 	 324.9900000 	 3.207375 	 -1.4063680000 	 -3.5171030000 
1109.65 	 324.9900000 	 3.207375 	 -1.4055570000 	 -3.5162190000 
1109.85 	 324.9947000 	 3.207375 	 -1.4080430000 	 -3.5186360000 
1110.05 	 324.9979000 	 3.207375 	 -1.4045330000 	 -3.5153610000 
1110.25 	 325.0011000 	 3.207375 	 -1.4083230000 	 -3.5187180000 
1110.45 	 324.9979000 	 3.207375 	 -1.4053150000 	 -3.5162230000 
1110.65 	 325.0027000 	 3.207375 	 -1.4066120000 	 -3.5170400000 
1110.85 	 325.0027000 	 3.207375 	 -1.4074580000 	 -3.5182250000 
1111.05 	 325.0027000 	 3.207375 	 -1.4049910000 	 -3.5156630000 
1111.25 	 325.0027000 	 3.207375 	 -1.4085740000 	 -3.5189370000 
1111.45 	 325.0042000 	 3.207375 	 -1.4049880000 	 -3.5157490000 
1111.65 	 325.0027000 	 3.207375 	 -1.4077600000 	 -3.5181270000 
1111.85 	 324.9947000 	 3.207375 	 -1.4062470000 	 -3.5169320000 
1112.05 	 324.9868000 	 3.207375 	 -1.4057920000 	 -3.5163590000 
1112.25 	 324.9756000 	 3.207400 	 -1.4081890000 	 -3.5186130000 
1112.45 	 324.9677000 	 3.207425 	 -1.4047020000 	 -3.5154820000 
1112.65 	 324.9613000 	 3.207450 	 -1.4083610000 	 -3.5186070000 
1112.85 	 324.9597000 	 3.207450 	 -1.4055120000 	 -3.5163850000 
1113.05 	 324.9630000 	 3.207500 	 -1.4063420000 	 -3.5170910000 
1113.25 	 324.9630000 	 3.207525 	 -1.4076070000 	 -3.5182540000 
1113.45 	 324.9630000 	 3.207575 	 -1.4048860000 	 -3.5157110000 
1113.65 	 324.9630000 	 3.207600 	 -1.4085040000 	 -3.5188230000 
1113.85 	 324.9597000 	 3.207625 	 -1.4048890000 	 -3.5158470000 
1114.05 	 324.9597000 	 3.207650 	 -1.4072830000 	 -3.5177300000 
1114.25 	 324.9582000 	 3.207675 	 -1.4070190000 	 -3.5178150000 
1114.45 	 324.9597000 	 3.207725 	 -1.4050870000 	 -3.5158700000 
1114.65 	 324.9613000 	 3.207750 	 -1.4084590000 	 -3.5189720000 
1114.85 	 324.9630000 	 3.207775 	 -1.4046670000 	 -3.5154310000 
1115.05 	 324.9709000 	 3.207800 	 -1.4077350000 	 -3.5180600000 
1115.25 	 324.9709000 	 3.207825 	 -1.4061360000 	 -3.5169570000 
1115.45 	 324.9741000 	 3.207850 	 -1.4058780000 	 -3.5165370000 
1115.65 	 324.9741000 	 3.207850 	 -1.4078490000 	 -3.5184510000 
1115.85 	 324.9788000 	 3.207875 	 -1.4046860000 	 -3.5155650000 
1116.05 	 324.9788000 	 3.207900 	 -1.4082650000 	 -3.5187370000 
1116.25 	 324.9788000 	 3.207900 	 -1.4053600000 	 -3.5160510000 
1116.45 	 324.9804000 	 3.207925 	 -1.4070990000 	 -3.5174150000 
1116.65 	 324.9836000 	 3.207950 	 -1.4072450000 	 -3.5178380000 
1116.85 	 324.9868000 	 3.207925 	 -1.4051760000 	 -3.5155580000 
1117.05 	 324.9900000 	 3.207925 	 -1.4085070000 	 -3.5188870000 
1117.25 	 324.9868000 	 3.207925 	 -1.4049560000 	 -3.5157230000 
1117.45 	 324.9820000 	 3.207950 	 -1.4080330000 	 -3.5179520000 
1117.65 	 324.9788000 	 3.207975 	 -1.4066660000 	 -3.5173830000 
1117.85 	 324.9741000 	 3.208000 	 -1.4056270000 	 -3.5160000000 
1118.05 	 324.9677000 	 3.208000 	 -1.4086370000 	 -3.5187530000 
1118.25 	 324.9630000 	 3.208000 	 -1.4051020000 	 -3.5154850000 
1118.45 	 324.9597000 	 3.208050 	 -1.4087490000 	 -3.5187150000 
1118.65 	 324.9597000 	 3.208075 	 -1.4059350000 	 -3.5165720000 
1118.85 	 324.9550000 	 3.208100 	 -1.4072040000 	 -3.5170520000 
1119.05 	 324.9550000 	 3.208150 	 -1.4076900000 	 -3.5181710000 
1119.25 	 324.9550000 	 3.208175 	 -1.4055160000 	 -3.5157840000 
1119.45 	 324.9550000 	 3.208225 	 -1.4087710000 	 -3.5189560000 
1119.65 	 324.9550000 	 3.208275 	 -1.4053120000 	 -3.5159180000 
1119.85 	 324.9597000 	 3.208300 	 -1.4076360000 	 -3.5177360000 
1120.05 	 324.9597000 	 3.208350 	 -1.4070350000 	 -3.5175160000 
1120.25 	 324.9597000 	 3.208375 	 -1.4060500000 	 -3.5162420000 
1120.45 	 324.9630000 	 3.208400 	 -1.4086440000 	 -3.5188420000 
1120.65 	 324.9693000 	 3.208425 	 -1.4050670000 	 -3.5154250000 
1120.85 	 324.9741000 	 3.208450 	 -1.4086600000 	 -3.5187820000 
1121.05 	 324.9788000 	 3.208475 	 -1.4057700000 	 -3.5163590000 
1121.25 	 324.9900000 	 3.208500 	 -1.4071530000 	 -3.5171760000 
1121.45 	 324.9900000 	 3.208475 	 -1.4081510000 	 -3.5182950000 
1121.65 	 324.9947000 	 3.208475 	 -1.4053690000 	 -3.5155330000 
1121.85 	 324.9979000 	 3.208475 	 -1.4089140000 	 -3.5188360000 
1122.05 	 324.9947000 	 3.208475 	 -1.4054870000 	 -3.5156250000 
1122.25 	 324.9947000 	 3.208475 	 -1.4080270000 	 -3.5179260000 
1122.45 	 324.9900000 	 3.208475 	 -1.4068700000 	 -3.5170400000 
1122.65 	 324.9900000 	 3.208475 	 -1.4062470000 	 -3.5163780000 
1122.85 	 324.9868000 	 3.208475 	 -1.4086530000 	 -3.5188360000 
1123.05 	 324.9820000 	 3.208475 	 -1.4052550000 	 -3.5154120000 
1123.25 	 324.9852000 	 3.208500 	 -1.4086280000 	 -3.5185270000 
1123.45 	 324.9820000 	 3.208525 	 -1.4061900000 	 -3.5164420000 
1123.65 	 324.9868000 	 3.208550 	 -1.4071720000 	 -3.5168870000 
1123.85 	 324.9820000 	 3.208525 	 -1.4081510000 	 -3.5182570000 
1124.05 	 324.9820000 	 3.208525 	 -1.4054970000 	 -3.5157110000 
1124.25 	 324.9788000 	 3.208550 	 -1.4091360000 	 -3.5189180000 
1124.45 	 324.9709000 	 3.208575 	 -1.4056210000 	 -3.5159020000 
1124.65 	 324.9677000 	 3.208600 	 -1.4080240000 	 -3.5176530000 
1124.85 	 324.9630000 	 3.208600 	 -1.4073880000 	 -3.5173960000 
1125.05 	 324.9630000 	 3.208650 	 -1.4060660000 	 -3.5160670000 
1125.25 	 324.9630000 	 3.208675 	 -1.4089710000 	 -3.5189090000 
1125.45 	 324.9630000 	 3.208700 	 -1.4052640000 	 -3.5155650000 
1125.65 	 324.9630000 	 3.208725 	 -1.4089080000 	 -3.5187310000 
1125.85 	 324.9677000 	 3.208750 	 -1.4064630000 	 -3.5165790000 
1126.05 	 324.9709000 	 3.208775 	 -1.4070570000 	 -3.5169320000 
1126.25 	 324.9788000 	 3.208800 	 -1.4083230000 	 -3.5183940000 
1126.45 	 324.9820000 	 3.208825 	 -1.4055220000 	 -3.5155550000 
1126.65 	 324.9900000 	 3.208825 	 -1.4091360000 	 -3.5188710000 
1126.85 	 324.9900000 	 3.208825 	 -1.4058970000 	 -3.5159490000 
1127.05 	 324.9947000 	 3.208825 	 -1.4080140000 	 -3.5177330000 
1127.25 	 324.9947000 	 3.208825 	 -1.4076070000 	 -3.5176150000 
1127.45 	 324.9947000 	 3.208825 	 -1.4060880000 	 -3.5159400000 
1127.65 	 324.9947000 	 3.208825 	 -1.4090470000 	 -3.5188610000 
1127.85 	 324.9979000 	 3.208825 	 -1.4052490000 	 -3.5154660000 
1128.05 	 324.9979000 	 3.208825 	 -1.4088920000 	 -3.5185940000 
1128.25 	 325.0011000 	 3.208825 	 -1.4064440000 	 -3.5165500000 
1128.45 	 324.9979000 	 3.208825 	 -1.4072260000 	 -3.5168490000 
1128.65 	 324.9979000 	 3.208825 	 -1.4082810000 	 -3.5181680000 
1128.85 	 324.9947000 	 3.208825 	 -1.4056430000 	 -3.5155770000 
1129.05 	 324.9947000 	 3.208825 	 -1.4090380000 	 -3.5187980000 
1129.25 	 324.9947000 	 3.208825 	 -1.4056870000 	 -3.5156660000 
1129.45 	 324.9900000 	 3.208825 	 -1.4080810000 	 -3.5176780000 
1129.65 	 324.9900000 	 3.208825 	 -1.4075950000 	 -3.5175830000 
1129.85 	 324.9868000 	 3.208825 	 -1.4060970000 	 -3.5160030000 
1130.05 	 324.9900000 	 3.208825 	 -1.4090920000 	 -3.5188040000 
1130.25 	 324.9947000 	 3.208825 	 -1.4053090000 	 -3.5155010000 
1130.45 	 324.9900000 	 3.208825 	 -1.4088280000 	 -3.5183880000 
1130.65 	 324.9947000 	 3.208825 	 -1.4066730000 	 -3.5168330000 
1130.85 	 324.9947000 	 3.208825 	 -1.4069910000 	 -3.5168710000 
1131.05 	 324.9947000 	 3.208825 	 -1.4085070000 	 -3.5183560000 
1131.25 	 324.9900000 	 3.208825 	 -1.4057350000 	 -3.5156090000 
1131.45 	 324.9900000 	 3.208825 	 -1.4091910000 	 -3.5188830000 
1131.65 	 324.9900000 	 3.208825 	 -1.4057190000 	 -3.5160920000 
1131.85 	 324.9900000 	 3.208825 	 -1.4082300000 	 -3.5177520000 
1132.05 	 324.9884000 	 3.208825 	 -1.4076740000 	 -3.5177200000 
1132.25 	 324.9868000 	 3.208825 	 -1.4061260000 	 -3.5160190000 
1132.45 	 324.9820000 	 3.208825 	 -1.4091170000 	 -3.5188740000 
1132.65 	 324.9788000 	 3.208850 	 -1.4053820000 	 -3.5154500000 
1132.85 	 324.9756000 	 3.208875 	 -1.4089270000 	 -3.5185150000 
1133.05 	 324.9741000 	 3.208875 	 -1.4065610000 	 -3.5167820000 
1133.25 	 324.9709000 	 3.208900 	 -1.4070540000 	 -3.5167850000 
1133.45 	 324.9741000 	 3.208900 	 -1.4085610000 	 -3.5183620000 
1133.65 	 324.9709000 	 3.208950 	 -1.4055730000 	 -3.5155520000 
1133.85 	 324.9725000 	 3.208950 	 -1.4092730000 	 -3.5188480000 
1134.05 	 324.9709000 	 3.209000 	 -1.4057190000 	 -3.5158950000 
1134.25 	 324.9709000 	 3.209000 	 -1.4083390000 	 -3.5178920000 
1134.45 	 324.9709000 	 3.209000 	 -1.4072390000 	 -3.5172430000 
1134.65 	 324.9677000 	 3.209050 	 -1.4063170000 	 -3.5162610000 
1134.85 	 324.9709000 	 3.209050 	 -1.4090630000 	 -3.5187940000 
1135.05 	 324.9709000 	 3.209100 	 -1.4054650000 	 -3.5156470000 
1135.25 	 324.9725000 	 3.209100 	 -1.4089930000 	 -3.5184960000 
1135.45 	 324.9741000 	 3.209100 	 -1.4065650000 	 -3.5168170000 
1135.65 	 324.9788000 	 3.209150 	 -1.4069970000 	 -3.5168740000 
1135.85 	 324.9820000 	 3.209150 	 -1.4087900000 	 -3.5186100000 
1136.05 	 324.9868000 	 3.209150 	 -1.4055470000 	 -3.5156820000 
1136.25 	 324.9931000 	 3.209175 	 -1.4091270000 	 -3.5188200000 
1136.45 	 324.9963000 	 3.209175 	 -1.4060120000 	 -3.5162130000 
1136.65 	 324.9979000 	 3.209175 	 -1.4080020000 	 -3.5174400000 
1136.85 	 325.0059000 	 3.209175 	 -1.4078810000 	 -3.5179110000 
1137.05 	 325.0106000 	 3.209175 	 -1.4060050000 	 -3.5158760000 
1137.25 	 325.0138000 	 3.209175 	 -1.4094070000 	 -3.5190330000 
1137.45 	 325.0186000 	 3.209175 	 -1.4057030000 	 -3.5157840000 
1137.65 	 325.0217000 	 3.209175 	 -1.4087550000 	 -3.5181780000 
1137.85 	 325.0217000 	 3.209175 	 -1.4073790000 	 -3.5172530000 
1138.05 	 325.0217000 	 3.209175 	 -1.4065740000 	 -3.5163750000 
1138.25 	 325.0186000 	 3.209175 	 -1.4093020000 	 -3.5188990000 
1138.45 	 325.0186000 	 3.209175 	 -1.4055160000 	 -3.5154630000 
1138.65 	 325.0170000 	 3.209175 	 -1.4091750000 	 -3.5185050000 
1138.85 	 325.0138000 	 3.209125 	 -1.4066380000 	 -3.5164040000 
1139.05 	 325.0170000 	 3.209125 	 -1.4077500000 	 -3.5170970000 
1139.25 	 325.0186000 	 3.209125 	 -1.4083580000 	 -3.5181010000 
1139.45 	 325.0186000 	 3.209125 	 -1.4059510000 	 -3.5156510000 
1139.65 	 325.0138000 	 3.209100 	 -1.4093560000 	 -3.5189690000 
1139.85 	 325.0138000 	 3.209075 	 -1.4059130000 	 -3.5157780000 
1140.05 	 325.0122000 	 3.209075 	 -1.4080620000 	 -3.5175700000 
1140.25 	 325.0106000 	 3.209075 	 -1.4077310000 	 -3.5175700000 
1140.45 	 325.0027000 	 3.209075 	 -1.4063640000 	 -3.5161750000 
1140.65 	 324.9979000 	 3.209075 	 -1.4094190000 	 -3.5189030000 
1140.85 	 324.9947000 	 3.209075 	 -1.4056780000 	 -3.5154950000 
1141.05 	 324.9900000 	 3.209075 	 -1.4090510000 	 -3.5185120000 
1141.25 	 324.9868000 	 3.209075 	 -1.4066540000 	 -3.5165950000 
1141.45 	 324.9820000 	 3.209075 	 -1.4072480000 	 -3.5167760000 
1141.65 	 324.9820000 	 3.209075 	 -1.4085200000 	 -3.5183110000 
1141.85 	 324.9852000 	 3.209075 	 -1.4057670000 	 -3.5157550000 
1142.05 	 324.9868000 	 3.209075 	 -1.4093650000 	 -3.5188360000 
1142.25 	 324.9868000 	 3.209075 	 -1.4059160000 	 -3.5159050000 
1142.45 	 324.9900000 	 3.209075 	 -1.4085260000 	 -3.5178920000 
1142.65 	 324.9900000 	 3.209075 	 -1.4076930000 	 -3.5174240000 
1142.85 	 324.9900000 	 3.209050 	 -1.4065900000 	 -3.5163240000 
1143.05 	 324.9900000 	 3.209075 	 -1.4092730000 	 -3.5188550000 
1143.25 	 324.9900000 	 3.209075 	 -1.4055570000 	 -3.5155740000 
1143.45 	 324.9900000 	 3.209075 	 -1.4091050000 	 -3.5186320000 
1143.65 	 324.9868000 	 3.209075 	 -1.4066000000 	 -3.5165090000 
1143.85 	 324.9868000 	 3.209075 	 -1.4072360000 	 -3.5168390000 
1144.05 	 324.9820000 	 3.209075 	 -1.4088540000 	 -3.5183940000 
1144.25 	 324.9741000 	 3.209075 	 -1.4059260000 	 -3.5156890000 
1144.45 	 324.9709000 	 3.209075 	 -1.4094920000 	 -3.5189370000 
1144.65 	 324.9677000 	 3.209075 	 -1.4060080000 	 -3.5159840000 
1144.85 	 324.9630000 	 3.209100 	 -1.4081830000 	 -3.5176280000 
1145.05 	 324.9630000 	 3.209125 	 -1.4078940000 	 -3.5177390000 
1145.25 	 324.9597000 	 3.209175 	 -1.4062090000 	 -3.5159110000 
1145.45 	 324.9613000 	 3.209200 	 -1.4092760000 	 -3.5188770000 
1145.65 	 324.9597000 	 3.209225 	 -1.4057000000 	 -3.5156540000 
1145.85 	 324.9597000 	 3.209250 	 -1.4089080000 	 -3.5182540000 
1146.05 	 324.9550000 	 3.209300 	 -1.4070890000 	 -3.5169700000 
1146.25 	 324.9566000 	 3.209325 	 -1.4068670000 	 -3.5165820000 
1146.45 	 324.9550000 	 3.209375 	 -1.4089810000 	 -3.5187050000 
1146.65 	 324.9550000 	 3.209400 	 -1.4056430000 	 -3.5154950000 
1146.85 	 324.9597000 	 3.209450 	 -1.4091490000 	 -3.5185970000 
1147.05 	 324.9597000 	 3.209475 	 -1.4065840000 	 -3.5166900000 
1147.25 	 324.9630000 	 3.209500 	 -1.4073850000 	 -3.5169190000 
1147.45 	 324.9709000 	 3.209525 	 -1.4086310000 	 -3.5184760000 
1147.65 	 324.9772000 	 3.209550 	 -1.4057380000 	 -3.5155390000 
1147.85 	 324.9820000 	 3.209575 	 -1.4094960000 	 -3.5188610000 
1148.05 	 324.9931000 	 3.209600 	 -1.4061610000 	 -3.5161780000 
1148.25 	 324.9979000 	 3.209575 	 -1.4079630000 	 -3.5175040000 
1148.45 	 325.0090000 	 3.209575 	 -1.4079980000 	 -3.5177420000 
1148.65 	 325.0138000 	 3.209575 	 -1.4066660000 	 -3.5161110000 
1148.85 	 325.0217000 	 3.209575 	 -1.4093780000 	 -3.5188040000 
1149.05 	 325.0249000 	 3.209575 	 -1.4057950000 	 -3.5156090000 
1149.25 	 325.0265000 	 3.209575 	 -1.4092030000 	 -3.5186610000 
1149.45 	 325.0297000 	 3.209575 	 -1.4067300000 	 -3.5165850000 
1149.65 	 325.0297000 	 3.209575 	 -1.4075850000 	 -3.5170200000 
1149.85 	 325.0297000 	 3.209575 	 -1.4087900000 	 -3.5184700000 
1150.05 	 325.0345000 	 3.209550 	 -1.4058840000 	 -3.5156570000 
1150.25 	 325.0281000 	 3.209525 	 -1.4095240000 	 -3.5188260000 
1150.45 	 325.0265000 	 3.209500 	 -1.4059830000 	 -3.5158700000 
1150.65 	 325.0186000 	 3.209475 	 -1.4083610000 	 -3.5176530000 
1150.85 	 325.0138000 	 3.209475 	 -1.4077500000 	 -3.5175930000 
1151.05 	 325.0106000 	 3.209450 	 -1.4066820000 	 -3.5162540000 
1151.25 	 325.0042000 	 3.209425 	 -1.4093490000 	 -3.5188550000 
1151.45 	 325.0027000 	 3.209425 	 -1.4056810000 	 -3.5155800000 
1151.65 	 325.0027000 	 3.209425 	 -1.4092450000 	 -3.5185810000 
1151.85 	 325.0042000 	 3.209425 	 -1.4069270000 	 -3.5166710000 
1152.05 	 325.0059000 	 3.209425 	 -1.4072900000 	 -3.5168710000 
1152.25 	 325.0059000 	 3.209400 	 -1.4086210000 	 -3.5185080000 
1152.45 	 325.0027000 	 3.209425 	 -1.4058720000 	 -3.5170110000 
1152.65 	 325.0027000 	 3.209425 	 -1.4095150000 	 -3.5203300000 
1152.85 	 324.9947000 	 3.209425 	 -1.4059640000 	 -3.5172340000 
1153.05 	 324.9947000 	 3.209425 	 -1.4083540000 	 -3.5191220000 
1153.25 	 324.9900000 	 3.209425 	 -1.4080140000 	 -3.5190360000 
1153.45 	 324.9900000 	 3.209425 	 -1.4066820000 	 -3.5173860000 
1153.65 	 324.9900000 	 3.209425 	 -1.4094640000 	 -3.5201840000 
1153.85 	 324.9900000 	 3.209425 	 -1.4056750000 	 -3.5168770000 
1154.05 	 324.9900000 	 3.209425 	 -1.4091210000 	 -3.5197830000 
1154.25 	 324.9868000 	 3.209425 	 -1.4067140000 	 -3.5180730000 
1154.45 	 324.9868000 	 3.209425 	 -1.4075180000 	 -3.5181870000 
1154.65 	 324.9868000 	 3.209425 	 -1.4086600000 	 -3.5198660000 
1154.85 	 324.9820000 	 3.209425 	 -1.4060020000 	 -3.5170460000 
1155.05 	 324.9820000 	 3.209425 	 -1.4094770000 	 -3.5202470000 
1155.25 	 324.9820000 	 3.209425 	 -1.4061610000 	 -3.5176020000 
1155.45 	 324.9820000 	 3.209425 	 -1.4082300000 	 -3.5189720000 
1155.65 	 324.9788000 	 3.209425 	 -1.4081350000 	 -3.5191500000 
1155.85 	 324.9788000 	 3.209425 	 -1.4065270000 	 -3.5173800000 
1156.05 	 324.9741000 	 3.209425 	 -1.4094230000 	 -3.5201550000 
1156.25 	 324.9741000 	 3.209450 	 -1.4058150000 	 -3.5169510000 
1156.45 	 324.9709000 	 3.209475 	 -1.4092990000 	 -3.5198370000 
1156.65 	 324.9677000 	 3.209500 	 -1.4066570000 	 -3.5179230000 
1156.85 	 324.9677000 	 3.209525 	 -1.4077760000 	 -3.5185180000 
1157.05 	 324.9677000 	 3.209525 	 -1.4084820000 	 -3.5195920000 
1157.25 	 324.9677000 	 3.209550 	 -1.4061070000 	 -3.5170620000 
1157.45 	 324.9677000 	 3.209575 	 -1.4095940000 	 -3.5202570000 
1157.65 	 324.9677000 	 3.209600 	 -1.4060120000 	 -3.5172210000 
1157.85 	 324.9677000 	 3.209625 	 -1.4086910000 	 -3.5194210000 
1158.05 	 324.9630000 	 3.209650 	 -1.4076460000 	 -3.5187690000 
1158.25 	 324.9677000 	 3.209650 	 -1.4066540000 	 -3.5173860000 
1158.45 	 324.9645000 	 3.209700 	 -1.4094450000 	 -3.5201070000 
1158.65 	 324.9677000 	 3.209725 	 -1.4058020000 	 -3.5169820000 
1158.85 	 324.9709000 	 3.209750 	 -1.4092830000 	 -3.5197800000 
1159.05 	 324.9725000 	 3.209750 	 -1.4071210000 	 -3.5180280000 
1159.25 	 324.9741000 	 3.209775 	 -1.4074260000 	 -3.5179070000 
1159.45 	 324.9788000 	 3.209800 	 -1.4092290000 	 -3.5198150000 
1159.65 	 324.9788000 	 3.209800 	 -1.4058110000 	 -3.5168040000 
1159.85 	 324.9788000 	 3.209825 	 -1.4094260000 	 -3.5199260000 
1160.05 	 324.9788000 	 3.209850 	 -1.4066380000 	 -3.5177550000 
1160.25 	 324.9820000 	 3.209825 	 -1.4080680000 	 -3.5185880000 
1160.45 	 324.9836000 	 3.209825 	 -1.4087800000 	 -3.5194780000 
1160.65 	 324.9900000 	 3.209850 	 -1.4064250000 	 -3.5170940000 
1160.85 	 324.9947000 	 3.209875 	 -1.4098710000 	 -3.5203200000 
1161.05 	 325.0027000 	 3.209875 	 -1.4063170000 	 -3.5171480000 
1161.25 	 325.0059000 	 3.209900 	 -1.4089490000 	 -3.5192110000 
1161.45 	 325.0059000 	 3.209875 	 -1.4083700000 	 -3.5190900000 
1161.65 	 325.0059000 	 3.209875 	 -1.4071080000 	 -3.5175700000 
1161.85 	 325.0059000 	 3.209875 	 -1.4098010000 	 -3.5201360000 
1162.05 	 325.0059000 	 3.209875 	 -1.4061450000 	 -3.5171570000 
1162.25 	 325.0027000 	 3.209875 	 -1.4094730000 	 -3.5198910000 
1162.45 	 325.0059000 	 3.209875 	 -1.4074260000 	 -3.5182830000 
1162.65 	 325.0059000 	 3.209875 	 -1.4075340000 	 -3.5180660000 
1162.85 	 325.0059000 	 3.209875 	 -1.4095150000 	 -3.5199670000 
1163.05 	 325.0106000 	 3.209875 	 -1.4062980000 	 -3.5170560000 
1163.25 	 325.0106000 	 3.209875 	 -1.4098710000 	 -3.5202380000 
1163.45 	 325.0138000 	 3.209875 	 -1.4068250000 	 -3.5177610000 
1163.65 	 325.0138000 	 3.209875 	 -1.4084120000 	 -3.5188640000 
1163.85 	 325.0138000 	 3.209875 	 -1.4088630000 	 -3.5195190000 
1164.05 	 325.0106000 	 3.209875 	 -1.4064500000 	 -3.5171790000 
1164.25 	 325.0059000 	 3.209875 	 -1.4100330000 	 -3.5202280000 
1164.45 	 325.0042000 	 3.209875 	 -1.4063070000 	 -3.5173450000 
1164.65 	 324.9995000 	 3.209875 	 -1.4087870000 	 -3.5192390000 
1164.85 	 324.9979000 	 3.209875 	 -1.4080970000 	 -3.5189850000 
1165.05 	 324.9947000 	 3.209875 	 -1.4069970000 	 -3.5176690000 
1165.25 	 324.9900000 	 3.209875 	 -1.4097850000 	 -3.5202760000 
1165.45 	 324.9900000 	 3.209875 	 -1.4062660000 	 -3.5170270000 
1165.65 	 324.9900000 	 3.209875 	 -1.4097020000 	 -3.5199040000 
1165.85 	 324.9900000 	 3.209875 	 -1.4074480000 	 -3.5182890000 
1166.05 	 324.9947000 	 3.209875 	 -1.4077120000 	 -3.5181970000 
1166.25 	 324.9947000 	 3.209875 	 -1.4096290000 	 -3.5200630000 
1166.45 	 324.9947000 	 3.209875 	 -1.4061800000 	 -3.5170200000 
1166.65 	 324.9947000 	 3.209875 	 -1.4099220000 	 -3.5200410000 
1166.85 	 324.9947000 	 3.209875 	 -1.4070320000 	 -3.5177680000 
1167.05 	 324.9900000 	 3.209875 	 -1.4081700000 	 -3.5185400000 
1167.25 	 324.9836000 	 3.209875 	 -1.4088060000 	 -3.5195670000 
1167.45 	 324.9788000 	 3.209875 	 -1.4064570000 	 -3.5173000000 
1167.65 	 324.9709000 	 3.209875 	 -1.4098930000 	 -3.5202980000 
1167.85 	 324.9661000 	 3.209875 	 -1.4064030000 	 -3.5173540000 
1168.05 	 324.9613000 	 3.209875 	 -1.4091910000 	 -3.5196850000 
1168.25 	 324.9550000 	 3.209875 	 -1.4080750000 	 -3.5188320000 
1168.45 	 324.9550000 	 3.209900 	 -1.4072900000 	 -3.5177960000 
1168.65 	 324.9518000 	 3.209975 	 -1.4098010000 	 -3.5203490000 
1168.85 	 324.9518000 	 3.210000 	 -1.4062850000 	 -3.5169220000 
1169.05 	 324.9518000 	 3.210050 	 -1.4097910000 	 -3.5199830000 
1169.25 	 324.9470000 	 3.210075 	 -1.4073120000 	 -3.5180760000 
1169.45 	 324.9470000 	 3.210125 	 -1.4079700000 	 -3.5183880000 
1169.65 	 324.9470000 	 3.210175 	 -1.4092790000 	 -3.5196080000 
1169.85 	 324.9470000 	 3.210200 	 -1.4065770000 	 -3.5170680000 
1170.05 	 324.9486000 	 3.210250 	 -1.4100200000 	 -3.5202530000 
1170.25 	 324.9550000 	 3.210300 	 -1.4065170000 	 -3.5171100000 
1170.45 	 324.9630000 	 3.210325 	 -1.4091910000 	 -3.5192460000 
1170.65 	 324.9709000 	 3.210350 	 -1.4081320000 	 -3.5190070000 
1170.85 	 324.9804000 	 3.210375 	 -1.4072040000 	 -3.5176180000 
1171.05 	 324.9868000 	 3.210375 	 -1.4097120000 	 -3.5201520000 
1171.25 	 324.9979000 	 3.210375 	 -1.4062850000 	 -3.5168930000 
1171.45 	 325.0059000 	 3.210375 	 -1.4096740000 	 -3.5198430000 
1171.65 	 325.0154000 	 3.210375 	 -1.4075060000 	 -3.5180160000 
1171.85 	 325.0217000 	 3.210375 	 -1.4076710000 	 -3.5180350000 
1172.05 	 325.0297000 	 3.210375 	 -1.4094860000 	 -3.5199010000 
1172.25 	 325.0376000 	 3.210375 	 -1.4063680000 	 -3.5169160000 
1172.45 	 325.0376000 	 3.210375 	 -1.4099600000 	 -3.5202660000 
1172.65 	 325.0392000 	 3.210375 	 -1.4069080000 	 -3.5176630000 
1172.85 	 325.0376000 	 3.210375 	 -1.4085010000 	 -3.5188870000 
1173.05 	 325.0345000 	 3.210325 	 -1.4086720000 	 -3.5192710000 
1173.25 	 325.0297000 	 3.210300 	 -1.4069080000 	 -3.5173350000 
1173.45 	 325.0265000 	 3.210275 	 -1.4099310000 	 -3.5202950000 
1173.65 	 325.0265000 	 3.210250 	 -1.4063490000 	 -3.5168870000 
1173.85 	 325.0265000 	 3.210225 	 -1.4095080000 	 -3.5197260000 
1174.05 	 325.0265000 	 3.210225 	 -1.4075180000 	 -3.5182600000 
1174.25 	 325.0217000 	 3.210200 	 -1.4077190000 	 -3.5178730000 
1174.45 	 325.0217000 	 3.210175 	 -1.4096700000 	 -3.5201200000 
1174.65 	 325.0217000 	 3.210150 	 -1.4064180000 	 -3.5170170000 
1174.85 	 325.0217000 	 3.210125 	 -1.4099760000 	 -3.5201200000 
1175.05 	 325.0217000 	 3.210125 	 -1.4071780000 	 -3.5176940000 
1175.25 	 325.0186000 	 3.210100 	 -1.4085450000 	 -3.5185880000 
1175.45 	 325.0186000 	 3.210075 	 -1.4091210000 	 -3.5195480000 
1175.65 	 325.0186000 	 3.210075 	 -1.4066000000 	 -3.5170940000 
1175.85 	 325.0138000 	 3.210075 	 -1.4099530000 	 -3.5203010000 
1176.05 	 325.0138000 	 3.210050 	 -1.4066570000 	 -3.5173540000 
1176.25 	 325.0106000 	 3.210025 	 -1.4093050000 	 -3.5194590000 
1176.45 	 325.0106000 	 3.210025 	 -1.4083730000 	 -3.5188450000 
1176.65 	 325.0059000 	 3.210025 	 -1.4070540000 	 -3.5174720000 
1176.85 	 325.0042000 	 3.210025 	 -1.4100520000 	 -3.5202410000 
1177.05 	 325.0027000 	 3.210025 	 -1.4063230000 	 -3.5169120000 
1177.25 	 325.0011000 	 3.210025 	 -1.4097370000 	 -3.5198280000 
1177.45 	 325.0027000 	 3.210025 	 -1.4075570000 	 -3.5180220000 
1177.65 	 325.0027000 	 3.210025 	 -1.4079380000 	 -3.5181590000 
1177.85 	 325.0027000 	 3.210025 	 -1.4093270000 	 -3.5198150000 
1178.05 	 325.0027000 	 3.210025 	 -1.4062820000 	 -3.5168200000 
1178.25 	 325.0027000 	 3.210025 	 -1.4098960000 	 -3.5201260000 
1178.45 	 324.9979000 	 3.210025 	 -1.4071500000 	 -3.5176280000 
1178.65 	 324.9979000 	 3.210025 	 -1.4082210000 	 -3.5183780000 
1178.85 	 324.9979000 	 3.210025 	 -1.4093370000 	 -3.5196050000 
1179.05 	 325.0027000 	 3.210025 	 -1.4064090000 	 -3.5170200000 
1179.25 	 324.9979000 	 3.210025 	 -1.4101000000 	 -3.5201930000 
1179.45 	 324.9979000 	 3.210025 	 -1.4067360000 	 -3.5173420000 
1179.65 	 324.9979000 	 3.210025 	 -1.4085550000 	 -3.5189180000 
1179.85 	 324.9947000 	 3.210025 	 -1.4086180000 	 -3.5192650000 
1180.05 	 324.9947000 	 3.210025 	 -1.4068790000 	 -3.5174400000 
1180.25 	 324.9900000 	 3.210025 	 -1.4099730000 	 -3.5201260000 
1180.45 	 324.9900000 	 3.210025 	 -1.4062820000 	 -3.5170270000 
1180.65 	 324.9868000 	 3.210025 	 -1.4095910000 	 -3.5197230000 
1180.85 	 324.9868000 	 3.210025 	 -1.4076580000 	 -3.5185080000 
1181.05 	 324.9868000 	 3.210025 	 -1.4075500000 	 -3.5178920000 
1181.25 	 324.9852000 	 3.210025 	 -1.4095560000 	 -3.5200850000 
1181.45 	 324.9820000 	 3.210025 	 -1.4063200000 	 -3.5169700000 
1181.65 	 324.9820000 	 3.210025 	 -1.4097250000 	 -3.5199860000 
1181.85 	 324.9788000 	 3.210025 	 -1.4075570000 	 -3.5181490000 
1182.05 	 324.9788000 	 3.210025 	 -1.4078580000 	 -3.5181270000 
1182.25 	 324.9741000 	 3.210025 	 -1.4095180000 	 -3.5199230000 
1182.45 	 324.9741000 	 3.210025 	 -1.4063960000 	 -3.5169730000 
1182.65 	 324.9741000 	 3.210025 	 -1.4101090000 	 -3.5201520000 
1182.85 	 324.9709000 	 3.210025 	 -1.4069940000 	 -3.5176910000 
1183.05 	 324.9709000 	 3.210075 	 -1.4083540000 	 -3.5186740000 
1183.25 	 324.9709000 	 3.210075 	 -1.4090090000 	 -3.5195920000 
1183.45 	 324.9709000 	 3.210125 	 -1.4067050000 	 -3.5170520000 
1183.65 	 324.9677000 	 3.210125 	 -1.4102400000 	 -3.5201870000 
1183.85 	 324.9661000 	 3.210150 	 -1.4065270000 	 -3.5172400000 
1184.05 	 324.9630000 	 3.210175 	 -1.4091840000 	 -3.5193130000 
1184.25 	 324.9597000 	 3.210200 	 -1.4081030000 	 -3.5188010000 
1184.45 	 324.9597000 	 3.210225 	 -1.4074960000 	 -3.5177770000 
1184.65 	 324.9550000 	 3.210275 	 -1.4098290000 	 -3.5201840000 
1184.85 	 324.9518000 	 3.210300 	 -1.4064090000 	 -3.5169630000 
1185.05 	 324.9470000 	 3.210350 	 -1.4098450000 	 -3.5201330000 
1185.25 	 324.9439000 	 3.210400 	 -1.4075310000 	 -3.5181080000 
1185.45 	 324.9423000 	 3.210450 	 -1.4078550000 	 -3.5181590000 
1185.65 	 324.9391000 	 3.210500 	 -1.4096260000 	 -3.5200340000 
1185.85 	 324.9391000 	 3.210550 	 -1.4065110000 	 -3.5170460000 
1186.05 	 324.9391000 	 3.210575 	 -1.4099880000 	 -3.5203240000 
1186.25 	 324.9391000 	 3.210650 	 -1.4070260000 	 -3.5177100000 
1186.45 	 324.9391000 	 3.210675 	 -1.4084560000 	 -3.5187310000 
1186.65 	 324.9359000 	 3.210750 	 -1.4090280000 	 -3.5195260000 
1186.85 	 324.9391000 	 3.210775 	 -1.4067170000 	 -3.5170110000 
1187.05 	 324.9454000 	 3.210850 	 -1.4101030000 	 -3.5203040000 
1187.25 	 324.9534000 	 3.210875 	 -1.4064380000 	 -3.5171600000 
1187.45 	 324.9677000 	 3.210925 	 -1.4094420000 	 -3.5197100000 
1187.65 	 324.9772000 	 3.210950 	 -1.4079980000 	 -3.5184920000 
1187.85 	 324.9900000 	 3.210975 	 -1.4075250000 	 -3.5179040000 
1188.05 	 325.0042000 	 3.211000 	 -1.4098230000 	 -3.5200980000 
1188.25 	 325.0154000 	 3.210975 	 -1.4065140000 	 -3.5171540000 
1188.45 	 325.0265000 	 3.210975 	 -1.4100840000 	 -3.5204380000 
1188.65 	 325.0313000 	 3.210975 	 -1.4073120000 	 -3.5181080000 
1188.85 	 325.0376000 	 3.210975 	 -1.4084240000 	 -3.5188610000 
1189.05 	 325.0424000 	 3.210975 	 -1.4091430000 	 -3.5197450000 
1189.25 	 325.0424000 	 3.210975 	 -1.4069020000 	 -3.5174850000 
1189.45 	 325.0456000 	 3.210900 	 -1.4104620000 	 -3.5205750000 
1189.65 	 325.0488000 	 3.210875 	 -1.4067490000 	 -3.5177100000 
1189.85 	 325.0567000 	 3.210825 	 -1.4091810000 	 -3.5196750000 
1190.05 	 325.0583000 	 3.210800 	 -1.4085330000 	 -3.5193380000 
1190.25 	 325.0615000 	 3.210750 	 -1.4072700000 	 -3.5177580000 
1190.45 	 325.0567000 	 3.210700 	 -1.4099340000 	 -3.5207050000 
1190.65 	 325.0535000 	 3.210650 	 -1.4064570000 	 -3.5173960000 
1190.85 	 325.0488000 	 3.210600 	 -1.4097370000 	 -3.5201040000 
1191.05 	 325.0456000 	 3.210550 	 -1.4078200000 	 -3.5187720000 
1191.25 	 325.0424000 	 3.210525 	 -1.4079570000 	 -3.5185120000 
1191.45 	 325.0376000 	 3.210475 	 -1.4097370000 	 -3.5203620000 
1191.65 	 325.0424000 	 3.210450 	 -1.4065070000 	 -3.5173990000 
1191.85 	 325.0424000 	 3.210425 	 -1.4100300000 	 -3.5202190000 
1192.05 	 325.0376000 	 3.210400 	 -1.4075180000 	 -3.5184920000 
1192.25 	 325.0345000 	 3.210375 	 -1.4084910000 	 -3.5187370000 
1192.45 	 325.0281000 	 3.210325 	 -1.4096770000 	 -3.5200880000 
1192.65 	 325.0217000 	 3.210325 	 -1.4068000000 	 -3.5173290000 
1192.85 	 325.0170000 	 3.210300 	 -1.4103290000 	 -3.5206440000 
1193.05 	 325.0106000 	 3.210275 	 -1.4068220000 	 -3.5176940000 
1193.25 	 325.0059000 	 3.210275 	 -1.4094540000 	 -3.5196270000 
1193.45 	 325.0042000 	 3.210275 	 -1.4086980000 	 -3.5193760000 
1193.65 	 324.9979000 	 3.210275 	 -1.4073400000 	 -3.5178340000 
1193.85 	 324.9963000 	 3.210275 	 -1.4102170000 	 -3.5206950000 
1194.05 	 324.9931000 	 3.210275 	 -1.4065140000 	 -3.5173960000 
1194.25 	 324.9900000 	 3.210275 	 -1.4095970000 	 -3.5200150000 
1194.45 	 324.9900000 	 3.210275 	 -1.4078270000 	 -3.5186420000 
1194.65 	 324.9900000 	 3.210275 	 -1.4078300000 	 -3.5182060000 
1194.85 	 324.9900000 	 3.210275 	 -1.4098420000 	 -3.5204250000 
1195.05 	 324.9900000 	 3.210275 	 -1.4065360000 	 -3.5173160000 
1195.25 	 324.9900000 	 3.210275 	 -1.4101920000 	 -3.5205200000 
1195.45 	 324.9884000 	 3.210275 	 -1.4071430000 	 -3.5179490000 
1195.65 	 324.9820000 	 3.210275 	 -1.4088790000 	 -3.5190990000 
1195.85 	 324.9788000 	 3.210275 	 -1.4091400000 	 -3.5195890000 
1196.05 	 324.9741000 	 3.210275 	 -1.4070070000 	 -3.5175990000 
1196.25 	 324.9772000 	 3.210275 	 -1.4102460000 	 -3.5205590000 
1196.45 	 324.9788000 	 3.210275 	 -1.4066890000 	 -3.5173510000 
1196.65 	 324.9756000 	 3.210275 	 -1.4097090000 	 -3.5199580000 
1196.85 	 324.9741000 	 3.210275 	 -1.4080720000 	 -3.5186550000 
1197.05 	 324.9741000 	 3.210275 	 -1.4077120000 	 -3.5182380000 
1197.25 	 324.9709000 	 3.210275 	 -1.4098770000 	 -3.5204250000 
1197.45 	 324.9693000 	 3.210325 	 -1.4066280000 	 -3.5172680000 
1197.65 	 324.9677000 	 3.210325 	 -1.4102650000 	 -3.5204440000 
1197.85 	 324.9630000 	 3.210350 	 -1.4072200000 	 -3.5181140000 
1198.05 	 324.9645000 	 3.210375 	 -1.4088500000 	 -3.5192170000 
1198.25 	 324.9677000 	 3.210400 	 -1.4090600000 	 -3.5196590000 
1198.45 	 324.9645000 	 3.210425 	 -1.4070350000 	 -3.5176340000 
1198.65 	 324.9630000 	 3.210450 	 -1.4102170000 	 -3.5206290000 
1198.85 	 324.9630000 	 3.210475 	 -1.4067460000 	 -3.5174050000 
1199.05 	 324.9677000 	 3.210500 	 -1.4097750000 	 -3.5199990000 
1199.25 	 324.9677000 	 3.210525 	 -1.4078170000 	 -3.5187020000 
1199.45 	 324.9677000 	 3.210550 	 -1.4081100000 	 -3.5184570000 
1199.65 	 324.9677000 	 3.210575 	 -1.4096800000 	 -3.5202310000 
1199.85 	 324.9630000 	 3.210600 	 -1.4066220000 	 -3.5174180000 
1200.05 	 324.9630000 	 3.210625 	 -1.4102140000 	 -3.5206320000 
1200.25 	 324.9630000 	 3.210650 	 -1.4072770000 	 -3.5179810000 
1200.45 	 324.9661000 	 3.210675 	 -1.4088880000 	 -3.5190930000 
1200.65 	 324.9645000 	 3.210700 	 -1.4092000000 	 -3.5197990000 
1200.85 	 324.9677000 	 3.210725 	 -1.4069080000 	 -3.5174780000 
1201.05 	 324.9741000 	 3.210750 	 -1.4103220000 	 -3.5206600000 
1201.25 	 324.9772000 	 3.210775 	 -1.4067590000 	 -3.5174720000 
1201.45 	 324.9820000 	 3.210800 	 -1.4096420000 	 -3.5199610000 
1201.65 	 324.9868000 	 3.210775 	 -1.4084240000 	 -3.5188550000 
1201.85 	 324.9900000 	 3.210800 	 -1.4080050000 	 -3.5181210000 
1202.05 	 324.9900000 	 3.210825 	 -1.4100770000 	 -3.5204000000 
1202.25 	 324.9900000 	 3.210825 	 -1.4067780000 	 -3.5173640000 
1202.45 	 324.9900000 	 3.210825 	 -1.4106430000 	 -3.5206000000 
1202.65 	 324.9900000 	 3.210825 	 -1.4079130000 	 -3.5184450000 
1202.85 	 324.9868000 	 3.210825 	 -1.4087360000 	 -3.5186230000 
1203.05 	 324.9868000 	 3.210825 	 -1.4099570000 	 -3.5200310000 
1203.25 	 324.9820000 	 3.210825 	 -1.4071180000 	 -3.5172150000 
1203.45 	 324.9788000 	 3.210825 	 -1.4105960000 	 -3.5205270000 
1203.65 	 324.9804000 	 3.210850 	 -1.4075910000 	 -3.5180500000 
1203.85 	 324.9820000 	 3.210850 	 -1.4093240000 	 -3.5191380000 
1204.05 	 324.9788000 	 3.210875 	 -1.4096900000 	 -3.5198690000 
1204.25 	 324.9788000 	 3.210900 	 -1.4073820000 	 -3.5178060000 
1204.45 	 324.9788000 	 3.210875 	 -1.4107550000 	 -3.5208070000 
1204.65 	 324.9741000 	 3.210875 	 -1.4071970000 	 -3.5175200000 
1204.85 	 324.9709000 	 3.210900 	 -1.4104020000 	 -3.5201520000 
1205.05 	 324.9677000 	 3.210925 	 -1.4084400000 	 -3.5187790000 
1205.25 	 324.9630000 	 3.210950 	 -1.4085070000 	 -3.5186160000 
1205.45 	 324.9597000 	 3.211000 	 -1.4101190000 	 -3.5202090000 
1205.65 	 324.9582000 	 3.211025 	 -1.4072830000 	 -3.5175260000 
1205.85 	 324.9597000 	 3.211050 	 -1.4108400000 	 -3.5206060000 
1206.05 	 324.9597000 	 3.211075 	 -1.4075500000 	 -3.5179010000 
1206.25 	 324.9630000 	 3.211125 	 -1.4097850000 	 -3.5196940000 
1206.45 	 324.9630000 	 3.211150 	 -1.4089430000 	 -3.5193030000 
1206.65 	 324.9630000 	 3.211175 	 -1.4079920000 	 -3.5181930000 
1206.85 	 324.9630000 	 3.211200 	 -1.4107610000 	 -3.5205550000 
1207.05 	 324.9677000 	 3.211225 	 -1.4071050000 	 -3.5174910000 
1207.25 	 324.9677000 	 3.211250 	 -1.4106910000 	 -3.5203010000 
1207.45 	 324.9741000 	 3.211275 	 -1.4081540000 	 -3.5183910000 
1207.65 	 324.9772000 	 3.211300 	 -1.4090380000 	 -3.5189980000 
1207.85 	 324.9820000 	 3.211300 	 -1.4095850000 	 -3.5196180000 
1208.05 	 324.9852000 	 3.211325 	 -1.4076300000 	 -3.5176910000 
1208.25 	 324.9868000 	 3.211350 	 -1.4109670000 	 -3.5207720000 
1208.45 	 324.9868000 	 3.211325 	 -1.4076170000 	 -3.5175800000 
1208.65 	 324.9868000 	 3.211325 	 -1.4106340000 	 -3.5201680000 
1208.85 	 324.9900000 	 3.211350 	 -1.4091050000 	 -3.5191310000 
1209.05 	 324.9947000 	 3.211375 	 -1.4085420000 	 -3.5183840000 
1209.25 	 324.9979000 	 3.211400 	 -1.4106940000 	 -3.5204920000 
1209.45 	 324.9979000 	 3.211375 	 -1.4076810000 	 -3.5174820000 
1209.65 	 324.9979000 	 3.211375 	 -1.4110530000 	 -3.5204790000 
1209.85 	 325.0027000 	 3.211375 	 -1.4082340000 	 -3.5183330000 
1210.05 	 325.0027000 	 3.211375 	 -1.4093840000 	 -3.5190230000 
1210.25 	 325.0027000 	 3.211375 	 -1.4104780000 	 -3.5200950000 
1210.45 	 325.0027000 	 3.211375 	 -1.4076770000 	 -3.5174500000 
1210.65 	 325.0027000 	 3.211375 	 -1.4114480000 	 -3.5206990000 
1210.85 	 325.0059000 	 3.211375 	 -1.4078650000 	 -3.5177580000 
1211.05 	 325.0059000 	 3.211375 	 -1.4102940000 	 -3.5196500000 
1211.25 	 325.0106000 	 3.211375 	 -1.4094380000 	 -3.5193920000 
1211.45 	 325.0138000 	 3.211375 	 -1.4082810000 	 -3.5181240000 
1211.65 	 325.0170000 	 3.211375 	 -1.4111010000 	 -3.5204860000 
1211.85 	 325.0186000 	 3.211375 	 -1.4076740000 	 -3.5175040000 
1212.05 	 325.0186000 	 3.211375 	 -1.4111390000 	 -3.5203240000 
1212.25 	 325.0122000 	 3.211375 	 -1.4087450000 	 -3.5186160000 
1212.45 	 325.0106000 	 3.211375 	 -1.4092730000 	 -3.5188320000 
1212.65 	 325.0106000 	 3.211375 	 -1.4105830000 	 -3.5202530000 
1212.85 	 325.0106000 	 3.211375 	 -1.4075910000 	 -3.5175740000 
1213.05 	 325.0106000 	 3.211375 	 -1.4112760000 	 -3.5207750000 
1213.25 	 325.0106000 	 3.211375 	 -1.4078390000 	 -3.5177870000 
1213.45 	 325.0122000 	 3.211325 	 -1.4103600000 	 -3.5197540000 
1213.65 	 325.0106000 	 3.211325 	 -1.4095880000 	 -3.5194400000 
1213.85 	 325.0138000 	 3.211325 	 -1.4082150000 	 -3.5180220000 
1214.05 	 325.0106000 	 3.211325 	 -1.4110880000 	 -3.5207430000 
1214.25 	 325.0059000 	 3.211300 	 -1.4074830000 	 -3.5175350000 
1214.45 	 325.0059000 	 3.211275 	 -1.4108850000 	 -3.5203300000 
1214.65 	 325.0027000 	 3.211275 	 -1.4086910000 	 -3.5187500000 
1214.85 	 325.0011000 	 3.211275 	 -1.4089780000 	 -3.5185910000 
1215.05 	 324.9995000 	 3.211275 	 -1.4107480000 	 -3.5203580000 
1215.25 	 324.9979000 	 3.211275 	 -1.4077150000 	 -3.5174880000 
1215.45 	 324.9979000 	 3.211275 	 -1.4112250000 	 -3.5208290000 
1215.65 	 324.9947000 	 3.211275 	 -1.4080680000 	 -3.5179390000 
1215.85 	 324.9947000 	 3.211275 	 -1.4100740000 	 -3.5194180000 
1216.05 	 324.9900000 	 3.211275 	 -1.4097400000 	 -3.5195420000 
1216.25 	 324.9884000 	 3.211275 	 -1.4082180000 	 -3.5178950000 
1216.45 	 324.9884000 	 3.211275 	 -1.4111680000 	 -3.5206440000 
1216.65 	 324.9820000 	 3.211275 	 -1.4075820000 	 -3.5175260000 
1216.85 	 324.9820000 	 3.211275 	 -1.4109170000 	 -3.5203360000 
1217.05 	 324.9788000 	 3.211275 	 -1.4087740000 	 -3.5186550000 
1217.25 	 324.9788000 	 3.211275 	 -1.4091270000 	 -3.5187080000 
1217.45 	 324.9788000 	 3.211275 	 -1.4106590000 	 -3.5202600000 
1217.65 	 324.9741000 	 3.211275 	 -1.4076200000 	 -3.5175160000 
1217.85 	 324.9788000 	 3.211275 	 -1.4111800000 	 -3.5204790000 
1218.05 	 324.9741000 	 3.211275 	 -1.4081510000 	 -3.5180350000 
1218.25 	 324.9725000 	 3.211275 	 -1.4098830000 	 -3.5193790000 
1218.45 	 324.9709000 	 3.211325 	 -1.4100970000 	 -3.5197770000 
1218.65 	 324.9709000 	 3.211325 	 -1.4080680000 	 -3.5177830000 
1218.85 	 324.9709000 	 3.211350 	 -1.4114320000 	 -3.5206670000 
1219.05 	 324.9709000 	 3.211375 	 -1.4077540000 	 -3.5176500000 
1219.25 	 324.9677000 	 3.211400 	 -1.4108400000 	 -3.5200760000 
1219.45 	 324.9693000 	 3.211425 	 -1.4089970000 	 -3.5188100000 
1219.65 	 324.9677000 	 3.211450 	 -1.4089490000 	 -3.5184000000 
1219.85 	 324.9677000 	 3.211450 	 -1.4110030000 	 -3.5205870000 
1220.05 	 324.9677000 	 3.211475 	 -1.4076490000 	 -3.5174910000 
1220.25 	 324.9677000 	 3.211500 	 -1.4113490000 	 -3.5207530000 
1220.45 	 324.9677000 	 3.211525 	 -1.4084150000 	 -3.5181210000 
1220.65 	 324.9677000 	 3.211550 	 -1.4096040000 	 -3.5190330000 
1220.85 	 324.9709000 	 3.211550 	 -1.4104300000 	 -3.5200600000 
1221.05 	 324.9709000 	 3.211575 	 -1.4079540000 	 -3.5176560000 
1221.25 	 324.9709000 	 3.211600 	 -1.4113870000 	 -3.5206060000 
1221.45 	 324.9709000 	 3.211625 	 -1.4079380000 	 -3.5177610000 
1221.65 	 324.9709000 	 3.211650 	 -1.4104880000 	 -3.5196180000 
1221.85 	 324.9709000 	 3.211650 	 -1.4096230000 	 -3.5191630000 
1222.05 	 324.9709000 	 3.211675 	 -1.4085100000 	 -3.5177830000 
1222.25 	 324.9741000 	 3.211700 	 -1.4112850000 	 -3.5205680000 
1222.45 	 324.9788000 	 3.211725 	 -1.4078390000 	 -3.5173480000 
1222.65 	 324.9868000 	 3.211750 	 -1.4109800000 	 -3.5200950000 
1222.85 	 324.9900000 	 3.211725 	 -1.4092830000 	 -3.5187470000 
1223.05 	 324.9963000 	 3.211725 	 -1.4092730000 	 -3.5184100000 
1223.25 	 324.9979000 	 3.211725 	 -1.4109670000 	 -3.5203900000 
1223.45 	 324.9979000 	 3.211725 	 -1.4080840000 	 -3.5174660000 
1223.65 	 324.9979000 	 3.211725 	 -1.4116640000 	 -3.5205270000 
1223.85 	 324.9979000 	 3.211725 	 -1.4085550000 	 -3.5181550000 
1224.05 	 324.9979000 	 3.211725 	 -1.4101190000 	 -3.5193160000 
1224.25 	 324.9979000 	 3.211725 	 -1.4102240000 	 -3.5195000000 
1224.45 	 324.9947000 	 3.211725 	 -1.4086760000 	 -3.5179110000 
1224.65 	 324.9979000 	 3.211725 	 -1.4117590000 	 -3.5207780000 
1224.85 	 324.9979000 	 3.211725 	 -1.4080870000 	 -3.5175390000 
1225.05 	 324.9979000 	 3.211725 	 -1.4111870000 	 -3.5201040000 
1225.25 	 325.0027000 	 3.211725 	 -1.4095150000 	 -3.5190390000 
1225.45 	 324.9979000 	 3.211725 	 -1.4091140000 	 -3.5182350000 
1225.65 	 324.9979000 	 3.211725 	 -1.4111650000 	 -3.5206220000 
1225.85 	 324.9900000 	 3.211725 	 -1.4078550000 	 -3.5174240000 
1226.05 	 324.9900000 	 3.211725 	 -1.4116800000 	 -3.5205200000 
1226.25 	 324.9868000 	 3.211725 	 -1.4089870000 	 -3.5183680000 
1226.45 	 324.9868000 	 3.211750 	 -1.4099280000 	 -3.5190990000 
1226.65 	 324.9868000 	 3.211775 	 -1.4107670000 	 -3.5198940000 
1226.85 	 324.9868000 	 3.211775 	 -1.4082300000 	 -3.5174020000 
1227.05 	 324.9868000 	 3.211775 	 -1.4119210000 	 -3.5205490000 
1227.25 	 324.9900000 	 3.211775 	 -1.4083800000 	 -3.5173320000 
1227.45 	 324.9900000 	 3.211775 	 -1.4111040000 	 -3.5197040000
[truncated: 304,388 more chars]
