# Supplementary material for: Scott Blair Fractional-Type Viscoelastic Behavior of Clear Spruce Wood: Influence of Compression Wood on Power-Law Stiffness Parameters
Source: Materials (Basel). 2024 Nov 9;17(22):5477. doi: 10.3390/ma17225477 (PMC11595321; doi:10.3390/ma17225477)
Supplement: Supplementary file 1 [file materials-17-05477-s001.zip › DATA_MDPI_upload.d/00_31_325.txt]

Bezeichnung: 	 00_31_325 
Bezeichnung Kofler: 	 31 
temperature [deg C] 	 moisture content [%] 	 raw density [kg/m³] 	 width [mm] 	 height [mm] 	 length [mm] 	 creepforce [N] 	 holding time [s] 	 reaction wood [%] 
20 	 11.79 	 515.8 	 15.03 	 15.10 	 240 	 325 	 1800 	 47.57 
-------------- Daten Shimadzu AGX 10 kN & 2 x HBM WA 20 -------------- 
1 _ 1 
Zeit 	 Kraft 	 Weg 	 Ext.1 	 Ext.2 
sec 	 N 	 mm 	 mm 	 mm 
0.00 	 4.8891700 	 0.000000 	 -0.0018405910 	 -0.0022602080 
0.20 	 4.8891700 	 0.002375 	 -0.0024191540 	 -0.0018755590 
0.40 	 4.8891700 	 0.005675 	 -0.0042692820 	 -0.0041516620 
0.60 	 5.2356720 	 0.009000 	 0.0004005432 	 -0.0033919020 
0.80 	 5.6775410 	 0.012350 	 0.0005563100 	 -0.0130081200 
1.00 	 5.7999290 	 0.015675 	 0.0055249530 	 -0.0171883900 
1.20 	 5.9604640 	 0.019025 	 0.0151761400 	 -0.0230026200 
1.40 	 5.9572850 	 0.022350 	 0.0147883100 	 -0.0331052100 
1.60 	 5.9191380 	 0.025675 	 0.0256061600 	 -0.0365924800 
1.80 	 6.1035160 	 0.029025 	 0.0273037000 	 -0.0441042600 
2.00 	 6.1925250 	 0.032350 	 0.0330766000 	 -0.0453345000 
2.20 	 6.1988830 	 0.035675 	 0.0371106500 	 -0.0534439100 
2.40 	 6.3101450 	 0.039025 	 0.0413990000 	 -0.0632031800 
2.60 	 6.4500170 	 0.042350 	 0.0501887000 	 -0.0648021700 
2.80 	 6.4182280 	 0.045675 	 0.0511233000 	 -0.0753370900 
3.00 	 6.5263110 	 0.049025 	 0.0607045500 	 -0.0800609600 
3.20 	 6.6137310 	 0.052350 	 0.0654252400 	 -0.0863552100 
3.40 	 6.6486990 	 0.055675 	 0.0681082400 	 -0.0944550900 
3.60 	 6.7583720 	 0.059025 	 0.0751940400 	 -0.0968774200 
3.80 	 6.8394340 	 0.062350 	 0.0793361700 	 -0.1054859000 
4.00 	 6.9745380 	 0.065675 	 0.0857607500 	 -0.1058547000 
4.20 	 7.0571900 	 0.069025 	 0.0876172400 	 -0.1145013000 
4.40 	 7.1175890 	 0.072350 	 0.0951480900 	 -0.1229350000 
4.60 	 7.2304410 	 0.075675 	 0.1004823000 	 -0.1260980000 
4.80 	 7.2352090 	 0.079025 	 0.1001740000 	 -0.1356411000 
5.00 	 7.4100490 	 0.082350 	 0.1087793000 	 -0.1379204000 
5.20 	 7.4434280 	 0.085675 	 0.1108011000 	 -0.1451174000 
5.40 	 7.5928370 	 0.089025 	 0.1175912000 	 -0.1495806000 
5.60 	 7.6659520 	 0.092350 	 0.1258214000 	 -0.1537228000 
5.80 	 7.6834360 	 0.095675 	 0.1253796000 	 -0.1642926000 
6.00 	 7.8360240 	 0.099025 	 0.1347033000 	 -0.1662540000 
6.20 	 7.8630450 	 0.102350 	 0.1399072000 	 -0.1755619000 
6.40 	 7.9790750 	 0.105675 	 0.1463159000 	 -0.1797454000 
6.60 	 8.0299380 	 0.109000 	 0.1520061000 	 -0.1857535000 
6.80 	 8.0601380 	 0.112350 	 0.1556142000 	 -0.1947021000 
7.00 	 8.1523260 	 0.115675 	 0.1649729000 	 -0.1966540000 
7.20 	 8.2413360 	 0.119000 	 0.1673285000 	 -0.2092679000 
7.40 	 8.2969670 	 0.122350 	 0.1731523000 	 -0.2133687000 
7.60 	 8.3827970 	 0.125675 	 0.1761627000 	 -0.2177715000 
7.80 	 8.4288910 	 0.129025 	 0.1837826000 	 -0.2306938000 
8.00 	 8.4654490 	 0.132350 	 0.1908207000 	 -0.2341111000 
8.20 	 8.5910160 	 0.135675 	 0.1920795000 	 -0.2431838000 
8.40 	 8.6100890 	 0.139025 	 0.2041817000 	 -0.2478154000 
8.60 	 8.6720780 	 0.142350 	 0.2069823000 	 -0.2558931000 
8.80 	 8.6545940 	 0.145675 	 0.2121131000 	 -0.2652677000 
9.00 	 8.7404250 	 0.149025 	 0.2191671000 	 -0.2690029000 
9.20 	 8.8294340 	 0.152350 	 0.2226702000 	 -0.2790928000 
9.40 	 8.8198980 	 0.155675 	 0.2339935000 	 -0.2822336000 
9.60 	 8.8612240 	 0.159025 	 0.2358214000 	 -0.2932771000 
9.80 	 8.8961920 	 0.162350 	 0.2466901000 	 -0.3013579000 
10.00 	 8.9772540 	 0.165675 	 0.2538713000 	 -0.3075472000 
10.20 	 9.0106330 	 0.169000 	 0.2565002000 	 -0.3179677000 
10.40 	 9.0964630 	 0.172350 	 0.2673753000 	 -0.3222784000 
10.60 	 9.1759370 	 0.175675 	 0.2690315000 	 -0.3324254000 
10.80 	 9.1838840 	 0.179000 	 0.2797667000 	 -0.3382842000 
11.00 	 9.2808410 	 0.182350 	 0.2852980000 	 -0.3473504000 
11.20 	 9.3030930 	 0.185675 	 0.2880987000 	 -0.3569826000 
11.40 	 9.3428300 	 0.189000 	 0.2978802000 	 -0.3597800000 
11.60 	 9.4827010 	 0.192350 	 0.3021463000 	 -0.3703022000 
11.80 	 9.4938280 	 0.195675 	 0.3133647000 	 -0.3760878000 
12.00 	 9.5828370 	 0.199025 	 0.3159332000 	 -0.3839620000 
12.20 	 9.6607210 	 0.202350 	 0.3224595000 	 -0.3931618000 
12.40 	 9.7386050 	 0.205675 	 0.3320122000 	 -0.3958289000 
12.60 	 9.7767520 	 0.209025 	 0.3348351000 	 -0.4068089000 
12.80 	 9.9054980 	 0.212350 	 0.3435262000 	 -0.4102961000 
13.00 	 9.9643070 	 0.215675 	 0.3485266000 	 -0.4207897000 
13.20 	 9.9690750 	 0.219000 	 0.3551515000 	 -0.4284700000 
13.25 	 10.0088100 	 0.219850 	 0.3564262000 	 -0.4295540000 
13.40 	 10.3203500 	 0.232850 	 0.3720983000 	 -0.4421139000 
13.60 	 12.4263800 	 0.373425 	 0.6297970000 	 -0.7145309000 
13.80 	 17.5746300 	 0.685525 	 1.3114200000 	 -1.3885530000 
14.00 	 41.2750200 	 0.854750 	 1.2125400000 	 -1.5919210000 
14.20 	 42.0395500 	 0.858875 	 1.2049260000 	 -1.5989780000 
14.40 	 41.7089500 	 0.860925 	 1.2046940000 	 -1.5976840000 
14.60 	 48.2893000 	 0.953150 	 1.1394120000 	 -1.6610050000 
14.80 	 55.0492600 	 0.992925 	 1.0983630000 	 -1.6994890000 
15.00 	 59.6586900 	 1.063125 	 1.0462600000 	 -1.7538610000 
15.20 	 68.0430800 	 1.131600 	 0.9784794000 	 -1.8129250000 
15.40 	 72.6302500 	 1.181400 	 0.9409015000 	 -1.8538540000 
15.60 	 79.8638700 	 1.251225 	 0.8756097000 	 -1.9209640000 
15.80 	 85.9880400 	 1.306700 	 0.8335908000 	 -1.9680020000 
16.00 	 92.0232200 	 1.367675 	 0.7772446000 	 -2.0266790000 
16.20 	 98.7243700 	 1.428125 	 0.7233238000 	 -2.0772360000 
16.40 	 104.8374000 	 1.485175 	 0.6739394000 	 -2.1282100000 
16.60 	 111.1905000 	 1.543625 	 0.6250286000 	 -2.1841590000 
16.80 	 117.4355000 	 1.600850 	 0.5738227000 	 -2.2315470000 
17.00 	 123.5851000 	 1.657275 	 0.5191994000 	 -2.2858140000 
17.20 	 129.7840000 	 1.713325 	 0.4704539000 	 -2.3368800000 
17.40 	 136.1990000 	 1.767850 	 0.4166094000 	 -2.3879560000 
17.60 	 142.3534000 	 1.821175 	 0.3700574000 	 -2.4296250000 
17.80 	 148.6158000 	 1.875475 	 0.3212770000 	 -2.4791840000 
18.00 	 155.0150000 	 1.930475 	 0.2717082000 	 -2.5319130000 
18.20 	 161.3871000 	 1.984825 	 0.2269427000 	 -2.5793710000 
18.40 	 167.9373000 	 2.039375 	 0.1737722000 	 -2.6300780000 
18.60 	 174.3253000 	 2.093125 	 0.1290480000 	 -2.6756030000 
18.80 	 180.7388000 	 2.147050 	 0.0760237400 	 -2.7215030000 
19.00 	 187.1554000 	 2.200975 	 0.0273704500 	 -2.7761010000 
19.20 	 193.8025000 	 2.254725 	 -0.0209490500 	 -2.8171630000 
19.40 	 200.2191000 	 2.307275 	 -0.0711822500 	 -2.8725780000 
19.60 	 206.5547000 	 2.359900 	 -0.1174577000 	 -2.9222520000 
19.80 	 213.0795000 	 2.413000 	 -0.1690292000 	 -2.9724950000 
20.00 	 219.5660000 	 2.465375 	 -0.2157275000 	 -3.0220630000 
20.20 	 225.9429000 	 2.517775 	 -0.2608522000 	 -3.0703480000 
20.40 	 232.5503000 	 2.570325 	 -0.3148746000 	 -3.1234870000 
20.60 	 238.9097000 	 2.622300 	 -0.3566742000 	 -3.1655250000 
20.80 	 245.4774000 	 2.674525 	 -0.4070695000 	 -3.2156050000 
21.00 	 251.8717000 	 2.726450 	 -0.4571947000 	 -3.2633460000 
21.20 	 258.4966000 	 2.778050 	 -0.5032952000 	 -3.3105950000 
21.40 	 264.8481000 	 2.829150 	 -0.5547650000 	 -3.3623500000 
21.60 	 271.3378000 	 2.880850 	 -0.5969302000 	 -3.4093480000 
21.80 	 277.9309000 	 2.932050 	 -0.6445694000 	 -3.4585220000 
22.00 	 284.3698000 	 2.982850 	 -0.6897958000 	 -3.5070830000 
22.20 	 290.8373000 	 3.033875 	 -0.7352034000 	 -3.5563180000 
22.40 	 297.3620000 	 3.084725 	 -0.7837772000 	 -3.6056170000 
22.60 	 303.7087000 	 3.135575 	 -0.8326944000 	 -3.6523560000 
22.80 	 310.2891000 	 3.186925 	 -0.8827083000 	 -3.7013560000 
23.00 	 316.8090000 	 3.237825 	 -0.9296735000 	 -3.7513420000 
23.20 	 323.2988000 	 3.288425 	 -0.9771665000 	 -3.7982400000 
23.25 	 324.9566000 	 3.297950 	 -0.9905148000 	 -3.8100430000 
23.45 	 326.4364000 	 3.303375 	 -0.9976864000 	 -3.8201240000 
23.65 	 325.8038000 	 3.302625 	 -1.0018920000 	 -3.8230740000 
23.85 	 325.2888000 	 3.302350 	 -1.0004330000 	 -3.8202980000 
24.05 	 324.9677000 	 3.302250 	 -1.0027790000 	 -3.8240210000 
24.25 	 324.6768000 	 3.302250 	 -0.9968821000 	 -3.8225910000 
24.45 	 324.4591000 	 3.302450 	 -1.0025440000 	 -3.8232640000 
24.65 	 324.2000000 	 3.302775 	 -1.0022510000 	 -3.8252830000 
24.85 	 324.0061000 	 3.303200 	 -1.0006620000 	 -3.8228670000 
25.05 	 323.9044000 	 3.303700 	 -1.0050650000 	 -3.8273370000 
25.25 	 323.8344000 	 3.304275 	 -1.0018480000 	 -3.8255120000 
25.45 	 323.7486000 	 3.304875 	 -1.0037800000 	 -3.8281090000 
25.65 	 323.7009000 	 3.305550 	 -1.0018190000 	 -3.8302960000 
25.85 	 323.6675000 	 3.306275 	 -0.9989039000 	 -3.8294760000 
26.05 	 323.6310000 	 3.307075 	 -1.0061960000 	 -3.8334270000 
26.25 	 323.6183000 	 3.307875 	 -1.0030020000 	 -3.8314690000 
26.45 	 323.6119000 	 3.308675 	 -1.0052680000 	 -3.8351630000 
26.65 	 323.5976000 	 3.309475 	 -1.0034050000 	 -3.8348580000 
26.85 	 323.6103000 	 3.310300 	 -1.0056940000 	 -3.8347820000 
27.05 	 323.5912000 	 3.311150 	 -1.0083770000 	 -3.8378940000 
27.25 	 323.5833000 	 3.312000 	 -1.0021370000 	 -3.8353320000 
27.45 	 323.6357000 	 3.312800 	 -1.0087620000 	 -3.8399310000 
27.65 	 323.6310000 	 3.313625 	 -1.0072870000 	 -3.8383420000 
27.85 	 323.6484000 	 3.314450 	 -1.0081930000 	 -3.8404080000 
28.05 	 323.6373000 	 3.315225 	 -1.0115940000 	 -3.8420100000 
28.25 	 323.6119000 	 3.316050 	 -1.0097570000 	 -3.8401130000 
28.45 	 323.6135000 	 3.316850 	 -1.0140670000 	 -3.8443060000 
28.65 	 323.6214000 	 3.317675 	 -1.0107040000 	 -3.8423630000 
28.85 	 323.6278000 	 3.318475 	 -1.0146970000 	 -3.8457330000 
29.05 	 323.6421000 	 3.319275 	 -1.0143820000 	 -3.8459300000 
29.25 	 323.6596000 	 3.320075 	 -1.0118290000 	 -3.8464830000 
29.45 	 323.6802000 	 3.320825 	 -1.0166260000 	 -3.8504440000 
29.65 	 323.7009000 	 3.321575 	 -1.0145350000 	 -3.8480500000 
29.85 	 323.7232000 	 3.322300 	 -1.0196210000 	 -3.8527580000 
30.05 	 323.7470000 	 3.323025 	 -1.0154280000 	 -3.8517860000 
30.25 	 323.7708000 	 3.323700 	 -1.0175830000 	 -3.8527680000 
30.45 	 323.7931000 	 3.324350 	 -1.0182830000 	 -3.8549520000 
30.65 	 323.8169000 	 3.325000 	 -1.0150050000 	 -3.8528820000 
30.85 	 323.8408000 	 3.325625 	 -1.0224060000 	 -3.8571770000 
31.05 	 323.8646000 	 3.326250 	 -1.0211880000 	 -3.8546310000 
31.25 	 323.8885000 	 3.326875 	 -1.0225770000 	 -3.8566430000 
31.45 	 323.9107000 	 3.327450 	 -1.0240460000 	 -3.8567510000 
31.65 	 323.9314000 	 3.327950 	 -1.0228120000 	 -3.8555690000 
31.85 	 323.9504000 	 3.328450 	 -1.0272060000 	 -3.8590560000 
32.05 	 323.9695000 	 3.328950 	 -1.0230160000 	 -3.8562490000 
32.25 	 323.9838000 	 3.329450 	 -1.0265830000 	 -3.8599680000 
32.45 	 323.9997000 	 3.329925 	 -1.0250220000 	 -3.8587190000 
32.65 	 324.0140000 	 3.330400 	 -1.0277370000 	 -3.8591230000 
32.85 	 324.0284000 	 3.330850 	 -1.0297930000 	 -3.8616240000 
33.05 	 324.0426000 	 3.331325 	 -1.0272410000 	 -3.8592880000 
33.25 	 324.0538000 	 3.331775 	 -1.0288870000 	 -3.8629910000 
33.45 	 324.0633000 	 3.332225 	 -1.0251740000 	 -3.8603270000 
33.65 	 324.0744000 	 3.332650 	 -1.0295770000 	 -3.8625080000 
33.85 	 324.0856000 	 3.333100 	 -1.0313260000 	 -3.8624760000 
34.05 	 324.0935000 	 3.333525 	 -1.0301020000 	 -3.8615540000 
34.25 	 324.1030000 	 3.333950 	 -1.0285790000 	 -3.8645870000 
34.45 	 324.1110000 	 3.334375 	 -1.0299330000 	 -3.8615890000 
34.65 	 324.1189000 	 3.334800 	 -1.0316050000 	 -3.8649850000 
34.85 	 324.1285000 	 3.335200 	 -1.0322860000 	 -3.8642600000 
35.05 	 324.1332000 	 3.335625 	 -1.0324100000 	 -3.8648960000 
35.25 	 324.1412000 	 3.336025 	 -1.0341840000 	 -3.8667840000 
35.45 	 324.1491000 	 3.336450 	 -1.0281590000 	 -3.8644860000 
35.65 	 324.1587000 	 3.336850 	 -1.0357540000 	 -3.8681030000 
35.85 	 324.1698000 	 3.337250 	 -1.0331600000 	 -3.8658430000 
36.05 	 324.1793000 	 3.337625 	 -1.0335890000 	 -3.8675020000 
36.25 	 324.1889000 	 3.338025 	 -1.0355470000 	 -3.8684880000 
36.45 	 324.2000000 	 3.338400 	 -1.0337920000 	 -3.8668060000 
36.65 	 324.2079000 	 3.338775 	 -1.0366310000 	 -3.8703090000 
36.85 	 324.2206000 	 3.339150 	 -1.0353720000 	 -3.8672990000 
37.05 	 324.2318000 	 3.339525 	 -1.0390470000 	 -3.8703700000 
37.25 	 324.2445000 	 3.339875 	 -1.0376260000 	 -3.8689550000 
37.45 	 324.2524000 	 3.340225 	 -1.0379410000 	 -3.8690920000 
37.65 	 324.2604000 	 3.340575 	 -1.0396830000 	 -3.8713420000 
37.85 	 324.2715000 	 3.340925 	 -1.0347840000 	 -3.8687550000 
38.05 	 324.2763000 	 3.341275 	 -1.0414920000 	 -3.8722520000 
38.25 	 324.2890000 	 3.341625 	 -1.0340120000 	 -3.8694220000 
38.45 	 324.2954000 	 3.341950 	 -1.0406050000 	 -3.8716890000 
38.65 	 324.3065000 	 3.342300 	 -1.0356620000 	 -3.8719810000 
38.85 	 324.3160000 	 3.342625 	 -1.0392860000 	 -3.8704780000 
39.05 	 324.3271000 	 3.342925 	 -1.0420510000 	 -3.8737040000 
39.25 	 324.3383000 	 3.343250 	 -1.0392130000 	 -3.8704970000 
39.45 	 324.3494000 	 3.343575 	 -1.0434060000 	 -3.8742450000 
39.65 	 324.3574000 	 3.343875 	 -1.0412730000 	 -3.8722550000 
39.85 	 324.3701000 	 3.344175 	 -1.0422480000 	 -3.8725790000 
40.05 	 324.3780000 	 3.344475 	 -1.0442700000 	 -3.8744640000 
40.25 	 324.3860000 	 3.344750 	 -1.0415650000 	 -3.8714150000 
40.45 	 324.3891000 	 3.345050 	 -1.0457830000 	 -3.8753920000 
40.65 	 324.3971000 	 3.345350 	 -1.0420890000 	 -3.8724770000 
40.85 	 324.4050000 	 3.345625 	 -1.0452140000 	 -3.8745850000 
41.05 	 324.4130000 	 3.345900 	 -1.0451190000 	 -3.8746830000 
41.25 	 324.4178000 	 3.346175 	 -1.0438090000 	 -3.8730490000 
41.45 	 324.4241000 	 3.346450 	 -1.0469530000 	 -3.8763080000 
41.65 	 324.4289000 	 3.346725 	 -1.0430110000 	 -3.8728870000 
41.85 	 324.4368000 	 3.347000 	 -1.0475060000 	 -3.8763840000 
42.05 	 324.4400000 	 3.347250 	 -1.0389770000 	 -3.8741270000 
42.25 	 324.4448000 	 3.347525 	 -1.0411770000 	 -3.8747880000 
42.45 	 324.4527000 	 3.347775 	 -1.0416830000 	 -3.8763050000 
42.65 	 324.4559000 	 3.348050 	 -1.0428210000 	 -3.8738280000 
42.85 	 324.4607000 	 3.348300 	 -1.0492390000 	 -3.8774140000 
43.05 	 324.4638000 	 3.348550 	 -1.0461460000 	 -3.8746330000 
43.25 	 324.4686000 	 3.348800 	 -1.0489460000 	 -3.8767080000 
43.45 	 324.4718000 	 3.349050 	 -1.0486760000 	 -3.8766320000 
43.65 	 324.4781000 	 3.349300 	 -1.0477610000 	 -3.8752780000 
43.85 	 324.4829000 	 3.349550 	 -1.0505580000 	 -3.8778940000 
44.05 	 324.4893000 	 3.349775 	 -1.0451950000 	 -3.8748040000 
44.25 	 324.4956000 	 3.350025 	 -1.0486950000 	 -3.8783710000 
44.45 	 324.5052000 	 3.350275 	 -1.0483870000 	 -3.8760150000 
44.65 	 324.5115000 	 3.350500 	 -1.0501290000 	 -3.8772610000 
44.85 	 324.5195000 	 3.350725 	 -1.0509240000 	 -3.8781070000 
45.05 	 324.5274000 	 3.350950 	 -1.0485360000 	 -3.8758060000 
45.25 	 324.5306000 	 3.351175 	 -1.0527770000 	 -3.8793880000 
45.45 	 324.5385000 	 3.351375 	 -1.0489880000 	 -3.8770230000 
45.65 	 324.5449000 	 3.351600 	 -1.0526690000 	 -3.8799570000 
45.85 	 324.5497000 	 3.351825 	 -1.0510640000 	 -3.8786130000 
46.05 	 324.5497000 	 3.352025 	 -1.0515310000 	 -3.8789460000 
46.25 	 324.5497000 	 3.352250 	 -1.0534220000 	 -3.8807010000 
46.45 	 324.5465000 	 3.352450 	 -1.0493690000 	 -3.8779350000 
46.65 	 324.5449000 	 3.352675 	 -1.0509110000 	 -3.8814860000 
46.85 	 324.5433000 	 3.352875 	 -1.0512070000 	 -3.8785490000 
47.05 	 324.5465000 	 3.353100 	 -1.0536480000 	 -3.8806850000 
47.25 	 324.5497000 	 3.353300 	 -1.0534030000 	 -3.8801510000 
47.45 	 324.5560000 	 3.353525 	 -1.0530310000 	 -3.8794070000 
47.65 	 324.5624000 	 3.353725 	 -1.0556600000 	 -3.8818230000 
47.85 	 324.5656000 	 3.353925 	 -1.0526750000 	 -3.8789400000 
48.05 	 324.5703000 	 3.354150 	 -1.0563150000 	 -3.8825920000 
48.25 	 324.5735000 	 3.354350 	 -1.0533330000 	 -3.8801540000 
48.45 	 324.5735000 	 3.354550 	 -1.0554280000 	 -3.8817120000 
48.65 	 324.5735000 	 3.354750 	 -1.0553650000 	 -3.8819920000 
48.85 	 324.5783000 	 3.354950 	 -1.0499920000 	 -3.8804050000 
49.05 	 324.5815000 	 3.355150 	 -1.0561370000 	 -3.8838990000 
49.25 	 324.5862000 	 3.355350 	 -1.0540070000 	 -3.8806720000 
49.45 	 324.5894000 	 3.355525 	 -1.0577550000 	 -3.8840550000 
49.65 	 324.5974000 	 3.355725 	 -1.0553200000 	 -3.8822620000 
49.85 	 324.6101000 	 3.355900 	 -1.0567700000 	 -3.8838580000 
50.05 	 324.6180000 	 3.356100 	 -1.0565980000 	 -3.8834030000 
50.25 	 324.6212000 	 3.356275 	 -1.0554380000 	 -3.8815660000 
50.45 	 324.6276000 	 3.356450 	 -1.0586100000 	 -3.8846270000 
50.65 	 324.6292000 	 3.356625 	 -1.0552720000 	 -3.8814230000 
50.85 	 324.6244000 	 3.356800 	 -1.0551990000 	 -3.8847890000 
51.05 	 324.6212000 	 3.356975 	 -1.0542680000 	 -3.8825860000 
51.25 	 324.6180000 	 3.357150 	 -1.0572910000 	 -3.8843190000 
51.45 	 324.6180000 	 3.357325 	 -1.0581650000 	 -3.8848910000 
51.65 	 324.6212000 	 3.357525 	 -1.0554220000 	 -3.8829490000 
51.85 	 324.6244000 	 3.357700 	 -1.0592080000 	 -3.8861310000 
52.05 	 324.6292000 	 3.357875 	 -1.0516480000 	 -3.8830440000 
52.25 	 324.6339000 	 3.358050 	 -1.0571700000 	 -3.8863400000 
52.45 	 324.6371000 	 3.358225 	 -1.0548940000 	 -3.8838160000 
52.65 	 324.6371000 	 3.358375 	 -1.0530760000 	 -3.8853490000 
52.85 	 324.6371000 	 3.358550 	 -1.0530920000 	 -3.8856190000 
53.05 	 324.6371000 	 3.358725 	 -1.0512450000 	 -3.8841470000 
53.25 	 324.6323000 	 3.358900 	 -1.0535680000 	 -3.8873230000 
53.45 	 324.6323000 	 3.359075 	 -1.0532060000 	 -3.8840260000 
53.65 	 324.6323000 	 3.359250 	 -1.0541820000 	 -3.8876060000 
53.85 	 324.6371000 	 3.359425 	 -1.0554850000 	 -3.8851230000 
54.05 	 324.6371000 	 3.359600 	 -1.0536260000 	 -3.8871890000 
54.25 	 324.6403000 	 3.359750 	 -1.0590550000 	 -3.8869860000 
54.45 	 324.6451000 	 3.359925 	 -1.0583020000 	 -3.8854760000 
54.65 	 324.6530000 	 3.360100 	 -1.0621710000 	 -3.8885020000 
54.85 	 324.6530000 	 3.360250 	 -1.0584550000 	 -3.8850750000 
55.05 	 324.6562000 	 3.360425 	 -1.0624660000 	 -3.8886040000 
55.25 	 324.6562000 	 3.360575 	 -1.0571860000 	 -3.8862860000 
55.45 	 324.6609000 	 3.360750 	 -1.0621420000 	 -3.8880510000 
55.65 	 324.6625000 	 3.360900 	 -1.0615000000 	 -3.8879270000 
55.85 	 324.6641000 	 3.361050 	 -1.0603270000 	 -3.8863560000 
56.05 	 324.6689000 	 3.361225 	 -1.0634360000 	 -3.8893760000 
56.25 	 324.6689000 	 3.361375 	 -1.0601140000 	 -3.8863310000 
56.45 	 324.6721000 	 3.361525 	 -1.0638680000 	 -3.8895260000 
56.65 	 324.6721000 	 3.361675 	 -1.0608040000 	 -3.8871290000 
56.85 	 324.6721000 	 3.361825 	 -1.0628320000 	 -3.8886170000 
57.05 	 324.6689000 	 3.362000 	 -1.0589090000 	 -3.8886390000 
57.25 	 324.6721000 	 3.362150 	 -1.0584580000 	 -3.8875740000 
57.45 	 324.6768000 	 3.362300 	 -1.0623550000 	 -3.8906610000 
57.65 	 324.6784000 	 3.362450 	 -1.0603460000 	 -3.8875010000 
57.85 	 324.6800000 	 3.362600 	 -1.0646310000 	 -3.8907120000 
58.05 	 324.6800000 	 3.362750 	 -1.0581620000 	 -3.8889340000 
58.25 	 324.6800000 	 3.362900 	 -1.0632480000 	 -3.8908230000 
58.45 	 324.6800000 	 3.363050 	 -1.0610420000 	 -3.8920370000 
58.65 	 324.6848000 	 3.363200 	 -1.0614520000 	 -3.8893060000 
58.85 	 324.6864000 	 3.363350 	 -1.0644470000 	 -3.8930030000 
59.05 	 324.6911000 	 3.363500 	 -1.0602350000 	 -3.8898910000 
59.25 	 324.6959000 	 3.363650 	 -1.0644940000 	 -3.8915350000 
59.45 	 324.6991000 	 3.363775 	 -1.0651620000 	 -3.8921520000 
59.65 	 324.7007000 	 3.363925 	 -1.0629400000 	 -3.8898630000 
59.85 	 324.7039000 	 3.364050 	 -1.0666400000 	 -3.8929870000 
60.05 	 324.7039000 	 3.364200 	 -1.0637090000 	 -3.8900220000 
60.25 	 324.7070000 	 3.364325 	 -1.0654990000 	 -3.8916210000 
60.45 	 324.7134000 	 3.364475 	 -1.0657880000 	 -3.8919480000 
60.65 	 324.7198000 	 3.364600 	 -1.0636460000 	 -3.8898750000 
60.85 	 324.7261000 	 3.364725 	 -1.0673520000 	 -3.8926920000 
61.05 	 324.7309000 	 3.364850 	 -1.0634260000 	 -3.8895990000 
61.25 	 324.7357000 	 3.364975 	 -1.0647650000 	 -3.8918880000 
61.45 	 324.7357000 	 3.365100 	 -1.0660430000 	 -3.8916680000 
61.65 	 324.7357000 	 3.365225 	 -1.0644210000 	 -3.8902760000 
61.85 	 324.7357000 	 3.365350 	 -1.0678550000 	 -3.8927330000 
62.05 	 324.7325000 	 3.365475 	 -1.0643100000 	 -3.8897130000 
62.25 	 324.7357000 	 3.365600 	 -1.0674410000 	 -3.8918880000 
62.45 	 324.7341000 	 3.365725 	 -1.0662330000 	 -3.8909120000 
62.65 	 324.7357000 	 3.365850 	 -1.0651910000 	 -3.8895610000 
62.85 	 324.7357000 	 3.365975 	 -1.0680960000 	 -3.8924310000 
63.05 	 324.7357000 	 3.366100 	 -1.0639700000 	 -3.8893440000 
63.25 	 324.7388000 	 3.366225 	 -1.0678900000 	 -3.8917320000 
63.45 	 324.7388000 	 3.366350 	 -1.0666400000 	 -3.8909080000 
63.65 	 324.7388000 	 3.366475 	 -1.0656360000 	 -3.8898400000 
63.85 	 324.7436000 	 3.366600 	 -1.0686300000 	 -3.8924760000 
64.05 	 324.7436000 	 3.366700 	 -1.0651270000 	 -3.8891890000 
64.25 	 324.7468000 	 3.366825 	 -1.0684780000 	 -3.8921960000 
64.45 	 324.7468000 	 3.366950 	 -1.0668630000 	 -3.8905680000 
64.65 	 324.7468000 	 3.367075 	 -1.0666970000 	 -3.8903710000 
64.85 	 324.7468000 	 3.367200 	 -1.0687670000 	 -3.8924500000 
65.05 	 324.7468000 	 3.367300 	 -1.0655500000 	 -3.8892970000 
65.25 	 324.7468000 	 3.367425 	 -1.0691640000 	 -3.8924600000 
65.45 	 324.7468000 	 3.367550 	 -1.0670570000 	 -3.8907240000 
65.65 	 324.7468000 	 3.367675 	 -1.0669870000 	 -3.8903650000 
65.85 	 324.7515000 	 3.367775 	 -1.0693230000 	 -3.8927400000 
66.05 	 324.7595000 	 3.367900 	 -1.0659090000 	 -3.8894650000 
66.25 	 324.7627000 	 3.368000 	 -1.0691900000 	 -3.8922340000 
66.45 	 324.7690000 	 3.368125 	 -1.0676540000 	 -3.8911660000 
66.65 	 324.7738000 	 3.368225 	 -1.0669930000 	 -3.8903650000 
66.85 	 324.7786000 	 3.368325 	 -1.0701020000 	 -3.8931620000 
67.05 	 324.7786000 	 3.368425 	 -1.0667420000 	 -3.8899800000 
67.25 	 324.7817000 	 3.368525 	 -1.0697050000 	 -3.8923840000 
67.45 	 324.7817000 	 3.368625 	 -1.0686080000 	 -3.8917260000 
67.65 	 324.7817000 	 3.368725 	 -1.0676320000 	 -3.8905720000 
67.85 	 324.7817000 	 3.368825 	 -1.0706810000 	 -3.8932740000 
68.05 	 324.7786000 	 3.368925 	 -1.0672060000 	 -3.8901840000 
68.25 	 324.7786000 	 3.369050 	 -1.0699300000 	 -3.8924980000 
68.45 	 324.7786000 	 3.369150 	 -1.0690750000 	 -3.8920620000 
68.65 	 324.7786000 	 3.369250 	 -1.0677850000 	 -3.8906920000 
68.85 	 324.7738000 	 3.369350 	 -1.0710650000 	 -3.8934390000 
69.05 	 324.7738000 	 3.369450 	 -1.0665860000 	 -3.8906260000 
69.25 	 324.7738000 	 3.369575 	 -1.0667360000 	 -3.8928190000 
69.45 	 324.7706000 	 3.369675 	 -1.0666080000 	 -3.8925650000 
69.65 	 324.7658000 	 3.369775 	 -1.0660270000 	 -3.8907370000 
69.85 	 324.7611000 	 3.369900 	 -1.0712430000 	 -3.8936490000 
70.05 	 324.7579000 	 3.370000 	 -1.0684520000 	 -3.8908640000 
70.25 	 324.7515000 	 3.370125 	 -1.0700640000 	 -3.8921580000 
70.45 	 324.7531000 	 3.370225 	 -1.0686270000 	 -3.8931270000 
70.65 	 324.7547000 	 3.370350 	 -1.0681880000 	 -3.8902700000 
70.85 	 324.7595000 	 3.370450 	 -1.0719740000 	 -3.8935500000 
71.05 	 324.7627000 	 3.370575 	 -1.0692150000 	 -3.8910740000 
71.25 	 324.7658000 	 3.370675 	 -1.0700350000 	 -3.8917030000 
71.45 	 324.7738000 	 3.370775 	 -1.0716250000 	 -3.8930610000 
71.65 	 324.7786000 	 3.370900 	 -1.0671840000 	 -3.8902790000 
71.85 	 324.7849000 	 3.371000 	 -1.0717230000 	 -3.8934710000 
72.05 	 324.7897000 	 3.371100 	 -1.0680480000 	 -3.8914650000 
72.25 	 324.7897000 	 3.371200 	 -1.0703950000 	 -3.8915000000 
72.45 	 324.7897000 	 3.371300 	 -1.0725690000 	 -3.8935380000 
72.65 	 324.7944000 	 3.371375 	 -1.0691830000 	 -3.8903970000 
72.85 	 324.7944000 	 3.371475 	 -1.0725850000 	 -3.8932040000 
73.05 	 324.7913000 	 3.371575 	 -1.0711450000 	 -3.8924030000 
73.25 	 324.7944000 	 3.371675 	 -1.0703470000 	 -3.8914430000 
73.45 	 324.7944000 	 3.371775 	 -1.0734490000 	 -3.8941450000 
73.65 	 324.7944000 	 3.371875 	 -1.0698990000 	 -3.8910010000 
73.85 	 324.7944000 	 3.371950 	 -1.0724700000 	 -3.8931560000 
74.05 	 324.7944000 	 3.372050 	 -1.0722800000 	 -3.8930610000 
74.25 	 324.7897000 	 3.372150 	 -1.0700640000 	 -3.8910130000 
74.45 	 324.7897000 	 3.372250 	 -1.0735860000 	 -3.8943700000 
74.65 	 324.7865000 	 3.372350 	 -1.0708140000 	 -3.8916870000 
74.85 	 324.7897000 	 3.372450 	 -1.0718120000 	 -3.8924000000 
75.05 	 324.7897000 	 3.372550 	 -1.0736270000 	 -3.8941990000 
75.25 	 324.7944000 	 3.372650 	 -1.0703750000 	 -3.8910990000 
75.45 	 324.7944000 	 3.372750 	 -1.0736340000 	 -3.8937540000 
75.65 	 324.7976000 	 3.372825 	 -1.0729120000 	 -3.8931720000 
75.85 	 324.7976000 	 3.372925 	 -1.0711640000 	 -3.8914110000 
76.05 	 324.7976000 	 3.373025 	 -1.0744950000 	 -3.8945640000 
76.25 	 324.7976000 	 3.373125 	 -1.0719390000 	 -3.8920400000 
76.45 	 324.7961000 	 3.373225 	 -1.0728490000 	 -3.8925580000 
76.65 	 324.7976000 	 3.373300 	 -1.0745680000 	 -3.8941480000 
76.85 	 324.7944000 	 3.373400 	 -1.0713830000 	 -3.8911280000 
77.05 	 324.7944000 	 3.373500 	 -1.0750580000 	 -3.8942080000 
77.25 	 324.7944000 	 3.373600 	 -1.0733410000 	 -3.8926670000 
77.45 	 324.7944000 	 3.373700 	 -1.0726360000 	 -3.8920050000 
77.65 	 324.7944000 	 3.373775 	 -1.0755670000 	 -3.8946950000 
77.85 	 324.7944000 	 3.373875 	 -1.0721620000 	 -3.8916680000 
78.05 	 324.7976000 	 3.373975 	 -1.0744890000 	 -3.8933210000 
78.25 	 324.7976000 	 3.374075 	 -1.0747850000 	 -3.8939410000 
78.45 	 324.8024000 	 3.374175 	 -1.0722890000 	 -3.8914330000 
78.65 	 324.8056000 	 3.374250 	 -1.0748130000 	 -3.8944050000 
78.85 	 324.8056000 	 3.374350 	 -1.0736150000 	 -3.8928350000 
79.05 	 324.8104000 	 3.374425 	 -1.0735350000 	 -3.8922790000 
79.25 	 324.8104000 	 3.374525 	 -1.0762020000 	 -3.8948350000 
79.45 	 324.8104000 	 3.374625 	 -1.0729090000 	 -3.8917950000 
79.65 	 324.8104000 	 3.374700 	 -1.0752300000 	 -3.8937820000 
79.85 	 324.8104000 	 3.374800 	 -1.0754050000 	 -3.8941960000 
80.05 	 324.8104000 	 3.374875 	 -1.0729410000 	 -3.8921420000 
80.25 	 324.8087000 	 3.374975 	 -1.0766120000 	 -3.8952760000 
80.45 	 324.8056000 	 3.375075 	 -1.0742860000 	 -3.8934930000 
80.65 	 324.8056000 	 3.375150 	 -1.0743590000 	 -3.8932100000 
80.85 	 324.8104000 	 3.375250 	 -1.0768190000 	 -3.8955880000 
81.05 	 324.8104000 	 3.375325 	 -1.0734940000 	 -3.8927050000 
81.25 	 324.8135000 	 3.375425 	 -1.0764310000 	 -3.8951050000 
81.45 	 324.8135000 	 3.375500 	 -1.0754520000 	 -3.8947710000 
81.65 	 324.8135000 	 3.375600 	 -1.0740340000 	 -3.8929340000 
81.85 	 324.8104000 	 3.375675 	 -1.0774100000 	 -3.8960200000 
82.05 	 324.8104000 	 3.375775 	 -1.0749880000 	 -3.8937410000 
82.25 	 324.8104000 	 3.375850 	 -1.0750960000 	 -3.8937920000 
82.45 	 324.8056000 	 3.375950 	 -1.0776390000 	 -3.8959280000 
82.65 	 324.8104000 	 3.376050 	 -1.0743590000 	 -3.8928410000 
82.85 	 324.8104000 	 3.376125 	 -1.0772480000 	 -3.8950380000 
83.05 	 324.8120000 	 3.376225 	 -1.0770990000 	 -3.8951840000 
83.25 	 324.8183000 	 3.376300 	 -1.0744730000 	 -3.8929020000 
83.45 	 324.8215000 	 3.376400 	 -1.0778390000 	 -3.8961220000 
83.65 	 324.8262000 	 3.376475 	 -1.0755920000 	 -3.8936740000 
83.85 	 324.8262000 	 3.376550 	 -1.0746770000 	 -3.8940110000 
84.05 	 324.8262000 	 3.376625 	 -1.0765040000 	 -3.8961280000 
84.25 	 324.8262000 	 3.376700 	 -1.0749590000 	 -3.8930540000 
84.45 	 324.8262000 	 3.376800 	 -1.0779990000 	 -3.8953750000 
84.65 	 324.8215000 	 3.376875 	 -1.0776650000 	 -3.8952670000 
84.85 	 324.8215000 	 3.376950 	 -1.0757130000 	 -3.8931720000 
85.05 	 324.8183000 	 3.377050 	 -1.0791910000 	 -3.8963130000 
85.25 	 324.8183000 	 3.377125 	 -1.0764880000 	 -3.8939160000 
85.45 	 324.8183000 	 3.377200 	 -1.0772010000 	 -3.8943160000 
85.65 	 324.8183000 	 3.377300 	 -1.0791240000 	 -3.8961350000 
85.85 	 324.8199000 	 3.377375 	 -1.0757030000 	 -3.8930610000 
86.05 	 324.8215000 	 3.377475 	 -1.0787520000 	 -3.8955880000 
86.25 	 324.8262000 	 3.377550 	 -1.0782560000 	 -3.8954160000 
86.45 	 324.8262000 	 3.377625 	 -1.0761580000 	 -3.8932260000 
86.65 	 324.8278000 	 3.377700 	 -1.0796800000 	 -3.8963440000 
86.85 	 324.8294000 	 3.377800 	 -1.0771720000 	 -3.8941260000 
87.05 	 324.8326000 	 3.377875 	 -1.0773720000 	 -3.8942150000 
87.25 	 324.8374000 	 3.377950 	 -1.0798390000 	 -3.8964840000 
87.45 	 324.8374000 	 3.378025 	 -1.0762560000 	 -3.8933180000 
87.65 	 324.8374000 	 3.378100 	 -1.0788600000 	 -3.8955340000 
87.85 	 324.8374000 	 3.378175 	 -1.0784530000 	 -3.8955400000 
88.05 	 324.8358000 	 3.378250 	 -1.0763740000 	 -3.8932930000 
88.25 	 324.8374000 	 3.378325 	 -1.0800270000 	 -3.8966020000 
88.45 	 324.8358000 	 3.378400 	 -1.0773940000 	 -3.8941920000 
88.65 	 324.8374000 	 3.378475 	 -1.0778300000 	 -3.8943480000 
88.85 	 324.8374000 	 3.378550 	 -1.0802940000 	 -3.8966560000 
89.05 	 324.8374000 	 3.378625 	 -1.0768250000 	 -3.8935760000 
89.25 	 324.8358000 	 3.378700 	 -1.0794700000 	 -3.8959000000 
89.45 	 324.8294000 	 3.378775 	 -1.0797370000 	 -3.8961890000 
89.65 	 324.8294000 	 3.378850 	 -1.0771400000 	 -3.8938110000 
89.85 	 324.8215000 	 3.378925 	 -1.0806020000 	 -3.8968250000 
90.05 	 324.8215000 	 3.379025 	 -1.0789080000 	 -3.8956480000 
90.25 	 324.8215000 	 3.379100 	 -1.0779730000 	 -3.8946280000 
90.45 	 324.8215000 	 3.379175 	 -1.0809040000 	 -3.8974160000 
90.65 	 324.8199000 	 3.379275 	 -1.0734140000 	 -3.8942910000 
90.85 	 324.8215000 	 3.379350 	 -1.0799280000 	 -3.8961280000 
91.05 	 324.8215000 	 3.379450 	 -1.0803060000 	 -3.8967200000 
91.25 	 324.8262000 	 3.379525 	 -1.0775920000 	 -3.8939220000 
91.45 	 324.8326000 	 3.379600 	 -1.0810380000 	 -3.8968660000 
91.65 	 324.8390000 	 3.379675 	 -1.0791810000 	 -3.8952920000 
91.85 	 324.8453000 	 3.379750 	 -1.0787960000 	 -3.8943770000 
92.05 	 324.8485000 	 3.379825 	 -1.0817660000 	 -3.8973870000 
92.25 	 324.8485000 	 3.379900 	 -1.0784020000 	 -3.8942970000 
92.45 	 324.8485000 	 3.379950 	 -1.0800740000 	 -3.8955280000 
92.65 	 324.8453000 	 3.380025 	 -1.0811300000 	 -3.8969680000 
92.85 	 324.8453000 	 3.380100 	 -1.0779700000 	 -3.8939450000 
93.05 	 324.8453000 	 3.380175 	 -1.0811140000 	 -3.8966370000 
93.25 	 324.8405000 	 3.380250 	 -1.0804490000 	 -3.8963160000 
93.45 	 324.8405000 	 3.380300 	 -1.0786340000 	 -3.8944500000 
93.65 	 324.8405000 	 3.380375 	 -1.0822040000 	 -3.8975910000 
93.85 	 324.8374000 	 3.380450 	 -1.0797120000 	 -3.8952800000 
94.05 	 324.8358000 	 3.380525 	 -1.0798360000 	 -3.8951370000 
94.25 	 324.8326000 	 3.380600 	 -1.0823630000 	 -3.8977050000 
94.45 	 324.8326000 	 3.380675 	 -1.0787390000 	 -3.8943830000 
94.65 	 324.8326000 	 3.380750 	 -1.0814600000 	 -3.8970790000 
94.85 	 324.8374000 	 3.380825 	 -1.0812250000 	 -3.8971040000 
95.05 	 324.8390000 	 3.380900 	 -1.0790090000 	 -3.8947610000 
95.25 	 324.8453000 	 3.380975 	 -1.0825600000 	 -3.8981220000 
95.45 	 324.8485000 	 3.381050 	 -1.0797560000 	 -3.8959630000 
95.65 	 324.8533000 	 3.381125 	 -1.0801280000 	 -3.8961860000 
95.85 	 324.8533000 	 3.381200 	 -1.0806470000 	 -3.8984900000 
96.05 	 324.8485000 	 3.381250 	 -1.0771970000 	 -3.8955590000 
96.25 	 324.8485000 	 3.381325 	 -1.0820520000 	 -3.8976800000 
96.45 	 324.8469000 	 3.381400 	 -1.0815750000 	 -3.8974670000 
96.65 	 324.8453000 	 3.381475 	 -1.0793150000 	 -3.8955690000 
96.85 	 324.8453000 	 3.381550 	 -1.0827730000 	 -3.8987570000 
97.05 	 324.8453000 	 3.381600 	 -1.0800650000 	 -3.8964110000 
97.25 	 324.8405000 	 3.381675 	 -1.0807160000 	 -3.8968280000 
97.45 	 324.8374000 	 3.381750 	 -1.0827000000 	 -3.8987260000 
97.65 	 324.8374000 	 3.381825 	 -1.0794640000 	 -3.8955750000 
97.85 	 324.8342000 	 3.381900 	 -1.0827990000 	 -3.8983220000 
98.05 	 324.8326000 	 3.381975 	 -1.0818990000 	 -3.8977780000 
98.25 	 324.8294000 	 3.382050 	 -1.0802810000 	 -3.8961860000 
98.45 	 324.8294000 	 3.382125 	 -1.0814030000 	 -3.8994120000 
98.65 	 324.8294000 	 3.382225 	 -1.0798520000 	 -3.8964300000 
98.85 	 324.8294000 	 3.382300 	 -1.0770830000 	 -3.8966080000 
99.05 	 324.8310000 	 3.382375 	 -1.0791870000 	 -3.8979910000 
99.25 	 324.8326000 	 3.382450 	 -1.0798870000 	 -3.8949970000 
99.45 	 324.8405000 	 3.382525 	 -1.0830050000 	 -3.8980010000 
99.65 	 324.8437000 	 3.382600 	 -1.0816730000 	 -3.8968150000 
99.85 	 324.8485000 	 3.382675 	 -1.0804490000 	 -3.8955240000 
100.05 	 324.8533000 	 3.382725 	 -1.0836660000 	 -3.8986560000 
100.25 	 324.8564000 	 3.382800 	 -1.0803540000 	 -3.8955430000 
100.45 	 324.8564000 	 3.382875 	 -1.0820580000 	 -3.8968210000 
100.65 	 324.8533000 	 3.382925 	 -1.0831420000 	 -3.8980420000 
100.85 	 324.8564000 	 3.383000 	 -1.0802900000 	 -3.8953080000 
101.05 	 324.8564000 	 3.383050 	 -1.0838320000 	 -3.8983920000 
101.25 	 324.8564000 	 3.383125 	 -1.0813900000 	 -3.8963730000 
101.45 	 324.8564000 	 3.383200 	 -1.0816130000 	 -3.8963830000 
101.65 	 324.8564000 	 3.383250 	 -1.0839210000 	 -3.8987760000 
101.85 	 324.8612000 	 3.383325 	 -1.0804530000 	 -3.8956450000 
102.05 	 324.8612000 	 3.383375 	 -1.0836410000 	 -3.8979690000 
102.25 	 324.8612000 	 3.383450 	 -1.0828910000 	 -3.8975300000 
102.45 	 324.8612000 	 3.383525 	 -1.0810760000 	 -3.8958290000 
102.65 	 324.8612000 	 3.383575 	 -1.0846360000 	 -3.8989800000 
102.85 	 324.8612000 	 3.383650 	 -1.0814830000 	 -3.8964810000 
103.05 	 324.8644000 	 3.383700 	 -1.0823790000 	 -3.8970380000 
103.25 	 324.8644000 	 3.383775 	 -1.0841530000 	 -3.8987380000 
103.45 	 324.8723000 	 3.383825 	 -1.0800330000 	 -3.8955850000 
103.65 	 324.8723000 	 3.383900 	 -1.0832980000 	 -3.8988180000 
103.85 	 324.8723000 	 3.383950 	 -1.0805640000 	 -3.8972380000 
104.05 	 324.8644000 	 3.384000 	 -1.0800420000 	 -3.8963160000 
104.25 	 324.8644000 	 3.384075 	 -1.0835200000 	 -3.8991290000 
104.45 	 324.8612000 	 3.384125 	 -1.0799820000 	 -3.8957600000 
104.65 	 324.8564000 	 3.384200 	 -1.0827100000 	 -3.8978290000 
104.85 	 324.8564000 	 3.384275 	 -1.0823950000 	 -3.8982360000 
105.05 	 324.8564000 	 3.384325 	 -1.0780720000 	 -3.8954770000 
105.25 	 324.8564000 	 3.384400 	 -1.0836820000 	 -3.8990970000 
105.45 	 324.8580000 	 3.384450 	 -1.0808790000 	 -3.8969740000 
105.65 	 324.8612000 	 3.384525 	 -1.0809290000 	 -3.8964400000 
105.85 	 324.8612000 	 3.384600 	 -1.0836160000 	 -3.8992690000 
106.05 	 324.8612000 	 3.384650 	 -1.0777790000 	 -3.8956710000 
106.25 	 324.8564000 	 3.384725 	 -1.0844640000 	 -3.8981560000 
106.45 	 324.8533000 	 3.384775 	 -1.0843720000 	 -3.8980040000 
106.65 	 324.8533000 	 3.384850 	 -1.0818540000 	 -3.8960170000 
106.85 	 324.8533000 	 3.384925 	 -1.0857070000 	 -3.8992210000 
107.05 	 324.8564000 	 3.384975 	 -1.0826750000 	 -3.8967670000 
107.25 	 324.8564000 	 3.385050 	 -1.0835550000 	 -3.8972630000 
107.45 	 324.8612000 	 3.385100 	 -1.0855010000 	 -3.8991320000 
107.65 	 324.8612000 	 3.385175 	 -1.0822260000 	 -3.8960010000 
107.85 	 324.8612000 	 3.385250 	 -1.0846840000 	 -3.8982070000 
108.05 	 324.8612000 	 3.385300 	 -1.0844010000 	 -3.8981950000 
108.25 	 324.8612000 	 3.385375 	 -1.0824840000 	 -3.8960620000 
108.45 	 324.8628000 	 3.385425 	 -1.0857330000 	 -3.8993070000 
108.65 	 324.8644000 	 3.385500 	 -1.0831870000 	 -3.8968440000 
108.85 	 324.8691000 	 3.385550 	 -1.0841780000 	 -3.8971840000 
109.05 	 324.8691000 	 3.385625 	 -1.0862060000 	 -3.8992150000 
109.25 	 324.8691000 	 3.385675 	 -1.0828370000 	 -3.8961540000 
109.45 	 324.8691000 	 3.385725 	 -1.0858410000 	 -3.8988340000 
109.65 	 324.8691000 	 3.385800 	 -1.0846610000 	 -3.8979240000 
109.85 	 324.8691000 	 3.385850 	 -1.0832910000 	 -3.8965030000 
110.05 	 324.8644000 	 3.385925 	 -1.0867210000 	 -3.8994630000 
110.25 	 324.8707000 	 3.385975 	 -1.0833520000 	 -3.8965770000 
110.45 	 324.8723000 	 3.386025 	 -1.0846610000 	 -3.8977240000 
110.65 	 324.8771000 	 3.386100 	 -1.0860440000 	 -3.8989480000 
110.85 	 324.8803000 	 3.386150 	 -1.0832150000 	 -3.8961030000 
111.05 	 324.8803000 	 3.386200 	 -1.0867660000 	 -3.8993010000 
111.25 	 324.8803000 	 3.386250 	 -1.0843750000 	 -3.8974790000 
111.45 	 324.8771000 	 3.386300 	 -1.0845220000 	 -3.8970690000 
111.65 	 324.8771000 	 3.386375 	 -1.0867020000 	 -3.8993870000 
111.85 	 324.8723000 	 3.386425 	 -1.0833990000 	 -3.8963160000 
112.05 	 324.8691000 	 3.386475 	 -1.0861910000 	 -3.8985250000 
112.25 	 324.8691000 	 3.386550 	 -1.0861750000 	 -3.8984940000 
112.45 	 324.8644000 	 3.386600 	 -1.0839650000 	 -3.8963380000 
112.65 	 324.8644000 	 3.386675 	 -1.0875510000 	 -3.8994630000 
112.85 	 324.8644000 	 3.386725 	 -1.0848010000 	 -3.8970690000 
113.05 	 324.8644000 	 3.386775 	 -1.0852500000 	 -3.8974030000 
113.25 	 324.8644000 	 3.386850 	 -1.0873510000 	 -3.8995710000 
113.45 	 324.8644000 	 3.386900 	 -1.0839020000 	 -3.8963830000 
113.65 	 324.8628000 	 3.386975 	 -1.0870550000 	 -3.8991260000 
113.85 	 324.8612000 	 3.387025 	 -1.0855290000 	 -3.8981340000 
114.05 	 324.8612000 	 3.387100 	 -1.0847280000 	 -3.8969230000 
114.25 	 324.8644000 	 3.387150 	 -1.0878370000 	 -3.8997360000 
114.45 	 324.8644000 	 3.387225 	 -1.0843530000 	 -3.8966370000 
114.65 	 324.8691000 	 3.387275 	 -1.0837520000 	 -3.8985700000 
114.85 	 324.8691000 	 3.387350 	 -1.0844930000 	 -3.8988780000 
115.05 	 324.8723000 	 3.387400 	 -1.0831010000 	 -3.8966110000 
115.25 	 324.8771000 	 3.387450 	 -1.0874300000 	 -3.8998100000 
115.45 	 324.8803000 	 3.387500 	 -1.0832630000 	 -3.8974290000 
115.65 	 324.8803000 	 3.387575 	 -1.0810470000 	 -3.8979280000 
115.85 	 324.8850000 	 3.387625 	 -1.0878240000 	 -3.8995200000 
116.05 	 324.8850000 	 3.387675 	 -1.0844140000 	 -3.8964970000 
116.25 	 324.8850000 	 3.387725 	 -1.0879580000 	 -3.8991580000 
116.45 	 324.8850000 	 3.387775 	 -1.0864030000 	 -3.8981820000 
116.65 	 324.8850000 	 3.387825 	 -1.0854120000 	 -3.8971490000 
116.85 	 324.8803000 	 3.387875 	 -1.0886130000 	 -3.9001370000 
117.05 	 324.8771000 	 3.387925 	 -1.0807200000 	 -3.8968940000 
117.25 	 324.8803000 	 3.387975 	 -1.0871250000 	 -3.8987190000 
117.45 	 324.8819000 	 3.388025 	 -1.0863810000 	 -3.8986430000 
117.65 	 324.8850000 	 3.388075 	 -1.0797210000 	 -3.8967350000 
117.85 	 324.8803000 	 3.388125 	 -1.0833330000 	 -3.9000230000 
118.05 	 324.8771000 	 3.388200 	 -1.0798520000 	 -3.8971490000 
118.25 	 324.8723000 	 3.388250 	 -1.0818000000 	 -3.8983150000 
118.45 	 324.8644000 	 3.388300 	 -1.0812120000 	 -3.8995200000 
118.65 	 324.8612000 	 3.388375 	 -1.0788630000 	 -3.8966430000 
118.85 	 324.8612000 	 3.388425 	 -1.0831420000 	 -3.8999430000 
119.05 	 324.8644000 	 3.388500 	 -1.0807360000 	 -3.8980550000 
119.25 	 324.8691000 	 3.388550 	 -1.0821980000 	 -3.8975620000 
119.45 	 324.8723000 	 3.388625 	 -1.0842450000 	 -3.9002260000 
119.65 	 324.8723000 	 3.388675 	 -1.0816890000 	 -3.8972250000 
119.85 	 324.8771000 	 3.388725 	 -1.0884410000 	 -3.8994500000 
120.05 	 324.8771000 	 3.388800 	 -1.0881580000 	 -3.8994570000 
120.25 	 324.8771000 	 3.388850 	 -1.0860790000 	 -3.8975810000 
120.45 	 324.8771000 	 3.388900 	 -1.0896210000 	 -3.9006870000 
120.65 	 324.8771000 	 3.388950 	 -1.0861240000 	 -3.8978420000 
120.85 	 324.8803000 	 3.389000 	 -1.0878400000 	 -3.8991580000 
121.05 	 324.8771000 	 3.389075 	 -1.0890520000 	 -3.9003180000 
121.25 	 324.8771000 	 3.389125 	 -1.0862030000 	 -3.8976190000 
121.45 	 324.8771000 	 3.389175 	 -1.0897130000 	 -3.9005980000 
121.65 	 324.8771000 	 3.389225 	 -1.0871980000 	 -3.8982770000 
121.85 	 324.8803000 	 3.389275 	 -1.0879610000 	 -3.8988140000 
122.05 	 324.8771000 	 3.389350 	 -1.0897220000 	 -3.9006930000 
122.25 	 324.8771000 	 3.389400 	 -1.0864130000 	 -3.8976030000 
122.45 	 324.8723000 	 3.389450 	 -1.0897030000 	 -3.9003370000 
122.65 	 324.8723000 	 3.389525 	 -1.0886130000 	 -3.8997200000 
122.85 	 324.8723000 	 3.389575 	 -1.0821950000 	 -3.8983980000 
123.05 	 324.8723000 	 3.389625 	 -1.0862510000 	 -3.9012020000 
123.25 	 324.8771000 	 3.389700 	 -1.0871410000 	 -3.8980770000 
123.45 	 324.8771000 	 3.389750 	 -1.0840610000 	 -3.9001460000 
123.65 	 324.8787000 	 3.389800 	 -1.0845250000 	 -3.9001620000 
123.85 	 324.8803000 	 3.389850 	 -1.0860280000 	 -3.8980900000 
124.05 	 324.8803000 	 3.389900 	 -1.0883490000 	 -3.9013740000 
124.25 	 324.8850000 	 3.389975 	 -1.0878940000 	 -3.8987100000 
124.45 	 324.8882000 	 3.390025 	 -1.0890200000 	 -3.8997780000 
124.65 	 324.8882000 	 3.390075 	 -1.0903360000 	 -3.9008680000 
124.85 	 324.8882000 	 3.390100 	 -1.0875030000 	 -3.8983630000 
125.05 	 324.8882000 	 3.390175 	 -1.0910290000 	 -3.9015040000 
125.25 	 324.8914000 	 3.390200 	 -1.0885020000 	 -3.8991100000 
125.45 	 324.8930000 	 3.390275 	 -1.0890200000 	 -3.8994220000 
125.65 	 324.8930000 	 3.390300 	 -1.0906790000 	 -3.9012120000 
125.85 	 324.8962000 	 3.390350 	 -1.0875860000 	 -3.8981250000 
126.05 	 324.8978000 	 3.390400 	 -1.0909330000 	 -3.9012050000 
126.25 	 324.9009000 	 3.390450 	 -1.0890990000 	 -3.8997840000 
126.45 	 324.9009000 	 3.390500 	 -1.0878050000 	 -3.8990720000 
126.65 	 324.8962000 	 3.390550 	 -1.0864160000 	 -3.9017550000 
126.85 	 324.8930000 	 3.390575 	 -1.0823790000 	 -3.8986650000 
127.05 	 324.8882000 	 3.390625 	 -1.0891660000 	 -3.9002320000 
127.25 	 324.8850000 	 3.390675 	 -1.0887460000 	 -3.9009250000 
127.45 	 324.8803000 	 3.390725 	 -1.0873920000 	 -3.8982140000 
127.65 	 324.8850000 	 3.390800 	 -1.0906540000 	 -3.9016470000 
127.85 	 324.8850000 	 3.390850 	 -1.0891850000 	 -3.8995460000 
128.05 	 324.8850000 	 3.390900 	 -1.0879360000 	 -3.8995140000 
128.25 	 324.8850000 	 3.390950 	 -1.0915220000 	 -3.9016180000 
128.45 	 324.8803000 	 3.391000 	 -1.0857900000 	 -3.8984550000 
128.65 	 324.8771000 	 3.391050 	 -1.0881840000 	 -3.9012020000 
128.85 	 324.8723000 	 3.391100 	 -1.0883360000 	 -3.8999750000 
129.05 	 324.8771000 	 3.391175 	 -1.0880370000 	 -3.8987190000 
129.25 	 324.8723000 	 3.391225 	 -1.0898370000 	 -3.9014820000 
129.45 	 324.8771000 	 3.391275 	 -1.0861330000 	 -3.8981950000 
129.65 	 324.8771000 	 3.391325 	 -1.0913910000 	 -3.9002260000 
129.85 	 324.8771000 	 3.391400 	 -1.0856210000 	 -3.9002580000 
130.05 	 324.8771000 	 3.391450 	 -1.0848270000 	 -3.8983570000 
130.25 	 324.8771000 	 3.391500 	 -1.0887050000 	 -3.9013860000 
130.45 	 324.8771000 	 3.391550 	 -1.0861210000 	 -3.8987380000 
130.65 	 324.8803000 	 3.391600 	 -1.0863650000 	 -3.8993070000 
130.85 	 324.8803000 	 3.391675 	 -1.0877640000 	 -3.9010970000 
131.05 	 324.8803000 	 3.391725 	 -1.0864930000 	 -3.8979910000 
131.25 	 324.8803000 	 3.391775 	 -1.0908030000 	 -3.9008460000 
131.45 	 324.8850000 	 3.391825 	 -1.0914870000 	 -3.8997460000 
131.65 	 324.8867000 	 3.391875 	 -1.0903450000 	 -3.8987510000 
131.85 	 324.8882000 	 3.391925 	 -1.0935530000 	 -3.9018790000 
132.05 	 324.8914000 	 3.391975 	 -1.0903260000 	 -3.8989450000 
132.25 	 324.8930000 	 3.392025 	 -1.0923580000 	 -3.9004930000 
132.45 	 324.8930000 	 3.392075 	 -1.0926720000 	 -3.9011860000 
132.65 	 324.8930000 	 3.392125 	 -1.0901900000 	 -3.8987950000 
132.85 	 324.8930000 	 3.392175 	 -1.0935850000 	 -3.9019520000 
133.05 	 324.8962000 	 3.392225 	 -1.0910670000 	 -3.8997270000 
133.25 	 324.8962000 	 3.392275 	 -1.0917760000 	 -3.9000670000 
133.45 	 324.9009000 	 3.392300 	 -1.0933240000 	 -3.9016560000 
133.65 	 324.9009000 	 3.392350 	 -1.0900750000 	 -3.8988590000 
133.85 	 324.9009000 	 3.392400 	 -1.0936260000 	 -3.9017420000 
134.05 	 324.8962000 	 3.392450 	 -1.0916960000 	 -3.9000230000 
134.25 	 324.8930000 	 3.392500 	 -1.0916870000 	 -3.8998990000 
134.45 	 324.8882000 	 3.392550 	 -1.0939310000 	 -3.9021430000 
134.65 	 324.8850000 	 3.392600 	 -1.0906820000 	 -3.8988460000 
134.85 	 324.8850000 	 3.392650 	 -1.0936010000 	 -3.9013390000 
135.05 	 324.8850000 	 3.392700 	 -1.0926210000 	 -3.9005120000 
135.25 	 324.8850000 	 3.392750 	 -1.0913400000 	 -3.8983820000 
135.45 	 324.8882000 	 3.392800 	 -1.0944970000 	 -3.9011380000 
135.65 	 324.8930000 	 3.392850 	 -1.0912070000 	 -3.8981250000 
135.85 	 324.8930000 	 3.392900 	 -1.0935880000 	 -3.9000290000 
136.05 	 324.8930000 	 3.392950 	 -1.0934540000 	 -3.9001690000 
136.25 	 324.8882000 	 3.393000 	 -1.0915090000 	 -3.8982550000 
136.45 	 324.8882000 	 3.393050 	 -1.0948790000 	 -3.9013700000 
136.65 	 324.8882000 	 3.393100 	 -1.0916360000 	 -3.8982840000 
136.85 	 324.8882000 	 3.393150 	 -1.0931520000 	 -3.8996670000 
137.05 	 324.8930000 	 3.393200 	 -1.0940140000 	 -3.9007540000 
137.25 	 324.8962000 	 3.393250 	 -1.0913050000 	 -3.8979500000 
137.45 	 324.8994000 	 3.393275 	 -1.0949580000 	 -3.9012460000 
137.65 	 324.9009000 	 3.393325 	 -1.0919480000 	 -3.8987860000 
137.85 	 324.9009000 	 3.393375 	 -1.0932670000 	 -3.8997330000 
138.05 	 324.8962000 	 3.393425 	 -1.0944270000 	 -3.9010780000 
138.25 	 324.8962000 	 3.393475 	 -1.0912360000 	 -3.8979590000 
138.45 	 324.8962000 	 3.393500 	 -1.0946940000 	 -3.9010400000 
138.65 	 324.8962000 	 3.393550 	 -1.0926090000 	 -3.8993550000 
138.85 	 324.9009000 	 3.393600 	 -1.0923320000 	 -3.8989100000 
139.05 	 324.9009000 	 3.393650 	 -1.0949580000 	 -3.9015360000 
139.25 	 324.9041000 	 3.393700 	 -1.0916230000 	 -3.8982300000 
139.45 	 324.9041000 	 3.393725 	 -1.0942650000 	 -3.9005120000 
139.65 	 324.9041000 	 3.393775 	 -1.0937690000 	 -3.9004710000 
139.85 	 324.9041000 	 3.393825 	 -1.0890520000 	 -3.8980420000 
140.05 	 324.9025000 	 3.393875 	 -1.0943000000 	 -3.9016560000 
140.25 	 324.9041000 	 3.393925 	 -1.0910220000 	 -3.8990750000 
140.45 	 324.9041000 	 3.393950 	 -1.0905840000 	 -3.8995430000 
140.65 	 324.9025000 	 3.394000 	 -1.0936390000 	 -3.9013610000 
140.85 	 324.9041000 	 3.394050 	 -1.0864190000 	 -3.8981340000 
141.05 	 324.9009000 	 3.394100 	 -1.0880850000 	 -3.9014430000 
141.25 	 324.9009000 	 3.394150 	 -1.0928600000 	 -3.8994150000 
141.45 	 324.8962000 	 3.394175 	 -1.0929300000 	 -3.8993960000 
141.65 	 324.8962000 	 3.394225 	 -1.0947800000 	 -3.9015170000 
141.85 	 324.8930000 	 3.394275 	 -1.0907360000 	 -3.8983220000 
142.05 	 324.8930000 	 3.394325 	 -1.0945540000 	 -3.9014370000 
142.25 	 324.8930000 	 3.394375 	 -1.0922500000 	 -3.8997710000 
142.45 	 324.8946000 	 3.394425 	 -1.0917660000 	 -3.8992820000 
142.65 	 324.8962000 	 3.394475 	 -1.0935660000 	 -3.9019520000 
142.85 	 324.9025000 	 3.394525 	 -1.0860540000 	 -3.8983120000 
143.05 	 324.9073000 	 3.394550 	 -1.0936700000 	 -3.9011890000 
143.25 	 324.9121000 	 3.394600 	 -1.0883870000 	 -3.9005500000 
143.45 	 324.9153000 	 3.394650 	 -1.0881300000 	 -3.8987100000 
143.65 	 324.9153000 	 3.394675 	 -1.0929170000 	 -3.9021020000 
143.85 	 324.9137000 	 3.394725 	 -1.0910030000 	 -3.8987760000 
144.05 	 324.9121000 	 3.394750 	 -1.0937180000 	 -3.9008140000 
144.25 	 324.9105000 	 3.394800 	 -1.0939030000 	 -3.9011830000 
144.45 	 324.9073000 	 3.394850 	 -1.0913120000 	 -3.8985470000 
144.65 	 324.9073000 	 3.394875 	 -1.0954160000 	 -3.9020220000 
144.85 	 324.9121000 	 3.394925 	 -1.0917350000 	 -3.8991670000 
145.05 	 324.9121000 	 3.394950 	 -1.0933620000 	 -3.9002480000 
145.25 	 324.9153000 	 3.395000 	 -1.0943950000 	 -3.9015930000 
145.45 	 324.9153000 	 3.395050 	 -1.0912160000 	 -3.8985250000 
145.65 	 324.9153000 	 3.395075 	 -1.0934450000 	 -3.9019580000 
145.85 	 324.9153000 	 3.395125 	 -1.0925990000 	 -3.8998060000 
146.05 	 324.9121000 	 3.395150 	 -1.0936610000 	 -3.8999300000 
146.25 	 324.9073000 	 3.395200 	 -1.0957780000 	 -3.9019580000 
146.45 	 324.9041000 	 3.395250 	 -1.0921990000 	 -3.8988690000 
146.65 	 324.9041000 	 3.395275 	 -1.0897670000 	 -3.9014850000 
146.85 	 324.9009000 	 3.395325 	 -1.0893570000 	 -3.9007090000 
147.05 	 324.9009000 	 3.395375 	 -1.0877550000 	 -3.8992400000 
147.25 	 324.9009000 	 3.395425 	 -1.0920300000 	 -3.9022640000 
147.45 	 324.9009000 	 3.395475 	 -1.0914990000 	 -3.8988020000 
147.65 	 324.9009000 	 3.395500 	 -1.0931590000 	 -3.9013130000 
147.85 	 324.9009000 	 3.395550 	 -1.0940420000 	 -3.9009130000 
148.05 	 324.9009000 	 3.395600 	 -1.0916170000 	 -3.8989830000 
148.25 	 324.8978000 	 3.395650 	 -1.0962610000 	 -3.9021560000 
148.45 	 324.9009000 	 3.395700 	 -1.0856980000 	 -3.8994060000 
148.65 	 324.8962000 	 3.395725 	 -1.0921640000 	 -3.9004960000 
148.85 	 324.8962000 	 3.395775 	 -1.0905390000 	 -3.9017490000 
149.05 	 324.8962000 	 3.395825 	 -1.0918870000 	 -3.8990310000 
149.25 	 324.8962000 	 3.395875 	 -1.0948980000 	 -3.9021940000 
149.45 	 324.9009000 	 3.395925 	 -1.0933270000 	 -3.8995230000 
149.65 	 324.9009000 	 3.395950 	 -1.0947800000 	 -3.9005690000 
149.85 	 324.9041000 	 3.396000 	 -1.0961530000 	 -3.9019140000 
150.05 	 324.9041000 	 3.396050 	 -1.0926600000 	 -3.8989700000 
150.25 	 324.9041000 	 3.396100 	 -1.0960010000 	 -3.9019200000 
150.45 	 324.9025000 	 3.396150 	 -1.0922780000 	 -3.9005220000 
150.65 	 324.9009000 	 3.396175 	 -1.0934930000 	 -3.9000860000 
150.85 	 324.8962000 	 3.396225 	 -1.0954860000 	 -3.9023210000 
151.05 	 324.8962000 	 3.396275 	 -1.0914930000 	 -3.8989990000 
151.25 	 324.8962000 	 3.396325 	 -1.0926720000 	 -3.9018470000 
151.45 	 324.8962000 	 3.396375 	 -1.0934320000 	 -3.9009380000 
151.65 	 324.8962000 	 3.396400 	 -1.0923100000 	 -3.8994000000 
151.85 	 324.9009000 	 3.396450 	 -1.0952030000 	 -3.9025660000 
152.05 	 324.9009000 	 3.396500 	 -1.0913340000 	 -3.8995900000 
152.25 	 324.9009000 	 3.396550 	 -1.0916420000 	 -3.9009600000 
152.45 	 324.9009000 	 3.396600 	 -1.0958070000 	 -3.9018570000 
152.65 	 324.9041000 	 3.396625 	 -1.0886760000 	 -3.8991260000 
152.85 	 324.9073000 	 3.396675 	 -1.0956000000 	 -3.9026360000 
153.05 	 324.9121000 	 3.396725 	 -1.0918550000 	 -3.8999240000 
153.25 	 324.9121000 	 3.396750 	 -1.0932060000 	 -3.9006140000 
153.45 	 324.9153000 	 3.396800 	 -1.0913820000 	 -3.9026480000 
153.65 	 324.9153000 	 3.396850 	 -1.0927070000 	 -3.8993610000 
153.85 	 324.9153000 	 3.396875 	 -1.0966870000 	 -3.9025370000 
154.05 	 324.9200000 	 3.396925 	 -1.0947480000 	 -3.9013550000 
154.25 	 324.9153000 	 3.396950 	 -1.0920270000 	 -3.9002450000 
154.45 	 324.9153000 	 3.396975 	 -1.0967890000 	 -3.9031030000 
154.65 	 324.9121000 	 3.397025 	 -1.0932700000 	 -3.8999180000 
154.85 	 324.9073000 	 3.397075 	 -1.0960170000 	 -3.9023210000 
155.05 	 324.9025000 	 3.397100 	 -1.0951390000 	 -3.9016880000 
155.25 	 324.8962000 	 3.397150 	 -1.0936040000 	 -3.9001750000 
155.45 	 324.8930000 	 3.397200 	 -1.0961410000 	 -3.9033130000 
155.65 	 324.8930000 	 3.397250 	 -1.0941730000 	 -3.9002230000 
155.85 	 324.8882000 	 3.397300 	 -1.0963980000 	 -3.9021620000 
156.05 	 324.8882000 	 3.397350 	 -1.0963000000 	 -3.9023210000 
156.25 	 324.8882000 	 3.397400 	 -1.0940930000 	 -3.9000960000 
156.45 	 324.8962000 	 3.397450 	 -1.0975550000 	 -3.9034870000 
156.65 	 324.9009000 	 3.397500 	 -1.0946970000 	 -3.9008520000 
156.85 	 324.9041000 	 3.397550 	 -1.0957850000 	 -3.9018890000 
157.05 	 324.9121000 	 3.397575 	 -1.0966680000 	 -3.9026320000 
157.25 	 324.9121000 	 3.397625 	 -1.0940110000 	 -3.9001910000 
157.45 	 324.9121000 	 3.397675 	 -1.0975110000 	 -3.9032750000 
157.65 	 324.9121000 	 3.397700 	 -1.0948690000 	 -3.9011030000 
157.85 	 324.9121000 	 3.397750 	 -1.0954730000 	 -3.9012590000 
158.05 	 324.9153000 	 3.397775 	 -1.0972310000 	 -3.9028900000 
158.25 	 324.9153000 	 3.397825 	 -1.0938870000 	 -3.8998760000 
158.45 	 324.9200000 	 3.397850 	 -1.0976440000 	 -3.9030390000 
158.65 	 324.9200000 	 3.397900 	 -1.0905770000 	 -3.9012340000 
158.85 	 324.9232000 	 3.397925 	 -1.0948880000 	 -3.9010970000 
159.05 	 324.9232000 	 3.397975 	 -1.0969860000 	 -3.9031980000 
159.25 	 324.9232000 	 3.398000 	 -1.0935400000 	 -3.8997680000 
159.45 	 324.9279000 	 3.398025 	 -1.0974790000 	 -3.9032780000 
159.65 	 324.9232000 	 3.398075 	 -1.0948280000 	 -3.9012210000 
159.85 	 324.9200000 	 3.398100 	 -1.0953580000 	 -3.9013350000 
160.05 	 324.9105000 	 3.398150 	 -1.0973140000 	 -3.9034400000 
160.25 	 324.9041000 	 3.398175 	 -1.0936130000 	 -3.8998760000 
160.45 	 324.9009000 	 3.398225 	 -1.0973800000 	 -3.9032490000 
160.65 	 324.8962000 	 3.398275 	 -1.0953580000 	 -3.9014880000 
160.85 	 324.8962000 	 3.398325 	 -1.0947360000 	 -3.9007790000 
161.05 	 324.8962000 	 3.398350 	 -1.0975010000 	 -3.9036500000 
161.25 	 324.8962000 	 3.398400 	 -1.0936700000 	 -3.9001780000 
161.45 	 324.9009000 	 3.398450 	 -1.0961090000 	 -3.9032750000 
161.65 	 324.9041000 	 3.398500 	 -1.0952820000 	 -3.9019170000 
161.85 	 324.9089000 	 3.398550 	 -1.0913940000 	 -3.9010680000 
162.05 	 324.9153000 	 3.398575 	 -1.0975900000 	 -3.9038560000 
162.25 	 324.9216000 	 3.398625 	 -1.0899480000 	 -3.9002800000 
162.45 	 324.9232000 	 3.398650 	 -1.0980160000 	 -3.9031060000 
162.65 	 324.9264000 	 3.398675 	 -1.0966590000 	 -3.9019330000 
162.85 	 324.9232000 	 3.398725 	 -1.0956670000 	 -3.9009250000 
163.05 	 324.9200000 	 3.398750 	 -1.0987540000 	 -3.9038980000 
163.25 	 324.9200000 	 3.398800 	 -1.0953200000 	 -3.9005250000 
163.45 	 324.9153000 	 3.398825 	 -1.0973870000 	 -3.9024770000 
163.65 	 324.9121000 	 3.398875 	 -1.0975360000 	 -3.9028260000 
163.85 	 324.9105000 	 3.398900 	 -1.0954630000 	 -3.9007350000 
164.05 	 324.9121000 	 3.398950 	 -1.0987120000 	 -3.9039990000 
164.25 	 324.9073000 	 3.398975 	 -1.0952380000 	 -3.9014050000 
164.45 	 324.9073000 	 3.399025 	 -1.0961370000 	 -3.9022450000 
164.65 	 324.9073000 	 3.399075 	 -1.0958320000 	 -3.9038340000 
164.85 	 324.9041000 	 3.399100 	 -1.0940810000 	 -3.9007690000 
165.05 	 324.9073000 	 3.399150 	 -1.0972400000 	 -3.9036720000 
165.25 	 324.9073000 	 3.399200 	 -1.0964170000 	 -3.9021680000 
165.45 	 324.9121000 	 3.399225 	 -1.0968340000 	 -3.9018500000 
165.65 	 324.9121000 	 3.399275 	 -1.0987380000 	 -3.9038020000 
165.85 	 324.9153000 	 3.399300 	 -1.0955560000 	 -3.9008490000 
166.05 	 324.9153000 	 3.399350 	 -1.0990430000 	 -3.9039420000 
166.25 	 324.9153000 	 3.399400 	 -1.0969920000 	 -3.9021300000 
166.45 	 324.9153000 	 3.399425 	 -1.0962100000 	 -3.9016530000 
166.65 	 324.9121000 	 3.399475 	 -1.0983940000 	 -3.9040410000 
166.85 	 324.9121000 	 3.399500 	 -1.0957810000 	 -3.9005090000 
167.05 	 324.9121000 	 3.399550 	 -1.0988490000 	 -3.9034210000 
167.25 	 324.9121000 	 3.399600 	 -1.0973550000 	 -3.9023020000 
167.45 	 324.9121000 	 3.399625 	 -1.0966140000 	 -3.9014020000 
167.65 	 324.9121000 	 3.399675 	 -1.0993670000 	 -3.9040180000 
167.85 	 324.9121000 	 3.399700 	 -1.0957850000 	 -3.9008270000 
168.05 	 324.9121000 	 3.399750 	 -1.0985470000 	 -3.9031790000 
168.25 	 324.9121000 	 3.399800 	 -1.0980920000 	 -3.9029150000 
168.45 	 324.9121000 	 3.399825 	 -1.0932380000 	 -3.9012180000 
168.65 	 324.9121000 	 3.399875 	 -1.0991800000 	 -3.9043110000 
168.85 	 324.9073000 	 3.399900 	 -1.0957300000 	 -3.9012500000 
169.05 	 324.9121000 	 3.399950 	 -1.0916140000 	 -3.9029280000 
169.25 	 324.9121000 	 3.400000 	 -1.0930320000 	 -3.9036180000 
169.45 	 324.9121000 	 3.400025 	 -1.0914010000 	 -3.9011260000 
169.65 	 324.9121000 	 3.400075 	 -1.0972210000 	 -3.9045300000 
169.85 	 324.9153000 	 3.400100 	 -1.0965030000 	 -3.9020630000 
170.05 	 324.9200000 	 3.400150 	 -1.0972980000 	 -3.9026200000 
170.25 	 324.9232000 	 3.400175 	 -1.0975360000 	 -3.9043240000 
170.45 	 324.9279000 	 3.400225 	 -1.0958160000 	 -3.9013070000 
170.65 	 324.9312000 	 3.400275 	 -1.0995830000 	 -3.9044030000 
170.85 	 324.9312000 	 3.400325 	 -1.0970780000 	 -3.9024190000 
171.05 	 324.9312000 	 3.400350 	 -1.0974060000 	 -3.9025690000 
171.25 	 324.9279000 	 3.400400 	 -1.0926020000 	 -3.9043970000 
171.45 	 324.9232000 	 3.400475 	 -1.0913470000 	 -3.9012400000 
171.65 	 324.9216000 	 3.400500 	 -1.0980320000 	 -3.9041070000 
171.85 	 324.9200000 	 3.400525 	 -1.0914100000 	 -3.9026070000 
172.05 	 324.9232000 	 3.400575 	 -1.0936010000 	 -3.9019230000 
172.25 	 324.9232000 	 3.400600 	 -1.0977750000 	 -3.9043840000 
172.45 	 324.9232000 	 3.400650 	 -1.0950950000 	 -3.9013000000 
172.65 	 324.9279000 	 3.400675 	 -1.0991920000 	 -3.9038530000 
172.85 	 324.9232000 	 3.400700 	 -1.0980640000 	 -3.9029250000 
173.05 	 324.9248000 	 3.400750 	 -1.0969830000 	 -3.9016090000 
173.25 	 324.9279000 	 3.400775 	 -1.0960390000 	 -3.9048610000 
173.45 	 324.9279000 	 3.400825 	 -1.0914420000 	 -3.9013740000 
173.65 	 324.9312000 	 3.400875 	 -1.0934160000 	 -3.9034720000 
173.85 	 324.9312000 	 3.400925 	 -1.0948880000 	 -3.9035540000 
174.05 	 324.9312000 	 3.400975 	 -1.0924400000 	 -3.9013450000 
174.25 	 324.9279000 	 3.401025 	 -1.1005530000 	 -3.9045810000 
174.45 	 324.9248000 	 3.401075 	 -1.0908730000 	 -3.9018470000 
174.65 	 324.9232000 	 3.401100 	 -1.0990050000 	 -3.9031630000 
174.85 	 324.9232000 	 3.401150 	 -1.0998660000 	 -3.9040470000 
175.05 	 324.9279000 	 3.401175 	 -1.0971010000 	 -3.9011450000 
175.25 	 324.9312000 	 3.401200 	 -1.1008740000 	 -3.9045620000 
175.45 	 324.9359000 	 3.401250 	 -1.0979750000 	 -3.9022670000 
175.65 	 324.9391000 	 3.401300 	 -1.0987410000 	 -3.9026640000 
175.85 	 324.9439000 	 3.401375 	 -1.1001750000 	 -3.9042250000 
176.05 	 324.9439000 	 3.401400 	 -1.0971990000 	 -3.9014080000 
176.25 	 324.9439000 	 3.401475 	 -1.1008490000 	 -3.9046570000 
176.45 	 324.9439000 	 3.401500 	 -1.0982770000 	 -3.9024540000 
176.65 	 324.9470000 	 3.401575 	 -1.0988620000 	 -3.9028800000 
176.85 	 324.9470000 	 3.401600 	 -1.1008960000 	 -3.9047720000 
177.05 	 324.9470000 	 3.401675 	 -1.0974630000 	 -3.9015740000 
177.25 	 324.9470000 	 3.401700 	 -1.1006990000 	 -3.9046130000 
177.45 	 324.9439000 	 3.401775 	 -1.0989380000 	 -3.9030870000 
177.65 	 324.9439000 	 3.401800 	 -1.0985690000 	 -3.9025910000 
177.85 	 324.9439000 	 3.401875 	 -1.1010580000 	 -3.9050260000 
178.05 	 324.9454000 	 3.401900 	 -1.0977490000 	 -3.9019360000 
178.25 	 324.9486000 	 3.401975 	 -1.1010650000 	 -3.9050320000 
178.45 	 324.9550000 	 3.402000 	 -1.0991450000 	 -3.9032330000 
178.65 	 324.9550000 	 3.402050 	 -1.0989600000 	 -3.9027950000 
178.85 	 324.9566000 	 3.402075 	 -1.1014370000 	 -3.9052800000 
179.05 	 324.9550000 	 3.402125 	 -1.0977900000 	 -3.9017800000 
179.25 	 324.9550000 	 3.402150 	 -1.1011570000 	 -3.9048260000 
179.45 	 324.9582000 	 3.402200 	 -1.0990840000 	 -3.9034110000 
179.65 	 324.9597000 	 3.402225 	 -1.0991450000 	 -3.9031410000 
179.85 	 324.9630000 	 3.402250 	 -1.1014650000 	 -3.9052330000 
180.05 	 324.9677000 	 3.402300 	 -1.0979620000 	 -3.9020160000 
180.25 	 324.9693000 	 3.402325 	 -1.1012270000 	 -3.9049720000 
180.45 	 324.9677000 	 3.402350 	 -1.0998850000 	 -3.9038020000 
180.65 	 324.9677000 	 3.402375 	 -1.0989350000 	 -3.9027880000 
180.85 	 324.9630000 	 3.402400 	 -1.1017040000 	 -3.9055280000 
181.05 	 324.9630000 	 3.402425 	 -1.0982420000 	 -3.9020760000 
181.25 	 324.9597000 	 3.402450 	 -1.1007850000 	 -3.9045430000 
181.45 	 324.9550000 	 3.402500 	 -1.1004230000 	 -3.9044570000 
181.65 	 324.9518000 	 3.402525 	 -1.0984330000 	 -3.9024640000 
181.85 	 324.9470000 	 3.402575 	 -1.1018590000 	 -3.9056050000 
182.05 	 324.9439000 	 3.402625 	 -1.0961660000 	 -3.9028330000 
182.25 	 324.9375000 	 3.402675 	 -1.0951770000 	 -3.9040060000 
182.45 	 324.9359000 	 3.402725 	 -1.0966940000 	 -3.9049660000 
182.65 	 324.9359000 	 3.402750 	 -1.0933840000 	 -3.9020130000 
182.85 	 324.9391000 	 3.402825 	 -1.0998850000 	 -3.9055790000 
183.05 	 324.9470000 	 3.402850 	 -1.0959180000 	 -3.9030360000 
183.25 	 324.9518000 	 3.402925 	 -1.1001520000 	 -3.9040060000 
183.45 	 324.9550000 	 3.402950 	 -1.1016340000 	 -3.9050740000 
183.65 	 324.9597000 	 3.403000 	 -1.0985570000 	 -3.9023490000 
183.85 	 324.9597000 	 3.403025 	 -1.1023240000 	 -3.9054840000 
184.05 	 324.9597000 	 3.403050 	 -1.0993670000 	 -3.9031540000 
184.25 	 324.9630000 	 3.403075 	 -1.1002410000 	 -3.9038090000 
184.45 	 324.9630000 	 3.403100 	 -1.1015070000 	 -3.9050710000 
184.65 	 324.9630000 	 3.403150 	 -1.0985340000 	 -3.9023620000 
184.85 	 324.9677000 	 3.403175 	 -1.1020090000 	 -3.9054010000 
185.05 	 324.9709000 	 3.403200 	 -1.0994630000 	 -3.9032300000 
185.25 	 324.9741000 	 3.403225 	 -1.1001490000 	 -3.9037480000 
185.45 	 324.9741000 	 3.403250 	 -1.1015830000 	 -3.9051250000 
185.65 	 324.9741000 	 3.403250 	 -1.0986930000 	 -3.9024570000 
185.85 	 324.9709000 	 3.403275 	 -1.1023520000 	 -3.9055860000 
186.05 	 324.9709000 	 3.403300 	 -1.0998280000 	 -3.9035260000 
186.25 	 324.9661000 	 3.403325 	 -1.1004380000 	 -3.9034720000 
186.45 	 324.9630000 	 3.403350 	 -1.1024220000 	 -3.9057760000 
186.65 	 324.9597000 	 3.403375 	 -1.0990240000 	 -3.9024890000 
186.85 	 324.9582000 	 3.403400 	 -1.1022150000 	 -3.9054930000 
187.05 	 324.9550000 	 3.403450 	 -1.1003940000 	 -3.9038050000 
187.25 	 324.9550000 	 3.403475 	 -1.1001270000 	 -3.9033060000 
187.45 	 324.9550000 	 3.403525 	 -1.1024130000 	 -3.9055860000 
187.65 	 324.9550000 	 3.403550 	 -1.0992460000 	 -3.9024320000 
187.85 	 324.9597000 	 3.403600 	 -1.1023870000 	 -3.9053440000 
188.05 	 324.9550000 	 3.403625 	 -1.1003080000 	 -3.9037100000 
188.25 	 324.9518000 	 3.403675 	 -1.1005530000 	 -3.9036370000 
188.45 	 324.9518000 	 3.403725 	 -1.1024510000 	 -3.9053730000 
188.65 	 324.9518000 	 3.403750 	 -1.0991830000 	 -3.9025430000 
188.85 	 324.9470000 	 3.403800 	 -1.1030290000 	 -3.9058110000 
189.05 	 324.9518000 	 3.403850 	 -1.1004890000 	 -3.9036720000 
189.25 	 324.9518000 	 3.403875 	 -1.1008680000 	 -3.9037160000 
189.45 	 324.9550000 	 3.403925 	 -1.1027340000 	 -3.9055700000 
189.65 	 324.9550000 	 3.403975 	 -1.0993580000 	 -3.9025940000 
189.85 	 324.9550000 	 3.404000 	 -1.1028610000 	 -3.9056560000 
190.05 	 324.9597000 	 3.404050 	 -1.1006770000 	 -3.9038370000 
190.25 	 324.9630000 	 3.404075 	 -1.1006070000 	 -3.9035960000 
190.45 	 324.9677000 	 3.404100 	 -1.1030860000 	 -3.9056650000 
190.65 	 324.9709000 	 3.404125 	 -1.0926790000 	 -3.9025500000 
190.85 	 324.9709000 	 3.404150 	 -1.0964810000 	 -3.9054490000 
191.05 	 324.9709000 	 3.404175 	 -1.1009220000 	 -3.9038120000 
191.25 	 324.9709000 	 3.404200 	 -1.1009150000 	 -3.9035070000 
191.45 	 324.9709000 	 3.404200 	 -1.1035600000 	 -3.9060080000 
191.65 	 324.9756000 	 3.404225 	 -1.1000220000 	 -3.9027150000 
191.85 	 324.9741000 	 3.404250 	 -1.1034870000 	 -3.9057060000 
192.05 	 324.9741000 	 3.404275 	 -1.1015700000 	 -3.9041490000 
192.25 	 324.9709000 	 3.404300 	 -1.1013440000 	 -3.9036820000 
192.45 	 324.9661000 	 3.404300 	 -1.1038970000 	 -3.9074010000 
192.65 	 324.9613000 	 3.404325 	 -1.1004920000 	 -3.9043400000 
192.85 	 324.9550000 	 3.404375 	 -1.1038460000 	 -3.9072700000 
193.05 	 324.9534000 	 3.404400 	 -1.1020950000 	 -3.9058850000 
193.25 	 324.9518000 	 3.404450 	 -1.1016050000 	 -3.9052610000 
193.45 	 324.9470000 	 3.404475 	 -1.1042340000 	 -3.9074870000 
193.65 	 324.9470000 	 3.404525 	 -1.1007880000 	 -3.9045780000 
193.85 	 324.9439000 	 3.404575 	 -1.1039700000 	 -3.9071690000 
194.05 	 324.9439000 	 3.404625 	 -1.1021930000 	 -3.9059640000 
194.25 	 324.9391000 	 3.404675 	 -1.1018180000 	 -3.9053470000 
194.45 	 324.9391000 	 3.404725 	 -1.1040560000 	 -3.9076040000 
194.65 	 324.9391000 	 3.404775 	 -1.1006740000 	 -3.9044980000 
194.85 	 324.9439000 	 3.404825 	 -1.1039830000 	 -3.9072800000 
195.05 	 324.9470000 	 3.404875 	 -1.1023520000 	 -3.9059380000 
195.25 	 324.9518000 	 3.404925 	 -1.1019290000 	 -3.9054740000 
195.45 	 324.9630000 	 3.404975 	 -1.1042750000 	 -3.9076110000 
195.65 	 324.9693000 	 3.405000 	 -1.1008140000 	 -3.9045490000 
195.85 	 324.9741000 	 3.405025 	 -1.1039670000 	 -3.9074360000 
196.05 	 324.9788000 	 3.405050 	 -1.1021140000 	 -3.9058180000 
196.25 	 324.9820000 	 3.405025 	 -1.1027490000 	 -3.9062660000 
196.45 	 324.9868000 	 3.405050 	 -1.1051940000 	 -3.9088500000 
196.65 	 324.9868000 	 3.405075 	 -1.1018240000 	 -3.9056370000 
196.85 	 324.9868000 	 3.405075 	 -1.1050510000 	 -3.9084750000 
197.05 	 324.9820000 	 3.405075 	 -1.1038270000 	 -3.9065520000 
197.25 	 324.9788000 	 3.405075 	 -1.1033150000 	 -3.9059610000 
197.45 	 324.9709000 	 3.405100 	 -1.1058970000 	 -3.9083930000 
197.65 	 324.9645000 	 3.405125 	 -1.1024950000 	 -3.9052010000 
197.85 	 324.9597000 	 3.405175 	 -1.1057920000 	 -3.9080970000 
198.05 	 324.9518000 	 3.405200 	 -1.1035600000 	 -3.9063740000 
198.25 	 324.9439000 	 3.405250 	 -1.1040530000 	 -3.9064470000 
198.45 	 324.9375000 	 3.405275 	 -1.1056010000 	 -3.9080780000 
198.65 	 324.9264000 	 3.405350 	 -1.1027020000 	 -3.9051560000 
198.85 	 324.9153000 	 3.405375 	 -1.1059760000 	 -3.9083260000 
199.05 	 324.9041000 	 3.405425 	 -1.1032610000 	 -3.9059670000 
199.25 	 324.9025000 	 3.405475 	 -1.1043330000 	 -3.9066760000 
199.45 	 324.8962000 	 3.405500 	 -1.1053020000 	 -3.9078010000 
199.65 	 324.8962000 	 3.405550 	 -1.1026450000 	 -3.9052800000 
199.85 	 324.8962000 	 3.405600 	 -1.1061890000 	 -3.9085260000 
200.05 	 324.8962000 	 3.405650 	 -1.1030390000 	 -3.9058240000 
200.25 	 324.8962000 	 3.405700 	 -1.1045550000 	 -3.9068700000 
200.45 	 324.9041000 	 3.405725 	 -1.1053470000 	 -3.9077500000 
200.65 	 324.9121000 	 3.405775 	 -1.1027460000 	 -3.9051750000 
200.85 	 324.9153000 	 3.405825 	 -1.1062270000 	 -3.9084560000 
201.05 	 324.9232000 	 3.405850 	 -1.1034620000 	 -3.9060500000 
201.25 	 324.9279000 	 3.405875 	 -1.1043200000 	 -3.9066860000 
201.45 	 324.9359000 	 3.405925 	 -1.1059510000 	 -3.9081190000 
201.65 	 324.9359000 	 3.405975 	 -1.1024700000 	 -3.9050290000 
201.85 	 324.9391000 	 3.406050 	 -1.1061570000 	 -3.9080810000 
202.05 	 324.9423000 	 3.406100 	 -1.1042530000 	 -3.9066280000 
202.25 	 324.9439000 	 3.406150 	 -1.1038460000 	 -3.9062180000 
202.45 	 324.9470000 	 3.406200 	 -1.1061350000 	 -3.9082910000 
202.65 	 324.9534000 	 3.406250 	 -1.1026380000 	 -3.9051470000 
202.85 	 324.9597000 	 3.406275 	 -1.1061290000 	 -3.9081760000 
203.05 	 324.9677000 	 3.406325 	 -1.1037890000 	 -3.9063170000 
203.25 	 324.9709000 	 3.406350 	 -1.1039700000 	 -3.9063070000 
203.45 	 324.9741000 	 3.406350 	 -1.1059920000 	 -3.9081950000 
203.65 	 324.9741000 	 3.406400 	 -1.1026670000 	 -3.9050420000 
203.85 	 324.9741000 	 3.406400 	 -1.1067490000 	 -3.9085990000 
204.05 	 324.9709000 	 3.406425 	 -1.1043200000 	 -3.9066220000 
204.25 	 324.9709000 	 3.406425 	 -1.1044220000 	 -3.9065520000 
204.45 	 324.9709000 	 3.406450 	 -1.1066090000 	 -3.9086370000 
204.65 	 324.9677000 	 3.406475 	 -1.1031660000 	 -3.9055130000 
204.85 	 324.9677000 	 3.406500 	 -1.1063700000 	 -3.9082810000 
205.05 	 324.9661000 	 3.406550 	 -1.1045460000 	 -3.9068570000 
205.25 	 324.9677000 	 3.406575 	 -1.1040400000 	 -3.9063990000 
205.45 	 324.9630000 	 3.406600 	 -1.1065480000 	 -3.9087260000 
205.65 	 324.9630000 	 3.406625 	 -1.1029940000 	 -3.9054170000 
205.85 	 324.9677000 	 3.406650 	 -1.1063320000 	 -3.9081860000 
206.05 	 324.9709000 	 3.406675 	 -1.1053020000 	 -3.9073180000 
206.25 	 324.9741000 	 3.406700 	 -1.1038750000 	 -3.9060590000 
206.45 	 324.9820000 	 3.406725 	 -1.1070440000 	 -3.9090090000 
206.65 	 324.9868000 	 3.406750 	 -1.1034010000 	 -3.9057380000 
206.85 	 324.9900000 	 3.406725 	 -1.1060140000 	 -3.9078620000 
207.05 	 324.9947000 	 3.406725 	 -1.1057000000 	 -3.9080400000 
207.25 	 324.9979000 	 3.406725 	 -1.1037990000 	 -3.9059670000 
207.45 	 325.0027000 	 3.406725 	 -1.1071270000 	 -3.9091270000 
207.65 	 325.0027000 	 3.406725 	 -1.1037220000 	 -3.9061160000 
207.85 	 324.9995000 	 3.406725 	 -1.1057790000 	 -3.9078680000 
208.05 	 324.9963000 	 3.406725 	 -1.1059380000 	 -3.9081480000 
208.25 	 324.9931000 	 3.406725 	 -1.1036490000 	 -3.9059930000 
208.45 	 324.9852000 	 3.406750 	 -1.1071210000 	 -3.9090980000 
208.65 	 324.9788000 	 3.406750 	 -1.1040370000 	 -3.9061710000 
208.85 	 324.9741000 	 3.406775 	 -1.1056040000 	 -3.9073470000 
209.05 	 324.9677000 	 3.406800 	 -1.1064880000 	 -3.9085130000 
209.25 	 324.9630000 	 3.406800 	 -1.1039380000 	 -3.9057610000 
209.45 	 324.9550000 	 3.406850 	 -1.1074130000 	 -3.9090220000 
209.65 	 324.9518000 	 3.406875 	 -1.1044090000 	 -3.9064530000 
209.85 	 324.9439000 	 3.406925 	 -1.1055690000 	 -3.9073780000 
210.05 	 324.9391000 	 3.406975 	 -1.1065580000 	 -3.9083990000 
210.25 	 324.9312000 	 3.407025 	 -1.1037950000 	 -3.9057060000 
210.45 	 324.9279000 	 3.407075 	 -1.1074070000 	 -3.9090190000 
210.65 	 324.9279000 	 3.407125 	 -1.1043800000 	 -3.9065390000 
210.85 	 324.9232000 	 3.407150 	 -1.1056580000 	 -3.9075690000 
211.05 	 324.9279000 	 3.407200 	 -1.1067490000 	 -3.9086910000 
211.25 	 324.9312000 	 3.407250 	 -1.1035950000 	 -3.9058080000 
211.45 	 324.9359000 	 3.407300 	 -1.1070760000 	 -3.9089710000 
211.65 	 324.9423000 	 3.407350 	 -1.1045550000 	 -3.9068000000 
211.85 	 324.9470000 	 3.407400 	 -1.1052420000 	 -3.9070830000 
212.05 	 324.9518000 	 3.407450 	 -1.1067900000 	 -3.9088150000 
212.25 	 324.9597000 	 3.407475 	 -1.1036970000 	 -3.9057830000 
212.45 	 324.9677000 	 3.407525 	 -1.1071780000 	 -3.9089360000 
212.65 	 324.9725000 	 3.407550 	 -1.1047710000 	 -3.9069530000 
212.85 	 324.9788000 	 3.407575 	 -1.1050760000 	 -3.9069370000 
213.05 	 324.9820000 	 3.407600 	 -1.1070280000 	 -3.9088950000 
213.25 	 324.9868000 	 3.407575 	 -1.1039580000 	 -3.9062760000 
213.45 	 324.9868000 	 3.407600 	 -1.1074670000 	 -3.9094480000 
213.65 	 324.9900000 	 3.407625 	 -1.1049970000 	 -3.9074070000 
213.85 	 324.9868000 	 3.407650 	 -1.1053210000 	 -3.9075310000 
214.05 	 324.9868000 	 3.407625 	 -1.1076070000 	 -3.9094670000 
214.25 	 324.9868000 	 3.407625 	 -1.1045840000 	 -3.9067010000 
214.45 	 324.9868000 	 3.407625 	 -1.1079060000 	 -3.9097980000 
214.65 	 324.9820000 	 3.407650 	 -1.1057500000 	 -3.9080520000 
214.85 	 324.9788000 	 3.407675 	 -1.1060330000 	 -3.9080620000 
215.05 	 324.9741000 	 3.407700 	 -1.1079950000 	 -3.9101060000 
215.25 	 324.9709000 	 3.407675 	 -1.1050130000 	 -3.9072230000 
215.45 	 324.9630000 	 3.407700 	 -1.1086340000 	 -3.9103100000 
215.65 	 324.9597000 	 3.407750 	 -1.1061320000 	 -3.9081920000 
215.85 	 324.9518000 	 3.407775 	 -1.1067800000 	 -3.9086720000 
216.05 	 324.9470000 	 3.407825 	 -1.1082710000 	 -3.9102270000 
216.25 	 324.9391000 	 3.407875 	 -1.1050570000 	 -3.9073370000 
216.45 	 324.9312000 	 3.407900 	 -1.1084650000 	 -3.9104620000 
216.65 	 324.9279000 	 3.407975 	 -1.1062210000 	 -3.9085130000 
216.85 	 324.9232000 	 3.408000 	 -1.1061700000 	 -3.9085130000 
217.05 	 324.9232000 	 3.408025 	 -1.1083640000 	 -3.9105610000 
217.25 	 324.9232000 	 3.408075 	 -1.1050570000 	 -3.9072860000 
217.45 	 324.9296000 	 3.408100 	 -1.1084330000 	 -3.9101470000 
217.65 	 324.9312000 	 3.408125 	 -1.1063770000 	 -3.9087740000 
217.85 	 324.9359000 	 3.408200 	 -1.1061830000 	 -3.9083190000 
218.05 	 324.9359000 	 3.408250 	 -1.1084520000 	 -3.9105100000 
218.25 	 324.9391000 	 3.408275 	 -1.1050640000 	 -3.9072540000 
218.45 	 324.9391000 	 3.408325 	 -1.1083380000 	 -3.9100770000 
218.65 	 324.9391000 	 3.408375 	 -1.1066400000 	 -3.9088600000 
218.85 	 324.9391000 	 3.408425 	 -1.1060170000 	 -3.9080430000 
219.05 	 324.9439000 	 3.408475 	 -1.1086460000 	 -3.9106430000 
219.25 	 324.9502000 	 3.408525 	 -1.1050700000 	 -3.9074100000 
219.45 	 324.9550000 	 3.408575 	 -1.1079410000 	 -3.9097980000 
219.65 	 324.9597000 	 3.408600 	 -1.1072190000 	 -3.9093240000 
219.85 	 324.9677000 	 3.408650 	 -1.1057030000 	 -3.9076070000 
220.05 	 324.9709000 	 3.408675 	 -1.1088820000 	 -3.9105700000 
220.25 	 324.9741000 	 3.408700 	 -1.1053090000 	 -3.9077280000 
220.45 	 324.9741000 	 3.408725 	 -1.1078550000 	 -3.9097050000 
220.65 	 324.9709000 	 3.408750 	 -1.1075720000 	 -3.9097560000 
220.85 	 324.9677000 	 3.408750 	 -1.1055280000 	 -3.9077950000 
221.05 	 324.9597000 	 3.408775 	 -1.1092060000 	 -3.9108020000 
221.25 	 324.9550000 	 3.408800 	 -1.1056680000 	 -3.9078810000 
221.45 	 324.9470000 	 3.408850 	 -1.1078230000 	 -3.9095780000 
221.65 	 324.9439000 	 3.408900 	 -1.1080710000 	 -3.9100270000 
221.85 	 324.9391000 	 3.408950 	 -1.1056390000 	 -3.9078650000 
222.05 	 324.9391000 	 3.409000 	 -1.1092500000 	 -3.9109550000 
222.25 	 324.9359000 	 3.409050 	 -1.1057980000 	 -3.9080460000 
222.45 	 324.9359000 	 3.409100 	 -1.1079470000 	 -3.9095850000 
222.65 	 324.9359000 	 3.409150 	 -1.1081500000 	 -3.9099280000 
222.85 	 324.9359000 	 3.409200 	 -1.1057700000 	 -3.9077660000 
223.05 	 324.9407000 	 3.409250 	 -1.1093810000 	 -3.9110120000 
223.25 	 324.9470000 	 3.409300 	 -1.1058170000 	 -3.9080970000 
223.45 	 324.9597000 	 3.409350 	 -1.1076070000 	 -3.9094800000 
223.65 	 324.9677000 	 3.409400 	 -1.1083410000 	 -3.9101120000 
223.85 	 324.9741000 	 3.409400 	 -1.1057280000 	 -3.9076420000 
224.05 	 324.9820000 	 3.409425 	 -1.1095300000 	 -3.9109490000 
224.25 	 324.9884000 	 3.409450 	 -1.1063610000 	 -3.9082460000 
224.45 	 324.9931000 	 3.409450 	 -1.1081500000 	 -3.9096130000 
224.65 	 324.9979000 	 3.409450 	 -1.1092730000 	 -3.9108340000 
224.85 	 325.0027000 	 3.409450 	 -1.1065520000 	 -3.9081670000 
225.05 	 325.0027000 	 3.409450 	 -1.1100450000 	 -3.9114320000 
225.25 	 325.0027000 	 3.409450 	 -1.1071140000 	 -3.9088630000 
225.45 	 325.0027000 	 3.409450 	 -1.1081190000 	 -3.9096550000 
225.65 	 324.9979000 	 3.409450 	 -1.1093170000 	 -3.9108120000 
225.85 	 324.9947000 	 3.409450 	 -1.1064620000 	 -3.9081640000 
226.05 	 324.9884000 	 3.409450 	 -1.1101690000 	 -3.9113780000 
226.25 	 324.9820000 	 3.409450 	 -1.1071330000 	 -3.9086630000 
226.45 	 324.9741000 	 3.409450 	 -1.1084180000 	 -3.9095850000 
226.65 	 324.9709000 	 3.409475 	 -1.1095330000 	 -3.9106210000 
226.85 	 324.9630000 	 3.409475 	 -1.1068250000 	 -3.9081480000 
227.05 	 324.9597000 	 3.409525 	 -1.1104810000 	 -3.9113040000 
227.25 	 324.9518000 	 3.409550 	 -1.1073650000 	 -3.9085740000 
227.45 	 324.9439000 	 3.409600 	 -1.1088820000 	 -3.9097690000 
227.65 	 324.9359000 	 3.409650 	 -1.1094280000 	 -3.9107260000 
227.85 	 324.9279000 	 3.409700 	 -1.1066820000 	 -3.9081350000 
228.05 	 324.9232000 	 3.409725 	 -1.1101150000 	 -3.9112880000 
228.25 	 324.9200000 	 3.409775 	 -1.1068440000 	 -3.9084880000 
228.45 	 324.9232000 	 3.409800 	 -1.1087770000 	 -3.9100300000 
228.65 	 324.9232000 	 3.409825 	 -1.1091010000 	 -3.9104620000 
228.85 	 324.9279000 	 3.409875 	 -1.1066090000 	 -3.9081190000 
229.05 	 324.9312000 	 3.409925 	 -1.1104710000 	 -3.9115170000 
229.25 	 324.9359000 	 3.409975 	 -1.1071240000 	 -3.9085320000 
229.45 	 324.9391000 	 3.410025 	 -1.1089830000 	 -3.9100810000 
229.65 	 324.9391000 	 3.410075 	 -1.1094350000 	 -3.9105100000 
229.85 	 324.9439000 	 3.410125 	 -1.1068850000 	 -3.9081800000 
230.05 	 324.9439000 	 3.410175 	 -1.1104520000 	 -3.9115170000 
230.25 	 324.9502000 	 3.410225 	 -1.1071400000 	 -3.9084310000 
230.45 	 324.9518000 	 3.410275 	 -1.1091070000 	 -3.9101700000 
230.65 	 324.9550000 	 3.410325 	 -1.1092730000 	 -3.9102870000 
230.85 	 324.9597000 	 3.410350 	 -1.1071010000 	 -3.9081670000 
231.05 	 324.9630000 	 3.410400 	 -1.1105190000 	 -3.9115170000 
231.25 	 324.9709000 	 3.410425 	 -1.1072320000 	 -3.9083860000 
231.45 	 324.9756000 	 3.410450 	 -1.1091610000 	 -3.9101380000 
231.65 	 324.9868000 	 3.410450 	 -1.1095210000 	 -3.9106590000 
231.85 	 324.9884000 	 3.410450 	 -1.1074350000 	 -3.9083890000 
232.05 	 324.9947000 	 3.410450 	 -1.1108720000 	 -3.9116600000 
232.25 	 324.9947000 	 3.410450 	 -1.1075400000 	 -3.9088890000 
232.45 	 324.9947000 	 3.410450 	 -1.1091100000 	 -3.9098770000 
232.65 	 324.9979000 	 3.410450 	 -1.1097460000 	 -3.9110760000 
232.85 	 324.9979000 	 3.410450 	 -1.1072480000 	 -3.9083960000 
233.05 	 324.9979000 	 3.410450 	 -1.1106430000 	 -3.9116800000 
233.25 	 324.9947000 	 3.410450 	 -1.1076160000 	 -3.9088380000 
233.45 	 324.9915000 	 3.410450 	 -1.1087480000 	 -3.9097880000 
233.65 	 324.9868000 	 3.410475 	 -1.1099820000 	 -3.9109260000 
233.85 	 324.9804000 	 3.410475 	 -1.1073240000 	 -3.9085070000 
234.05 	 324.9725000 	 3.410500 	 -1.1107350000 	 -3.9116670000 
234.25 	 324.9677000 	 3.410500 	 -1.1075690000 	 -3.9088890000 
234.45 	 324.9613000 	 3.410525 	 -1.1093360000 	 -3.9102430000 
234.65 	 324.9550000 	 3.410575 	 -1.1096100000 	 -3.9107450000 
234.85 	 324.9518000 	 3.410600 	 -1.1072570000 	 -3.9086090000 
235.05 	 324.9470000 	 3.410650 	 -1.1108490000 	 -3.9116600000 
235.25 	 324.9470000 	 3.410700 	 -1.1073340000 	 -3.9088380000 
235.45 	 324.9439000 	 3.410750 	 -1.1094790000 	 -3.9102710000 
235.65 	 324.9439000 	 3.410800 	 -1.1094950000 	 -3.9106430000 
235.85 	 324.9407000 	 3.410850 	 -1.1073650000 	 -3.9085710000 
236.05 	 324.9391000 	 3.410900 	 -1.1108140000 	 -3.9117150000 
236.25 	 324.9391000 	 3.410950 	 -1.1071430000 	 -3.9085900000 
236.45 	 324.9407000 	 3.411000 	 -1.1094510000 	 -3.9103860000 
236.65 	 324.9391000 	 3.411050 	 -1.1095050000 	 -3.9106620000 
236.85 	 324.9439000 	 3.411100 	 -1.1073940000 	 -3.9086440000 
237.05 	 324.9439000 	 3.411150 	 -1.1106750000 	 -3.9116860000 
237.25 	 324.9470000 	 3.411200 	 -1.1072730000 	 -3.9085830000 
237.45 	 324.9518000 	 3.411250 	 -1.1094730000 	 -3.9104590000 
237.65 	 324.9597000 	 3.411300 	 -1.1095560000 	 -3.9107960000 
237.85 	 324.9693000 	 3.411325 	 -1.1072100000 	 -3.9084590000 
238.05 	 324.9788000 	 3.411350 	 -1.1106200000 	 -3.9116350000 
238.25 	 324.9884000 	 3.411375 	 -1.1073940000 	 -3.9086690000 
238.45 	 324.9979000 	 3.411350 	 -1.1102010000 	 -3.9111580000 
238.65 	 325.0027000 	 3.411350 	 -1.1103060000 	 -3.9113360000 
238.85 	 325.0059000 	 3.411350 	 -1.1080610000 	 -3.9090470000 
239.05 	 325.0059000 	 3.411350 	 -1.1115580000 	 -3.9122580000 
239.25 	 325.0042000 	 3.411350 	 -1.1081570000 	 -3.9093400000 
239.45 	 324.9979000 	 3.411350 	 -1.1100420000 	 -3.9107540000 
239.65 	 324.9915000 	 3.411350 	 -1.1103190000 	 -3.9113520000 
239.85 	 324.9820000 	 3.411350 	 -1.1078390000 	 -3.9091210000 
240.05 	 324.9693000 	 3.411375 	 -1.1117970000 	 -3.9123500000 
240.25 	 324.9582000 	 3.411400 	 -1.1087100000 	 -3.9098230000 
240.45 	 324.9439000 	 3.411425 	 -1.1099660000 	 -3.9108400000 
240.65 	 324.9327000 	 3.411475 	 -1.1108650000 	 -3.9115520000 
240.85 	 324.9200000 	 3.411525 	 -1.1081660000 	 -3.9091080000 
241.05 	 324.9089000 	 3.411575 	 -1.1115800000 	 -3.9123820000 
241.25 	 324.9009000 	 3.411625 	 -1.1085450000 	 -3.9097560000 
241.45 	 324.8930000 	 3.411675 	 -1.1097340000 	 -3.9106690000 
241.65 	 324.8867000 	 3.411725 	 -1.1106400000 	 -3.9116320000 
241.85 	 324.8803000 	 3.411775 	 -1.1077530000 	 -3.9090890000 
242.05 	 324.8723000 	 3.411825 	 -1.1115070000 	 -3.9123120000 
242.25 	 324.8691000 	 3.411875 	 -1.1086500000 	 -3.9098710000 
242.45 	 324.8644000 	 3.411950 	 -1.1094540000 	 -3.9104650000 
242.65 	 324.8644000 	 3.412000 	 -1.1107030000 	 -3.9118130000 
242.85 	 324.8644000 	 3.412050 	 -1.1076010000 	 -3.9089740000 
243.05 	 324.8644000 	 3.412125 	 -1.1113330000 	 -3.9123570000 
243.25 	 324.8691000 	 3.412175 	 -1.1083670000 	 -3.9098830000 
243.45 	 324.8723000 	 3.412250 	 -1.1094600000 	 -3.9106300000 
243.65 	 324.8739000 	 3.412300 	 -1.1107860000 	 -3.9120290000 
243.85 	 324.8787000 	 3.412350 	 -1.1075180000 	 -3.9091170000 
244.05 	 324.8850000 	 3.412400 	 -1.1111260000 	 -3.9122610000 
244.25 	 324.8882000 	 3.412450 	 -1.1089040000 	 -3.9102050000 
244.45 	 324.8930000 	 3.412500 	 -1.1089610000 	 -3.9101150000 
244.65 	 324.9009000 	 3.412550 	 -1.1111010000 	 -3.9122680000 
244.85 	 324.9041000 	 3.412600 	 -1.1078100000 	 -3.9090320000 
245.05 	 324.9073000 	 3.412650 	 -1.1112210000 	 -3.9120800000 
245.25 	 324.9121000 	 3.412675 	 -1.1089960000 	 -3.9104750000 
245.45 	 324.9153000 	 3.412725 	 -1.1087670000 	 -3.9096960000 
245.65 	 324.9153000 	 3.412775 	 -1.1114500000 	 -3.9122930000 
245.85 	 324.9184000 	 3.412800 	 -1.1077660000 	 -3.9091490000 
246.05 	 324.9168000 	 3.412850 	 -1.1110050000 	 -3.9120930000 
246.25 	 324.9153000 	 3.412875 	 -1.1092630000 	 -3.9106560000 
246.45 	 324.9153000 	 3.412925 	 -1.1085070000 	 -3.9099950000 
246.65 	 324.9153000 	 3.412950 	 -1.1113490000 	 -3.9123980000 
246.85 	 324.9153000 	 3.413000 	 -1.1073080000 	 -3.9091140000 
247.05 	 324.9168000 	 3.413025 	 -1.1102490000 	 -3.9120320000 
247.25 	 324.9153000 	 3.413075 	 -1.1074670000 	 -3.9104970000 
247.45 	 324.9153000 	 3.413125 	 -1.1072380000 	 -3.9099720000 
247.65 	 324.9184000 	 3.413150 	 -1.1096190000 	 -3.9122960000 
247.85 	 324.9216000 	 3.413200 	 -1.1061760000 	 -3.9091010000 
248.05 	 324.9232000 	 3.413225 	 -1.1109420000 	 -3.9120800000 
248.25 	 324.9279000 	 3.413250 	 -1.1087260000 	 -3.9104210000 
248.45 	 324.9279000 	 3.413275 	 -1.1088720000 	 -3.9101760000 
248.65 	 324.9279000 	 3.413350 	 -1.1110750000 	 -3.9122550000 
248.85 	 324.9279000 	 3.413400 	 -1.1079120000 	 -3.9091270000 
249.05 	 324.9279000 	 3.413450 	 -1.1114790000 	 -3.9122260000 
249.25 	 324.9279000 	 3.413500 	 -1.1093170000 	 -3.9104050000 
249.45 	 324.9279000 	 3.413525 	 -1.1095080000 	 -3.9102970000 
249.65 	 324.9279000 	 3.413600 	 -1.1116630000 	 -3.9122680000 
249.85 	 324.9359000 	 3.413650 	 -1.1081470000 	 -3.9090730000 
250.05 	 324.9391000 	 3.413700 	 -1.1116250000 	 -3.9119270000 
250.25 	 324.9470000 	 3.413750 	 -1.1098160000 	 -3.9104560000 
250.45 	 324.9550000 	 3.413800 	 -1.1093710000 	 -3.9099120000 
250.65 	 324.9630000 	 3.413825 	 -1.1119650000 	 -3.9124460000 
250.85 	 324.9693000 	 3.413875 	 -1.1082740000 	 -3.9091400000 
251.05 	 324.9725000 	 3.413875 	 -1.1116310000 	 -3.9120670000 
251.25 	 324.9772000 	 3.413900 	 -1.1098640000 	 -3.9105920000 
251.45 	 324.9788000 	 3.413925 	 -1.1095910000 	 -3.9100870000 
251.65 	 324.9820000 	 3.413925 	 -1.1120480000 	 -3.9122710000 
251.85 	 324.9820000 	 3.413925 	 -1.1086500000 	 -3.9093080000 
252.05 	 324.9868000 	 3.413950 	 -1.1124360000 	 -3.9124040000 
252.25 	 324.9868000 	 3.413975 	 -1.1098160000 	 -3.9101730000 
252.45 	 324.9868000 	 3.414000 	 -1.1106140000 	 -3.9107230000 
252.65 	 324.9868000 	 3.413975 	 -1.1124960000 	 -3.9123690000 
252.85 	 324.9820000 	 3.413975 	 -1.1091170000 	 -3.9096860000 
253.05 	 324.9820000 	 3.414000 	 -1.1128930000 	 -3.9126330000 
253.25 	 324.9788000 	 3.414025 	 -1.1102740000 	 -3.9107040000 
253.45 	 324.9741000 	 3.414025 	 -1.1108180000 	 -3.9107930000 
253.65 	 324.9709000 	 3.414025 	 -1.1126710000 	 -3.9124900000 
253.85 	 324.9677000 	 3.414050 	 -1.1096860000 	 -3.9097310000 
254.05 	 324.9613000 	 3.414075 	 -1.1133000000 	 -3.9129070000 
254.25 	 324.9550000 	 3.414125 	 -1.1106010000 	 -3.9107640000 
254.45 	 324.9470000 	 3.414150 	 -1.1113130000 	 -3.9110570000 
254.65 	 324.9407000 	 3.414200 	 -1.1129320000 	 -3.9126780000 
254.85 	 324.9391000 	 3.414250 	 -1.1096730000 	 -3.9096800000 
255.05 	 324.9359000 	 3.414300 	 -1.1132430000 	 -3.9127190000 
255.25 	 324.9359000 	 3.414375 	 -1.1109350000 	 -3.9110570000 
255.45 	 324.9312000 	 3.414375 	 -1.1110750000 	 -3.9105960000 
255.65 	 324.9312000 	 3.414450 	 -1.1131320000 	 -3.9127760000 
255.85 	 324.9312000 	 3.414500 	 -1.1096890000 	 -3.9096800000 
256.05 	 324.9391000 	 3.414550 	 -1.1134280000 	 -3.9128140000 
256.25 	 324.9454000 	 3.414600 	 -1.1107220000 	 -3.9107260000 
256.45 	 324.9534000 	 3.414650 	 -1.1112940000 	 -3.9110250000 
256.65 	 324.9661000 	 3.414675 	 -1.1130080000 	 -3.9127320000 
256.85 	 324.9741000 	 3.414725 	 -1.1096760000 	 -3.9097470000 
257.05 	 324.9820000 	 3.414750 	 -1.1132650000 	 -3.9126710000 
257.25 	 324.9900000 	 3.414725 	 -1.1111100000 	 -3.9108970000 
257.45 	 324.9900000 	 3.414725 	 -1.1111550000 	 -3.9109830000 
257.65 	 324.9947000 	 3.414725 	 -1.1132590000 	 -3.9128910000 
257.85 	 324.9979000 	 3.414725 	 -1.1099050000 	 -3.9098330000 
258.05 	 325.0011000 	 3.414725 	 -1.1133510000 	 -3.9129570000 
258.25 	 324.9995000 	 3.414725 	 -1.1109580000 	 -3.9109420000 
258.45 	 325.0027000 	 3.414725 	 -1.1114530000 	 -3.9110980000 
258.65 	 324.9979000 	 3.414725 	 -1.1133100000 	 -3.9129450000 
258.85 	 324.9947000 	 3.414725 	 -1.1098730000 	 -3.9098610000 
259.05 	 324.9868000 	 3.414725 	 -1.1131570000 	 -3.9128680000 
259.25 	 324.9836000 	 3.414750 	 -1.1115580000 	 -3.9110340000 
259.45 	 324.9788000 	 3.414775 	 -1.1117550000 	 -3.9109900000 
259.65 	 324.9725000 	 3.414775 	 -1.1136880000 	 -3.9130020000 
259.85 	 324.9677000 	 3.414800 	 -1.1104140000 	 -3.9097560000 
260.05 	 324.9597000 	 3.414800 	 -1.1137200000 	 -3.9127090000 
260.25 	 324.9597000 	 3.414850 	 -1.1120920000 	 -3.9114000000 
260.45 	 324.9550000 	 3.414875 	 -1.1113640000 	 -3.9105190000 
260.65 	 324.9550000 	 3.414925 	 -1.1142670000 	 -3.9132910000 
260.85 	 324.9597000 	 3.414975 	 -1.1105380000 	 -3.9099760000 
261.05 	 324.9597000 	 3.415000 	 -1.1133100000 	 -3.9123630000 
261.25 	 324.9630000 	 3.415025 	 -1.1125150000 	 -3.9119210000 
261.45 	 324.9630000 	 3.415050 	 -1.1109860000 	 -3.9101820000 
261.65 	 324.9677000 	 3.415075 	 -1.1141360000 	 -3.9133290000 
261.85 	 324.9677000 	 3.415125 	 -1.1106970000 	 -3.9101920000 
262.05 	 324.9709000 	 3.415150 	 -1.1130750000 	 -3.9120550000 
262.25 	 324.9725000 	 3.415175 	 -1.1127000000 	 -3.9120830000 
262.45 	 324.9788000 	 3.415175 	 -1.1110020000 	 -3.9102080000 
262.65 	 324.9788000 	 3.415200 	 -1.1143840000 	 -3.9133140000 
262.85 	 324.9820000 	 3.415200 	 -1.1108720000 	 -3.9099920000 
263.05 	 324.9852000 	 3.415225 	 -1.1131100000 	 -3.9121500000 
263.25 	 324.9868000 	 3.415250 	 -1.1128520000 	 -3.9120610000 
263.45 	 324.9868000 	 3.415225 	 -1.1113290000 	 -3.9103000000 
263.65 	 324.9820000 	 3.415250 	 -1.1145750000 	 -3.9133610000 
263.85 	 324.9788000 	 3.415250 	 -1.1112310000 	 -3.9102550000 
264.05 	 324.9756000 	 3.415275 	 -1.1136910000 	 -3.9123820000 
264.25 	 324.9709000 	 3.415275 	 -1.1135070000 	 -3.9121560000 
264.45 	 324.9693000 	 3.415300 	 -1.1118060000 	 -3.9103980000 
264.65 	 324.9645000 	 3.415325 	 -1.1152590000 	 -3.9134820000 
264.85 	 324.9630000 	 3.415350 	 -1.1117140000 	 -3.9101950000 
265.05 	 324.9597000 	 3.415375 	 -1.1142350000 	 -3.9125600000 
265.25 	 324.9550000 	 3.415425 	 -1.1135010000 	 -3.9118190000 
265.45 	 324.9550000 	 3.415450 	 -1.1121750000 	 -3.9107420000 
265.65 	 324.9550000 	 3.415500 	 -1.1151660000 	 -3.9134030000 
265.85 	 324.9582000 	 3.415525 	 -1.1114120000 	 -3.9101980000 
266.05 	 324.9597000 	 3.415575 	 -1.1144450000 	 -3.9125160000 
266.25 	 324.9630000 	 3.415600 	 -1.1133350000 	 -3.9120040000 
266.45 	 324.9677000 	 3.415625 	 -1.1120670000 	 -3.9105830000 
266.65 	 324.9709000 	 3.415650 	 -1.1149250000 	 -3.9134910000 
266.85 	 324.9693000 	 3.415675 	 -1.1113230000 	 -3.9103160000 
267.05 	 324.9677000 	 3.415700 	 -1.1140660000 	 -3.9125440000 
267.25 	 324.9677000 	 3.415725 	 -1.1135290000 	 -3.9120550000 
267.45 	 324.9677000 	 3.415750 	 -1.1119840000 	 -3.9107670000 
267.65 	 324.9677000 	 3.415800 	 -1.1151000000 	 -3.9135360000 
267.85 	 324.9709000 	 3.415825 	 -1.1112940000 	 -3.9103000000 
268.05 	 324.9709000 	 3.415850 	 -1.1141170000 	 -3.9125700000 
268.25 	 324.9741000 	 3.415875 	 -1.1131670000 	 -3.9120200000 
268.45 	 324.9741000 	 3.415900 	 -1.1120380000 	 -3.9106150000 
268.65 	 324.9788000 	 3.415900 	 -1.1153090000 	 -3.9134980000 
268.85 	 324.9820000 	 3.415925 	 -1.1117300000 	 -3.9101980000 
269.05 	 324.9868000 	 3.415925 	 -1.1143180000 	 -3.9124930000 
269.25 	 324.9884000 	 3.415925 	 -1.1140820000 	 -3.9122800000 
269.45 	 324.9900000 	 3.415925 	 -1.1123850000 	 -3.9106620000 
269.65 	 324.9900000 	 3.415925 	 -1.1155950000 	 -3.9135070000 
269.85 	 324.9900000 	 3.415925 	 -1.1119300000 	 -3.9102460000 
270.05 	 324.9900000 	 3.415925 	 -1.1145460000 	 -3.9125060000 
270.25 	 324.9900000 	 3.415925 	 -1.1141330000 	 -3.9123980000 
270.45 	 324.9868000 	 3.415925 	 -1.1122070000 	 -3.9104720000 
270.65 	 324.9820000 	 3.415925 	 -1.1157260000 	 -3.9134440000 
270.85 	 324.9804000 	 3.415950 	 -1.1120830000 	 -3.9104050000 
271.05 	 324.9741000 	 3.415975 	 -1.1145850000 	 -3.9123540000 
271.25 	 324.9709000 	 3.416000 	 -1.1139900000 	 -3.9122610000 
271.45 	 324.9677000 	 3.416000 	 -1.1127090000 	 -3.9105610000 
271.65 	 324.9677000 	 3.416025 	 -1.1158500000 	 -3.9134660000 
271.85 	 324.9630000 	 3.416050 	 -1.1121080000 	 -3.9102940000 
272.05 	 324.9597000 	 3.416075 	 -1.1150610000 	 -3.9126140000 
272.25 	 324.9550000 	 3.416125 	 -1.1142510000 	 -3.9120900000 
272.45 	 324.9550000 	 3.416150 	 -1.1128080000 	 -3.9108440000 
272.65 	 324.9518000 	 3.416200 	 -1.1159100000 	 -3.9134660000 
272.85 	 324.9518000 	 3.416225 	 -1.1123400000 	 -3.9104340000 
273.05 	 324.9518000 	 3.416275 	 -1.1150070000 	 -3.9126430000 
273.25 	 324.9518000 	 3.416325 	 -1.1139430000 	 -3.9121630000 
273.45 	 324.9550000 	 3.416350 	 -1.1127950000 	 -3.9107260000 
273.65 	 324.9597000 	 3.416400 	 -1.1157990000 	 -3.9135650000 
273.85 	 324.9677000 	 3.416425 	 -1.1122580000 	 -3.9103600000 
274.05 	 324.9709000 	 3.416450 	 -1.1151820000 	 -3.9128680000 
274.25 	 324.9741000 	 3.416475 	 -1.1139360000 	 -3.9120480000 
274.45 	 324.9820000 	 3.416475 	 -1.1128970000 	 -3.9108970000 
274.65 	 324.9868000 	 3.416500 	 -1.1160340000 	 -3.9136440000 
274.85 	 324.9915000 	 3.416525 	 -1.1121880000 	 -3.9102590000 
275.05 	 324.9979000 	 3.416550 	 -1.1153160000 	 -3.9129190000 
275.25 	 324.9979000 	 3.416525 	 -1.1146070000 	 -3.9121820000 
275.45 	 324.9979000 	 3.416525 	 -1.1132880000 	 -3.9109100000 
275.65 	 324.9979000 	 3.416525 	 -1.1162220000 	 -3.9138000000 
275.85 	 324.9915000 	 3.416525 	 -1.1128360000 	 -3.9104870000 
276.05 	 324.9868000 	 3.416525 	 -1.1155760000 	 -3.9130910000 
276.25 	 324.9788000 	 3.416525 	 -1.1140280000 	 -3.9120200000 
276.45 	 324.9709000 	 3.416525 	 -1.1136180000 	 -3.9111930000 
276.65 	 324.9677000 	 3.416550 	 -1.1162280000 	 -3.9138350000 
276.85 	 324.9630000 	 3.416550 	 -1.1126870000 	 -3.9104110000 
277.05 	 324.9597000 	 3.416600 	 -1.1159770000 	 -3.9133420000 
277.25 	 324.9597000 	 3.416625 	 -1.1141810000 	 -3.9118070000 
277.45 	 324.9597000 	 3.416675 	 -1.1139390000 	 -3.9114540000 
277.65 	 324.9597000 	 3.416700 	 -1.1160760000 	 -3.9135710000 
277.85 	 324.9597000 	 3.416725 	 -1.1127060000 	 -3.9104050000 
278.05 	 324.9630000 	 3.416775 	 -1.1158620000 	 -3.9132690000 
278.25 	 324.9630000 	 3.416800 	 -1.1144100000 	 -3.9121020000 
278.45 	 324.9630000 	 3.416825 	 -1.1138220000 	 -3.9113930000 
278.65 	 324.9630000 	 3.416850 	 -1.1160850000 	 -3.9135620000 
278.85 	 324.9630000 	 3.416875 	 -1.1125470000 	 -3.9104620000 
279.05 	 324.9630000 	 3.416900 	 -1.1162530000 	 -3.9134150000 
279.25 	 324.9709000 	 3.416925 	 -1.1138500000 	 -3.9116380000 
279.45 	 324.9772000 	 3.416975 	 -1.1141460000 	 -3.9115490000 
279.65 	 324.9836000 	 3.417000 	 -1.1157670000 	 -3.9134220000 
279.85 	 324.9900000 	 3.416975 	 -1.1127310000 	 -3.9104720000 
280.05 	 324.9900000 	 3.416975 	 -1.1164060000 	 -3.9137200000 
280.25 	 324.9947000 	 3.416975 	 -1.1136600000 	 -3.9113590000 
280.45 	 324.9947000 	 3.416975 	 -1.1143400000 	 -3.9117620000 
280.65 	 324.9900000 	 3.416975 	 -1.1161520000 	 -3.9134340000 
280.85 	 324.9868000 	 3.416975 	 -1.1127760000 	 -3.9104910000 
281.05 	 324.9820000 	 3.416975 	 -1.1163360000 	 -3.9134760000 
281.25 	 324.9820000 	 3.417000 	 -1.1139550000 	 -3.9115520000 
281.45 	 324.9741000 	 3.417025 	 -1.1142760000 	 -3.9117650000 
281.65 	 324.9709000 	 3.417050 	 -1.1160850000 	 -3.9136570000 
281.85 	 324.9677000 	 3.417050 	 -1.1129790000 	 -3.9104810000 
282.05 	 324.9630000 	 3.417075 	 -1.1165750000 	 -3.9137330000 
282.25 	 324.9630000 	 3.417125 	 -1.1136850000 	 -3.9112280000 
282.45 	 324.9597000 	 3.417150 	 -1.1146200000 	 -3.9118860000 
282.65 	 324.9597000 	 3.417175 	 -1.1159710000 	 -3.9133200000 
282.85 	 324.9597000 	 3.417200 	 -1.1130400000 	 -3.9107010000 
283.05 	 324.9597000 	 3.417225 	 -1.1166890000 	 -3.9137970000 
283.25 	 324.9550000 	 3.417275 	 -1.1137800000 	 -3.9115330000 
283.45 	 324.9518000 	 3.417300 	 -1.1148010000 	 -3.9121220000 
283.65 	 324.9518000 	 3.417350 	 -1.1163710000 	 -3.9137520000 
283.85 	 324.9518000 	 3.417400 	 -1.1129890000 	 -3.9105700000 
284.05 	 324.9550000 	 3.417425 	 -1.1164380000 	 -3.9137620000 
284.25 	 324.9550000 	 3.417475 	 -1.1140280000 	 -3.9117150000 
284.45 	 324.9613000 	 3.417500 	 -1.1145750000 	 -3.9119910000 
284.65 	 324.9630000 	 3.417525 	 -1.1163390000 	 -3.9137300000 
284.85 	 324.9677000 	 3.417550 	 -1.1129820000 	 -3.9106240000 
285.05 	 324.9677000 	 3.417600 	 -1.1163330000 	 -3.9137140000 
285.25 	 324.9725000 	 3.417625 	 -1.1140160000 	 -3.9116130000 
285.45 	 324.9788000 	 3.417625 	 -1.1145400000 	 -3.9119780000 
285.65 	 324.9820000 	 3.417650 	 -1.1162820000 	 -3.9136090000 
285.85 	 324.9868000 	 3.417650 	 -1.1130520000 	 -3.9107200000 
286.05 	 324.9868000 	 3.417675 	 -1.1165840000 	 -3.9138250000 
286.25 	 324.9900000 	 3.417675 	 -1.1141050000 	 -3.9115400000 
286.45 	 324.9947000 	 3.417675 	 -1.1151000000 	 -3.9120740000 
286.65 	 324.9979000 	 3.417675 	 -1.1162760000 	 -3.9135460000 
286.85 	 324.9979000 	 3.417675 	 -1.1133160000 	 -3.9107740000 
287.05 	 324.9979000 	 3.417675 	 -1.1168890000 	 -3.9138980000 
287.25 	 324.9947000 	 3.417675 	 -1.1138470000 	 -3.9112220000 
287.45 	 324.9900000 	 3.417675 	 -1.1153160000 	 -3.9124040000 
287.65 	 324.9820000 	 3.417675 	 -1.1161200000 	 -3.9134660000 
287.85 	 324.9788000 	 3.417675 	 -1.1133860000 	 -3.9107450000 
288.05 	 324.9741000 	 3.417675 	 -1.1169400000 	 -3.9139110000 
288.25 	 324.9741000 	 3.417700 	 -1.1139810000 	 -3.9115330000 
288.45 	 324.9741000 	 3.417725 	 -1.1153540000 	 -3.9125890000 
288.65 	 324.9741000 	 3.417750 	 -1.1161550000 	 -3.9131260000 
288.85 	 324.9741000 	 3.417775 	 -1.1133380000 	 -3.9107640000 
289.05 	 324.9725000 	 3.417800 	 -1.1169910000 	 -3.9139430000 
289.25 	 324.9677000 	 3.417800 	 -1.1139460000 	 -3.9114280000 
289.45 	 324.9597000 	 3.417850 	 -1.1155320000 	 -3.9124550000 
289.65 	 324.9550000 	 3.417875 	 -1.1160020000 	 -3.9133170000 
289.85 	 324.9518000 	 3.417925 	 -1.1133960000 	 -3.9108210000 
290.05 	 324.9518000 	 3.417950 	 -1.1169050000 	 -3.9140610000 
290.25 	 324.9518000 	 3.418000 	 -1.1139460000 	 -3.9113330000 
290.45 	 324.9550000 	 3.418050 	 -1.1154710000 	 -3.9126520000 
290.65 	 324.9597000 	 3.418075 	 -1.1161900000 	 -3.9133710000 
290.85 	 324.9630000 	 3.418100 	 -1.1132880000 	 -3.9107390000 
291.05 	 324.9677000 	 3.418150 	 -1.1169820000 	 -3.9139840000 
291.25 	 324.9709000 	 3.418175 	 -1.1139930000 	 -3.9112760000 
291.45 	 324.9741000 	 3.418175 	 -1.1154520000 	 -3.9124970000 
291.65 	 324.9772000 	 3.418200 	 -1.1159070000 	 -3.9132720000 
291.85 	 324.9820000 	 3.418225 	 -1.1135040000 	 -3.9108690000 
292.05 	 324.9868000 	 3.418225 	 -1.1172420000 	 -3.9141810000 
292.25 	 324.9900000 	 3.418225 	 -1.1143940000 	 -3.9113460000 
292.45 	 324.9915000 	 3.418225 	 -1.1157390000 	 -3.9124140000 
292.65 	 324.9947000 	 3.418225 	 -1.1164090000 	 -3.9132750000 
292.85 	 324.9947000 	 3.418225 	 -1.1137830000 	 -3.9106880000 
293.05 	 324.9947000 	 3.418225 	 -1.1174960000 	 -3.9139050000 
293.25 	 324.9947000 	 3.418225 	 -1.1143490000 	 -3.9112630000 
293.45 	 324.9947000 	 3.418225 	 -1.1156050000 	 -3.9122230000 
293.65 	 324.9947000 	 3.418225 	 -1.1165170000 	 -3.9133010000 
293.85 	 324.9947000 	 3.418225 	 -1.1136690000 	 -3.9104970000 
294.05 	 324.9900000 	 3.418225 	 -1.1172420000 	 -3.9138220000 
294.25 	 324.9884000 	 3.418225 	 -1.1145500000 	 -3.9114090000 
294.45 	 324.9820000 	 3.418225 	 -1.1153480000 	 -3.9120800000 
294.65 	 324.9788000 	 3.418250 	 -1.1168960000 	 -3.9134440000 
294.85 	 324.9709000 	 3.418275 	 -1.1138310000 	 -3.9105350000 
295.05 	 324.9693000 	 3.418300 	 -1.1174650000 	 -3.9138820000 
295.25 	 324.9709000 	 3.418300 	 -1.1144830000 	 -3.9112570000 
295.45 	 324.9677000 	 3.418350 	 -1.1156690000 	 -3.9121120000 
295.65 	 324.9630000 	 3.418375 	 -1.1167400000 	 -3.9133290000 
295.85 	 324.9613000 	 3.418400 	 -1.1138730000 	 -3.9105030000 
296.05 	 324.9534000 	 3.418425 	 -1.1175190000 	 -3.9137970000 
296.25 	 324.9470000 	 3.418475 	 -1.1146160000 	 -3.9113040000 
296.45 	 324.9359000 	 3.418525 	 -1.1156020000 	 -3.9121090000 
296.65 	 324.9312000 	 3.418575 	 -1.1168320000 	 -3.9133800000 
296.85 	 324.9279000 	 3.418600 	 -1.1138440000 	 -3.9106110000 
297.05 	 324.9279000 	 3.418650 	 -1.1174040000 	 -3.9136190000 
297.25 	 324.9312000 	 3.418700 	 -1.1149630000 	 -3.9116350000 
297.45 	 324.9359000 	 3.418725 	 -1.1150840000 	 -3.9115870000 
297.65 	 324.9470000 	 3.418800 	 -1.1172070000 	 -3.9136350000 
297.85 	 324.9582000 	 3.418825 	 -1.1138570000 	 -3.9104750000 
298.05 	 324.9677000 	 3.418875 	 -1.1169970000 	 -3.9134250000 
298.25 	 324.9741000 	 3.418900 	 -1.1153280000 	 -3.9120580000 
298.45 	 324.9804000 	 3.418925 	 -1.1150230000 	 -3.9115110000 
298.65 	 324.9868000 	 3.418925 	 -1.1176200000 	 -3.9136860000 
298.85 	 324.9868000 	 3.418950 	 -1.1138980000 	 -3.9105610000 
299.05 	 324.9868000 	 3.418950 	 -1.1171530000 	 -3.9131770000 
299.25 	 324.9900000 	 3.418950 	 -1.1165840000 	 -3.9126240000 
299.45 	 324.9900000 	 3.418950 	 -1.1151410000 	 -3.9109770000 
299.65 	 324.9900000 	 3.418950 	 -1.1184600000 	 -3.9141340000 
299.85 	 324.9868000 	 3.418950 	 -1.1149310000 	 -3.9108690000 
300.05 	 324.9868000 	 3.418950 	 -1.1171910000 	 -3.9128720000 
300.25 	 324.9820000 	 3.418975 	 -1.1169020000 	 -3.9128050000 
300.45 	 324.9756000 	 3.418975 	 -1.1151600000 	 -3.9110150000 
300.65 	 324.9725000 	 3.419000 	 -1.1185170000 	 -3.9140830000 
300.85 	 324.9709000 	 3.419025 	 -1.1150870000 	 -3.9109170000 
301.05 	 324.9677000 	 3.419025 	 -1.1171590000 	 -3.9127570000 
301.25 	 324.9677000 	 3.419075 	 -1.1172870000 	 -3.9129350000 
301.45 	 324.9630000 	 3.419100 	 -1.1152170000 	 -3.9108820000 
301.65 	 324.9630000 	 3.419125 	 -1.1185740000 	 -3.9140730000 
301.85 	 324.9630000 	 3.419150 	 -1.1150260000 	 -3.9109960000 
302.05 	 324.9597000 	 3.419175 	 -1.1172390000 	 -3.9126940000 
302.25 	 324.9597000 	 3.419225 	 -1.1172580000 	 -3.9131930000 
302.45 	 324.9597000 	 3.419250 	 -1.1149370000 	 -3.9108690000 
302.65 	 324.9550000 	 3.419275 	 -1.1183390000 	 -3.9139940000 
302.85 	 324.9470000 	 3.419325 	 -1.1151310000 	 -3.9110820000 
303.05 	 324.9439000 	 3.419375 	 -1.1172040000 	 -3.9127410000 
303.25 	 324.9359000 	 3.419425 	 -1.1171790000 	 -3.9128240000 
303.45 	 324.9279000 	 3.419450 	 -1.1154560000 	 -3.9112090000 
303.65 	 324.9232000 	 3.419525 	 -1.1185330000 	 -3.9139870000 
303.85 	 324.9200000 	 3.419550 	 -1.1150390000 	 -3.9107860000 
304.05 	 324.9153000 	 3.419575 	 -1.1176110000 	 -3.9131740000 
304.25 	 324.9121000 	 3.419625 	 -1.1165840000 	 -3.9125600000 
304.45 	 324.9121000 	 3.419675 	 -1.1155700000 	 -3.9113330000 
304.65 	 324.9073000 	 3.419700 	 -1.1182790000 	 -3.9139940000 
304.85 	 324.9041000 	 3.419750 	 -1.1146610000 	 -3.9106300000 
305.05 	 324.9041000 	 3.419800 	 -1.1181230000 	 -3.9136630000 
305.25 	 324.9041000 	 3.419825 	 -1.1162600000 	 -3.9121060000 
305.45 	 324.9073000 	 3.419875 	 -1.1159260000 	 -3.9117970000 
305.65 	 324.9073000 	 3.419925 	 -1.1182820000 	 -3.9138000000 
305.85 	 324.9073000 	 3.419950 	 -1.1147880000 	 -3.9107990000 
306.05 	 324.9041000 	 3.420000 	 -1.1180650000 	 -3.9134340000 
306.25 	 324.9009000 	 3.420050 	 -1.1163620000 	 -3.9119820000 
306.45 	 324.8962000 	 3.420075 	 -1.1159480000 	 -3.9117530000 
306.65 	 324.8930000 	 3.420125 	 -1.1181390000 	 -3.9136600000 
306.85 	 324.8930000 	 3.420175 	 -1.1146100000 	 -3.9105290000 
307.05 	 324.8962000 	 3.420225 	 -1.1182280000 	 -3.9137490000 
307.25 	 324.8994000 	 3.420275 	 -1.1158180000 	 -3.9117310000 
307.45 	 324.9041000 	 3.420325 	 -1.1162730000 	 -3.9119470000 
307.65 	 324.9073000 	 3.420375 	 -1.1178300000 	 -3.9134630000 
307.85 	 324.9121000 	 3.420400 	 -1.1148200000 	 -3.9106500000 
308.05 	 324.9153000 	 3.420450 	 -1.1183640000 	 -3.9141270000 
308.25 	 324.9153000 	 3.420475 	 -1.1154840000 	 -3.9114190000 
308.45 	 324.9200000 	 3.420525 	 -1.1166730000 	 -3.9122800000 
308.65 	 324.9184000 	 3.420550 	 -1.1177860000 	 -3.9134980000 
308.85 	 324.9200000 	 3.420600 	 -1.1149090000 	 -3.9107070000 
309.05 	 324.9232000 	 3.420625 	 -1.1185260000 	 -3.9138760000 
309.25 	 324.9279000 	 3.420675 	 -1.1152520000 	 -3.9112730000 
309.45 	 324.9296000 	 3.420725 	 -1.1170160000 	 -3.9126370000 
309.65 	 324.9359000 	 3.420750 	 -1.1175500000 	 -3.9133480000 
309.85 	 324.9391000 	 3.420800 	 -1.1150010000 	 -3.9108500000 
310.05 	 324.9439000 	 3.420850 	 -1.1185420000 	 -3.9141050000 
310.25 	 324.9439000 	 3.420900 	 -1.1151850000 	 -3.9112850000 
310.45 	 324.9439000 	 3.420950 	 -1.1170900000 	 -3.9124110000 
310.65 	 324.9439000 	 3.421025 	 -1.1177980000 	 -3.9133610000 
310.85 	 324.9439000 	 3.421050 	 -1.1149280000 	 -3.9107390000 
311.05 	 324.9439000 	 3.421125 	 -1.1184980000 	 -3.9140860000 
311.25 	 324.9470000 	 3.421150 	 -1.1153090000 	 -3.9112190000 
311.45 	 324.9518000 	 3.421200 	 -1.1158880000 	 -3.9125920000 
311.65 	 324.9550000 	 3.421250 	 -1.1172290000 	 -3.9133800000 
311.85 	 324.9630000 	 3.421275 	 -1.1151500000 	 -3.9110920000 
312.05 	 324.9677000 	 3.421325 	 -1.1185770000 	 -3.9142290000 
312.25 	 324.9741000 	 3.421325 	 -1.1154650000 	 -3.9114950000 
312.45 	 324.9788000 	 3.421375 	 -1.1169080000 	 -3.9126330000 
312.65 	 324.9820000 	 3.421375 	 -1.1178020000 	 -3.9135140000 
312.85 	 324.9868000 	 3.421375 	 -1.1149720000 	 -3.9111740000 
313.05 	 324.9868000 	 3.421375 	 -1.1188860000 	 -3.9142160000 
313.25 	 324.9884000 	 3.421400 	 -1.1161070000 	 -3.9117270000 
313.45 	 324.9868000 	 3.421400 	 -1.1178750000 	 -3.9125220000 
313.65 	 324.9868000 	 3.421425 	 -1.1187710000 	 -3.9136630000 
313.85 	 324.9820000 	 3.421450 	 -1.1158340000 	 -3.9109830000 
314.05 	 324.9804000 	 3.421425 	 -1.1195980000 	 -3.9142010000 
314.25 	 324.9741000 	 3.421450 	 -1.1164890000 	 -3.9116100000 
314.45 	 324.9693000 	 3.421450 	 -1.1180530000 	 -3.9126240000 
314.65 	 324.9677000 	 3.421500 	 -1.1190320000 	 -3.9135680000 
314.85 	 324.9630000 	 3.421525 	 -1.1161040000 	 -3.9111580000 
315.05 	 324.9597000 	 3.421550 	 -1.1198270000 	 -3.9141050000 
315.25 	 324.9550000 	 3.421575 	 -1.1167460000 	 -3.9115620000 
315.45 	 324.9534000 	 3.421625 	 -1.1180810000 	 -3.9126750000 
315.65 	 324.9550000 	 3.421650 	 -1.1183390000 	 -3.9133010000 
315.85 	 324.9518000 	 3.421700 	 -1.1163550000 	 -3.9113040000 
316.05 	 324.9518000 	 3.421750 	 -1.1197950000 	 -3.9143020000 
316.25 	 324.9518000 	 3.421775 	 -1.1165620000 	 -3.9115210000 
316.45 	 324.9518000 	 3.421825 	 -1.1183070000 	 -3.9127950000 
316.65 	 324.9518000 	 3.421850 	 -1.1187010000 	 -3.9134410000 
316.85 	 324.9550000 	 3.421900 	 -1.1162250000 	 -3.9109900000 
317.05 	 324.9597000 	 3.421950 	 -1.1197980000 	 -3.9142580000 
317.25 	 324.9630000 	 3.421975 	 -1.1164160000 	 -3.9113430000 
317.45 	 324.9709000 	 3.422000 	 -1.1184370000 	 -3.9129320000 
317.65 	 324.9788000 	 3.422025 	 -1.1184920000 	 -3.9132470000 
317.85 	 324.9836000 	 3.422050 	 -1.1165270000 	 -3.9112850000 
318.05 	 324.9900000 	 3.422025 	 -1.1204690000 	 -3.9145630000 
318.25 	 324.9979000 	 3.422025 	 -1.1167270000 	 -3.9112980000 
318.45 	 325.0027000 	 3.422025 	 -1.1194800000 	 -3.9134910000 
318.65 	 325.0059000 	 3.422025 	 -1.1185360000 	 -3.9131100000 
318.85 	 325.0106000 	 3.422025 	 -1.1173790000 	 -3.9118700000 
319.05 	 325.0106000 	 3.422025 	 -1.1203960000 	 -3.9145210000 
319.25 	 325.0106000 	 3.422025 	 -1.1167680000 	 -3.9111450000 
319.45 	 325.0059000 	 3.422025 	 -1.1196840000 	 -3.9137650000 
319.65 	 325.0027000 	 3.422025 	 -1.1182750000 	 -3.9129160000 
319.85 	 324.9979000 	 3.422025 	 -1.1176170000 	 -3.9118000000 
320.05 	 324.9900000 	 3.422025 	 -1.1200680000 	 -3.9143020000 
320.25 	 324.9900000 	 3.422025 	 -1.1165520000 	 -3.9112690000 
320.45 	 324.9868000 	 3.422025 	 -1.1200050000 	 -3.9140990000 
320.65 	 324.9868000 	 3.422025 	 -1.1180240000 	 -3.9126520000 
320.85 	 324.9868000 	 3.422025 	 -1.1177060000 	 -3.9121180000 
321.05 	 324.9868000 	 3.422050 	 -1.1201380000 	 -3.9144900000 
321.25 	 324.9820000 	 3.422050 	 -1.1165970000 	 -3.9110410000 
321.45 	 324.9820000 	 3.422075 	 -1.1201060000 	 -3.9142770000 
321.65 	 324.9788000 	 3.422100 	 -1.1181580000 	 -3.9125980000 
321.85 	 324.9741000 	 3.422075 	 -1.1178750000 	 -3.9119020000 
322.05 	 324.9741000 	 3.422100 	 -1.1204150000 	 -3.9145060000 
322.25 	 324.9709000 	 3.422125 	 -1.1167340000 	 -3.9112440000 
322.45 	 324.9677000 	 3.422150 	 -1.1200430000 	 -3.9141400000 
322.65 	 324.9597000 	 3.422175 	 -1.1183170000 	 -3.9126710000 
322.85 	 324.9550000 	 3.422200 	 -1.1178460000 	 -3.9121060000 
323.05 	 324.9518000 	 3.422250 	 -1.1203730000 	 -3.9144550000 
323.25 	 324.9486000 	 3.422275 	 -1.1167970000 	 -3.9113460000 
323.45 	 324.9470000 	 3.422325 	 -1.1200210000 	 -3.9140770000 
323.65 	 324.9470000 	 3.422375 	 -1.1187620000 	 -3.9130120000 
323.85 	 324.9470000 	 3.422425 	 -1.1178020000 	 -3.9118700000 
324.05 	 324.9550000 	 3.422475 	 -1.1207170000 	 -3.9145180000 
324.25 	 324.9597000 	 3.422500 	 -1.1169690000 	 -3.9112880000 
324.45 	 324.9645000 	 3.422550 	 -1.1200360000 	 -3.9137430000 
324.65 	 324.9709000 	 3.422575 	 -1.1190860000 	 -3.9132560000 
324.85 	 324.9741000 	 3.422575 	 -1.1175440000 	 -3.9115720000 
325.05 	 324.9788000 	 3.422600 	 -1.1208280000 	 -3.9146360000 
325.25 	 324.9820000 	 3.422625 	 -1.1172550000 	 -3.9115270000 
325.45 	 324.9900000 	 3.422625 	 -1.1191430000 	 -3.9134220000 
325.65 	 324.9979000 	 3.422625 	 -1.1200560000 	 -3.9139590000 
325.85 	 325.0027000 	 3.422625 	 -1.1174390000 	 -3.9114190000 
326.05 	 325.0059000 	 3.422625 	 -1.1211590000 	 -3.9146770000 
326.25 	 325.0090000 	 3.422625 	 -1.1178560000 	 -3.9119820000 
326.45 	 325.0106000 	 3.422625 	 -1.1194200000 	 -3.9131930000 
326.65 	 325.0059000 	 3.422625 	 -1.1201250000 	 -3.9140160000 
326.85 	 325.0059000 	 3.422625 	 -1.1174010000 	 -3.9113680000 
327.05 	 325.0027000 	 3.422625 	 -1.1210630000 	 -3.9146200000 
327.25 	 324.9979000 	 3.422625 	 -1.1179990000 	 -3.9121120000 
327.45 	 324.9947000 	 3.422625 	 -1.1187650000 	 -3.9127350000 
327.65 	 324.9900000 	 3.422625 	 -1.1204880000 	 -3.9142260000 
327.85 	 324.9868000 	 3.422625 	 -1.1172330000 	 -3.9112660000 
328.05 	 324.9804000 	 3.422625 	 -1.1210220000 	 -3.9145370000 
328.25 	 324.9788000 	 3.422625 	 -1.1180050000 	 -3.9119980000 
328.45 	 324.9756000 	 3.422650 	 -1.1193080000 	 -3.9129480000 
328.65 	 324.9788000 	 3.422675 	 -1.1203510000 	 -3.9141210000 
328.85 	 324.9788000 	 3.422675 	 -1.1173760000 	 -3.9114480000 
329.05 	 324.9741000 	 3.422675 	 -1.1211430000 	 -3.9147690000 
329.25 	 324.9741000 	 3.422700 	 -1.1183900000 	 -3.9121440000 
329.45 	 324.9709000 	 3.422725 	 -1.1194830000 	 -3.9127480000 
329.65 	 324.9677000 	 3.422750 	 -1.1209170000 	 -3.9141650000 
329.85 	 324.9630000 	 3.422775 	 -1.1179800000 	 -3.9116290000 
330.05 	 324.9630000 	 3.422800 	 -1.1215910000 	 -3.9147630000 
330.25 	 324.9597000 	 3.422850 	 -1.1185840000 	 -3.9122260000 
330.45 	 324.9597000 	 3.422875 	 -1.1199570000 	 -3.9130970000 
330.65 	 324.9597000 	 3.422900 	 -1.1205860000 	 -3.9140770000 
330.85 	 324.9597000 	 3.422925 	 -1.1179570000 	 -3.9114600000 
331.05 	 324.9550000 	 3.422950 	 -1.1215530000 	 -3.9146710000 
331.25 	 324.9597000 	 3.423000 	 -1.1184310000 	 -3.9119880000 
331.45 	 324.9597000 	 3.423025 	 -1.1199220000 	 -3.9133290000 
331.65 	 324.9597000 	 3.423075 	 -1.1203000000 	 -3.9138730000 
331.85 	 324.9597000 	 3.423100 	 -1.1181200000 	 -3.9117910000 
332.05 	 324.9630000 	 3.423125 	 -1.1216130000 	 -3.9150430000 
332.25 	 324.9725000 	 3.423150 	 -1.1179890000 	 -3.9117560000 
332.45 	 324.9772000 	 3.423175 	 -1.1206180000 	 -3.9137840000 
332.65 	 324.9820000 	 3.423200 	 -1.1199670000 	 -3.9134790000 
332.85 	 324.9868000 	 3.423200 	 -1.1187300000 	 -3.9118610000 
333.05 	 324.9900000 	 3.423200 	 -1.1217720000 	 -3.9146900000 
333.25 	 324.9900000 	 3.423225 	 -1.1181580000 	 -3.9116700000 
333.45 	 324.9900000 	 3.423250 	 -1.1213400000 	 -3.9140640000 
333.65 	 324.9900000 	 3.423225 	 -1.1204370000 	 -3.9135680000 
333.85 	 324.9900000 	 3.423225 	 -1.1191970000 	 -3.9123440000 
334.05 	 324.9900000 	 3.423225 	 -1.1221760000 	 -3.9149570000 
334.25 	 324.9900000 	 3.423225 	 -1.1185170000 	 -3.9117780000 
334.45 	 324.9868000 	 3.423225 	 -1.1215110000 	 -3.9142200000 
334.65 	 324.9868000 	 3.423225 	 -1.1201990000 	 -3.9133710000 
334.85 	 324.9836000 	 3.423225 	 -1.1193120000 	 -3.9123340000 
335.05 	 324.9820000 	 3.423225 	 -1.1221440000 	 -3.9149570000 
335.25 	 324.9820000 	 3.423225 	 -1.1185520000 	 -3.9118230000 
335.45 	 324.9820000 	 3.423250 	 -1.1215880000 	 -3.9142540000 
335.65 	 324.9788000 	 3.423275 	 -1.1206790000 	 -3.9136630000 
335.85 	 324.9788000 	 3.423275 	 -1.1190510000 	 -3.9119820000 
336.05 	 324.9741000 	 3.423300 	 -1.1223410000 	 -3.9150140000 
336.25 	 324.9709000 	 3.423300 	 -1.1188000000 	 -3.9119980000 
336.45 	 324.9677000 	 3.423325 	 -1.1215400000 	 -3.9144100000 
336.65 	 324.9630000 	 3.423350 	 -1.1209170000 	 -3.9138920000 
336.85 	 324.9630000 	 3.423375 	 -1.1194100000 	 -3.9122420000 
337.05 	 324.9582000 	 3.423400 	 -1.1225290000 	 -3.9151670000 
337.25 	 324.9550000 	 3.423450 	 -1.1188280000 	 -3.9120360000 
337.45 	 324.9534000 	 3.423475 	 -1.1218230000 	 -3.9145920000 
337.65 	 324.9518000 	 3.423525 	 -1.1204150000 	 -3.9134820000 
337.85 	 324.9518000 	 3.423575 	 -1.1195560000 	 -3.9124490000 
338.05 	 324.9518000 	 3.423600 	 -1.1222710000 	 -3.9152750000 
338.25 	 324.9550000 	 3.423650 	 -1.1188060000 	 -3.9119400000 
338.45 	 324.9597000 	 3.423675 	 -1.1216640000 	 -3.9145060000 
338.65 	 324.9677000 	 3.423725 	 -1.1202840000 	 -3.9136540000 
338.85 	 324.9725000 	 3.423725 	 -1.1195760000 	 -3.9127830000 
339.05 	 324.9788000 	 3.423750 	 -1.1223350000 	 -3.9150490000 
339.25 	 324.9868000 	 3.423800 	 -1.1186470000 	 -3.9118260000 
339.45 	 324.9900000 	 3.423775 	 -1.1221090000 	 -3.9147220000 
339.65 	 324.9947000 	 3.423775 	 -1.1204370000 	 -3.9132530000 
339.85 	 325.0011000 	 3.423775 	 -1.1201480000 	 -3.9128780000 
340.05 	 325.0027000 	 3.423775 	 -1.1225320000 	 -3.9150300000 
340.25 	 325.0106000 	 3.423775 	 -1.1189110000 	 -3.9119270000 
340.45 	 325.0106000 	 3.423775 	 -1.1219920000 	 -3.9148330000 
340.65 	 325.0106000 	 3.423775 	 -1.1200870000 	 -3.9132340000 
340.85 	 325.0059000 	 3.423775 	 -1.1201830000 	 -3.9130780000 
341.05 	 325.0042000 	 3.423775 	 -1.1222780000 	 -3.9149510000 
341.25 	 325.0027000 	 3.423775 	 -1.1188350000 	 -3.9119210000 
341.45 	 324.9979000 	 3.423775 	 -1.1224490000 	 -3.9150400000 
341.65 	 324.9947000 	 3.423775 	 -1.1199790000 	 -3.9130880000 
341.85 	 324.9947000 	 3.423775 	 -1.1203350000 	 -3.9129230000 
342.05 	 324.9900000 	 3.423775 	 -1.1221250000 	 -3.9148810000 
342.25 	 324.9820000 	 3.423775 	 -1.1189050000 	 -3.9117940000 
342.45 	 324.9741000 	 3.423775 	 -1.1221690000 	 -3.9149920000 
342.65 	 324.9709000 	 3.423775 	 -1.1201220000 	 -3.9133070000 
342.85 	 324.9630000 	 3.423800 	 -1.1200900000 	 -3.9128780000 
343.05 	 324.9613000 	 3.423825 	 -1.1224560000 	 -3.9150590000 
343.25 	 324.9550000 	 3.423850 	 -1.1187840000 	 -3.9118860000 
343.45 	 324.9550000 	 3.423900 	 -1.1223090000 	 -3.9148080000 
343.65 	 324.9550000 	 3.423925 	 -1.1201640000 	 -3.9132370000 
343.85 	 324.9597000 	 3.423975 	 -1.1203350000 	 -3.9129420000 
344.05 	 324.9597000 	 3.424000 	 -1.1221410000 	 -3.9150270000 
344.25 	 324.9613000 	 3.424025 	 -1.1188160000 	 -3.9119240000 
344.45 	 324.9630000 	 3.424050 	 -1.1224020000 	 -3.9150940000 
344.65 	 324.9630000 	 3.424100 	 -1.1200620000 	 -3.9131040000 
344.85 	 324.9630000 	 3.424125 	 -1.1203380000 	 -3.9129700000 
345.05 	 324.9597000 	 3.424150 	 -1.1221190000 	 -3.9148740000 
345.25 	 324.9613000 	 3.424175 	 -1.1189050000 	 -3.9119050000 
345.45 	 324.9630000 	 3.424200 	 -1.1226300000 	 -3.9152460000 
345.65 	 324.9630000 	 3.424225 	 -1.1197630000 	 -3.9128050000 
345.85 	 324.9709000 	 3.424275 	 -1.1207680000 	 -3.9133990000 
346.05 	 324.9756000 	 3.424300 	 -1.1221280000 	 -3.9148710000 
346.25 	 324.9820000 	 3.424300 	 -1.1189870000 	 -3.9118420000 
346.45 	 324.9868000 	 3.424325 	 -1.1225890000 	 -3.9150810000 
346.65 	 324.9900000 	 3.424325 	 -1.1199190000 	 -3.9129230000 
346.85 	 324.9900000 	 3.424325 	 -1.1206690000 	 -3.9133070000 
347.05 	 324.9947000 	 3.424325 	 -1.1221190000 	 -3.9149920000 
347.25 	 324.9963000 	 3.424325 	 -1.1191180000 	 -3.9121020000 
347.45 	 324.9979000 	 3.424325 	 -1.1227320000 	 -3.9153640000 
347.65 	 325.0027000 	 3.424325 	 -1.1198650000 	 -3.9127830000 
347.85 	 325.0027000 	 3.424325 	 -1.1206400000 	 -3.9135430000 
348.05 	 325.0027000 	 3.424325 	 -1.1220580000 	 -3.9149480000 
348.25 	 324.9963000 	 3.424325 	 -1.1189840000 	 -3.9121120000 
348.45 	 324.9884000 	 3.424325 	 -1.1226810000 	 -3.9153130000 
348.65 	 324.9820000 	 3.424325 	 -1.1197760000 	 -3.9129640000 
348.85 	 324.9741000 	 3.424325 	 -1.1210280000 	 -3.9136860000 
349.05 	 324.9725000 	 3.424350 	 -1.1220070000 	 -3.9146610000 
349.25 	 324.9709000 	 3.424375 	 -1.1191970000 	 -3.9119780000 
349.45 	 324.9677000 	 3.424400 	 -1.1227930000 	 -3.9153030000 
349.65 	 324.9630000 	 3.424425 	 -1.1196680000 	 -3.9127410000 
349.85 	 324.9597000 	 3.424450 	 -1.1211740000 	 -3.9139720000 
350.05 	 324.9550000 	 3.424500 	 -1.1217470000 	 -3.9145440000 
350.25 	 324.9470000 	 3.424525 	 -1.1194130000 	 -3.9122170000 
350.45 	 324.9470000 	 3.424575 	 -1.1228560000 	 -3.9154530000 
350.65 	 324.9470000 	 3.424625 	 -1.1195020000 	 -3.9125850000 
350.85 	 324.9439000 	 3.424675 	 -1.1214960000 	 -3.9140000000 
351.05 	 324.9470000 	 3.424725 	 -1.1218130000 	 -3.9145850000 
351.25 	 324.9470000 	 3.424775 	 -1.1191210000 	 -3.9120010000 
351.45 	 324.9518000 	 3.424825 	 -1.1227320000 	 -3.9153030000 
351.65 	 324.9550000 	 3.424875 	 -1.1198360000 	 -3.9128720000 
351.85 	 324.9597000 	 3.424900 	 -1.1210570000 	 -3.9136350000 
352.05 	 324.9693000 	 3.424925 	 -1.1219690000 	 -3.9148010000 
352.25 	 324.9756000 	 3.424950 	 -1.1190510000 	 -3.9122710000 
352.45 	 324.9868000 	 3.424975 	 -1.1226720000 	 -3.9153260000 
352.65 	 324.9947000 	 3.424975 	 -1.1196260000 	 -3.9127350000 
352.85 	 325.0027000 	 3.424975 	 -1.1213330000 	 -3.9137300000 
353.05 	 325.0059000 	 3.424975 	 -1.1220550000 	 -3.9146450000 
353.25 	 325.0106000 	 3.424975 	 -1.1191780000 	 -3.9120390000 
353.45 	 325.0106000 	 3.424975 	 -1.1226750000 	 -3.9153390000 
353.65 	 325.0106000 	 3.424975 	 -1.1200170000 	 -3.9128240000 
353.85 	 325.0106000 	 3.424975 	 -1.1211590000 	 -3.9139300000 
354.05 	 325.0106000 	 3.424975 	 -1.1219720000 	 -3.9146710000 
354.25 	 325.0059000 	 3.424975 	 -1.1194360000 	 -3.9122420000 
354.45 	 325.0042000 	 3.424975 	 -1.1229390000 	 -3.9154910000 
354.65 	 325.0027000 	 3.424975 	 -1.1196490000 	 -3.9125790000 
354.85 	 324.9979000 	 3.424975 	 -1.1214290000 	 -3.9139970000 
355.05 	 324.9963000 	 3.424975 	 -1.1218520000 	 -3.9145410000 
355.25 	 324.9979000 	 3.424975 	 -1.1193150000 	 -3.9121790000 
355.45 	 324.9947000 	 3.424975 	 -1.1228280000 	 -3.9154470000 
355.65 	 324.9947000 	 3.424975 	 -1.1198430000 	 -3.9126010000 
355.85 	 324.9900000 	 3.424975 	 -1.1211080000 	 -3.9137270000 
356.05 	 324.9900000 	 3.424975 	 -1.1222710000 	 -3.9147500000 
356.25 	 324.9820000 	 3.424975 	 -1.1192160000 	 -3.9120200000 
356.45 	 324.9788000 	 3.424975 	 -1.1228820000 	 -3.9152720000 
356.65 	 324.9741000 	 3.424975 	 -1.1198230000 	 -3.9127860000 
356.85 	 324.9709000 	 3.424975 	 -1.1211710000 	 -3.9138480000 
357.05 	 324.9677000 	 3.425000 	 -1.1219150000 	 -3.9148550000 
357.25 	 324.9630000 	 3.425000 	 -1.1195500000 	 -3.9122550000 
357.45 	 324.9597000 	 3.425050 	 -1.1229670000 	 -3.9154880000 
357.65 	 324.9550000 	 3.425075 	 -1.1197060000 	 -3.9125160000 
357.85 	 324.9518000 	 3.425125 	 -1.1214890000 	 -3.9141430000 
358.05 	 324.9518000 	 3.425150 	 -1.1218680000 	 -3.9145440000 
358.25 	 324.9470000 	 3.425200 	 -1.1194740000 	 -3.9122930000 
358.45 	 324.9470000 	 3.425250 	 -1.1229930000 	 -3.9154240000 
358.65 	 324.9470000 	 3.425300 	 -1.1196040000 	 -3.9126620000 
358.85 	 324.9470000 	 3.425350 	 -1.1216130000 	 -3.9142510000 
359.05 	 324.9470000 	 3.425400 	 -1.1218260000 	 -3.9144770000 
359.25 	 324.9518000 	 3.425450 	 -1.1194990000 	 -3.9122610000 
359.45 	 324.9597000 	 3.425475 	 -1.1230120000 	 -3.9155040000 
359.65 	 324.9661000 	 3.425525 	 -1.1197920000 	 -3.9127250000 
359.85 	 324.9788000 	 3.425550 	 -1.1215020000 	 -3.9139490000 
360.05 	 324.9900000 	 3.425575 	 -1.1218290000 	 -3.9146200000 
360.25 	 325.0027000 	 3.425600 	 -1.1194710000 	 -3.9121500000 
360.45 	 325.0122000 	 3.425575 	 -1.1232440000 	 -3.9156090000 
360.65 	 325.0186000 	 3.425575 	 -1.1202750000 	 -3.9129730000 
360.85 	 325.0265000 	 3.425575 	 -1.1213020000 	 -3.9137740000 
361.05 	 325.0297000 	 3.425575 	 -1.1225160000 	 -3.9150710000 
361.25 	 325.0376000 	 3.425575 	 -1.1193340000 	 -3.9121600000 
361.45 	 325.0376000 	 3.425575 	 -1.1230210000 	 -3.9155200000 
361.65 	 325.0424000 	 3.425550 	 -1.1202400000 	 -3.9129860000 
361.85 	 325.0376000 	 3.425500 	 -1.1210860000 	 -3.9136280000 
362.05 	 325.0345000 	 3.425475 	 -1.1224810000 	 -3.9151410000 
362.25 	 325.0329000 	 3.425450 	 -1.1194520000 	 -3.9122200000 
362.45 	 325.0297000 	 3.425425 	 -1.1230060000 	 -3.9154240000 
362.65 	 325.0265000 	 3.425375 	 -1.1204150000 	 -3.9130400000 
362.85 	 325.0217000 	 3.425375 	 -1.1212000000 	 -3.9136190000 
363.05 	 325.0217000 	 3.425350 	 -1.1223470000 	 -3.9149320000 
363.25 	 325.0186000 	 3.425325 	 -1.1192930000 	 -3.9122710000 
363.45 	 325.0106000 	 3.425325 	 -1.1232220000 	 -3.9156530000 
363.65 	 325.0011000 	 3.425300 	 -1.1201190000 	 -3.9126650000 
363.85 	 324.9884000 	 3.425325 	 -1.1216420000 	 -3.9139720000 
364.05 	 324.9725000 	 3.425325 	 -1.1221030000 	 -3.9146680000 
364.25 	 324.9597000 	 3.425325 	 -1.1195790000 	 -3.9121090000 
364.45 	 324.9486000 	 3.425325 	 -1.1232190000 	 -3.9154240000 
364.65 	 324.9391000 	 3.425325 	 -1.1200110000 	 -3.9126750000 
364.85 	 324.9359000 	 3.425325 	 -1.1214890000 	 -3.9139780000 
365.05 	 324.9359000 	 3.425400 	 -1.1222430000 	 -3.9148300000 
365.25 	 324.9327000 	 3.425475 	 -1.1196450000 	 -3.9122520000 
365.45 	 324.9359000 	 3.425525 	 -1.1231360000 	 -3.9153860000 
365.65 	 324.9312000 	 3.425575 	 -1.1199860000 	 -3.9126210000 
365.85 	 324.9312000 	 3.425625 	 -1.1215050000 	 -3.9137870000 
366.05 	 324.9279000 	 3.425675 	 -1.1223350000 	 -3.9148300000 
366.25 	 324.9216000 	 3.425725 	 -1.1195850000 	 -3.9121440000 
366.45 	 324.9200000 	 3.425750 	 -1.1230630000 	 -3.9155800000 
366.65 	 324.9153000 	 3.425800 	 -1.1205670000 	 -3.9131520000 
366.85 	 324.9200000 	 3.425825 	 -1.1209900000 	 -3.9134250000 
367.05 	 324.9200000 	 3.425875 	 -1.1225060000 	 -3.9151160000 
367.25 	 324.9264000 	 3.425900 	 -1.1194450000 	 -3.9121120000 
367.45 	 324.9312000 	 3.425925 	 -1.1229550000 	 -3.9153100000 
367.65 	 324.9391000 	 3.426000 	 -1.1204970000 	 -3.9132790000 
367.85 	 324.9470000 	 3.426050 	 -1.1209740000 	 -3.9133610000 
368.05 	 324.9550000 	 3.426100 	 -1.1226910000 	 -3.9151670000 
368.25 	 324.9645000 	 3.426125 	 -1.1195310000 	 -3.9121940000 
368.45 	 324.9709000 	 3.426175 	 -1.1231100000 	 -3.9154270000 
368.65 	 324.9804000 	 3.426175 	 -1.1204020000 	 -3.9129480000 
368.85 	 324.9868000 	 3.426200 	 -1.1210660000 	 -3.9135960000 
369.05 	 324.9947000 	 3.426200 	 -1.1228500000 	 -3.9151160000 
369.25 	 325.0027000 	 3.426200 	 -1.1199220000 	 -3.9122420000 
369.45 	 325.0059000 	 3.426200 	 -1.1236860000 	 -3.9154050000 
369.65 	 325.0138000 	 3.426200 	 -1.1208760000 	 -3.9132880000 
369.85 	 325.0186000 	 3.426200 	 -1.1216230000 	 -3.9137010000 
370.05 	 325.0202000 	 3.426200 	 -1.1231710000 	 -3.9152020000 
370.25 	 325.0217000 	 3.426200 	 -1.1199790000 	 -3.9121750000 
370.45 	 325.0233000 	 3.426200 	 -1.1235970000 	 -3.9153830000 
370.65 	 325.0202000 	 3.426200 	 -1.1207710000 	 -3.9130880000 
370.85 	 325.0138000 	 3.426200 	 -1.1217910000 	 -3.9138860000 
371.05 	 325.0059000 	 3.426200 	 -1.1228530000 	 -3.9150400000 
371.25 	 325.0027000 	 3.426200 	 -1.1200110000 	 -3.9123180000 
371.45 	 324.9963000 	 3.426200 	 -1.1237650000 	 -3.9155610000 
371.65 	 324.9900000 	 3.426200 	 -1.1206530000 	 -3.9130530000 
371.85 	 324.9868000 	 3.426200 	 -1.1215430000 	 -3.9136700000 
372.05 	 324.9804000 	 3.426200 	 -1.1230950000 	 -3.9151790000 
372.25 	 324.9788000 	 3.426200 	 -1.1199510000 	 -3.9121940000 
372.45 	 324.9709000 	 3.426200 	 -1.1236000000 	 -3.9153740000 
372.65 	 324.9709000 	 3.426200 	 -1.1210860000 	 -3.9132020000 
372.85 	 324.9677000 	 3.426200 	 -1.1214770000 	 -3.9134980000 
373.05 	 324.9677000 	 3.426200 	 -1.1230790000 	 -3.9151220000 
373.25 	 324.9630000 	 3.426225 	 -1.1201220000 	 -3.9121600000 
373.45 	 324.9613000 	 3.426250 	 -1.1238070000 	 -3.9156150000 
373.65 	 324.9550000 	 3.426275 	 -1.1211840000 	 -3.9133290000 
373.85 	 324.9502000 	 3.426325 	 -1.1218930000 	 -3.9139560000 
374.05 	 324.9439000 	 3.426375 	 -1.1232340000 	 -3.9152750000 
374.25 	 324.9343000 	 3.426425 	 -1.1201290000 	 -3.9123920000 
374.45 	 324.9279000 	 3.426475 	 -1.1240070000 	 -3.9157420000 
374.65 	 324.9232000 	 3.426500 	 -1.1208340000 	 -3.9131930000 
374.85 	 324.9232000 	 3.426550 	 -1.1223670000 	 -3.9143690000 
375.05 	 324.9232000 	 3.426575 	 -1.1229710000 	 -3.9152340000 
375.25 	 324.9232000 	 3.426600 	 -1.1202840000 	 -3.9125470000 
375.45 	 324.9279000 	 3.426675 	 -1.1238450000 	 -3.9157930000 
375.65 	 324.9312000 	 3.426700 	 -1.1207040000 	 -3.9131550000 
375.85 	 324.9375000 	 3.426750 	 -1.1223090000 	 -3.9143690000 
376.05 	 324.9439000 	 3.426800 	 -1.1226620000 	 -3.9151990000 
376.25 	 324.9470000 	 3.426875 	 -1.1203040000 	 -3.9129570000 
376.45 	 324.9518000 	 3.426900 	 -1.1240010000 	 -3.9162060000 
376.65 	 324.9550000 	 3.426950 	 -1.1204240000 	 -3.9132530000 
376.85 	 324.9550000 	 3.426975 	 -1.1226210000 	 -3.9151760000 
377.05 	 324.9582000 	 3.427025 	 -1.1225480000 	 -3.9153100000 
377.25 	 324.9597000 	 3.427075 	 -1.1204340000 	 -3.9130780000 
377.45 	 324.9630000 	 3.427100 	 -1.1237110000 	 -3.9164100000 
377.65 	 324.9677000 	 3.427125 	 -1.1205640000 	 -3.9135040000 
377.85 	 324.9741000 	 3.427150 	 -1.1223440000 	 -3.9150210000 
378.05 	 324.9788000 	 3.427175 	 -1.1229010000 	 -3.9155510000 
378.25 	 324.9820000 	 3.427200 	 -1.1201700000 	 -3.9131260000 
378.45 	 324.9820000 	 3.427175 	 -1.1241150000 	 -3.9167180000 
378.65 	 324.9741000 	 3.427200 	 -1.1209170000 	 -3.9139750000 
378.85 	 324.9725000 	 3.427200 	 -1.1221980000 	 -3.9152310000 
379.05 	 324.9677000 	 3.427225 	 -1.1226650000 	 -3.9157490000 
379.25 	 324.9630000 	 3.427275 	 -1.1205100000 	 -3.9134980000 
379.45 	 324.9597000 	 3.427300 	 -1.1239370000 	 -3.9165210000 
379.65 	 324.9550000 	 3.427325 	 -1.1206720000 	 -3.9138920000 
379.85 	 324.9518000 	 3.427350 	 -1.1227190000 	 -3.9154400000 
380.05 	 324.9439000 	 3.427400 	 -1.1225920000 	 -3.9156250000 
380.25 	 324.9439000 	 3.427450 	 -1.1206340000 	 -3.9135300000 
380.45 	 324.9359000 	 3.427500 	 -1.1240230000 	 -3.9167150000 
380.65 	 324.9312000 	 3.427550 	 -1.1206660000 	 -3.9138220000 
380.85 	 324.9279000 	 3.427575 	 -1.1225670000 	 -3.9151950000 
381.05 	 324.9232000 	 3.427650 	 -1.1228780000 	 -3.9157140000 
381.25 	 324.9232000 	 3.427675 	 -1.1206980000 	 -3.9135810000 
381.45 	 324.9232000 	 3.427700 	 -1.1243410000 	 -3.9166040000 
381.65 	 324.9279000 	 3.427750 	 -1.1207800000 	 -3.9134980000 
381.85 	 324.9279000 	 3.427775 	 -1.1231610000 	 -3.9155320000 
382.05 	 324.9296000 	 3.427825 	 -1.1227640000 	 -3.9154150000 
382.25 	 324.9312000 	 3.427875 	 -1.1209580000 	 -3.9135230000 
382.45 	 324.9312000 	 3.427925 	 -1.1241950000 	 -3.9167280000 
382.65 	 324.9312000 	 3.427975 	 -1.1209740000 	 -3.9136060000 
382.85 	 324.9359000 	 3.428025 	 -1.1230370000 	 -3.9154240000 
383.05 	 324.9359000 	 3.428075 	 -1.1230120000 	 -3.9154270000 
383.25 	 324.9359000 	 3.428125 	 -1.1210310000 	 -3.9134280000 
383.45 	 324.9407000 	 3.428200 	 -1.1242200000 	 -3.9164700000 
383.65 	 324.9470000 	 3.428225 	 -1.1206090000 	 -3.9131640000 
383.85 	 324.9502000 	 3.428300 	 -1.1235750000 	 -3.9154850000 
384.05 	 324.9550000 	 3.428325 	 -1.1225730000 	 -3.9148360000 
384.25 	 324.9597000 	 3.428375 	 -1.1210660000 	 -3.9135170000 
384.45 	 324.9677000 	 3.428400 	 -1.1242610000 	 -3.9163400000 
384.65 	 324.9741000 	 3.428425 	 -1.1205930000 	 -3.9132240000 
384.85 	 324.9788000 	 3.428450 	 -1.1235590000 	 -3.9157710000 
385.05 	 324.9820000 	 3.428475 	 -1.1224520000 	 -3.9148900000 
385.25 	 324.9868000 	 3.428450 	 -1.1220010000 	 -3.9147440000 
385.45 	 324.9900000 	 3.428475 	 -1.1251610000 	 -3.9177100000 
385.65 	 324.9900000 	 3.428500 	 -1.1216450000 	 -3.9145090000 
385.85 	 324.9900000 	 3.428525 	 -1.1242550000 	 -3.9167150000 
386.05 	 324.9884000 	 3.428500 	 -1.1236990000 	 -3.9165310000 
386.25 	 324.9868000 	 3.428500 	 -1.1226240000 	 -3.9155610000 
386.45 	 324.9820000 	 3.428500 	 -1.1255040000 	 -3.9180560000 
386.65 	 324.9788000 	 3.428500 	 -1.1218450000 	 -3.9149440000 
386.85 	 324.9741000 	 3.428525 	 -1.1250720000 	 -3.9179170000 
387.05 	 324.9677000 	 3.428525 	 -1.1233840000 	 -3.9162700000 
387.25 	 324.9613000 	 3.428575 	 -1.1234980000 	 -3.9161170000 
387.45 	 324.9550000 	 3.428600 	 -1.1254280000 	 -3.9181200000 
387.65 	 324.9518000 	 3.428625 	 -1.1222430000 	 -3.9151480000 
387.85 	 324.9439000 	 3.428675 	 -1.1254530000 	 -3.9180120000 
388.05 	 324.9423000 	 3.428725 	 -1.1234630000 	 -3.9162570000 
388.25 	 324.9375000 	 3.428775 	 -1.1236030000 	 -3.9162640000 
388.45 	 324.9343000 	 3.428825 	 -1.1253100000 	 -3.9181260000 
388.65 	 324.9359000 	 3.428875 	 -1.1220900000 	 -3.9151510000 
388.85 	 324.9391000 	 3.428950 	 -1.1256470000 	 -3.9182690000 
389.05 	 324.9439000 	 3.429000 	 -1.1229040000 	 -3.9157260000 
389.25 	 324.9518000 	 3.429050 	 -1.1242710000 	 -3.9169380000 
389.45 	 324.9597000 	 3.429100 	 -1.1249030000 	 -3.9175670000 
389.65 	 324.9693000 	 3.429125 	 -1.1224490000 	 -3.9150330000 
389.85 	 324.9741000 	 3.429150 	 -1.1257460000 	 -3.9182690000 
390.05 	 324.9820000 	 3.429150 	 -1.1227160000 	 -3.9156370000 
390.25 	 324.9884000 	 3.429150 	 -1.1249190000 	 -3.9174940000 
390.45 	 324.9900000 	 3.429175 	 -1.1247760000 	 -3.9174810000 
390.65 	 324.9947000 	 3.429200 	 -1.1234030000 	 -3.9160470000 
390.85 	 324.9979000 	 3.429200 	 -1.1263500000 	 -3.9188420000 
391.05 	 325.0027000 	 3.429200 	 -1.1232730000 	 -3.9160250000 
391.25 	 325.0059000 	 3.429200 	 -1.1262040000 	 -3.9185650000 
391.45 	 325.0059000 	 3.429200 	 -1.1246490000 	 -3.9173480000 
391.65 	 325.0059000 	 3.429200 	 -1.1241370000 	 -3.9166610000 
391.85 	 324.9979000 	 3.429200 	 -1.1264960000 	 -3.9189620000 
392.05 	 324.9979000 	 3.429200 	 -1.1230180000 	 -3.9158310000 
392.25 	 324.9931000 	 3.429200 	 -1.1263050000 	 -3.9187880000 
392.45 	 324.9884000 	 3.429200 	 -1.1242420000 	 -3.9169820000 
392.65 	 324.9820000 	 3.429200 	 -1.1244930000 	 -3.9170390000 
392.85 	 324.9820000 	 3.429200 	 -1.1263120000 	 -3.9188290000 
393.05 	 324.9788000 	 3.429200 	 -1.1232690000 	 -3.9159390000 
393.25 	 324.9741000 	 3.429200 	 -1.1267850000 	 -3.9191220000 
393.45 	 324.9709000 	 3.429225 	 -1.1239720000 	 -3.9167280000 
393.65 	 324.9645000 	 3.429250 	 -1.1252080000 	 -3.9176970000 
393.85 	 324.9597000 	 3.429275 	 -1.1258980000 	 -3.9184410000 
394.05 	 324.9518000 	 3.429325 	 -1.1235360000 	 -3.9161940000 
394.25 	 324.9470000 	 3.429350 	 -1.1269820000 	 -3.9193760000 
394.45 	 324.9439000 	 3.429400 	 -1.1235900000 	 -3.9164160000 
394.65 	 324.9439000 	 3.429450 	 -1.1257300000 	 -3.9182920000 
394.85 	 324.9470000 	 3.429500 	 -1.1252210000 	 -3.9180440000 
395.05 	 324.9518000 	 3.429550 	 -1.1236480000 	 -3.9164920000 
395.25 	 324.9597000 	 3.429600 	 -1.1266870000 	 -3.9192800000 
395.45 	 324.9677000 	 3.429625 	 -1.1231580000 	 -3.9163430000 
395.65 	 324.9741000 	 3.429650 	 -1.1264040000 	 -3.9264360000 
395.85 	 324.9788000 	 3.429675 	 -1.1248020000 	 -3.9254700000 
396.05 	 324.9820000 	 3.429700 	 -1.1243880000 	 -3.9249870000 
396.25 	 324.9820000 	 3.429725 	 -1.1268040000 	 -3.9273610000 
396.45 	 324.9804000 	 3.429700 	 -1.1235490000 	 -3.9241980000 
396.65 	 324.9756000 	 3.429700 	 -1.1268200000 	 -3.9271100000 
396.85 	 324.9677000 	 3.429725 	 -1.1249190000 	 -3.9251870000 
397.05 	 324.9630000 	 3.429750 	 -1.1249800000 	 -3.9251520000 
397.25 	 324.9550000 	 3.429800 	 -1.1269030000 	 -3.9272630000 
397.45 	 324.9550000 	 3.429825 	 -1.1235590000 	 -3.9240710000 
397.65 	 324.9518000 	 3.429875 	 -1.1272270000 	 -3.9272790000 
397.85 	 324.9470000 	 3.429900 	 -1.1243600000 	 -3.9250880000 
398.05 	 324.9470000 	 3.429950 	 -1.1253360000 	 -3.9256480000 
398.25 	 324.9470000 	 3.430000 	 -1.1265790000 	 -3.9270020000 
398.45 	 324.9518000 	 3.430050 	 -1.1234980000 	 -3.9240810000 
398.65 	 324.9518000 	 3.430100 	 -1.1271830000 	 -3.9274310000 
398.85 	 324.9518000 	 3.430150 	 -1.1242040000 	 -3.9248020000 
399.05 	 324.9518000 	 3.430175 	 -1.1252050000 	 -3.9255910000 
399.25 	 324.9550000 	 3.430225 	 -1.1264260000 	 -3.9270660000 
399.45 	 324.9597000 	 3.430250 	 -1.1234820000 	 -3.9242300000 
399.65 	 324.9630000 	 3.430300 	 -1.1269380000 	 -3.9273070000 
399.85 	 324.9709000 	 3.430325 	 -1.1243820000 	 -3.9249100000 
400.05 	 324.9772000 	 3.430350 	 -1.1253390000 	 -3.9257620000 
400.25 	 324.9820000 	 3.430375 	 -1.1262320000 	 -3.9269190000 
400.45 	 324.9900000 	 3.430350 	 -1.1239810000 	 -3.9246300000 
400.65 	 324.9979000 	 3.430350 	 -1.1275010000 	 -3.9279370000 
400.85 	 325.0074000 	 3.430350 	 -1.1242800000 	 -3.9252440000 
401.05 	 325.0138000 	 3.430350 	 -1.1259430000 	 -3.9265890000 
401.25 	 325.0186000 	 3.430350 	 -1.1264130000 	 -3.9269160000 
401.45 	 325.0186000 	 3.430350 	 -1.1239470000 	 -3.9249320000 
401.65 	 325.0217000 	 3.430350 	 -1.1272810000 	 -3.9280320000 
401.85 	 325.0217000 	 3.430350 	 -1.1240510000 	 -3.9250180000 
402.05 	 325.0202000 	 3.430350 	 -1.1261180000 	 -3.9265220000 
402.25 	 325.0186000 	 3.430350 	 -1.1262450000 	 -3.9270020000 
402.45 	 325.0138000 	 3.430350 	 -1.1240070000 	 -3.9249010000 
402.65 	 325.0106000 	 3.430350 	 -1.1273830000 	 -3.9278820000 
402.85 	 325.0027000 	 3.430350 	 -1.1239590000 	 -3.9248530000 
403.05 	 325.0011000 	 3.430350 	 -1.1263530000 	 -3.9267350000 
403.25 	 324.9979000 	 3.430350 	 -1.1257680000 	 -3.9266560000 
403.45 	 324.9931000 	 3.430350 	 -1.1242230000 	 -3.9250820000 
403.65 	 324.9884000 	 3.430350 	 -1.1274620000 	 -3.9278600000 
403.85 	 324.9868000 	 3.430350 	 -1.1237840000 	 -3.9246810000 
404.05 	 324.9788000 	 3.430350 	 -1.1267250000 	 -3.9273990000 
404.25 	 324.9788000 	 3.430350 	 -1.1252880000 	 -3.9262360000 
404.45 	 324.9772000 	 3.430350 	 -1.1248940000 	 -3.9254570000 
404.65 	 324.9741000 	 3.430350 	 -1.1270430000 	 -3.9278190000 
404.85 	 324.9741000 	 3.430350 	 -1.1237210000 	 -3.9247450000 
405.05 	 324.9741000 	 3.430350 	 -1.1271640000 	 -3.9276340000 
405.25 	 324.9756000 	 3.430350 	 -1.1250620000 	 -3.9259530000 
405.45 	 324.9741000 	 3.430350 	 -1.1250460000 	 -3.9256130000 
405.65 	 324.9741000 	 3.430375 	 -1.1271920000 	 -3.9278380000 
405.85 	 324.9741000 	 3.430400 	 -1.1239180000 	 -3.9247160000 
406.05 	 324.9725000 	 3.430425 	 -1.1271220000 	 -3.9274570000 
406.25 	 324.9709000 	 3.430450 	 -1.1250750000 	 -3.9258220000 
406.45 	 324.9645000 	 3.430475 	 -1.1252050000 	 -3.9259240000 
406.65 	 324.9613000 	 3.430475 	 -1.1271060000 	 -3.9273900000 
406.85 	 324.9534000 	 3.430525 	 -1.1239240000 	 -3.9246720000 
407.05 	 324.9486000 	 3.430550 	 -1.1275160000 	 -3.9276950000 
407.25 	 324.9391000 	 3.430600 	 -1.1244170000 	 -3.9253870000 
407.45 	 324.9391000 	 3.430650 	 -1.1257230000 	 -3.9261820000 
407.65 	 324.9359000 	 3.430725 	 -1.1266680000 	 -3.9270690000 
407.85 	 324.9391000 	 3.430775 	 -1.1239780000 	 -3.9246880000 
408.05 	 324.9439000 	 3.430825 	 -1.1275450000 	 -3.9277390000 
408.25 	 324.9470000 	 3.430875 	 -1.1243660000 	 -3.9252540000 
408.45 	 324.9550000 	 3.430900 	 -1.1257270000 	 -3.9259500000 
408.65 	 324.9613000 	 3.430950 	 -1.1265790000 	 -3.9271740000 
408.85 	 324.9677000 	 3.430975 	 -1.1240510000 	 -3.9248020000 
409.05 	 324.9741000 	 3.431000 	 -1.1274720000 	 -3.9278220000 
409.25 	 324.9804000 	 3.431025 	 -1.1242930000 	 -3.9250310000 
409.45 	 324.9884000 	 3.431025 	 -1.1264480000 	 -3.9262360000 
409.65 	 324.9979000 	 3.431050 	 -1.1266900000 	 -3.9266400000 
409.85 	 325.0059000 	 3.431075 	 -1.1245060000 	 -3.9246340000 
410.05 	 325.0122000 	 3.431050 	 -1.1284540000 	 -3.9277360000 
410.25 	 325.0186000 	 3.431050 	 -1.1248240000 	 -3.9244970000 
410.45 	 325.0217000 	 3.431050 	 -1.1276850000 	 -3.9269800000 
410.65 	 325.0265000 	 3.431050 	 -1.1267690000 	 -3.9264080000 
410.85 	 325.0265000 	 3.431050 	 -1.1253580000 	 -3.9250150000 
411.05 	 325.0265000 	 3.431050 	 -1.1281330000 	 -3.9276410000 
411.25 	 325.0265000 	 3.431050 	 -1.1246240000 	 -3.9244210000 
411.45 	 325.0217000 	 3.431000 	 -1.1278410000 	 -3.9272880000 
411.65 	 325.0186000 	 3.431000 	 -1.1262420000 	 -3.9257910000 
411.85 	 325.0138000 	 3.430975 	 -1.1257110000 	 -3.9253650000 
412.05 	 325.0106000 	 3.430950 	 -1.1279460000 	 -3.9275490000 
412.25 	 325.0059000 	 3.430950 	 -1.1245470000 	 -3.9244270000 
412.45 	 325.0059000 	 3.430950 	 -1.1277990000 	 -3.9271320000 
412.65 	 325.0027000 	 3.430950 	 -1.1262000000 	 -3.9258960000 
412.85 	 324.9979000 	 3.430950 	 -1.1256220000 	 -3.9251680000 
413.05 	 324.9947000 	 3.430950 	 -1.1282030000 	 -3.9277580000 
413.25 	 324.9868000 	 3.430950 	 -1.1247630000 	 -3.9244050000 
413.45 	 324.9820000 	 3.430950 	 -1.1277640000 	 -3.9271230000 
413.65 	 324.9788000 	 3.430950 	 -1.1262610000 	 -3.9259970000 
413.85 	 324.9788000 	 3.430950 	 -1.1253680000 	 -3.9251230000 
414.05 	 324.9788000 	 3.430950 	 -1.1282440000 	 -3.9276150000 
414.25 	 324.9756000 	 3.430950 	 -1.1245950000 	 -3.9244270000 
414.45 	 324.9725000 	 3.430950 	 -1.1280120000 	 -3.9270110000 
414.65 	 324.9709000 	 3.430950 	 -1.1256570000 	 -3.9257080000 
414.85 	 324.9677000 	 3.430950 	 -1.1258030000 	 -3.9253620000 
415.05 	 324.9630000 	 3.430975 	 -1.1278020000 	 -3.9273420000 
415.25 	 324.9597000 	 3.431025 	 -1.1243950000 	 -3.9243540000 
415.45 	 324.9550000 	 3.431050 	 -1.1275670000 	 -3.9274220000 
415.65 	 324.9518000 	 3.431075 	 -1.1249480000 	 -3.9253360000 
415.85 	 324.9470000 	 3.431125 	 -1.1260920000 	 -3.9258030000 
416.05 	 324.9439000 	 3.431175 	 -1.1275550000 	 -3.9271710000 
416.25 	 324.9439000 	 3.431225 	 -1.1244230000 	 -3.9244210000 
416.45 	 324.9407000 	 3.431275 	 -1.1281140000 	 -3.9277710000 
416.65 	 324.9439000 	 3.431325 	 -1.1248590000 	 -3.9251330000 
416.85 	 324.9470000 	 3.431375 	 -1.1263340000 	 -3.9258160000 
417.05 	 324.9550000 	 3.431425 	 -1.1272400000 	 -3.9272280000 
417.25 	 324.9597000 	 3.431475 	 -1.1246900000 	 -3.9244460000 
417.45 	 324.9630000 	 3.431500 	 -1.1281680000 	 -3.9276570000 
417.65 	 324.9677000 	 3.431525 	 -1.1251040000 	 -3.9248910000 
417.85 	 324.9709000 	 3.431550 	 -1.1266930000 	 -3.9261180000 
418.05 	 324.9772000 	 3.431575 	 -1.1274150000 	 -3.9270880000 
418.25 	 324.9820000 	 3.431600 	 -1.1245380000 	 -3.9245540000 
418.45 	 324.9900000 	 3.431600 	 -1.1282130000 	 -3.9275960000 
418.65 	 324.9963000 	 3.431600 	 -1.1254790000 	 -3.9248820000 
418.85 	 324.9979000 	 3.431600 	 -1.1272880000 	 -3.9262580000 
419.05 	 325.0027000 	 3.431600 	 -1.1277740000 	 -3.9270560000 
419.25 	 325.0027000 	 3.431600 	 -1.1253070000 	 -3.9246370000 
419.45 	 325.0059000 	 3.431600 	 -1.1286960000 	 -3.9276570000 
419.65 	 325.0059000 	 3.431600 	 -1.1255070000 	 -3.9249010000 
419.85 	 325.0059000 	 3.431600 	 -1.1275860000 	 -3.9265790000 
420.05 	 325.0059000 	 3.431600 	 -1.1274620000 	 -3.9265190000 
420.25 	 325.0027000 	 3.431600 	 -1.1257780000 	 -3.9248020000 
420.45 	 324.9979000 	 3.431600 	 -1.1288990000 	 -3.9278030000 
420.65 	 324.9900000 	 3.431600 	 -1.1249190000 	 -3.9245510000 
420.85 	 324.9868000 	 3.431600 	 -1.1282790000 	 -3.9271290000 
421.05 	 324.9820000 	 3.431600 	 -1.1265500000 	 -3.9259850000 
421.25 	 324.9820000 	 3.431600 	 -1.1261050000 	 -3.9252150000 
421.45 	 324.9788000 	 3.431625 	 -1.1284410000 	 -3.9275070000 
421.65 	 324.9741000 	 3.431625 	 -1.1252560000 	 -3.9243440000 
421.85 	 324.9741000 	 3.431650 	 -1.1285940000 	 -3.9274120000 
422.05 	 324.9709000 	 3.431675 	 -1.1264740000 	 -3.9256860000 
422.25 	 324.9709000 	 3.431675 	 -1.1262700000 	 -3.9252280000 
422.45 	 324.9709000 	 3.431700 	 -1.1286040000 	 -3.9276000000 
422.65 	 324.9741000 	 3.431725 	 -1.1250720000 	 -3.9245350000 
422.85 	 324.9741000 	 3.431750 	 -1.1285560000 	 -3.9274660000 
423.05 	 324.9741000 	 3.431775 	 -1.1264420000 	 -3.9254760000 
423.25 	 324.9741000 	 3.431775 	 -1.1269000000 	 -3.9256410000 
423.45 	 324.9709000 	 3.431800 	 -1.1284890000 	 -3.9273010000 
423.65 	 324.9725000 	 3.431825 	 -1.1253420000 	 -3.9242390000 
423.85 	 324.9693000 	 3.431850 	 -1.1288200000 	 -3.9275230000 
424.05 	 324.9709000 	 3.431875 	 -1.1260730000 	 -3.9251770000 
424.25 	 324.9709000 	 3.431900 	 -1.1272460000 	 -3.9260100000 
424.45 	 324.9709000 	 3.431925 	 -1.1281170000 	 -3.9269700000 
424.65 	 324.9709000 	 3.431925 	 -1.1253680000 	 -3.9243890000 
424.85 	 324.9709000 	 3.431950 	 -1.1288830000 	 -3.9276660000 
425.05 	 324.9741000 	 3.431975 	 -1.1262700000 	 -3.9253300000 
425.25 	 324.9741000 	 3.432000 	 -1.1272430000 	 -3.9261600000 
425.45 	 324.9741000 	 3.432025 	 -1.1284480000 	 -3.9271260000 
425.65 	 324.9709000 	 3.432050 	 -1.1256350000 	 -3.9243820000 
425.85 	 324.9741000 	 3.432075 	 -1.1290870000 	 -3.9278730000 
426.05 	 324.9741000 	 3.432075 	 -1.1259110000 	 -3.9249580000 
426.25 	 324.9788000 	 3.432100 	 -1.1276660000 	 -3.9261910000 
426.45 	 324.9820000 	 3.432125 	 -1.1281680000 	 -3.9271190000 
426.65 	 324.9868000 	 3.432100 	 -1.1255770000 	 -3.9244370000 
426.85 	 324.9868000 	 3.432125 	 -1.1291850000 	 -3.9277490000 
427.05 	 324.9852000 	 3.432150 	 -1.1260670000 	 -3.9249420000 
427.25 	 324.9868000 	 3.432175 	 -1.1277960000 	 -3.9263030000 
427.45 	 324.9868000 	 3.432150 	 -1.1283400000 	 -3.9270750000 
427.65 	 324.9868000 	 3.432150 	 -1.1258000000 	 -3.9246240000 
427.85 	 324.9868000 	 3.432175 	 -1.1294110000 	 -3.9279560000 
428.05 	 324.9868000 	 3.432200 	 -1.1261840000 	 -3.9251550000 
428.25 	 324.9868000 	 3.432225 	 -1.1280190000 	 -3.9267130000 
428.45 	 324.9868000 	 3.432200 	 -1.1281970000 	 -3.9269100000 
428.65 	 324.9868000 	 3.432200 	 -1.1262990000 	 -3.9251040000 
428.85 	 324.9868000 	 3.432225 	 -1.1296050000 	 -3.9280480000 
429.05 	 324.9820000 	 3.432250 	 -1.1259330000 	 -3.9249520000 
429.25 	 324.9788000 	 3.432250 	 -1.1285880000 	 -3.9272370000 
429.45 	 324.9788000 	 3.432250 	 -1.1277330000 	 -3.9266080000 
429.65 	 324.9741000 	 3.432275 	 -1.1265690000 	 -3.9252690000 
429.85 	 324.9725000 	 3.432275 	 -1.1295100000 	 -3.9279650000 
430.05 	 324.9709000 	 3.432300 	 -1.1259300000 	 -3.9248120000 
430.25 	 324.9709000 	 3.432325 	 -1.1289370000 	 -3.9272880000 
430.45 	 324.9709000 	 3.432350 	 -1.1274110000 	 -3.9261050000 
430.65 	 324.9677000 	 3.432375 	 -1.1269000000 	 -3.9254470000 
430.85 	 324.9693000 	 3.432400 	 -1.1293540000 	 -3.9279330000 
431.05 	 324.9709000 	 3.432425 	 -1.1258980000 	 -3.9248720000 
431.25 	 324.9709000 	 3.432450 	 -1.1292080000 	 -3.9276090000 
431.45 	 324.9741000 	 3.432475 	 -1.1274180000 	 -3.9261050000 
431.65 	 324.9741000 	 3.432475 	 -1.1273420000 	 -3.9256990000 
431.85 	 324.9741000 	 3.432500 	 -1.1295160000 	 -3.9280100000 
432.05 	 324.9788000 	 3.432525 	 -1.1260540000 	 -3.9247510000 
432.25 	 324.9788000 	 3.432525 	 -1.1293600000 	 -3.9279080000 
432.45 	 324.9788000 	 3.432575 	 -1.1272340000 	 -3.9260960000 
432.65 	 324.9788000 	 3.432550 	 -1.1275320000 	 -3.9259620000 
432.85 	 324.9788000 	 3.432550 	 -1.1293510000 	 -3.9279300000 
433.05 	 324.9788000 	 3.432575 	 -1.1262580000 	 -3.9248970000 
433.25 	 324.9788000 	 3.432600 	 -1.1298210000 	 -3.9281430000 
433.45 	 324.9820000 	 3.432625 	 -1.1268010000 	 -3.9256570000 
433.65 	 324.9820000 	 3.432600 	 -1.1283140000 	 -3.9265700000 
433.85 	 324.9820000 	 3.432600 	 -1.1291540000 	 -3.9275680000 
434.05 	 324.9868000 	 3.432625 	 -1.1266040000 	 -3.9249680000 
434.25 	 324.9868000 	 3.432650 	 -1.1299420000 	 -3.9282390000 
434.45 	 324.9868000 	 3.432675 	 -1.1266870000 	 -3.9253460000 
434.65 	 324.9868000 	 3.432650 	 -1.1289910000 	 -3.9269990000 
434.85 	 324.9820000 	 3.432650 	 -1.1287050000 	 -3.9270850000 
435.05 	 324.9788000 	 3.432675 	 -1.1268080000 	 -3.9252500000 
435.25 	 324.9756000 	 3.432700 	 -1.1301610000 	 -3.9283280000 
435.45 	 324.9725000 	 3.432725 	 -1.1268140000 	 -3.9252310000 
435.65 	 324.9709000 	 3.432725 	 -1.1288990000 	 -3.9270500000 
435.85 	 324.9709000 	 3.432725 	 -1.1290040000 	 -3.9271610000 
436.05 	 324.9677000 	 3.432775 	 -1.1266010000 	 -3.9250150000 
436.25 	 324.9630000 	 3.432800 	 -1.1300210000 	 -3.9282390000 
436.45 	 324.9597000 	 3.432825 	 -1.1266650000 	 -3.9250500000 
436.65 	 324.9597000 	 3.432850 	 -1.1290040000 	 -3.9271830000 
436.85 	 324.9597000 	 3.432875 	 -1.1285400000 	 -3.9267090000 
437.05 	 324.9630000 	 3.432925 	 -1.1270270000 	 -3.9254160000 
437.25 	 324.9630000 	 3.432950 	 -1.1299580000 	 -3.9282130000 
437.45 	 324.9677000 	 3.432975 	 -1.1265630000 	 -3.9248400000 
437.65 	 324.9677000 	 3.433000 	 -1.1294940000 	 -3.9275420000 
437.85 	 324.9709000 	 3.433025 	 -1.1281270000 	 -3.9265250000 
438.05 	 324.9709000 	 3.433075 	 -1.1271130000 	 -3.9254440000 
438.25 	 324.9709000 	 3.433075 	 -1.1299800000 	 -3.9281370000 
438.45 	 324.9741000 	 3.433075 	 -1.1266360000 	 -3.9249770000 
438.65 	 324.9788000 	 3.433125 	 -1.1297190000 	 -3.9277270000 
438.85 	 324.9820000 	 3.433125 	 -1.1281430000 	 -3.9263950000 
439.05 	 324.9884000 	 3.433125 	 -1.1273190000 	 -3.9254760000 
439.25 	 324.9900000 	 3.433150 	 -1.1301870000 	 -3.9283880000 
439.45 	 324.9947000 	 3.433175 	 -1.1265410000 	 -3.9250600000 
439.65 	 324.9979000 	 3.433150 	 -1.1295600000 	 -3.9275040000 
439.85 	 324.9979000 	 3.433150 	 -1.1285370000 	 -3.9268080000 
440.05 	 324.9947000 	 3.433150 	 -1.1273160000 	 -3.9253490000 
440.25 	 324.9947000 	 3.433150 	 -1.1304510000 	 -3.9282160000 
440.45 	 324.9947000 	 3.433150 	 -1.1269000000 	 -3.9249360000 
440.65 	 324.9947000 	 3.433150 	 -1.1293280000 	 -3.9272910000 
440.85 	 324.9915000 	 3.433150 	 -1.1285940000 	 -3.9267380000 
441.05 	 324.9900000 	 3.433150 	 -1.1273030000 	 -3.9253110000 
441.25 	 324.9868000 	 3.433150 	 -1.1301870000 	 -3.9280700000 
441.45 	 324.9868000 	 3.433150 	 -1.1267600000 	 -3.9250920000 
441.65 	 324.9900000 	 3.433150 	 -1.1293190000 	 -3.9272240000 
441.85 	 324.9915000 	 3.433150 	 -1.1286390000 	 -3.9267830000 
442.05 	 324.9947000 	 3.433150 	 -1.1272050000 	 -3.9253590000 
442.25 	 324.9947000 	 3.433150 	 -1.1303580000 	 -3.9281300000 
442.45 	 324.9900000 	 3.433150 	 -1.1267980000 	 -3.9251550000 
442.65 	 324.9820000 	 3.433150 	 -1.1294400000 	 -3.9272280000 
442.85 	 324.9741000 	 3.433150 	 -1.1286540000 	 -3.9267410000 
443.05 	 324.9677000 	 3.433175 	 -1.1272650000 	 -3.9252250000 
443.25 	 324.9630000 	 3.433200 	 -1.1303110000 	 -3.9282040000 
443.45 	 324.9597000 	 3.433250 	 -1.1267570000 	 -3.9249710000 
443.65 	 324.9597000 	 3.433275 	 -1.1295890000 	 -3.9274060000 
443.85 	 324.9597000 	 3.433300 	 -1.1281080000 	 -3.9263180000 
444.05 	 324.9550000 	 3.433325 	 -1.1275420000 	 -3.9255520000 
444.25 	 324.9550000 	 3.433375 	 -1.1301740000 	 -3.9281300000 
444.45 	 324.9550000 	 3.433425 	 -1.1267220000 	 -3.9250150000 
444.65 	 324.9550000 	 3.433450 	 -1.1300050000 	 -3.9278510000 
444.85 	 324.9550000 	 3.433500 	 -1.1278690000 	 -3.9261790000 
445.05 	 324.9597000 	 3.433525 	 -1.1278790000 	 -3.9259820000 
445.25 	 324.9597000 	 3.433575 	 -1.1299360000 	 -3.9280670000 
445.45 	 324.9630000 	 3.433600 	 -1.1265720000 	 -3.9249230000 
445.65 	 324.9709000 	 3.433625 	 -1.1300410000 	 -3.9279490000 
445.85 	 324.9788000 	 3.433650 	 -1.1278410000 	 -3.9260550000 
446.05 	 324.9884000 	 3.433650 	 -1.1280790000 	 -3.9261250000 
446.25 	 324.9947000 	 3.433650 	 -1.1299670000 	 -3.9279720000 
446.45 	 325.0027000 	 3.433650 	 -1.1262770000 	 -3.9247390000 
446.65 	 325.0027000 	 3.433650 	 -1.1303300000 	 -3.9282390000 
446.85 	 325.0027000 	 3.433650 	 -1.1276440000 	 -3.9256600000 
447.05 	 325.0027000 	 3.433650 	 -1.1279650000 	 -3.9261180000 
447.25 	 324.9979000 	 3.433650 	 -1.1297320000 	 -3.9279140000 
447.45 	 324.9947000 	 3.433650 	 -1.1263720000 	 -3.9247160000 
447.65 	 324.9947000 	 3.433650 	 -1.1304860000 	 -3.9284200000 
447.85 	 324.9947000 	 3.433650 	 -1.1270900000 	 -3.9252500000 
448.05 	 324.9947000 	 3.433650 	 -1.1284730000 	 -3.9265160000 
448.25 	 324.9900000 	 3.433650 	 -1.1294400000 	 -3.9275490000 
448.45 	 324.9900000 	 3.433650 	 -1.1265090000 	 -3.9248400000 
448.65 	 324.9868000 	 3.433650 	 -1.1304470000 	 -3.9283080000 
448.85 	 324.9820000 	 3.433675 	 -1.1266420000 	 -3.9251230000 
449.05 	 324.9788000 	 3.433675 	 -1.1290960000 	 -3.9269730000 
449.25 	 324.9741000 	 3.433700 	 -1.1290960000 	 -3.9273330000 
449.45 	 324.9709000 	 3.433725 	 -1.1267220000 	 -3.9251170000 
449.65 	 324.9645000 	 3.433725 	 -1.1306250000 	 -3.9284480000 
449.85 	 324.9534000 	 3.433775 	 -1.1269000000 	 -3.9251300000 
450.05 	 324.9470000 	 3.433800 	 -1.1290800000 	 -3.9271160000 
450.25 	 324.9391000 	 3.433850 	 -1.1290710000 	 -3.9272050000 
450.45 	 324.9359000 	 3.433900 	 -1.1269760000 	 -3.9251740000 
450.65 	 324.9359000 	 3.433975 	 -1.1305170000 	 -3.9284130000 
450.85 	 324.9391000 	 3.434000 	 -1.1265980000 	 -3.9247770000 
451.05 	 324.9407000 	 3.434075 	 -1.1297290000 	 -3.9275550000 
451.25 	 324.9454000 	 3.434100 	 -1.1283490000 	 -3.9265470000 
451.45 	 324.9550000 	 3.434175 	 -1.1274850000 	 -3.9253780000 
451.65 	 324.9661000 	 3.434200 	 -1.1303010000 	 -3.9282670000 
451.85 	 324.9741000 	 3.434225 	 -1.1264040000 	 -3.9246970000 
452.05 	 324.9868000 	 3.434275 	 -1.1303650000 	 -3.9280670000 
452.25 	 324.9947000 	 3.434250 	 -1.1279230000 	 -3.9259970000 
452.45 	 325.0027000 	 3.434250 	 -1.1283300000 	 -3.9261980000 
452.65 	 325.0059000 	 3.434250 	 -1.1301550000 	 -3.9280220000 
452.85 	 325.0106000 	 3.434250 	 -1.1266100000 	 -3.9247350000 
453.05 	 325.0106000 	 3.434250 	 -1.1308000000 	 -3.9283630000 
453.25 	 325.0138000 	 3.434250 	 -1.1272650000 	 -3.9255210000 
453.45 	 325.0138000 	 3.434250 	 -1.1289720000 	 -3.9268050000 
453.65 	 325.0170000 	 3.434250 	 -1.1297070000 	 -3.9276760000 
453.85 	 325.0186000 	 3.434250 	 -1.1267690000 	 -3.9248820000 
454.05 	 325.0186000 	 3.434250 	 -1.1308510000 	 -3.9284710000 
454.25 	 325.0217000 	 3.434250 	 -1.1272940000 	 -3.9253680000 
454.45 	 325.0217000 	 3.434250 	 -1.1289280000 	 -3.9267440000 
454.65 	 325.0217000 	 3.434250 	 -1.1295100000 	 -3.9275100000 
454.85 	 325.0186000 	 3.434225 	 -1.1268620000 	 -3.9250150000 
455.05 	 325.0138000 	 3.434200 	 -1.1307140000 	 -3.9284610000 
455.25 	 325.0106000 	 3.434200 	 -1.1266450000 	 -3.9250440000 
455.45 	 325.0027000 	 3.434200 	 -1.1296050000 	 -3.9273290000 
455.65 	 324.9963000 	 3.434200 	 -1.1289150000 	 -3.9270110000 
455.85 	 324.9900000 	 3.434200 	 -1.1273030000 	 -3.9254310000 
456.05 	 324.9868000 	 3.434200 	 -1.1305750000 	 -3.9283750000 
456.25 	 324.9868000 	 3.434200 	 -1.1265980000 	 -3.9247320000 
456.45 	 324.9820000 	 3.434200 	 -1.1299480000 	 -3.9276950000 
456.65 	 324.9820000 	 3.434200 	 -1.1285560000 	 -3.9265510000 
456.85 	 324.9788000 	 3.434200 	 -1.1275830000 	 -3.9255360000 
457.05 	 324.9788000 	 3.434200 	 -1.1306640000 	 -3.9283560000 
457.25 	 324.9741000 	 3.434200 	 -1.1267660000 	 -3.9248280000 
457.45 	 324.9709000 	 3.434200 	 -1.1298970000 	 -3.9277460000 
457.65 	 324.9677000 	 3.434200 	 -1.1284540000 	 -3.9264580000 
457.85 	 324.9677000 	 3.434200 	 -1.1275990000 	 -3.9256790000 
458.05 	 324.9630000 	 3.434225 	 -1.1304440000 	 -3.9284580000 
458.25 	 324.9597000 	 3.434275 	 -1.1266100000 	 -3.9246460000 
458.45 	 324.9597000 	 3.434300 	 -1.1301100000 	 -3.9277740000 
458.65 	 324.9597000 	 3.434325 	 -1.1282540000 	 -3.9262990000 
458.85 	 324.9597000 	 3.434375 	 -1.1278060000 	 -3.9256790000 
459.05 	 324.9550000 	 3.434400 	 -1.1304890000 	 -3.9282320000 
459.25 	 324.9518000 	 3.434425 	 -1.1266360000 	 -3.9247800000 
459.45 	 324.9470000 	 3.434475 	 -1.1303010000 	 -3.9280450000 
459.65 	 324.9439000 	 3.434525 	 -1.1276500000 	 -3.9259180000 
459.85 	 324.9391000 	 3.434575 	 -1.1284700000 	 -3.9263340000 
460.05 	 324.9391000 	 3.434625 	 -1.1297770000 	 -3.9279460000 
460.25 	 324.9391000 	 3.434675 	 -1.1268490000 	 -3.9247260000 
460.45 	 324.9391000 	 3.434725 	 -1.1306730000 	 -3.9284100000 
460.65 	 324.9391000 	 3.434775 	 -1.1271670000 	 -3.9253430000 
460.85 	 324.9439000 	 3.434825 	 -1.1290360000 	 -3.9268110000 
461.05 	 324.9486000 	 3.434875 	 -1.1296690000 	 -3.9276950000 
461.25 	 324.9550000 	 3.434925 	 -1.1269570000 	 -3.9249740000 
461.45 	 324.9550000 	 3.434975 	 -1.1308320000 	 -3.9286390000 
461.65 	 324.9630000 	 3.435000 	 -1.1270590000 	 -3.9252000000 
461.85 	 324.9630000 	 3.435025 	 -1.1295030000 	 -3.9272690000 
462.05 	 324.9677000 	 3.435050 	 -1.1291250000 	 -3.9270940000 
462.25 	 324.9709000 	 3.435075 	 -1.1272340000 	 -3.9251110000 
462.45 	 324.9709000 	 3.435100 	 -1.1308450000 	 -3.9284900000 
462.65 	 324.9741000 	 3.435125 	 -1.1270590000 	 -3.9251420000 
462.85 	 324.9709000 	 3.435150 	 -1.1295100000 	 -3.9272720000 
463.05 	 324.9661000 	 3.435175 	 -1.1292970000 	 -3.9271070000 
463.25 	 324.9597000 	 3.435200 	 -1.1273130000 	 -3.9252190000 
463.45 	 324.9534000 	 3.435225 	 -1.1306830000 	 -3.9285250000 
463.65 	 324.9518000 	 3.435275 	 -1.1268140000 	 -3.9248970000 
463.85 	 324.9439000 	 3.435325 	 -1.1300440000 	 -3.9276630000 
464.05 	 324.9391000 	 3.435375 	 -1.1284640000 	 -3.9266400000 
464.25 	 324.9312000 	 3.435400 	 -1.1277070000 	 -3.9255210000 
464.45 	 324.9296000 	 3.435475 	 -1.1306000000 	 -3.9283050000 
464.65 	 324.9279000 	 3.435500 	 -1.1266520000 	 -3.9248180000 
464.85 	 324.9264000 	 3.435575 	 -1.1301070000 	 -3.9278350000 
465.05 	 324.9232000 	 3.435625 	 -1.1282000000 	 -3.9262170000 
465.25 	 324.9279000 	 3.435650 	 -1.1278980000 	 -3.9257460000 
465.45 	 324.9312000 	 3.435700 	 -1.1302690000 	 -3.9282000000 
465.65 	 324.9312000 	 3.435725 	 -1.1266070000 	 -3.9247510000 
465.85 	 324.9359000 	 3.435800 	 -1.1305490000 	 -3.9281780000 
466.05 	 324.9439000 	 3.435850 	 -1.1278500000 	 -3.9260360000 
466.25 	 324.9470000 	 3.435900 	 -1.1282480000 	 -3.9260800000 
466.45 	 324.9550000 	 3.435950 	 -1.1303300000 	 -3.9281750000 
466.65 	 324.9597000 	 3.436000 	 -1.1266070000 	 -3.9248500000 
466.85 	 324.9630000 	 3.436025 	 -1.1304890000 	 -3.9282730000 
467.05 	 324.9677000 	 3.436050 	 -1.1273160000 	 -3.9255910000 
467.25 	 324.9741000 	 3.436075 	 -1.1288450000 	 -3.9265600000 
467.45 	 324.9788000 	 3.436100 	 -1.1298850000 	 -3.9277460000 
467.65 	 324.9788000 	 3.436100 	 -1.1268110000 	 -3.9247730000 
467.85 	 324.9788000 	 3.436100 	 -1.1308450000 	 -3.9283310000 
468.05 	 324.9788000 	 3.436125 	 -1.1264930000 	 -3.9251040000 
468.25 	 324.9788000 	 3.436150 	 -1.1289250000 	 -3.9269030000 
468.45 	 324.9788000 	 3.436175 	 -1.1285400000 	 -3.9271260000 
468.65 	 324.9804000 	 3.436150 	 -1.1281430000 	 -3.9249230000 
468.85 	 324.9788000 	 3.436150 	 -1.1315890000 	 -3.9280480000 
469.05 	 324.9788000 	 3.436175 	 -1.1281390000 	 -3.9248530000 
469.25 	 324.9741000 	 3.436200 	 -1.1308190000 	 -3.9270470000 
469.45 	 324.9693000 	 3.436225 	 -1.1300050000 	 -3.9265700000 
469.65 	 324.9630000 	 3.436225 	 -1.1287150000 	 -3.9251930000 
469.85 	 324.9630000 	 3.436275 	 -1.1320080000 	 -3.9280640000 
470.05 	 324.9597000 	 3.436300 	 -1.1282790000 	 -3.9248150000 
470.25 	 324.9566000 	 3.436325 	 -1.1309400000 	 -3.9271160000 
470.45 	 324.9597000 	 3.436375 	 -1.1301260000 	 -3.9265730000 
470.65 	 324.9597000 	 3.436400 	 -1.1287850000 	 -3.9251610000 
470.85 	 324.9597000 	 3.436425 	 -1.1318780000 	 -3.9280830000 
471.05 	 324.9613000 	 3.436450 	 -1.1281810000 	 -3.9248660000 
471.25 	 324.9613000 	 3.436475 	 -1.1312640000 	 -3.9271860000 
471.45 	 324.9661000 	 3.436525 	 -1.1296910000 	 -3.9263090000 
471.65 	 324.9645000 	 3.436550 	 -1.1290840000 	 -3.9255680000 
471.85 	 324.9709000 	 3.436575 	 -1.1317380000 	 -3.9278700000 
472.05 	 324.9709000 	 3.436600 	 -1.1280980000 	 -3.9246300000 
472.25 	 324.9741000 	 3.436625 	 -1.1312550000 	 -3.9273640000 
472.45 	 324.9741000 	 3.436625 	 -1.1298180000 	 -3.9261150000 
472.65 	 324.9788000 	 3.436675 	 -1.1292740000 	 -3.9254980000 
472.85 	 324.9788000 	 3.436650 	 -1.1319960000 	 -3.9276570000 
473.05 	 324.9788000 	 3.436675 	 -1.1287210000 	 -3.9245700000 
473.25 	 324.9820000 	 3.436700 	 -1.1322150000 	 -3.9275010000 
473.45 	 324.9868000 	 3.436725 	 -1.1299830000 	 -3.9257300000 
473.65 	 324.9900000 	 3.436700 	 -1.1307080000 	 -3.9258540000 
473.85 	 324.9900000 	 3.436700 	 -1.1323200000 	 -3.9275200000 
474.05 	 324.9915000 	 3.436700 	 -1.1290550000 	 -3.9245030000 
474.25 	 324.9900000 	 3.436700 	 -1.1326350000 	 -3.9276030000 
474.45 	 324.9900000 	 3.436700 	 -1.1302120000 	 -3.9255780000 
474.65 	 324.9900000 	 3.436700 	 -1.1306480000 	 -3.9259850000 
474.85 	 324.9900000 	 3.436700 	 -1.1322440000 	 -3.9274380000 
475.05 	 324.9900000 	 3.436700 	 -1.1293060000 	 -3.9245060000 
475.25 	 324.9868000 	 3.436700 	 -1.1327300000 	 -3.9277490000 
475.45 	 324.9804000 	 3.436700 	 -1.1298080000 	 -3.9252350000 
475.65 	 324.9741000 	 3.436725 	 -1.1311660000 	 -3.9263310000 
475.85 	 324.9709000 	 3.436750 	 -1.1320150000 	 -3.9272020000 
476.05 	 324.9677000 	 3.436775 	 -1.1293130000 	 -3.9245730000 
476.25 	 324.9677000 	 3.436800 	 -1.1328980000 	 -3.9280100000 
476.45 	 324.9677000 	 3.436825 	 -1.1297190000 	 -3.9251230000 
476.65 	 324.9677000 	 3.436850 	 -1.1316520000 	 -3.9266870000 
476.85 	 324.9677000 	 3.436875 	 -1.1319030000 	 -3.9270310000 
477.05 	 324.9677000 	 3.436925 	 -1.1293820000 	 -3.9246910000 
477.25 	 324.9677000 	 3.436950 	 -1.1329140000 	 -3.9279300000 
477.45 	 324.9677000 	 3.436975 	 -1.1294970000 	 -3.9249320000 
477.65 	 324.9709000 	 3.437000 	 -1.1316740000 	 -3.9268650000 
477.85 	 324.9725000 	 3.437025 	 -1.1314550000 	 -3.9266300000 
478.05 	 324.9741000 	 3.437025 	 -1.1295760000 	 -3.9248440000 
478.25 	 324.9725000 	 3.437075 	 -1.1329140000 	 -3.9280290000 
478.45 	 324.9709000 	 3.437075 	 -1.1292810000 	 -3.9248050000 
478.65 	 324.9709000 	 3.437100 	 -1.1317950000 	 -3.9268910000 
478.85 	 324.9709000 	 3.437125 	 -1.1312170000 	 -3.9266240000 
479.05 	 324.9788000 	 3.437125 	 -1.1297580000 	 -3.9252440000 
479.25 	 324.9820000 	 3.437175 	 -1.1330130000 	 -3.9278860000 
479.45 	 324.9884000 	 3.437175 	 -1.1294080000 	 -3.9247730000 
479.65 	 324.9900000 	 3.437150 	 -1.1324500000 	 -3.9271800000 
479.85 	 324.9947000 	 3.437150 	 -1.1312200000 	 -3.9263340000 
480.05 	 324.9963000 	 3.437150 	 -1.1302060000 	 -3.9253460000 
480.25 	 324.9979000 	 3.437150 	 -1.1330450000 	 -3.9280160000 
480.45 	 325.0027000 	 3.437150 	 -1.1294750000 	 -3.9247350000 
480.65 	 325.0027000 	 3.437150 	 -1.1322310000 	 -3.9272180000 
480.85 	 325.0027000 	 3.437150 	 -1.1313760000 	 -3.9265700000 
481.05 	 325.0027000 	 3.437150 	 -1.1302850000 	 -3.9253620000 
481.25 	 325.0027000 	 3.437150 	 -1.1331970000 	 -3.9279680000 
481.45 	 324.9979000 	 3.437150 	 -1.1295540000 	 -3.9248590000 
481.65 	 324.9979000 	 3.437150 	 -1.1323960000 	 -3.9270080000 
481.85 	 324.9979000 	 3.437150 	 -1.1316050000 	 -3.9267380000 
482.05 	 324.9963000 	 3.437150 	 -1.1301800000 	 -3.9252470000 
482.25 	 324.9947000 	 3.437150 	 -1.1331430000 	 -3.9279300000 
482.45 	 324.9900000 	 3.437150 	 -1.1296370000 	 -3.9247640000 
482.65 	 324.9868000 	 3.437150 	 -1.1322940000 	 -3.9273070000 
482.85 	 324.9868000 	 3.437175 	 -1.1313850000 	 -3.9263690000 
483.05 	 324.9868000 	 3.437175 	 -1.1304600000 	 -3.9254090000 
483.25 	 324.9868000 	 3.437200 	 -1.1333050000 	 -3.9278760000 
483.45 	 324.9820000 	 3.437225 	 -1.1295190000 	 -3.9246590000 
483.65 	 324.9820000 	 3.437200 	 -1.1329050000 	 -3.9273100000 
483.85 	 324.9788000 	 3.437200 	 -1.1311880000 	 -3.9259880000 
484.05 	 324.9741000 	 3.437225 	 -1.1308260000 	 -3.9254730000 
484.25 	 324.9741000 	 3.437250 	 -1.1332640000 	 -3.9278480000 
484.45 	 324.9741000 	 3.437250 	 -1.1298620000 	 -3.9245890000 
484.65 	 324.9741000 	 3.437275 	 -1.1334290000 	 -3.9277680000 
484.85 	 324.9741000 	 3.437300 	 -1.1312680000 	 -3.9257940000 
485.05 	 324.9709000 	 3.437325 	 -1.1311090000 	 -3.9256450000 
485.25 	 324.9709000 	 3.437350 	 -1.1333240000 	 -3.9276060000 
485.45 	 324.9677000 	 3.437375 	 -1.1298530000 	 -3.9246460000 
485.65 	 324.9677000 	 3.437375 	 -1.1331880000 	 -3.9276850000 
485.85 	 324.9630000 	 3.437425 	 -1.1307530000 	 -3.9257340000 
486.05 	 324.9630000 	 3.437450 	 -1.1310770000 	 -3.9258860000 
486.25 	 324.9613000 	 3.437475 	 -1.1328440000 	 -3.9277200000 
486.45 	 324.9613000 	 3.437525 	 -1.1296530000 	 -3.9245640000 
486.65 	 324.9630000 	 3.437550 	 -1.1332420000 	 -3.9276980000 
486.85 	 324.9645000 	 3.437575 	 -1.1304950000 	 -3.9253110000 
487.05 	 324.9709000 	 3.437600 	 -1.1315250000 	 -3.9262740000 
487.25 	 324.9725000 	 3.437625 	 -1.1321930000 	 -3.9271610000 
487.45 	 324.9741000 	 3.437650 	 -1.1297510000 	 -3.9247700000 
487.65 	 324.9772000 	 3.437650 	 -1.1333470000 	 -3.9280060000 
487.85 	 324.9741000 	 3.437675 	 -1.1306950000 	 -3.9252820000 
488.05 	 324.9788000 	 3.437700 	 -1.1320750000 	 -3.9263790000 
488.25 	 324.9788000 	 3.437725 	 -1.1330450000 	 -3.9273710000 
488.45 	 324.9820000 	 3.437700 	 -1.1302850000 	 -3.9247730000 
488.65 	 324.9868000 	 3.437725 	 -1.1339790000 	 -3.9279400000 
488.85 	 324.9900000 	 3.437725 	 -1.1306640000 	 -3.9252440000 
489.05 	 324.9947000 	 3.437750 	 -1.1324340000 	 -3.9264650000 
489.25 	 324.9979000 	 3.437750 	 -1.1330220000 	 -3.9272020000 
489.45 	 324.9979000 	 3.437750 	 -1.1304160000 	 -3.9248370000 
489.65 	 324.9979000 	 3.437750 	 -1.1338680000 	 -3.9278350000 
489.85 	 324.9979000 	 3.437750 	 -1.1306350000 	 -3.9249520000 
490.05 	 324.9979000 	 3.437750 	 -1.1329650000 	 -3.9268840000 
490.25 	 324.9963000 	 3.437750 	 -1.1323390000 	 -3.9265380000 
490.45 	 324.9963000 	 3.437750 	 -1.1309910000 	 -3.9250530000 
490.65 	 325.0011000 	 3.437750 	 -1.1342560000 	 -3.9279330000 
490.85 	 325.0059000 	 3.437750 	 -1.1303520000 	 -3.9247480000 
491.05 	 325.0106000 	 3.437750 	 -1.1330100000 	 -3.9271390000 
491.25 	 325.0186000 	 3.437750 	 -1.1321390000 	 -3.9265890000 
491.45 	 325.0265000 	 3.437750 	 -1.1310070000 	 -3.9252950000 
491.65 	 325.0297000 	 3.437750 	 -1.1338390000 	 -3.9278570000 
491.85 	 325.0297000 	 3.437750 	 -1.1302980000 	 -3.9247290000 
492.05 	 325.0297000 	 3.437750 	 -1.1332830000 	 -3.9273990000 
492.25 	 325.0265000 	 3.437750 	 -1.1319510000 	 -3.9262230000 
492.45 	 325.0217000 	 3.437700 	 -1.1312480000 	 -3.9254160000 
492.65 	 325.0138000 	 3.437700 	 -1.1336140000 	 -3.9277680000 
492.85 	 325.0106000 	 3.437700 	 -1.1302060000 	 -3.9245610000 
493.05 	 325.0027000 	 3.437650 	 -1.1336640000 	 -3.9275810000 
493.25 	 324.9979000 	 3.437650 	 -1.1312610000 	 -3.9258160000 
493.45 	 324.9900000 	 3.437650 	 -1.1316550000 	 -3.9257340000 
493.65 	 324.9868000 	 3.437650 	 -1.1334670000 	 -3.9277740000 
493.85 	 324.9788000 	 3.437650 	 -1.1302340000 	 -3.9245830000 
494.05 	 324.9741000 	 3.437650 	 -1.1337760000 	 -3.9278540000 
494.25 	 324.9693000 	 3.437650 	 -1.1309910000 	 -3.9254190000 
494.45 	 324.9630000 	 3.437650 	 -1.1320270000 	 -3.9259940000 
494.65 	 324.9597000 	 3.437650 	 -1.1334710000 	 -3.9275810000 
494.85 	 324.9550000 	 3.437675 	 -1.1302380000 	 -3.9247800000 
495.05 	 324.9550000 	 3.437725 	 -1.1339700000 	 -3.9277680000 
495.25 	 324.9550000 	 3.437750 	 -1.1310450000 	 -3.9254470000 
495.45 	 324.9550000 	 3.437800 	 -1.1322850000 	 -3.9262450000 
495.65 	 324.9550000 	 3.437850 	 -1.1330350000 	 -3.9272310000 
495.85 	 324.9550000 	 3.437875 	 -1.1305590000 	 -3.9245700000 
496.05 	 324.9597000 	 3.437925 	 -1.1339980000 	 -3.9279910000 
496.25 	 324.9550000 	 3.437950 	 -1.1307050000 	 -3.9250630000 
496.45 	 324.9550000 	 3.438000 	 -1.1326030000 	 -3.9265790000 
496.65 	 324.9597000 	 3.438025 	 -1.1326690000 	 -3.9267540000 
496.85 	 324.9613000 	 3.438050 	 -1.1306510000 	 -3.9249930000 
497.05 	 324.9630000 	 3.438075 	 -1.1339950000 	 -3.9280130000 
497.25 	 324.9677000 	 3.438125 	 -1.1306480000 	 -3.9249640000 
497.45 	 324.9709000 	 3.438150 	 -1.1327270000 	 -3.9268590000 
497.65 	 324.9741000 	 3.438150 	 -1.1323640000 	 -3.9267570000 
497.85 	 324.9772000 	 3.438175 	 -1.1308540000 	 -3.9249800000 
498.05 	 324.9820000 	 3.438200 	 -1.1340300000 	 -3.9279110000 
498.25 	 324.9868000 	 3.438200 	 -1.1304090000 	 -3.9247000000 
498.45 	 324.9900000 	 3.438200 	 -1.1333020000 	 -3.9270340000 
498.65 	 324.9947000 	 3.438200 	 -1.1323100000 	 -3.9266590000 
498.85 	 324.9979000 	 3.438200 	 -1.1309850000 	 -3.9250310000 
499.05 	 325.0027000 	 3.438200 	 -1.1341160000 	 -3.9279780000 
499.25 	 325.0042000 	 3.438200 	 -1.1304280000 	 -3.9247830000 
499.45 	 325.0059000 	 3.438200 	 -1.1332860000 	 -3.9273230000 
499.65 	 325.0059000 	 3.438200 	 -1.1322850000 	 -3.9265160000 
499.85 	 325.0106000 	 3.438200 	 -1.1312390000 	 -3.9253810000 
500.05 	 325.0106000 	 3.438200 	 -1.1339320000 	 -3.9278540000 
500.25 	 325.0106000 	 3.438200 	 -1.1303870000 	 -3.9245250000 
500.45 	 325.0106000 	 3.438200 	 -1.1337180000 	 -3.9273070000 
500.65 	 325.0059000 	 3.438200 	 -1.1317000000 	 -3.9258610000 
500.85 	 325.0027000 	 3.438200 	 -1.1316200000 	 -3.9255550000 
501.05 	 324.9979000 	 3.438200 	 -1.1337920000 	 -3.9277010000 
501.25 	 324.9963000 	 3.438200 	 -1.1304280000 	 -3.9245000000 
501.45 	 324.9947000 	 3.438200 	 -1.1337340000 	 -3.9274220000 
501.65 	 324.9900000 	 3.438200 	 -1.1318490000 	 -3.9259590000 
501.85 	 324.9900000 	 3.438200 	 -1.1317000000 	 -3.9255050000 
502.05 	 324.9868000 	 3.438200 	 -1.1339250000 	 -3.9276820000 
502.25 	 324.9820000 	 3.438200 	 -1.1302980000 	 -3.9245730000 
502.45 	 324.9788000 	 3.438200 	 -1.1337310000 	 -3.9274600000 
502.65 	 324.9788000 	 3.438200 	 -1.1314900000 	 -3.9257560000 
502.85 	 324.9741000 	 3.438200 	 -1.1319000000 	 -3.9257110000 
503.05 	 324.9725000 	 3.438225 	 -1.1335560000 	 -3.9275490000 
503.25 	 324.9709000 	 3.438250 	 -1.1302410000 	 -3.9246150000 
503.45 	 324.9630000 	 3.438275 	 -1.1340010000 	 -3.9278570000 
503.65 	 324.9597000 	 3.438325 	 -1.1312070000 	 -3.9254310000 
503.85 	 324.9518000 	 3.438350 	 -1.1322120000 	 -3.9261720000 
504.05 	 324.9518000 	 3.438375 	 -1.1332510000 	 -3.9273010000 
504.25 	 324.9470000 	 3.438425 	 -1.1303270000 	 -3.9246400000 
504.45 	 324.9470000 	 3.438475 	 -1.1339820000 	 -3.9278540000 
504.65 	 324.9502000 	 3.438525 	 -1.1309530000 	 -3.9251390000 
504.85 	 324.9518000 	 3.438575 	 -1.1325840000 	 -3.9264460000 
505.05 	 324.9550000 	 3.438600 	 -1.1328730000 	 -3.9271130000 
505.25 	 324.9597000 	 3.438650 	 -1.1306480000 	 -3.9246530000 
505.45 	 324.9630000 	 3.438675 	 -1.1340460000 	 -3.9279490000 
505.65 	 324.9693000 	 3.438725 	 -1.1306250000 	 -3.9249260000 
505.85 	 324.9756000 	 3.438750 	 -1.1330860000 	 -3.9269380000 
506.05 	 324.9820000 	 3.438775 	 -1.1326630000 	 -3.9267670000 
506.25 	 324.9900000 	 3.438750 	 -1.1309180000 	 -3.9249390000 
506.45 	 325.0011000 	 3.438750 	 -1.1342180000 	 -3.9279620000 
506.65 	 325.0106000 	 3.438750 	 -1.1308160000 	 -3.9250020000 
506.85 	 325.0186000 	 3.438750 	 -1.1331720000 	 -3.9269700000 
507.05 	 325.0265000 	 3.438750 	 -1.1328350000 	 -3.9266010000 
507.25 	 325.0297000 	 3.438750 	 -1.1311690000 	 -3.9250090000 
507.45 	 325.0297000 	 3.438750 	 -1.1342300000 	 -3.9281050000 
507.65 	 325.0297000 	 3.438750 	 -1.1306730000 	 -3.9249070000 
507.85 	 325.0265000 	 3.438750 	 -1.1334860000 	 -3.9272370000 
508.05 	 325.0265000 	 3.438750 	 -1.1321540000 	 -3.9262770000 
508.25 	 325.0265000 	 3.438725 	 -1.1314460000 	 -3.9254570000 
508.45 	 325.0265000 	 3.438700 	 -1.1339250000 	 -3.9278890000 
508.65 	 325.0217000 	 3.438675 	 -1.1305780000 	 -3.9246810000 
508.85 	 325.0186000 	 3.438650 	 -1.1338170000 	 -3.9273640000 
509.05 	 325.0138000 	 3.438650 	 -1.1319540000 	 -3.9261630000 
509.25 	 325.0106000 	 3.438650 	 -1.1316900000 	 -3.9256060000 
509.45 	 325.0027000 	 3.438650 	 -1.1341190000 	 -3.9279080000 
509.65 	 325.0011000 	 3.438650 	 -1.1306410000 	 -3.9247200000 
509.85 	 324.9963000 	 3.438650 	 -1.1339320000 	 -3.9276790000 
510.05 	 324.9900000 	 3.438650 	 -1.1314260000 	 -3.9256540000 
510.25 	 324.9900000 	 3.438650 	 -1.1320080000 	 -3.9258480000 
510.45 	 324.9836000 	 3.438650 	 -1.1334990000 	 -3.9275100000 
510.65 	 324.9820000 	 3.438650 	 -1.1306480000 	 -3.9246850000 
510.85 	 324.9741000 	 3.438650 	 -1.1340750000 	 -3.9278440000 
511.05 	 324.9741000 	 3.438650 	 -1.1311310000 	 -3.9252760000 
511.25 	 324.9709000 	 3.438650 	 -1.1328440000 	 -3.9264740000 
511.45 	 324.9709000 	 3.438650 	 -1.1331460000 	 -3.9270590000 
511.65 	 324.9709000 	 3.438650 	 -1.1309470000 	 -3.9249680000 
511.85 	 324.9709000 	 3.438650 	 -1.1344240000 	 -3.9279940000 
512.05 	 324.9741000 	 3.438650 	 -1.1307330000 	 -3.9249420000 
512.25 	 324.9709000 	 3.438700 	 -1.1332800000 	 -3.9270310000 
512.45 	 324.9709000 	 3.438700 	 -1.1325930000 	 -3.9266010000 
512.65 	 324.9709000 	 3.438725 	 -1.1313790000 	 -3.9253970000 
512.85 	 324.9677000 	 3.438750 	 -1.1340680000 	 -3.9279370000 
513.05 	 324.9630000 	 3.438775 	 -1.1305840000 	 -3.9245320000 
513.25 	 324.9597000 	 3.438825 	 -1.1336040000 	 -3.9273550000 
513.45 	 324.9550000 	 3.438850 	 -1.1321450000 	 -3.9261820000 
513.65 	 324.9518000 	 3.438875 	 -1.1314900000 	 -3.9253970000 
513.85 	 324.9518000 	 3.438925 	 -1.1339280000 	 -3.9277650000 
514.05 	 324.9470000 	 3.438975 	 -1.1303960000 	 -3.9245770000 
514.25 	 324.9470000 	 3.439025 	 -1.1337790000 	 -3.9276120000 
514.45 	 324.9439000 	 3.439075 	 -1.1319160000 	 -3.9260860000 
514.65 	 324.9439000 	 3.439100 	 -1.1316520000 	 -3.9254570000 
514.85 	 324.9439000 	 3.439175 	 -1.1339950000 	 -3.9277460000 
515.05 	 324.9518000 	 3.439225 	 -1.1305270000 	 -3.9245450000 
515.25 	 324.9550000 	 3.439250 	 -1.1339280000 	 -3.9276120000 
515.45 	 324.9630000 	 3.439300 	 -1.1317790000 	 -3.9256860000 
515.65 	 324.9772000 	 3.439325 	 -1.1320530000 	 -3.9259500000 
515.85 	 324.9868000 	 3.439350 	 -1.1337790000 	 -3.9276090000 
516.05 	 324.9979000 	 3.439375 	 -1.1304350000 	 -3.9246750000 
516.25 	 325.0074000 	 3.439350 	 -1.1343260000 	 -3.9277780000 
516.45 	 325.0186000 	 3.439350 	 -1.1318020000 	 -3.9256950000 
516.65 	 325.0217000 	 3.439350 	 -1.1323200000 	 -3.9260010000 
516.85 	 325.0297000 	 3.439350 	 -1.1340240000 	 -3.9277240000 
517.05 	 325.0345000 	 3.439350 	 -1.1307910000 	 -3.9245220000 
517.25 	 325.0345000 	 3.439350 	 -1.1342270000 	 -3.9278820000 
517.45 	 325.0345000 	 3.439350 	 -1.1316970000 	 -3.9255170000 
517.65 	 325.0345000 	 3.439300 	 -1.1325170000 	 -3.9261600000 
517.85 	 325.0297000 	 3.439275 	 -1.1337600000 	 -3.9274570000 
518.05 	 325.0265000 	 3.439250 	 -1.1308100000 	 -3.9246910000 
518.25 	 325.0265000 	 3.439225 	 -1.1345200000 	 -3.9279240000 
518.45 	 325.0217000 	 3.439200 	 -1.1313570000 	 -3.9252880000 
518.65 	 325.0186000 	 3.439200 	 -1.1326760000 	 -3.9262770000 
518.85 	 325.0186000 	 3.439175 	 -1.1338550000 	 -3.9274950000 
519.05 	 325.0186000 	 3.439150 	 -1.1307650000 	 -3.9244330000 
519.25 	 325.0138000 	 3.439150 	 -1.1343230000 	 -3.9278000000 
519.45 	 325.0138000 	 3.439150 	 -1.1315280000 	 -3.9255750000 
519.65 	 325.0106000 	 3.439150 	 -1.1325140000 	 -3.9261660000 
519.85 	 325.0059000 	 3.439150 	 -1.1338650000 	 -3.9277740000 
520.05 	 325.0027000 	 3.439150 	 -1.1307680000 	 -3.9247770000 
520.25 	 324.9979000 	 3.439150 	 -1.1344880000 	 -3.9281180000 
520.45 	 324.9947000 	 3.439150 	 -1.1317380000 	 -3.9260990000 
520.65 	 324.9900000 	 3.439150 	 -1.1325770000 	 -3.9263570000 
520.85 	 324.9900000 	 3.439150 	 -1.1335950000 	 -3.9276250000 
521.05 	 324.9868000 	 3.439150 	 -1.1308320000 	 -3.9249290000 
521.25 	 324.9820000 	 3.439150 	 -1.1342720000 	 -3.9283500000 
521.45 	 324.9788000 	 3.439150 	 -1.1311720000 	 -3.9254220000 
521.65 	 324.9756000 	 3.439150 	 -1.1328000000 	 -3.9267480000 
521.85 	 324.9741000 	 3.439150 	 -1.1333020000 	 -3.9273900000 
522.05 	 324.9741000 	 3.439150 	 -1.1309430000 	 -3.9250820000 
522.25 	 324.9741000 	 3.439150 	 -1.1344310000 	 -3.9282990000 
522.45 	 324.9741000 	 3.439150 	 -1.1310670000 	 -3.9252280000 
522.65 	 324.9741000 	 3.439150 	 -1.1330320000 	 -3.9268460000 
522.85 	 324.9709000 	 3.439150 	 -1.1332420000 	 -3.9275040000 
523.05 	 324.9677000 	 3.439200 	 -1.1310160000 	 -3.9252150000 
523.25 	 324.9677000 	 3.439225 	 -1.1345960000 	 -3.9283910000 
523.45 	 324.9677000 	 3.439250 	 -1.1310740000 	 -3.9252950000 
523.65 	 324.9661000 	 3.439275 	 -1.1331970000 	 -3.9270810000 
523.85 	 324.9630000 	 3.439300 	 -1.1331460000 	 -3.9273580000 
524.05 	 324.9597000 	 3.439350 	 -1.1311530000 	 -3.9252030000 
524.25 	 324.9550000 	 3.439375 	 -1.1346150000 	 -3.9284260000 
524.45 	 324.9486000 	 3.439425 	 -1.1310070000 	 -3.9253140000 
524.65 	 324.9439000 	 3.439450 	 -1.1333050000 	 -3.9270970000 
524.85 	 324.9359000 	 3.439500 	 -1.1332580000 	 -3.9271960000 
525.05 	 324.9296000 	 3.439575 	 -1.1310040000 	 -3.9251710000 
525.25 	 324.9264000 	 3.439625 	 -1.1345420000 	 -3.9283020000 
525.45 	 324.9200000 	 3.439675 	 -1.1309340000 	 -3.9252150000 
525.65 	 324.9200000 	 3.439700 	 -1.1335050000 	 -3.9272630000 
525.85 	 324.9216000 	 3.439725 	 -1.1328510000 	 -3.9268240000 
526.05 	 324.9279000 	 3.439775 	 -1.1313250000 	 -3.9255330000 
526.25 	 324.9375000 	 3.439800 	 -1.1344240000 	 -3.9282890000 
526.45 	 324.9518000 	 3.439850 	 -1.1306860000 	 -3.9250280000 
526.65 	 324.9645000 	 3.439900 	 -1.1338460000 	 -3.9278350000 
526.85 	 324.9741000 	 3.439925 	 -1.1320270000 	 -3.9264650000 
527.05 	 324.9868000 	 3.439950 	 -1.1320460000 	 -3.9259340000 
527.25 	 324.9947000 	 3.439975 	 -1.1344620000 	 -3.9281940000 
527.45 	 325.0027000 	 3.439950 	 -1.1309310000 	 -3.9250150000 
527.65 	 325.0059000 	 3.439950 	 -1.1343160000 	 -3.9279210000 
527.85 	 325.0106000 	 3.439950 	 -1.1324150000 	 -3.9263250000 
528.05 	 325.0138000 	 3.439950 	 -1.1323290000 	 -3.9260420000 
528.25 	 325.0138000 	 3.439950 	 -1.1344690000 	 -3.9280860000 
528.45 	 325.0186000 	 3.439950 	 -1.1310770000 	 -3.9248690000 
528.65 	 325.0138000 	 3.439950 	 -1.1343510000 	 -3.9278570000 
528.85 	 325.0138000 	 3.439950 	 -1.1322180000 	 -3.9260420000 
529.05 	 325.0059000 	 3.439950 	 -1.1324370000 	 -3.9262550000 
529.25 	 325.0059000 	 3.439950 	 -1.1341730000 	 -3.9276980000 
529.45 	 325.0027000 	 3.439950 	 -1.1310040000 	 -3.9248150000 
529.65 	 324.9979000 	 3.439950 	 -1.1345450000 	 -3.9280800000 
529.85 	 324.9979000 	 3.439950 	 -1.1320240000 	 -3.9260320000 
530.05 	 324.9947000 	 3.439950 	 -1.1326690000 	 -3.9263630000 
530.25 	 324.9947000 	 3.439950 	 -1.1340140000 	 -3.9277580000 
530.45 	 324.9900000 	 3.439950 	 -1.1311910000 	 -3.9252820000 
530.65 	 324.9884000 	 3.439950 	 -1.1348690000 	 -3.9283280000 
530.85 	 324.9868000 	 3.439950 	 -1.1312870000 	 -3.9256000000 
531.05 	 324.9820000 	 3.439950 	 -1.1333910000 	 -3.9270110000 
531.25 	 324.9788000 	 3.439950 	 -1.1333120000 	 -3.9273520000 
531.45 	 324.9741000 	 3.439950 	 -1.1312580000 	 -3.9252500000 
531.65 	 324.9741000 	 3.439950 	 -1.1347550000 	 -3.9284100000 
531.85 	 324.9709000 	 3.439950 	 -1.1312330000 	 -3.9253870000 
532.05 	 324.9677000 	 3.439975 	 -1.1336070000 	 -3.9271860000 
532.25 	 324.9630000 	 3.440025 	 -1.1333210000 	 -3.9271160000 
532.45 	 324.9613000 	 3.440050 	 -1.1316270000 	 -3.9255550000 
532.65 	 324.9597000 	 3.440075 	 -1.1346370000 	 -3.9283440000 
532.85 	 324.9550000 	 3.440100 	 -1.1311400000 	 -3.9250880000 
533.05 	 324.9550000 	 3.440150 	 -1.1338460000 	 -3.9274820000 
533.25 	 324.9518000 	 3.440175 	 -1.1330260000 	 -3.9269760000 
533.45 	 324.9550000 	 3.440225 	 -1.1318650000 	 -3.9255650000 
533.65 	 324.9550000 	 3.440275 	 -1.1346500000 	 -3.9283020000 
533.85 	 324.9597000 	 3.440300 	 -1.1310740000 	 -3.9251580000 
534.05 	 324.9630000 	 3.440325 	 -1.1342430000 	 -3.9278090000 
534.25 	 324.9677000 	 3.440375 	 -1.1326890000 	 -3.9265220000 
534.45 	 324.9677000 	 3.440400 	 -1.1320780000 	 -3.9259240000 
534.65 	 324.9709000 	 3.440425 	 -1.1345740000 	 -3.9283400000 
534.85 	 324.9788000 	 3.440425 	 -1.1309720000 	 -3.9250790000 
535.05 	 324.9820000 	 3.440475 	 -1.1342210000 	 -3.9277620000 
535.25 	 324.9820000 	 3.440450 	 -1.1326890000 	 -3.9263820000 
535.45 	 324.9868000 	 3.440450 	 -1.1322780000 	 -3.9258220000 
535.65 	 324.9947000 	 3.440475 	 -1.1347710000 	 -3.9282160000 
535.85 	 324.9979000 	 3.440500 	 -1.1311150000 	 -3.9250630000 
536.05 	 325.0042000 	 3.440525 	 -1.1342680000 	 -3.9280510000 
536.25 	 325.0106000 	 3.440500 	 -1.1325330000 	 -3.9263980000 
536.45 	 325.0138000 	 3.440500 	 -1.1323900000 	 -3.9261090000 
536.65 	 325.0186000 	 3.440500 	 -1.1345990000 	 -3.9281050000 
536.85 	 325.0186000 	 3.440500 	 -1.1311750000 	 -3.9250400000 
537.05 	 325.0186000 	 3.440500 	 -1.1346210000 	 -3.9279910000 
537.25 	 325.0217000 	 3.440500 	 -1.1323520000 	 -3.9262170000 
537.45 	 325.0186000 	 3.440500 	 -1.1325990000 	 -3.9261250000 
537.65 	 325.0217000 	 3.440500 	 -1.1347960000 	 -3.9281650000 
537.85 	 325.0186000 	 3.440500 	 -1.1312420000 	 -3.9249450000 
538.05 	 325.0186000 	 3.440450 	 -1.1344310000 	 -3.9279270000 
538.25 	 325.0138000 	 3.440450 	 -1.1325990000 	 -3.9265790000 
538.45 	 325.0059000 	 3.440450 	 -1.1322280000 	 -3.9260700000 
538.65 	 324.9979000 	 3.440450 	 -1.1347330000 	 -3.9283630000 
538.85 	 324.9931000 	 3.440450 	 -1.1310390000 	 -3.9250210000 
539.05 	 324.9820000 	 3.440450 	 -1.1346530000 	 -3.9281240000 
539.25 	 324.9788000 	 3.440450 	 -1.1326820000 	 -3.9266080000 
539.45 	 324.9741000 	 3.440450 	 -1.1324820000 	 -3.9261630000 
539.65 	 324.9709000 	 3.440450 	 -1.1344560000 	 -3.9284070000 
539.85 	 324.9709000 	 3.440450 	 -1.1311880000 	 -3.9251930000 
540.05 	 324.9709000 	 3.440450 	 -1.1345770000 	 -3.9281270000 
540.25 	 324.9677000 	 3.440450 	 -1.1322880000 	 -3.9262330000 
540.45 	 324.9630000 	 3.440450 	 -1.1326250000 	 -3.9263790000 
540.65 	 324.9582000 	 3.440500 	 -1.1345640000 	 -3.9282230000 
540.85 	 324.9550000 	 3.440525 	 -1.1311470000 	 -3.9250920000 
541.05 	 324.9470000 	 3.440600 	 -1.1346090000 	 -3.9282540000 
541.25 	 324.9439000 	 3.440625 	 -1.1317950000 	 -3.9257050000 
541.45 	 324.9439000 	 3.440700 	 -1.1331780000 	 -3.9267510000 
541.65 	 324.9391000 	 3.440725 	 -1.1340940000 	 -3.9277360000 
541.85 	 324.9391000 	 3.440800 	 -1.1314010000 	 -3.9253080000 
542.05 	 324.9391000 	 3.440825 	 -1.1349650000 	 -3.9284160000 
542.25 	 324.9391000 	 3.440900 	 -1.1317890000 	 -3.9256290000 
542.45 	 324.9439000 	 3.440925 	 -1.1332960000 	 -3.9270880000 
542.65 	 324.9518000 	 3.441000 	 -1.1336990000 	 -3.9275740000 
542.85 	 324.9597000 	 3.441025 	 -1.1313280000 	 -3.9252850000 
543.05 	 324.9677000 	 3.441050 	 -1.1349330000 	 -3.9284770000 
543.25 	 324.9756000 	 3.441100 	 -1.1313630000 	 -3.9254030000 
543.45 	 324.9868000 	 3.441125 	 -1.1338200000 	 -3.9272940000 
543.65 	 324.9963000 	 3.441100 	 -1.1340010000 	 -3.9275930000 
543.85 	 325.0059000 	 3.441100 	 -1.1319540000 	 -3.9254540000 
544.05 	 325.0170000 	 3.441100 	 -1.1352510000 	 -3.9286450000 
544.25 	 325.0249000 	 3.441100 	 -1.1319160000 	 -3.9255270000 
544.45 	 325.0345000 	 3.441100 	 -1.1339510000 	 -3.9271320000 
544.65 	 325.0376000 	 3.441100 	 -1.1341950000 	 -3.9275810000 
544.85 	 325.0376000 	 3.441100 	 -1.1318970000 	 -3.9252760000 
545.05 	 325.0376000 	 3.441100 	 -1.1352060000 	 -3.9284480000 
545.25 	 325.0376000 	 3.441050 	 -1.1318810000 	 -3.9255140000 
545.45 	 325.0345000 	 3.441025 	 -1.1339600000 	 -3.9275070000 
545.65 	 325.0345000 	 3.441000 	 -1.1338870000 	 -3.9273330000 
545.85 	 325.0265000 	 3.440975 	 -1.1321740000 	 -3.9257050000 
546.05 	 325.0265000 	 3.440950 	 -1.1352190000 	 -3.9286230000 
546.25 	 325.0202000 	 3.440925 	 -1.1316390000 	 -3.9252500000 
546.45 	 325.0138000 	 3.440900 	 -1.1343290000 	 -3.9274440000 
546.65 	 325.0106000 	 3.440900 	 -1.1335250000 	 -3.9271130000 
546.85 	 325.0042000 	 3.440900 	 -1.1321540000 	 -3.9255870000 
547.05 	 325.0027000 	 3.440900 	 -1.1352090000 	 -3.9289160000 
547.25 	 324.9979000 	 3.440900 	 -1.1314580000 	 -3.9255050000 
547.45 	 324.9979000 	 3.440900 	 -1.1345100000 	 -3.9282930000 
547.65 	 324.9947000 	 3.440900 	 -1.1330410000 	 -3.9270180000 
547.85 	 324.9947000 	 3.440900 	 -1.1324210000 	 -3.9264010000 
548.05 	 324.9900000 	 3.440900 	 -1.1349110000 	 -3.9285120000 
548.25 	 324.9884000 	 3.440900 	 -1.1313090000 	 -3.9254540000 
548.45 	 324.9820000 	 3.440900 	 -1.1348600000 	 -3.9285440000 
548.65 	 324.9788000 	 3.440900 	 -1.1325520000 	 -3.9264490000 
548.85 	 324.9709000 	 3.440900 	 -1.1330800000 	 -3.9268400000 
549.05 	 324.9677000 	 3.440900 	 -1.1344150000 	 -3.9284320000 
549.25 	 324.9630000 	 3.440900 	 -1.1314200000 	 -3.9253930000 
549.45 	 324.9630000 	 3.440900 	 -1.1349200000 	 -3.9285370000 
549.65 	 324.9613000 	 3.440900 	 -1.1319540000 	 -3.9260130000 
549.85 	 324.9597000 	 3.440950 	 -1.1336420000 	 -3.9274820000 
550.05 	 324.9597000 	 3.440975 	 -1.1338520000 	 -3.9276280000 
550.25 	 324.9597000 	 3.441000 	 -1.1317700000 	 -3.9256790000 
550.45 	 324.9518000 	 3.441050 	 -1.1351330000 	 -3.9288680000 
550.65 	 324.9470000 	 3.441075 	 -1.1317320000 	 -3.9258700000 
550.85 	 324.9454000 	 3.441125 	 -1.1341570000 	 -3.9277270000 
551.05 	 324.9439000 	 3.441175 	 -1.1337760000 	 -3.9276500000 
551.25 	 324.9391000 	 3.441225 	 -1.1319570000 	 -3.9259150000 
551.45 	 324.9359000 	 3.441300 	 -1.1351810000 	 -3.9288780000 
551.65 	 324.9359000 	 3.441325 	 -1.1315980000 	 -3.9257270000 
551.85 	 324.9327000 	 3.441375 	 -1.1340940000 	 -3.9278730000 
552.05 	 324.9312000 	 3.441425 	 -1.1336640000 	 -3.9276890000 
552.25 	 324.9359000 	 3.441475 	 -1.1320460000 	 -3.9259400000 
552.45 	 324.9359000 	 3.441525 	 -1.1349520000 	 -3.9288740000 
552.65 	 324.9391000 	 3.441575 	 -1.1314680000 	 -3.9257560000 
552.85 	 324.9470000 	 3.441625 	 -1.1341600000 	 -3.9278030000 
553.05 	 324.9550000 	 3.441675 	 -1.1335370000 	 -3.9276220000 
553.25 	 324.9630000 	 3.441725 	 -1.1318490000 	 -3.9259050000 
553.45 	 324.9709000 	 3.441750 	 -1.1352090000 	 -3.9288270000 
553.65 	 324.9788000 	 3.441775 	 -1.1315920000 	 -3.9257590000 
553.85 	 324.9836000 	 3.441800 	 -1.1341060000 	 -3.9279910000 
554.05 	 324.9900000 	 3.441825 	 -1.1332380000 	 -3.9274150000 
554.25 	 324.9979000 	 3.441800 	 -1.1324630000 	 -3.9259370000 
554.45 	 325.0074000 	 3.441800 	 -1.1353300000 	 -3.9289060000 
554.65 	 325.0170000 	 3.441800 	 -1.1317760000 	 -3.9255750000 
554.85 	 325.0217000 	 3.441800 	 -1.1348090000 	 -3.9282130000 
555.05 	 325.0297000 	 3.441800 	 -1.1334450000 	 -3.9271580000 
555.25 	 325.0329000 	 3.441800 	 -1.1325840000 	 -3.9263440000 
555.45 	 325.0360000 	 3.441800 	 -1.1353240000 	 -3.9288590000 
555.65 	 325.0345000 	 3.441800 	 -1.1317440000 	 -3.9257020000 
555.85 	 325.0345000 	 3.441750 	 -1.1349360000 	 -3.9282640000 
556.05 	 325.0297000 	 3.441725 	 -1.1333470000 	 -3.9270810000 
556.25 	 325.0265000 	 3.441700 	 -1.1328130000 	 -3.9264200000 
556.45 	 325.0217000 	 3.441675 	 -1.1353210000 	 -3.9285250000 
556.65 	 325.0138000 	 3.441650 	 -1.1318590000 	 -3.9255240000 
556.85 	 325.0106000 	 3.441650 	 -1.1351390000 	 -3.9282930000 
557.05 	 325.0027000 	 3.441650 	 -1.1331720000 	 -3.9270210000 
557.25 	 324.9979000 	 3.441650 	 -1.1329560000 	 -3.9264870000 
557.45 	 324.9900000 	 3.441650 	 -1.1350150000 	 -3.9286140000 
557.65 	 324.9868000 	 3.441650 	 -1.1316780000 	 -3.9254730000 
557.85 	 324.9788000 	 3.441650 	 -1.1352480000 	 -3.9285530000 
558.05 	 324.9709000 	 3.441650 	 -1.1329360000 	 -3.9266750000 
558.25 	 324.9630000 	 3.441650 	 -1.1330950000 	 -3.9266750000 
558.45 	 324.9534000 	 3.441650 	 -1.1350220000 	 -3.9284290000 
558.65 	 324.9470000 	 3.441650 	 -1.1316680000 	 -3.9255270000 
558.85 	 324.9391000 	 3.441675 	 -1.1353330000 	 -3.9286930000 
559.05 	 324.9312000 	 3.441750 	 -1.1327230000 	 -3.9265220000 
559.25 	 324.9200000 	 3.441800 	 -1.1333370000 	 -3.9269100000 
559.45 	 324.9137000 	 3.441825 	 -1.1350470000 	 -3.9284550000 
559.65 	 324.9041000 	 3.441875 	 -1.1318080000 	 -3.9257140000 
559.85 	 324.8946000 	 3.441925 	 -1.1352570000 	 -3.9288300000 
560.05 	 324.8882000 	 3.441975 	 -1.1325070000 	 -3.9263340000 
560.25 	 324.8803000 	 3.442025 	 -1.1333620000 	 -3.9270560000 
560.45 	 324.8803000 	 3.442075 	 -1.1347100000 	 -3.9283050000 
560.65 	 324.8771000 	 3.442125 	 -1.1317510000 	 -3.9255520000 
560.85 	 324.8771000 	 3.442175 	 -1.1356290000 	 -3.9288390000 
561.05 	 324.8771000 	 3.442250 	 -1.1322910000 	 -3.9261980000 
561.25 	 324.8803000 	 3.442300 	 -1.1339860000 	 -3.9271740000 
561.45 	 324.8803000 	 3.442350 	 -1.1345100000 	 -3.9282930000 
561.65 	 324.8803000 	 3.442400 	 -1.1320650000 	 -3.9259620000 
561.85 	 324.8819000 	 3.442450 	 -1.1356860000 	 -3.9288520000 
562.05 	 324.8850000 	 3.442500 	 -1.1320940000 	 -3.9258740000 
562.25 	 324.8867000 	 3.442550 	 -1.1344240000 	 -3.9279270000 
562.45 	 324.8930000 	 3.442600 	 -1.1339280000 	 -3.9274850000 
562.65 	 324.9009000 	 3.442650 	 -1.1323830000 	 -3.9260580000 
562.85 	 324.9057000 	 3.442700 	 -1.1355050000 	 -3.9289670000 
563.05 	 324.9153000 	 3.442750 	 -1.1319000000 	 -3.9258700000 
563.25 	 324.9232000 	 3.442775 	 -1.1345640000 	 -3.9280830000 
563.45 	 324.9296000 	 3.442800 	 -1.1337410000 	 -3.9274660000 
563.65 	 324.9343000 	 3.442850 	 -1.1324910000 	 -3.9260900000 
563.85 	 324.9391000 	 3.442900 	 -1.1354730000 	 -3.9291540000 
564.05 	 324.9439000 	 3.442925 	 -1.1319000000 	 -3.9257240000 
564.25 	 324.9470000 	 3.443000 	 -1.1345160000 	 -3.9279170000 
564.45 	 324.9518000 	 3.443025 	 -1.1339090000 	 -3.9275840000 
564.65 	 324.9550000 	 3.443075 	 -1.1325360000 	 -3.9262550000 
564.85 	 324.9597000 	 3.443125 	 -1.1353520000 	 -3.9287600000 
565.05 	 324.9597000 	 3.443150 	 -1.1318110000 	 -3.9256890000 
565.25 	 324.9661000 	 3.443175 	 -1.1349810000 	 -3.9282260000 
565.45 	 324.9709000 	 3.443225 	 -1.1334290000 	 -3.9271070000 
565.65 	 324.9741000 	 3.443225 	 -1.1326980000 	 -3.9263500000 
565.85 	 324.9820000 	 3.443250 	 -1.1352320000 	 -3.9286990000 
566.05 	 324.9868000 	 3.443275 	 -1.1317510000 	 -3.9255270000 
566.25 	 324.9900000 	 3.443300 	 -1.1350540000 	 -3.9285370000 
566.45 	 324.9900000 	 3.443275 	 -1.1339190000 	 -3.9270880000 
566.65 	 324.9868000 	 3.443275 	 -1.1336290000 	 -3.9266940000 
566.85 	 324.9868000 	 3.443275 	 -1.1360200000 	 -3.9288550000 
567.05 	 324.9868000 	 3.443275 	 -1.1324370000 	 -3.9257140000 
567.25 	 324.9868000 	 3.443300 	 -1.1358420000 	 -3.9287410000 
567.45 	 324.9931000 	 3.443300 	 -1.1339250000 	 -3.9268430000 
567.65 	 324.9979000 	 3.443325 	 -1.1342590000 	 -3.9269700000 
567.85 	 324.9979000 	 3.443325 	 -1.1360930000 	 -3.9286330000 
568.05 	 324.9979000 	 3.443325 	 -1.1328600000 	 -3.9257400000 
568.25 	 324.9947000 	 3.443325 	 -1.1364870000 	 -3.9289090000 
568.45 	 324.9868000 	 3.443325 	 -1.1337470000 	 -3.9267090000 
568.65 	 324.9741000 	 3.443325 	 -1.1348600000 	 -3.9274120000 
568.85 	 324.9677000 	 3.443325 	 -1.1359410000 	 -3.9285600000 
569.05 	 324.9597000 	 3.443350 	 -1.1330450000 	 -3.9257370000 
569.25 	 324.9534000 	 3.443375 	 -1.1368810000 	 -3.9290330000 
569.45 	 324.9534000 	 3.443425 	 -1.1336070000 	 -3.9265630000 
569.65 	 324.9518000 	 3.443450 	 -1.1350850000 	 -3.9276030000 
569.85 	 324.9550000 	 3.443500 	 -1.1358610000 	 -3.9285470000 
570.05 	 324.9550000 	 3.443550 	 -1.1332040000 	 -3.9259400000 
570.25 	 324.9518000 	 3.443575 	 -1.1367030000 	 -3.9293160000 
570.45 	 324.9518000 	 3.443625 	 -1.1333910000 	 -3.9261850000 
570.65 	 324.9518000 	 3.443650 	 -1.1354960000 	 -3.9278670000 
570.85 	 324.9550000 	 3.443700 	 -1.1353240000 	 -3.9281530000 
571.05 	 324.9550000 	 3.443750 	 -1.1334040000 	 -3.9262740000 
571.25 	 324.9597000 	 3.443775 	 -1.1367670000 	 -3.9292110000 
571.45 	 324.9677000 	 3.443825 	 -1.1332610000 	 -3.9260230000 
571.65 	 324.9709000 	 3.443825 	 -1.1356040000 	 -3.9281650000 
571.85 	 324.9788000 	 3.443850 	 -1.1352600000 	 -3.9278980000 
572.05 	 324.9788000 	 3.443900 	 -1.1334320000 	 -3.9261980000 
572.25 	 324.9868000 	 3.443875 	 -1.1366210000 	 -3.9291600000 
572.45 	 324.9900000 	 3.443875 	 -1.1332000000 	 -3.9258960000 
572.65 	 324.9963000 	 3.443875 	 -1.1358830000 	 -3.9281970000 
572.85 	 325.0027000 	 3.443875 	 -1.1350470000 	 -3.9278030000 
573.05 	 325.0106000 	 3.443875 	 -1.1336680000 	 -3.9264550000 
573.25 	 325.0138000 	 3.443875 	 -1.1368370000 	 -3.9291320000 
573.45 	 325.0138000 	 3.443875 	 -1.1331720000 	 -3.9258700000 
573.65 	 325.0106000 	 3.443875 	 -1.1360300000 	 -3.9284010000 
573.85 	 325.0090000 	 3.443875 	 -1.1349580000 	 -3.9275770000 
574.05 	 325.0027000 	 3.443875 	 -1.1338300000 	 -3.9262740000 
574.25 	 324.9979000 	 3.443875 	 -1.1366780000 	 -3.9291950000 
574.45 	 324.9947000 	 3.443875 	 -1.1330220000 	 -3.9260070000 
574.65 	 324.9900000 	 3.443875 	 -1.1357530000 	 -3.9280920000 
574.85 	 324.9900000 	 3.443875 	 -1.1350440000 	 -3.9278220000 
575.05 	 324.9900000 	 3.443875 	 -1.1338140000 	 -3.9263530000 
575.25 	 324.9900000 	 3.443875 	 -1.1368560000 	 -3.9292560000 
575.45 	 324.9900000 	 3.443875 	 -1.1331620000 	 -3.9258580000 
575.65 	 324.9900000 	 3.443875 	 -1.1363660000 	 -3.9285150000 
575.85 	 324.9868000 	 3.443875 	 -1.1343610000 	 -3.9272150000 
576.05 	 324.9820000 	 3.443875 	 -1.1342270000 	 -3.9267320000 
576.25 	 324.9820000 	 3.443875 	 -1.1364210000 	 -3.9290240000 
576.45 	 324.9820000 	 3.443875 	 -1.1329520000 	 -3.9259310000 
576.65 	 324.9788000 	 3.443875 	 -1.1361660000 	 -3.9286990000 
576.85 	 324.9772000 	 3.443900 	 -1.1345640000 	 -3.9272150000 
577.05 	 324.9741000 	 3.443925 	 -1.1345450000 	 -3.9271550000 
577.25 	 324.9709000 	 3.443925 	 -1.1365060000 	 -3.9290590000 
577.45 	 324.9630000 	 3.443950 	 -1.1330160000 	 -3.9258030000 
577.65 	 324.9630000 	 3.444000 	 -1.1364840000 	 -3.9289570000 
577.85 	 324.9597000 	 3.444025 	 -1.1342910000 	 -3.9270690000 
578.05 	 324.9597000 	 3.444050 	 -1.1344910000 	 -3.9268840000 
578.25 	 324.9597000 	 3.444075 	 -1.1365480000 	 -3.9290430000 
578.45 	 324.9630000 	 3.444100 	 -1.1330920000 	 -3.9258890000 
578.65 	 324.9630000 	 3.444150 	 -1.1367320000 	 -3.9288740000 
578.85 	 324.9677000 	 3.444175 	 -1.1343070000 	 -3.9270150000 
579.05 	 324.9709000 	 3.444200 	 -1.1347610000 	 -3.9270530000 
579.25 	 324.9788000 	 3.444225 	 -1.1363630000 	 -3.9288200000 
579.45 	 324.9820000 	 3.444225 	 -1.1332380000 	 -3.9257300000 
579.65 	 324.9868000 	 3.444225 	 -1.1369070000 	 -3.9288780000 
579.85 	 324.9868000 	 3.444250 	 -1.1348280000 	 -3.9270560000 
580.05 	 324.9900000 	 3.444250 	 -1.1350310000 	 -3.9271040000 
580.25 	 324.9947000 	 3.444275 	 -1.1368050000 	 -3.9289090000 
580.45 	 324.9979000 	 3.444300 	 -1.1338040000 	 -3.9259910000 
580.65 	 325.0027000 	 3.444275 	 -1.1372790000 	 -3.9293740000 
580.85 	 325.0027000 	 3.444275 	 -1.1345900000 	 -3.9270240000 
581.05 	 325.0027000 	 3.444275 	 -1.1352830000 	 -3.9276660000 
581.25 	 325.0027000 	 3.444275 	 -1.1366210000 	 -3.9289700000 
581.45 	 324.9979000 	 3.444275 	 -1.1336900000 	 -3.9262770000 
581.65 	 325.0027000 	 3.444275 	 -1.1374030000 	 -3.9294780000 
581.85 	 324.9979000 	 3.444275 	 -1.1342720000 	 -3.9267380000 
582.05 	 325.0011000 	 3.444275 	 -1.1358770000 	 -3.9278820000 
582.25 	 324.9979000 	 3.444275 	 -1.1362300000 	 -3.9285630000 
582.45 	 324.9963000 	 3.444275 	 -1.1338520000 	 -3.9261790000 
582.65 	 324.9900000 	 3.444275 	 -1.1374540000 	 -3.9295700000 
582.85 	 324.9884000 	 3.444275 	 -1.1339660000 	 -3.9263630000 
583.05 	 324.9868000 	 3.444275 	 -1.1361730000 	 -3.9284830000 
583.25 	 324.9820000 	 3.444275 	 -1.1356830000 	 -3.9280800000 
583.45 	 324.9836000 	 3.444275 	 -1.1342620000 	 -3.9267410000 
583.65 	 324.9820000 	 3.444275 	 -1.1372150000 	 -3.9294850000 
583.85 	 324.9852000 	 3.444300 	 -1.1336840000 	 -3.9263370000 
584.05 	 324.9820000 	 3.444325 	 -1.1364400000 	 -3.9285020000 
584.25 	 324.9868000 	 3.444325 	 -1.1356740000 	 -3.9283050000 
584.45 	 324.9868000 	 3.444325 	 -1.1341380000 	 -3.9266590000 
584.65 	 324.9868000 	 3.444325 	 -1.1372760000 	 -3.9296090000 
584.85 	 324.9868000 	 3.444350 	 -1.1342330000 	 -3.9269800000 
585.05 	 324.9820000 	 3.444375 	 -1.1371200000 	 -3.9292810000 
585.25 	 324.9820000 	 3.444375 	 -1.1360110000 	 -3.9285600000 
585.45 	 324.9788000 	 3.444375 	 -1.1350690000 	 -3.9275580000 
585.65 	 324.9741000 	 3.444375 	 -1.1380130000 	 -3.9301520000 
585.85 	 324.9709000 	 3.444400 	 -1.1344780000 	 -3.9270310000 
586.05 	 324.9630000 	 3.444425 	 -1.1377620000 	 -3.9297870000 
586.25 	 324.9550000 	 3.444475 	 -1.1360360000 	 -3.9284320000 
586.45 	 324.9470000 	 3.444500 	 -1.1353590000 	 -3.9279020000 
586.65 	 324.9454000 	 3.444550 	 -1.1380740000 	 -3.9302600000 
586.85 	 324.9439000 	 3.444600 	 -1.1344270000 	 -3.9270530000 
587.05 	 324.9439000 	 3.444650 	 -1.1379500000 	 -3.9299010000 
587.25 	 324.9486000 	 3.444700 	 -1.1357120000 	 -3.9281340000 
587.45 	 324.9550000 	 3.444750 	 -1.1358070000 	 -3.9281110000 
587.65 	 324.9661000 	 3.444775 	 -1.1377330000 	 -3.9301650000 
587.85 	 324.9741000 	 3.444800 	 -1.1344780000 	 -3.9270750000 
588.05 	 324.9868000 	 3.444825 	 -1.1379750000 	 -3.9302060000 
588.25 	 324.9931000 	 3.444825 	 -1.1355020000 	 -3.9280540000 
588.45 	 324.9979000 	 3.444825 	 -1.1360520000 	 -3.9284230000 
588.65 	 324.9979000 	 3.444825 	 -1.1379620000 	 -3.9302220000 
588.85 	 324.9979000 	 3.444825 	 -1.1346210000 	 -3.9272340000 
589.05 	 324.9979000 	 3.444825 	 -1.1381660000 	 -3.9303490000 
589.25 	 325.0042000 	 3.444825 	 -1.1355500000 	 -3.9282830000 
589.45 	 325.0106000 	 3.444825 	 -1.1365000000 	 -3.9286900000 
589.65 	 325.0186000 	 3.444825 	 -1.1375300000 	 -3.9298660000 
589.85 	 325.0265000 	 3.444825 	 -1.1347800000 	 -3.9273010000 
590.05 	 325.0265000 	 3.444825 	 -1.1383280000 	 -3.9306130000 
590.25 	 325.0265000 	 3.444825 	 -1.1353050000 	 -3.9278670000 
590.45 	 325.0265000 	 3.444825 	 -1.1365380000 	 -3.9288870000 
590.65 	 325.0265000 	 3.444825 	 -1.1374190000 	 -3.9298950000 
590.85 	 325.0265000 	 3.444825 	 -1.1348250000 	 -3.9275200000 
591.05 	 325.0217000 	 3.444775 	 -1.1383090000 	 -3.9305690000 
591.25 	 325.0217000 	 3.444775 	 -1.1349230000 	 -3.9276470000 
591.45 	 325.0186000 	 3.444750 	 -1.1369420000 	 -3.9293030000 
591.65 	 325.0154000 	 3.444725 	 -1.1371360000 	 -3.9298090000 
591.85 	 325.0122000 	 3.444725 	 -1.1349230000 	 -3.9276410000 
592.05 	 325.0059000 	 3.444725 	 -1.1381910000 	 -3.9305400000 
592.25 	 325.0011000 	 3.444725 	 -1.1349010000 	 -3.9275550000 
592.45 	 324.9947000 	 3.444725 	 -1.1372340000 	 -3.9295930000 
592.65 	 324.9915000 	 3.444725 	 -1.1368560000 	 -3.9294530000 
592.85 	 324.9900000 	 3.444725 	 -1.1351810000 	 -3.9276220000 
593.05 	 324.9868000 	 3.444725 	 -1.1383220000 	 -3.9306420000 
593.25 	 324.9868000 	 3.444725 	 -1.1348150000 	 -3.9274150000 
593.45 	 324.9868000 	 3.444725 	 -1.1373680000 	 -3.9295360000 
593.65 	 324.9820000 	 3.444725 	 -1.1368590000 	 -3.9292530000 
593.85 	 324.9788000 	 3.444725 	 -1.1352860000 	 -3.9278950000 
594.05 	 324.9788000 	 3.444725 	 -1.1383470000 	 -3.9307750000 
594.25 	 324.9788000 	 3.444725 	 -1.1346820000 	 -3.9274910000 
594.45 	 324.9741000 	 3.444725 	 -1.1378320000 	 -3.9301810000 
594.65 	 324.9725000 	 3.444725 	 -1.1359720000 	 -3.9287310000 
594.85 	 324.9709000 	 3.444725 	 -1.1359180000 	 -3.9284520000 
595.05 	 324.9677000 	 3.444725 	 -1.1378670000 	 -3.9303780000 
595.25 	 324.9597000 	 3.444775 	 -1.1346180000 	 -3.9273520000 
595.45 	 324.9550000 	 3.444800 	 -1.1380290000 	 -3.9304540000 
595.65 	 324.9518000 	 3.444825 	 -1.1356320000 	 -3.9285020000 
595.85 	 324.9470000 	 3.444875 	 -1.1363440000 	 -3.9289160000 
596.05 	 324.9439000 	 3.444925 	 -1.1376410000 	 -3.9304230000 
596.25 	 324.9439000 	 3.444975 	 -1.1347360000 	 -3.9274820000 
596.45 	 324.9439000 	 3.445025 	 -1.1382010000 	 -3.9304190000 
596.65 	 324.9407000 	 3.445075 	 -1.1351170000 	 -3.9279780000 
596.85 	 324.9439000 	 3.445125 	 -1.1367570000 	 -3.9292780000 
597.05 	 324.9454000 	 3.445175 	 -1.1370820000 	 -3.9296250000 
597.25 	 324.9470000 	 3.445225 	 -1.1350090000 	 -3.9275810000 
597.45 	 324.9550000 	 3.445275 	 -1.1384230000 	 -3.9306510000 
597.65 	 324.9630000 	 3.445325 	 -1.1349230000 	 -3.9276790000 
597.85 	 324.9741000 	 3.445325 	 -1.1372060000 	 -3.9295990000 
598.05 	 324.9820000 	 3.445375 	 -1.1368080000 	 -3.9296150000 
598.25 	 324.9947000 	 3.445400 	 -1.1352320000 	 -3.9278540000 
598.45 	 325.0027000 	 3.445375 	 -1.1384710000 	 -3.9307340000 
598.65 	 325.0106000 	 3.445375 	 -1.1348180000 	 -3.9274380000 
598.85 	 325.0186000 	 3.445375 	 -1.1378730000 	 -3.9300440000 
599.05 	 325.0217000 	 3.445375 	 -1.1363860000 	 -3.9291510000 
599.25 	 325.0265000 	 3.445375 	 -1.1357150000 	 -3.9281300000 
599.45 	 325.0297000 	 3.445375 	 -1.1383090000 	 -3.9306040000 
599.65 	 325.0345000 	 3.445375 	 -1.1349260000 	 -3.9274250000 
599.85 	 325.0376000 	 3.445375 	 -1.1381280000 	 -3.9303720000 
600.05 	 325.0376000 	 3.445325 	 -1.1359250000 	 -3.9284680000 
600.25 	 325.0376000 	 3.445300 	 -1.1363570000 	 -3.9287120000 
600.45 	 325.0345000 	 3.445275 	 -1.1379460000 	 -3.9302950000 
600.65 	 325.0345000 	 3.445250 	 -1.1347610000 	 -3.9272340000 
600.85 	 325.0297000 	 3.445225 	 -1.1384450000 	 -3.9306070000 
601.05 	 325.0265000 	 3.445200 	 -1.1357020000 	 -3.9282420000 
601.25 	 325.0202000 	 3.445175 	 -1.1364590000 	 -3.9287950000 
601.45 	 325.0186000 	 3.445175 	 -1.1379590000 	 -3.9303680000 
601.65 	 325.0106000 	 3.445150 	 -1.1350090000 	 -3.9273290000 
601.85 	 325.0059000 	 3.445125 	 -1.1384550000 	 -3.9307150000 
602.05 	 325.0059000 	 3.445125 	 -1.1355530000 	 -3.9282040000 
602.25 	 325.0027000 	 3.445125 	 -1.1370120000 	 -3.9292560000 
602.45 	 325.0027000 	 3.445125 	 -1.1372340000 	 -3.9297070000 
602.65 	 325.0011000 	 3.445125 	 -1.1352000000 	 -3.9298150000 
602.85 	 324.9963000 	 3.445125 	 -1.1384930000 	 -3.9328960000 
603.05 	 324.9900000 	 3.445125 	 -1.1349740000 	 -3.9298090000 
603.25 	 324.9836000 	 3.445125 	 -1.1374820000 	 -3.9319740000 
603.45 	 324.9788000 	 3.445125 	 -1.1366300000 	 -3.9312140000 
603.65 	 324.9725000 	 3.445125 	 -1.1356740000 	 -3.9303720000 
603.85 	 324.9709000 	 3.445125 	 -1.1382040000 	 -3.9328190000 
604.05 	 324.9677000 	 3.445125 	 -1.1348180000 	 -3.9296880000 
604.25 	 324.9661000 	 3.445125 	 -1.1380800000 	 -3.9326220000 
604.45 	 324.9630000 	 3.445150 	 -1.1359280000 	 -3.9306550000 
604.65 	 324.9630000 	 3.445175 	 -1.1363950000 	 -3.9309340000 
604.85 	 324.9597000 	 3.445200 	 -1.1380160000 	 -3.9325940000 
605.05 	 324.9566000 	 3.445250 	 -1.1349010000 	 -3.9297200000 
605.25 	 324.9550000 	 3.445275 	 -1.1383630000 	 -3.9328930000 
605.45 	 324.9518000 	 3.445325 	 -1.1357590000 	 -3.9307820000 
605.65 	 324.9518000 	 3.445350 	 -1.1366050000 	 -3.9312680000 
605.85 	 324.9470000 	 3.445400 	 -1.1378920000 	 -3.9326830000 
606.05 	 324.9518000 	 3.445450 	 -1.1348720000 	 -3.9298470000 
606.25 	 324.9518000 	 3.445475 	 -1.1384840000 	 -3.9332170000 
606.45 	 324.9518000 	 3.445525 	 -1.1353240000 	 -3.9302510000 
606.65 	 324.9550000 	 3.445575 	 -1.1369420000 	 -3.9316840000 
606.85 	 324.9518000 	 3.445600 	 -1.1372600000 	 -3.9321230000 
607.05 	 324.9518000 	 3.445650 	 -1.1352130000 	 -3.9302090000 
607.25 	 324.9518000 	 3.445675 	 -1.1385950000 	 -3.9332230000 
607.45 	 324.9550000 	 3.445725 	 -1.1351200000 	 -3.9300890000 
607.65 	 324.9597000 	 3.445775 	 -1.1376540000 	 -3.9320880000 
607.85 	 324.9630000 	 3.445800 	 -1.1368020000 	 -3.9316750000 
608.05 	 324.9677000 	 3.445825 	 -1.1354350000 	 -3.9304000000 
608.25 	 324.9741000 	 3.445850 	 -1.1383910000 	 -3.9332490000 
608.45 	 324.9852000 	 3.445875 	 -1.1348470000 	 -3.9300950000 
608.65 	 324.9947000 	 3.445900 	 -1.1379340000 	 -3.9325300000 
608.85 	 325.0027000 	 3.445875 	 -1.1366690000 	 -3.9318180000 
609.05 	 325.0106000 	 3.445875 	 -1.1360710000 	 -3.9312620000 
609.25 	 325.0138000 	 3.445875 	 -1.1383950000 	 -3.9332520000 
609.45 	 325.0138000 	 3.445875 	 -1.1349010000 	 -3.9303780000 
609.65 	 325.0138000 	 3.445875 	 -1.1381690000 	 -3.9330450000 
609.85 	 325.0186000 	 3.445875 	 -1.1363030000 	 -3.9315920000 
610.05 	 325.0186000 	 3.445875 	 -1.1360390000 	 -3.9311340000 
610.25 	 325.0186000 	 3.445875 	 -1.1383720000 	 -3.9334200000 
610.45 	 325.0186000 	 3.445875 	 -1.1348090000 	 -3.9302830000 
610.65 	 325.0154000 	 3.445875 	 -1.1383950000 	 -3.9333530000 
610.85 	 325.0138000 	 3.445875 	 -1.1359310000 	 -3.9312550000 
611.05 	 325.0059000 	 3.445875 	 -1.1364430000 	 -3.9316050000 
611.25 	 325.0042000 	 3.445875 	 -1.1381370000 	 -3.9332230000 
611.45 	 325.0027000 	 3.445875 	 -1.1349230000 	 -3.9303490000 
611.65 	 324.9979000 	 3.445875 	 -1.1385060000 	 -3.9334270000 
611.85 	 324.9979000 	 3.445875 	 -1.1357180000 	 -3.9309660000 
612.05 	 324.9979000 	 3.445875 	 -1.1364940000 	 -3.9316970000 
612.25 	 324.9979000 	 3.445875 	 -1.1382100000 	 -3.9330450000 
612.45 	 324.9979000 	 3.445875 	 -1.1348410000 	 -3.9301810000 
612.65 	 324.9979000 	 3.445875 	 -1.1384450000 	 -3.9334170000 
612.85 	 324.9995000 	 3.445875 	 -1.1356670000 	 -3.9310040000 
613.05 	 324.9979000 	 3.445875 	 -1.1369290000 	 -3.9319010000 
613.25 	 324.9979000 	 3.445875 	 -1.1374570000 	 -3.9326700000 
613.45 	 324.9979000 	 3.445875 	 -1.1350760000 	 -3.9302030000 
613.65 	 324.9947000 	 3.445875 	 -1.1384260000 	 -3.9335060000 
613.85 	 324.9931000 	 3.445875 	 -1.1352860000 	 -3.9307020000 
614.05 	 324.9868000 	 3.445875 	 -1.1370530000 	 -3.9322120000 
614.25 	 324.9820000 	 3.445875 	 -1.1374120000 	 -3.9326570000 
614.45 	 324.9741000 	 3.445875 	 -1.1351300000 	 -3.9304260000 
614.65 	 324.9709000 	 3.445875 	 -1.1385570000 	 -3.9334360000 
614.85 	 324.9677000 	 3.445875 	 -1.1351460000 	 -3.9304450000 
615.05 	 324.9645000 	 3.445875 	 -1.1376090000 	 -3.9326160000 
615.25 	 324.9630000 	 3.445900 	 -1.1371100000 	 -3.9324700000 
615.45 	 324.9630000 	 3.445900 	 -1.1353970000 	 -3.9306550000 
615.65 	 324.9613000 	 3.445950 	 -1.1384610000 	 -3.9336200000 
615.85 	 324.9550000 	 3.445975 	 -1.1351200000 	 -3.9305020000 
616.05 	 324.9518000 	 3.446025 	 -1.1378480000 	 -3.9327940000 
616.25 	 324.9518000 	 3.446075 	 -1.1367670000 	 -3.9319900000 
616.45 	 324.9518000 	 3.446100 	 -1.1358480000 	 -3.9310870000 
616.65 	 324.9518000 	 3.446150 	 -1.1385060000 	 -3.9335890000 
616.85 	 324.9518000 	 3.446175 	 -1.1350090000 	 -3.9302510000 
617.05 	 324.9534000 	 3.446225 	 -1.1379810000 	 -3.9330930000 
617.25 	 324.9566000 	 3.446275 	 -1.1367350000 	 -3.9321450000 
617.45 	 324.9582000 	 3.446300 	 -1.1358640000 	 -3.9313480000 
617.65 	 324.9630000 	 3.446325 	 -1.1383630000 	 -3.9336810000 
617.85 	 324.9709000 	 3.446375 	 -1.1348470000 	 -3.9304860000 
618.05 	 324.9772000 	 3.446375 	 -1.1383280000 	 -3.9333660000 
618.25 	 324.9820000 	 3.446400 	 -1.1359820000 	 -3.9314400000 
618.45 	 324.9900000 	 3.446425 	 -1.1362740000 	 -3.9316650000 
618.65 	 324.9979000 	 3.446450 	 -1.1382610000 	 -3.9332740000 
618.85 	 325.0027000 	 3.446425 	 -1.1354860000 	 -3.9304290000 
619.05 	 325.0059000 	 3.446425 	 -1.1388620000 	 -3.9337480000 
619.25 	 325.0106000 	 3.446425 	 -1.1361760000 	 -3.9311790000 
619.45 	 325.0154000 	 3.446425 	 -1.1373620000 	 -3.9322630000 
619.65 	 325.0186000 	 3.446425 	 -1.1381780000 	 -3.9330320000 
619.85 	 325.0217000 	 3.446425 	 -1.1355180000 	 -3.9306450000 
620.05 	 325.0217000 	 3.446425 	 -1.1391290000 	 -3.9338300000 
620.25 	 325.0217000 	 3.446425 	 -1.1356670000 	 -3.9306230000 
620.45 	 325.0217000 	 3.446425 	 -1.1380900000 	 -3.9327880000 
620.65 	 325.0202000 	 3.446425 	 -1.1373900000 	 -3.9325240000 
620.85 	 325.0186000 	 3.446375 	 -1.1362810000 	 -3.9310070000 
621.05 	 325.0138000 	 3.446375 	 -1.1387890000 	 -3.9336170000 
621.25 	 325.0138000 	 3.446375 	 -1.1353370000 	 -3.9305470000 
621.45 	 325.0106000 	 3.446375 	 -1.1385470000 	 -3.9333370000 
621.65 	 325.0090000 	 3.446350 	 -1.1367510000 	 -3.9317000000 
621.85 	 325.0027000 	 3.446325 	 -1.1367260000 	 -3.9317700000 
622.05 	 324.9979000 	 3.446325 	 -1.1385570000 	 -3.9333220000 
622.25 	 324.9947000 	 3.446325 	 -1.1355400000 	 -3.9306160000 
622.45 	 324.9900000 	 3.446325 	 -1.1389670000 	 -3.9337510000 
622.65 	 324.9868000 	 3.446325 	 -1.1360490000 	 -3.9310840000 
622.85 	 324.9820000 	 3.446325 	 -1.1376030000 	 -3.9323140000 
623.05 	 324.9788000 	 3.446325 	 -1.1380350000 	 -3.9330070000 
623.25 	 324.9741000 	 3.446325 	 -1.1358960000 	 -3.9309820000 
623.45 	 324.9741000 	 3.446325 	 -1.1392430000 	 -3.9339670000 
623.65 	 324.9709000 	 3.446325 	 -1.1358260000 	 -3.9309440000 
623.85 	 324.9709000 	 3.446325 	 -1.1381310000 	 -3.9327880000 
624.05 	 324.9677000 	 3.446325 	 -1.1374660000 	 -3.9323490000 
624.25 	 324.9677000 	 3.446375 	 -1.1361540000 	 -3.9311600000 
624.45 	 324.9630000 	 3.446400 	 -1.1389380000 	 -3.9337570000 
624.65 	 324.9630000 	 3.446425 	 -1.1355240000 	 -3.9305910000 
624.85 	 324.9597000 	 3.446475 	 -1.1384390000 	 -3.9332070000 
625.05 	 324.9582000 	 3.446500 	 -1.1371260000 	 -3.9321040000 
625.25 	 324.9550000 	 3.446525 	 -1.1363660000 	 -3.9313950000 
625.45 	 324.9597000 	 3.446575 	 -1.1387700000 	 -3.9336900000 
625.65 	 324.9582000 	 3.446600 	 -1.1352980000 	 -3.9307530000 
625.85 	 324.9550000 	 3.446625 	 -1.1385310000 	 -3.9333980000 
626.05 	 324.9566000 	 3.446675 	 -1.1368340000 	 -3.9319040000 
626.25 	 324.9582000 	 3.446700 	 -1.1366840000 	 -3.9314620000 
626.45 	 324.9597000 	 3.446750 	 -1.1385410000 	 -3.9336940000 
626.65 	 324.9630000 	 3.446775 	 -1.1353650000 	 -3.9305720000 
626.85 	 324.9677000 	 3.446800 	 -1.1388140000 	 -3.9335120000 
627.05 	 324.9709000 	 3.446825 	 -1.1361690000 	 -3.9316210000 
627.25 	 324.9741000 	 3.446850 	 -1.1370340000 	 -3.9319800000 
627.45 	 324.9788000 	 3.446875 	 -1.1382170000 	 -3.9333340000 
627.65 	 324.9868000 	 3.446900 	 -1.1354540000 	 -3.9307400000 
627.85 	 324.9868000 	 3.446875 	 -1.1394690000 	 -3.9338210000 
628.05 	 324.9900000 	 3.446875 	 -1.1362550000 	 -3.9310490000 
628.25 	 324.9947000 	 3.446875 	 -1.1379690000 	 -3.9326290000 
628.45 	 324.9947000 	 3.446875 	 -1.1381780000 	 -3.9329400000 
628.65 	 324.9979000 	 3.446875 	 -1.1362040000 	 -3.9310010000 
628.85 	 324.9979000 	 3.446875 	 -1.1393830000 	 -3.9337730000 
629.05 	 325.0011000 	 3.446875 	 -1.1358230000 	 -3.9307180000 
629.25 	 325.0027000 	 3.446875 	 -1.1386460000 	 -3.9333060000 
629.45 	 325.0027000 	 3.446875 	 -1.1373300000 	 -3.9323070000 
629.65 	 325.0027000 	 3.446875 	 -1.1367700000 	 -3.9316020000 
629.85 	 325.0027000 	 3.446875 	 -1.1391700000 	 -3.9337600000 
630.05 	 325.0059000 	 3.446875 	 -1.1357050000 	 -3.9306420000 
630.25 	 325.0027000 	 3.446875 	 -1.1390590000 	 -3.9334840000 
630.45 	 324.9979000 	 3.446875 	 -1.1369010000 	 -3.9318050000 
630.65 	 324.9963000 	 3.446875 	 -1.1371200000 	 -3.9316490000 
630.85 	 324.9900000 	 3.446875 	 -1.1389640000 	 -3.9335470000 
631.05 	 324.9868000 	 3.446875 	 -1.1356990000 	 -3.9307050000 
631.25 	 324.9820000 	 3.446900 	 -1.1393800000 	 -3.9337220000 
631.45 	 324.9820000 	 3.446925 	 -1.1366810000 	 -3.9313890000 
631.65 	 324.9788000 	 3.446925 	 -1.1374790000 	 -3.9322440000 
631.85 	 324.9788000 	 3.446950 	 -1.1384770000 	 -3.9332390000 
632.05 	 324.9788000 	 3.446925 	 -1.1361120000 	 -3.9308390000 
632.25 	 324.9741000 	 3.446950 	 -1.1397490000 	 -3.9340110000 
632.45 	 324.9709000 	 3.446975 	 -1.1366970000 	 -3.9313630000 
632.65 	 324.9709000 	 3.447000 	 -1.1386390000 	 -3.9329120000 
632.85 	 324.9709000 	 3.447025 	 -1.1383120000 	 -3.9329500000 
633.05 	 324.9709000 	 3.447050 	 -1.1368150000 	 -3.9312740000 
633.25 	 324.9709000 	 3.447075 	 -1.1397390000 	 -3.9340270000 
633.45 	 324.9709000 	 3.447100 	 -1.1363950000 	 -3.9309090000 
633.65 	 324.9709000 	 3.447100 	 -1.1368850000 	 -3.9332900000 
633.85 	 324.9709000 	 3.447125 	 -1.1356580000 	 -3.9324980000 
634.05 	 324.9677000 	 3.447150 	 -1.1348720000 	 -3.9312580000 
634.25 	 324.9677000 	 3.447175 	 -1.1374510000 	 -3.9340400000 
634.45 	 324.9677000 	 3.447200 	 -1.1338870000 	 -3.9308580000 
634.65 	 324.9709000 	 3.447225 	 -1.1369900000 	 -3.9333030000 
634.85 	 324.9741000 	 3.447250 	 -1.1355940000 	 -3.9323810000 
635.05 	 324.9788000 	 3.447250 	 -1.1349490000 	 -3.9317580000 
635.25 	 324.9804000 	 3.447300 	 -1.1372570000 	 -3.9339990000 
635.45 	 324.9868000 	 3.447275 	 -1.1363380000 	 -3.9310070000 
635.65 	 324.9900000 	 3.447275 	 -1.1398890000 	 -3.9339030000 
635.85 	 324.9947000 	 3.447275 	 -1.1374920000 	 -3.9318120000 
636.05 	 324.9947000 	 3.447275 	 -1.1380230000 	 -3.9322250000 
636.25 	 324.9979000 	 3.447275 	 -1.1393990000 	 -3.9336170000 
636.45 	 325.0027000 	 3.447275 	 -1.1365290000 	 -3.9310710000 
636.65 	 325.0027000 	 3.447275 	 -1.1400990000 	 -3.9339640000 
636.85 	 325.0027000 	 3.447275 	 -1.1371840000 	 -3.9316240000 
637.05 	 324.9979000 	 3.447275 	 -1.1384070000 	 -3.9325140000 
637.25 	 324.9979000 	 3.447275 	 -1.1392590000 	 -3.9334360000 
637.45 	 324.9947000 	 3.447275 	 -1.1367860000 	 -3.9310680000 
637.65 	 324.9900000 	 3.447275 	 -1.1399900000 	 -3.9342720000 
637.85 	 324.9884000 	 3.447275 	 -1.1368400000 	 -3.9312390000 
638.05 	 324.9868000 	 3.447300 	 -1.1389760000 	 -3.9329240000 
638.25 	 324.9868000 	 3.447325 	 -1.1387000000 	 -3.9328770000 
638.45 	 324.9868000 	 3.447325 	 -1.1370600000 	 -3.9312330000 
638.65 	 324.9868000 	 3.447350 	 -1.1401650000 	 -3.9339760000 
638.85 	 324.9868000 	 3.447325 	 -1.1369550000 	 -3.9311250000 
639.05 	 324.9868000 	 3.447350 	 -1.1394790000 	 -3.9332330000 
639.25 	 324.9804000 	 3.447375 	 -1.1389060000 	 -3.9327500000 
639.45 	 324.9741000 	 3.447375 	 -1.1373810000 	 -3.9314940000 
639.65 	 324.9709000 	 3.447375 	 -1.1404170000 	 -3.9340970000 
639.85 	 324.9677000 	 3.447400 	 -1.1369360000 	 -3.9310490000 
640.05 	 324.9677000 	 3.447425 	 -1.1399400000 	 -3.9335920000 
640.25 	 324.9630000 	 3.447475 	 -1.1386270000 	 -3.9325170000 
640.45 	 324.9630000 	 3.447500 	 -1.1378260000 	 -3.9316620000 
640.65 	 324.9630000 	 3.447525 	 -1.1403940000 	 -3.9340270000 
640.85 	 324.9630000 	 3.447550 	 -1.1369860000 	 -3.9310010000 
641.05 	 324.9630000 	 3.447575 	 -1.1399900000 	 -3.9336620000 
641.25 	 324.9630000 	 3.447625 	 -1.1383530000 	 -3.9321870000 
641.45 	 324.9677000 	 3.447650 	 -1.1383020000 	 -3.9319670000 
641.65 	 324.9709000 	 3.447675 	 -1.1400540000 	 -3.9338680000 
641.85 	 324.9741000 	 3.447700 	 -1.1369450000 	 -3.9307850000 
642.05 	 324.9756000 	 3.447725 	 -1.1404170000 	 -3.9341160000 
642.25 	 324.9788000 	 3.447750 	 -1.1376060000 	 -3.9316270000 
642.45 	 324.9820000 	 3.447725 	 -1.1390560000 	 -3.9324790000 
642.65 	 324.9868000 	 3.447750 	 -1.1397040000 	 -3.9333250000 
642.85 	 324.9884000 	 3.447775 	 -1.1373580000 	 -3.9309530000 
643.05 	 324.9900000 	 3.447800 	 -1.1408710000 	 -3.9341390000 
643.25 	 324.9900000 	 3.447775 	 -1.1377910000 	 -3.9314300000 
643.45 	 324.9900000 	 3.447775 	 -1.1395650000 	 -3.9329780000 
643.65 	 324.9947000 	 3.447775 	 -1.1396660000 	 -3.9331720000 
643.85 	 324.9947000 	 3.447775 	 -1.1374790000 	 -3.9311340000 
644.05 	 324.9979000 	 3.447775 	 -1.1407340000 	 -3.9341930000 
644.25 	 324.9979000 	 3.447775 	 -1.1375650000 	 -3.9310960000 
644.45 	 325.0027000 	 3.447775 	 -1.1400250000 	 -3.9332870000 
644.65 	 325.0027000 	 3.447775 	 -1.1391770000 	 -3.9327050000 
644.85 	 325.0027000 	 3.447775 	 -1.1379590000 	 -3.9314330000 
645.05 	 325.0011000 	 3.447775 	 -1.1409120000 	 -3.9342780000 
645.25 	 324.9979000 	 3.447775 	 -1.1373300000 	 -3.9311060000 
645.45 	 324.9947000 	 3.447775 	 -1.1400190000 	 -3.9336080000 
645.65 	 324.9931000 	 3.447775 	 -1.1388240000 	 -3.9323900000 
645.85 	 324.9900000 	 3.447775 	 -1.1382070000 	 -3.9316430000 
646.05 	 324.9900000 	 3.447775 	 -1.1406800000 	 -3.9341230000 
646.25 	 324.9900000 	 3.447775 	 -1.1372150000 	 -3.9310620000 
646.45 	 324.9900000 	 3.447775 	 -1.1405660000 	 -3.9339030000 
646.65 	 324.9900000 	 3.447775 	 -1.1380390000 	 -3.9317730000 
646.85 	 324.9868000 	 3.447775 	 -1.1390530000 	 -3.9323810000 
647.05 	 324.9852000 	 3.447775 	 -1.1399810000 	 -3.9335350000 
647.25 	 324.9788000 	 3.447775 	 -1.1373680000 	 -3.9310710000 
647.45 	 324.9772000 	 3.447800 	 -1.1406900000 	 -3.9341990000 
647.65 	 324.9709000 	 3.447825 	 -1.1375680000 	 -3.9314870000 
647.85 	 324.9630000 	 3.447850 	 -1.1394090000 	 -3.9329810000 
648.05 	 324.9550000 	 3.447875 	 -1.1395650000 	 -3.9332990000 
648.25 	 324.9470000 	 3.447900 	 -1.1374380000 	 -3.9313220000 
648.45 	 324.9391000 	 3.447950 	 -1.1407500000 	 -3.9342880000 
648.65 	 324.9312000 	 3.448000 	 -1.1373520000 	 -3.9313250000 
648.85 	 324.9279000 	 3.448075 	 -1.1398380000 	 -3.9333950000 
649.05 	 324.9279000 	 3.448125 	 -1.1390370000 	 -3.9326760000 
649.25 	 324.9279000 	 3.448175 	 -1.1376630000 	 -3.9313860000 
649.45 	 324.9279000 	 3.448225 	 -1.1406230000 	 -3.9341130000 
649.65 	 324.9279000 	 3.448250 	 -1.1370310000 	 -3.9310550000 
649.85 	 324.9279000 	 3.448325 	 -1.1399780000 	 -3.9334710000 
650.05 	 324.9279000 	 3.448375 	 -1.1388590000 	 -3.9327180000 
650.25 	 324.9279000 	 3.448425 	 -1.1379720000 	 -3.9314490000 
650.45 	 324.9279000 	 3.448475 	 -1.1406200000 	 -3.9341700000 
650.65 	 324.9279000 	 3.448500 	 -1.1370560000 	 -3.9311280000 
650.85 	 324.9279000 	 3.448575 	 -1.1401460000 	 -3.9334770000 
651.05 	 324.9296000 	 3.448625 	 -1.1386300000 	 -3.9324440000 
651.25 	 324.9312000 	 3.448675 	 -1.1379530000 	 -3.9317040000 
651.45 	 324.9359000 	 3.448725 	 -1.1405660000 	 -3.9339450000 
651.65 	 324.9391000 	 3.448750 	 -1.1368240000 	 -3.9309790000 
651.85 	 324.9454000 	 3.448800 	 -1.1401970000 	 -3.9337600000 
652.05 	 324.9518000 	 3.448850 	 -1.1370790000 	 -3.9320560000 
652.25 	 324.9550000 	 3.448900 	 -1.1369100000 	 -3.9321330000 
652.45 	 324.9597000 	 3.448925 	 -1.1396410000 	 -3.9338270000 
652.65 	 324.9630000 	 3.448975 	 -1.1365800000 	 -3.9309220000 
652.85 	 324.9677000 	 3.449000 	 -1.1403020000 	 -3.9340780000 
653.05 	 324.9677000 	 3.449025 	 -1.1376290000 	 -3.9317730000 
653.25 	 324.9709000 	 3.449050 	 -1.1385310000 	 -3.9324980000 
653.45 	 324.9741000 	 3.449075 	 -1.1390690000 	 -3.9335440000 
653.65 	 324.9756000 	 3.449100 	 -1.1365350000 	 -3.9312270000 
653.85 	 324.9741000 	 3.449100 	 -1.1400410000 	 -3.9342880000 
654.05 	 324.9741000 	 3.449125 	 -1.1369550000 	 -3.9312200000 
654.25 	 324.9741000 	 3.449150 	 -1.1394880000 	 -3.9333530000 
654.45 	 324.9709000 	 3.449150 	 -1.1382680000 	 -3.9328030000 
654.65 	 324.9709000 	 3.449175 	 -1.1370660000 	 -3.9317290000 
654.85 	 324.9709000 	 3.449200 	 -1.1399210000 	 -3.9342280000 
655.05 	 324.9741000 	 3.449225 	 -1.1363440000 	 -3.9310900000 
655.25 	 324.9788000 	 3.449225 	 -1.1392850000 	 -3.9337350000 
655.45 	 324.9820000 	 3.449250 	 -1.1320940000 	 -3.9327110000 
655.65 	 324.9820000 	 3.449275 	 -1.1316270000 	 -3.9316970000 
655.85 	 324.9820000 	 3.449275 	 -1.1343190000 	 -3.9344310000 
656.05 	 324.9788000 	 3.449275 	 -1.1377780000 	 -3.9310710000 
656.25 	 324.9725000 	 3.449300 	 -1.1411440000 	 -3.9340370000 
656.45 	 324.9709000 	 3.449300 	 -1.1391830000 	 -3.9322500000 
656.65 	 324.9709000 	 3.449325 	 -1.1393670000 	 -3.9322150000 
656.85 	 324.9709000 	 3.449350 	 -1.1411250000 	 -3.9342090000 
657.05 	 324.9677000 	 3.449375 	 -1.1380070000 	 -3.9312200000 
657.25 	 324.9630000 	 3.449400 	 -1.1415480000 	 -3.9345100000 
657.45 	 324.9630000 	 3.449425 	 -1.1386590000 	 -3.9319550000 
657.65 	 324.9566000 	 3.449475 	 -1.1398890000 	 -3.9328670000 
657.85 	 324.9550000 	 3.449500 	 -1.1407280000 	 -3.9338870000 
658.05 	 324.9550000 	 3.449550 	 -1.1380930000 	 -3.9313480000 
658.25 	 324.9597000 	 3.449575 	 -1.1416820000 	 -3.9344500000 
658.45 	 324.9613000 	 3.449600 	 -1.1384200000 	 -3.9316210000 
658.65 	 324.9677000 	 3.449625 	 -1.1403620000 	 -3.9331690000 
658.85 	 324.9709000 	 3.449675 	 -1.1402700000 	 -3.9336400000 
659.05 	 324.9741000 	 3.449675 	 -1.1384710000 	 -3.9316370000 
659.25 	 324.9788000 	 3.449700 	 -1.1416750000 	 -3.9345010000 
659.45 	 324.9820000 	 3.449725 	 -1.1381400000 	 -3.9313060000 
659.65 	 324.9820000 	 3.449750 	 -1.1411410000 	 -3.9338370000 
659.85 	 324.9868000 	 3.449725 	 -1.1399110000 	 -3.9329020000 
660.05 	 324.9868000 	 3.449725 	 -1.1389000000 	 -3.9319160000 
660.25 	 324.9931000 	 3.449725 	 -1.1417450000 	 -3.9344090000 
660.45 	 324.9947000 	 3.449725 	 -1.1381630000 	 -3.9312930000 
660.65 	 324.9979000 	 3.449725 	 -1.1411630000 	 -3.9339000000 
660.85 	 325.0027000 	 3.449725 	 -1.1398280000 	 -3.9328380000 
661.05 	 325.0027000 	 3.449725 	 -1.1389350000 	 -3.9320820000 
661.25 	 325.0059000 	 3.449725 	 -1.1413920000 	 -3.9344530000 
661.45 	 325.0027000 	 3.449725 	 -1.1381590000 	 -3.9313410000 
661.65 	 325.0027000 	 3.449725 	 -1.1413290000 	 -3.9341930000 
661.85 	 325.0027000 	 3.449725 	 -1.1393610000 	 -3.9324670000 
662.05 	 324.9947000 	 3.449725 	 -1.1393670000 	 -3.9321490000 
662.25 	 324.9915000 	 3.449725 	 -1.1414080000 	 -3.9342750000 
662.45 	 324.9868000 	 3.449750 	 -1.1380480000 	 -3.9312490000 
662.65 	 324.9820000 	 3.449750 	 -1.1416340000 	 -3.9343290000 
662.85 	 324.9820000 	 3.449775 	 -1.1392340000 	 -3.9321330000 
663.05 	 324.9804000 	 3.449800 	 -1.1400000000 	 -3.9326290000 
663.25 	 324.9820000 	 3.449775 	 -1.1411730000 	 -3.9337860000 
663.45 	 324.9788000 	 3.449800 	 -1.1384520000 	 -3.9312840000 
663.65 	 324.9820000 	 3.449800 	 -1.1419360000 	 -3.9343390000 
663.85 	 324.9868000 	 3.449825 	 -1.1387760000 	 -3.9319070000 
664.05 	 324.9900000 	 3.449850 	 -1.1404550000 	 -3.9330740000 
664.25 	 324.9915000 	 3.449825 	 -1.1411950000 	 -3.9338270000 
664.45 	 324.9947000 	 3.449825 	 -1.1387670000 	 -3.9315510000 
664.65 	 324.9947000 	 3.449825 	 -1.1421080000 	 -3.9344790000 
664.85 	 324.9900000 	 3.449825 	 -1.1387030000 	 -3.9316370000 
665.05 	 324.9868000 	 3.449825 	 -1.1409820000 	 -3.9333250000 
665.25 	 324.9820000 	 3.449825 	 -1.1408080000 	 -3.9333150000 
665.45 	 324.9788000 	 3.449850 	 -1.1388300000 	 -3.9316340000 
665.65 	 324.9709000 	 3.449850 	 -1.1421550000 	 -3.9347080000 
665.85 	 324.9661000 	 3.449875 	 -1.1385850000 	 -3.9316560000 
666.05 	 324.9597000 	 3.449900 	 -1.1415290000 	 -3.9338620000 
666.25 	 324.9597000 	 3.449950 	 -1.1400290000 	 -3.9327560000 
666.45 	 324.9550000 	 3.449975 	 -1.1396630000 	 -3.9322410000 
666.65 	 324.9597000 	 3.450000 	 -1.1417610000 	 -3.9342820000 
666.85 	 324.9613000 	 3.450050 	 -1.1385410000 	 -3.9312930000 
667.05 	 324.9677000 	 3.450075 	 -1.1419390000 	 -3.9344410000 
667.25 	 324.9709000 	 3.450100 	 -1.1394750000 	 -3.9323620000 
667.45 	 324.9741000 	 3.450125 	 -1.1399650000 	 -3.9326350000 
667.65 	 324.9820000 	 3.450150 	 -1.1416210000 	 -3.9341390000 
667.85 	 324.9868000 	 3.450150 	 -1.1386200000 	 -3.9314330000 
668.05 	 324.9900000 	 3.450150 	 -1.1422570000 	 -3.9346250000 
668.25 	 324.9947000 	 3.450175 	 -1.1392850000 	 -3.9319930000 
668.45 	 324.9979000 	 3.450200 	 -1.1408650000 	 -3.9329310000 
668.65 	 325.0027000 	 3.450175 	 -1.1415130000 	 -3.9339540000 
668.85 	 325.0059000 	 3.450175 	 -1.1389100000 	 -3.9315860000 
669.05 	 325.0059000 	 3.450175 	 -1.1423620000 	 -3.9346340000 
669.25 	 325.0059000 	 3.450175 	 -1.1390910000 	 -3.9319200000 
669.45 	 325.0059000 	 3.450175 	 -1.1411060000 	 -3.9333690000 
669.65 	 325.0042000 	 3.450175 	 -1.1408930000 	 -3.9334840000 
669.85 	 325.0042000 	 3.450175 	 -1.1394020000 	 -3.9317730000 
670.05 	 325.0059000 	 3.450175 	 -1.1424760000 	 -3.9347550000 
670.25 	 325.0059000 	 3.450175 	 -1.1388940000 	 -3.9314780000 
670.45 	 325.0059000 	 3.450175 	 -1.1415740000 	 -3.9339670000 
670.65 	 325.0027000 	 3.450175 	 -1.1406330000 	 -3.9330510000 
670.85 	 324.9979000 	 3.450175 	 -1.1396030000 	 -3.9320910000 
671.05 	 324.9947000 	 3.450175 	 -1.1424990000 	 -3.9346760000 
671.25 	 324.9868000 	 3.450175 	 -1.1387730000 	 -3.9313380000 
671.45 	 324.9868000 	 3.450175 	 -1.1418150000 	 -3.9339260000 
671.65 	 324.9820000 	 3.450175 	 -1.1406040000 	 -3.9329180000 
671.85 	 324.9820000 	 3.450175 	 -1.1398090000 	 -3.9323430000 
672.05 	 324.9820000 	 3.450175 	 -1.1420760000 	 -3.9344410000 
672.25 	 324.9804000 	 3.450200 	 -1.1387630000 	 -3.9311470000 
672.45 	 324.9788000 	 3.450225 	 -1.1419580000 	 -3.9342150000 
672.65 	 324.9741000 	 3.450225 	 -1.1398380000 	 -3.9324890000 
672.85 	 324.9741000 	 3.450250 	 -1.1401300000 	 -3.9326260000 
673.05 	 324.9741000 	 3.450275 	 -1.1419200000 	 -3.9341190000 
673.25 	 324.9741000 	 3.450300 	 -1.1387480000 	 -3.9314490000 
673.45 	 324.9741000 	 3.450300 	 -1.1423270000 	 -3.9345550000 
673.65 	 324.9788000 	 3.450325 	 -1.1393960000 	 -3.9320060000 
673.85 	 324.9788000 	 3.450350 	 -1.1409790000 	 -3.9332990000 
674.05 	 324.9820000 	 3.450325 	 -1.1414080000 	 -3.9339030000 
674.25 	 324.9836000 	 3.450350 	 -1.1393830000 	 -3.9315060000 
674.45 	 324.9868000 	 3.450375 	 -1.1426730000 	 -3.9346920000 
674.65 	 324.9868000 	 3.450400 	 -1.1392780000 	 -3.9319360000 
674.85 	 324.9900000 	 3.450375 	 -1.1415800000 	 -3.9336750000 
675.05 	 324.9868000 	 3.450375 	 -1.1412530000 	 -3.9335850000 
675.25 	 324.9868000 	 3.450375 	 -1.1395900000 	 -3.9319550000 
675.45 	 324.9868000 	 3.450400 	 -1.1426800000 	 -3.9347360000 
675.65 	 324.9868000 	 3.450425 	 -1.1391040000 	 -3.9316650000 
675.85 	 324.9868000 	 3.450425 	 -1.1420030000 	 -3.9342150000 
676.05 	 324.9820000 	 3.450450 	 -1.1407470000 	 -3.9332100000 
676.25 	 324.9836000 	 3.450425 	 -1.1402670000 	 -3.9323970000 
676.45 	 324.9788000 	 3.450450 	 -1.1428770000 	 -3.9347460000 
676.65 	 324.9788000 	 3.450475 	 -1.1392470000 	 -3.9314240000 
676.85 	 324.9741000 	 3.450475 	 -1.1426930000 	 -3.9344150000 
677.05 	 324.9709000 	 3.450500 	 -1.1406840000 	 -3.9328480000 
677.25 	 324.9677000 	 3.450500 	 -1.1406930000 	 -3.9327400000 
677.45 	 324.9677000 	 3.450550 	 -1.1425750000 	 -3.9346190000 
677.65 	 324.9677000 	 3.450575 	 -1.1393070000 	 -3.9315000000 
677.85 	 324.9677000 	 3.450600 	 -1.1428830000 	 -3.9346380000 
678.05 	 324.9709000 	 3.450625 	 -1.1401050000 	 -3.9323140000 
678.25 	 324.9788000 	 3.450650 	 -1.1411380000 	 -3.9331560000 
678.45 	 324.9820000 	 3.450675 	 -1.1422380000 	 -3.9341990000 
678.65 	 324.9900000 	 3.450700 	 -1.1394600000 	 -3.9315800000 
678.85 	 324.9947000 	 3.450675 	 -1.1431120000 	 -3.9347240000 
679.05 	 324.9979000 	 3.450675 	 -1.1401620000 	 -3.9322730000 
679.25 	 325.0059000 	 3.450675 	 -1.1415450000 	 -3.9332680000 
679.45 	 325.0106000 	 3.450675 	 -1.1422320000 	 -3.9339800000 
679.65 	 325.0138000 	 3.450675 	 -1.1397460000 	 -3.9318780000 
679.85 	 325.0138000 	 3.450675 	 -1.1430770000 	 -3.9349460000 
680.05 	 325.0186000 	 3.450675 	 -1.1398760000 	 -3.9319390000 
680.25 	 325.0186000 	 3.450675 	 -1.1418410000 	 -3.9338270000 
680.45 	 325.0138000 	 3.450675 	 -1.1417100000 	 -3.9337990000 
680.65 	 325.0138000 	 3.450675 	 -1.1398570000 	 -3.9320250000 
680.85 	 325.0106000 	 3.450675 	 -1.1430520000 	 -3.9347710000 
681.05 	 325.0106000 	 3.450675 	 -1.1394910000 	 -3.9319230000 
681.25 	 325.0106000 	 3.450675 	 -1.1425150000 	 -3.9343200000 
681.45 	 325.0059000 	 3.450675 	 -1.1407440000 	 -3.9328320000 
681.65 	 325.0059000 	 3.450675 	 -1.1404360000 	 -3.9324060000 
681.85 	 325.0027000 	 3.450675 	 -1.1426230000 	 -3.9346000000 
682.05 	 324.9979000 	 3.450675 	 -1.1393480000 	 -3.9315760000 
682.25 	 324.9947000 	 3.450675 	 -1.1428990000 	 -3.9347330000 
682.45 	 324.9900000 	 3.450675 	 -1.1401560000 	 -3.9324280000 
682.65 	 324.9900000 	 3.450675 	 -1.1412680000 	 -3.9331820000 
682.85 	 324.9900000 	 3.450675 	 -1.1421430000 	 -3.9341990000 
683.05 	 324.9868000 	 3.450675 	 -1.1396600000 	 -3.9318440000 
683.25 	 324.9868000 	 3.450675 	 -1.1430140000 	 -3.9349170000 
683.45 	 324.9868000 	 3.450675 	 -1.1398440000 	 -3.9320370000 
683.65 	 324.9852000 	 3.450675 	 -1.1416820000 	 -3.9334650000 
683.85 	 324.9820000 	 3.450675 	 -1.1419260000 	 -3.9339290000 
684.05 	 324.9836000 	 3.450675 	 -1.1397970000 	 -3.9320340000 
684.25 	 324.9788000 	 3.450675 	 -1.1429500000 	 -3.9349650000 
684.45 	 324.9772000 	 3.450675 	 -1.1396250000 	 -3.9317770000 
684.65 	 324.9709000 	 3.450675 	 -1.1420350000 	 -3.9338620000 
684.85 	 324.9630000 	 3.450675 	 -1.1412330000 	 -3.9334610000 
685.05 	 324.9550000 	 3.450700 	 -1.1400290000 	 -3.9320720000 
685.25 	 324.9518000 	 3.450750 	 -1.1428480000 	 -3.9348220000 
685.45 	 324.9518000 	 3.450800 	 -1.1394280000 	 -3.9316620000 
685.65 	 324.9518000 	 3.450825 	 -1.1424290000 	 -3.9342720000 
685.85 	 324.9518000 	 3.450875 	 -1.1409510000 	 -3.9331180000 
686.05 	 324.9550000 	 3.450925 	 -1.1404480000 	 -3.9324470000 
686.25 	 324.9597000 	 3.450950 	 -1.1427690000 	 -3.9346950000 
686.45 	 324.9630000 	 3.450975 	 -1.1393640000 	 -3.9314750000 
686.65 	 324.9677000 	 3.451025 	 -1.1423590000 	 -3.9343550000 
686.85 	 324.9677000 	 3.451050 	 -1.1406640000 	 -3.9328190000 
687.05 	 324.9709000 	 3.451075 	 -1.1405370000 	 -3.9326600000 
687.25 	 324.9741000 	 3.451075 	 -1.1426890000 	 -3.9346060000 
687.45 	 324.9788000 	 3.451100 	 -1.1393100000 	 -3.9316180000 
687.65 	 324.9820000 	 3.451125 	 -1.1427630000 	 -3.9346220000 
687.85 	 324.9868000 	 3.451125 	 -1.1403560000 	 -3.9325900000 
688.05 	 324.9931000 	 3.451125 	 -1.1408620000 	 -3.9327780000 
688.25 	 324.9947000 	 3.451125 	 -1.1424570000 	 -3.9343480000 
688.45 	 324.9995000 	 3.451125 	 -1.1395260000 	 -3.9315990000 
688.65 	 325.0042000 	 3.451125 	 -1.1430520000 	 -3.9349400000 
688.85 	 325.0059000 	 3.451125 	 -1.1400060000 	 -3.9321840000 
689.05 	 325.0106000 	 3.451125 	 -1.1417640000 	 -3.9334770000 
689.25 	 325.0138000 	 3.451125 	 -1.1419140000 	 -3.9338430000 
689.45 	 325.0138000 	 3.451125 	 -1.1397650000 	 -3.9318400000 
689.65 	 325.0138000 	 3.451125 	 -1.1430800000 	 -3.9349520000 
689.85 	 325.0138000 	 3.451125 	 -1.1396540000 	 -3.9318630000 
690.05 	 325.0138000 	 3.451125 	 -1.1422510000 	 -3.9339890000 
690.25 	 325.0106000 	 3.451125 	 -1.1413380000 	 -3.9334420000 
690.45 	 325.0074000 	 3.451125 	 -1.1403940000 	 -3.9323270000 
690.65 	 325.0042000 	 3.451125 	 -1.1429060000 	 -3.9347810000 
690.85 	 325.0027000 	 3.451125 	 -1.1394910000 	 -3.9317510000 
691.05 	 324.9979000 	 3.451125 	 -1.1424960000 	 -3.9341670000 
691.25 	 324.9915000 	 3.451125 	 -1.1411990000 	 -3.9331280000 
691.45 	 324.9900000 	 3.451125 	 -1.1401880000 	 -3.9322310000 
691.65 	 324.9868000 	 3.451125 	 -1.1429750000 	 -3.9347550000 
691.85 	 324.9868000 	 3.451125 	 -1.1394880000 	 -3.9315730000 
692.05 	 324.9820000 	 3.451125 	 -1.1424220000 	 -3.9342370000 
692.25 	 324.9820000 	 3.451125 	 -1.1413290000 	 -3.9332960000 
692.45 	 324.9788000 	 3.451125 	 -1.1402030000 	 -3.9321680000 
692.65 	 324.9756000 	 3.451125 	 -1.1430930000 	 -3.9348320000 
692.85 	 324.9741000 	 3.451125 	 -1.1396220000 	 -3.9317990000 
693.05 	 324.9709000 	 3.451125 	 -1.1423810000 	 -3.9341390000 
693.25 	 324.9709000 	 3.451150 	 -1.1411320000 	 -3.9332450000 
693.45 	 324.9709000 	 3.451175 	 -1.1403120000 	 -3.9322570000 
693.65 	 324.9677000 	 3.451200 	 -1.1428800000 	 -3.9346920000 
693.85 	 324.9709000 	 3.451225 	 -1.1394470000 	 -3.9316530000 
694.05 	 324.9709000 	 3.451250 	 -1.1428990000 	 -3.9346380000 
694.25 	 324.9709000 	 3.451275 	 -1.1405530000 	 -3.9325650000 
694.45 	 324.9709000 	 3.451300 	 -1.1411290000 	 -3.9329370000 
694.65 	 324.9709000 	 3.451300 	 -1.1425020000 	 -3.9344570000 
694.85 	 324.9709000 	 3.451325 	 -1.1394980000 	 -3.9315760000 
695.05 	 324.9709000 	 3.451350 	 -1.1430360000 	 -3.9347770000 
695.25 	 324.9709000 	 3.451375 	 -1.1401370000 	 -3.9322440000 
695.45 	 324.9709000 	 3.451400 	 -1.1415740000 	 -3.9333880000 
695.65 	 324.9709000 	 3.451400 	 -1.1420760000 	 -3.9339830000 
695.85 	 324.9709000 	 3.451425 	 -1.1397080000 	 -3.9317000000 
696.05 	 324.9709000 	 3.451450 	 -1.1432900000 	 -3.9348380000 
696.25 	 324.9709000 	 3.451475 	 -1.1399710000 	 -3.9320210000 
696.45 	 324.9741000 	 3.451500 	 -1.1417800000 	 -3.9334770000 
696.65 	 324.9788000 	 3.451500 	 -1.1419610000 	 -3.9338240000 
696.85 	 324.9788000 	 3.451525 	 -1.1400160000 	 -3.9319580000 
697.05 	 324.9852000 	 3.451550 	 -1.1433320000 	 -3.9347710000 
697.25 	 324.9900000 	 3.451525 	 -1.1398890000 	 -3.9319320000 
697.45 	 324.9947000 	 3.451525 	 -1.1421740000 	 -3.9338520000 
697.65 	 324.9979000 	 3.451525 	 -1.1417360000 	 -3.9336240000 
697.85 	 325.0027000 	 3.451525 	 -1.1402160000 	 -3.9320880000 
698.05 	 325.0042000 	 3.451525 	 -1.1432420000 	 -3.9350350000 
698.25 	 325.0059000 	 3.451525 	 -1.1398410000 	 -3.9317000000 
698.45 	 325.0059000 	 3.451525 	 -1.1424220000 	 -3.9339610000 
698.65 	 325.0074000 	 3.451525 	 -1.1416150000 	 -3.9334230000 
698.85 	 325.0106000 	 3.451525 	 -1.1402070000 	 -3.9322470000 
699.05 	 325.0106000 	 3.451525 	 -1.1432230000 	 -3.9348130000 
699.25 	 325.0074000 	 3.451525 	 -1.1396250000 	 -3.9319260000 
699.45 	 325.0059000 	 3.451525 	 -1.1424060000 	 -3.9341320000 
699.65 	 325.0027000 	 3.451525 	 -1.1415160000 	 -3.9334490000 
699.85 	 325.0027000 	 3.451525 	 -1.1402450000 	 -3.9322310000 
700.05 	 324.9995000 	 3.451525 	 -1.1431690000 	 -3.9348380000 
700.25 	 324.9963000 	 3.451525 	 -1.1396950000 	 -3.9317890000 
700.45 	 324.9947000 	 3.451525 	 -1.1426670000 	 -3.9343860000 
700.65 	 324.9947000 	 3.451525 	 -1.1412530000 	 -3.9333760000 
700.85 	 324.9947000 	 3.451525 	 -1.1405690000 	 -3.9324670000 
701.05 	 324.9947000 	 3.451525 	 -1.1429150000 	 -3.9347490000 
701.25 	 324.9900000 	 3.451525 	 -1.1395490000 	 -3.9316080000 
701.45 	 324.9900000 	 3.451525 	 -1.1430140000 	 -3.9346790000 
701.65 	 324.9900000 	 3.451525 	 -1.1407920000 	 -3.9327020000 
701.85 	 324.9868000 	 3.451525 	 -1.1409280000 	 -3.9328160000 
702.05 	 324.9884000 	 3.451525 	 -1.1427240000 	 -3.9345070000 
702.25 	 324.9820000 	 3.451525 	 -1.1396500000 	 -3.9318590000 
702.45 	 324.9836000 	 3.451525 	 -1.1431250000 	 -3.9347360000 
702.65 	 324.9820000 	 3.451525 	 -1.1402670000 	 -3.9322030000 
702.85 	 324.9788000 	 3.451550 	 -1.1415900000 	 -3.9333500000 
703.05 	 324.9741000 	 3.451575 	 -1.1424600000 	 -3.9342720000 
703.25 	 324.9741000 	 3.451575 	 -1.1396410000 	 -3.9317920000 
703.45 	 324.9725000 	 3.451600 	 -1.1432270000 	 -3.9349300000 
703.65 	 324.9725000 	 3.451625 	 -1.1398890000 	 -3.9321360000 
703.85 	 324.9709000 	 3.451650 	 -1.1420980000 	 -3.9338050000 
704.05 	 324.9677000 	 3.451650 	 -1.1420030000 	 -3.9338080000 
704.25 	 324.9630000 	 3.451700 	 -1.1398950000 	 -3.9318530000 
704.45 	 324.9630000 	 3.451725 	 -1.1430960000 	 -3.9348860000 
704.65 	 324.9613000 	 3.451750 	 -1.1397550000 	 -3.9317540000 
704.85 	 324.9630000 	 3.451775 	 -1.1421650000 	 -3.9339190000 
705.05 	 324.9630000 	 3.451825 	 -1.1418180000 	 -3.9335920000 
705.25 	 324.9630000 	 3.451850 	 -1.1402130000 	 -3.9322220000 
705.45 	 324.9661000 	 3.451875 	 -1.1432010000 	 -3.9348890000 
705.65 	 324.9677000 	 3.451900 	 -1.1398380000 	 -3.9319830000 
705.85 	 324.9709000 	 3.451925 	 -1.1425750000 	 -3.9341390000 
706.05 	 324.9709000 	 3.451950 	 -1.1413920000 	 -3.9333880000 
706.25 	 324.9756000 	 3.451975 	 -1.1402800000 	 -3.9321170000 
706.45 	 324.9804000 	 3.452000 	 -1.1431540000 	 -3.9346980000 
706.65 	 324.9868000 	 3.452000 	 -1.1397840000 	 -3.9316050000 
706.85 	 324.9947000 	 3.452000 	 -1.1427970000 	 -3.9342850000 
707.05 	 324.9979000 	 3.452025 	 -1.1413920000 	 -3.9332010000 
707.25 	 325.0027000 	 3.452050 	 -1.1407470000 	 -3.9323870000 
707.45 	 325.0059000 	 3.452050 	 -1.1434490000 	 -3.9348890000 
707.65 	 325.0106000 	 3.452025 	 -1.1398730000 	 -3.9316530000 
707.85 	 325.0106000 	 3.452025 	 -1.1429980000 	 -3.9343290000 
708.05 	 325.0106000 	 3.452025 	 -1.1412840000 	 -3.9330480000 
708.25 	 325.0106000 	 3.452025 	 -1.1410970000 	 -3.9326830000 
708.45 	 325.0106000 	 3.452025 	 -1.1430870000 	 -3.9345580000 
708.65 	 325.0106000 	 3.452025 	 -1.1400760000 	 -3.9316620000 
708.85 	 325.0106000 	 3.452025 	 -1.1434300000 	 -3.9348410000 
709.05 	 325.0106000 	 3.452025 	 -1.1408960000 	 -3.9325590000 
709.25 	 325.0090000 	 3.452025 	 -1.1417290000 	 -3.9331630000 
709.45 	 325.0059000 	 3.452025 	 -1.1428480000 	 -3.9344120000 
709.65 	 325.0027000 	 3.452025 	 -1.1400670000 	 -3.9316810000 
709.85 	 324.9995000 	 3.452025 	 -1.1435220000 	 -3.9347710000 
710.05 	 324.9979000 	 3.452025 	 -1.1404930000 	 -3.9322820000 
710.25 	 324.9979000 	 3.452025 	 -1.1418500000 	 -3.9334270000 
710.45 	 324.9979000 	 3.452025 	 -1.1426420000 	 -3.9341580000 
710.65 	 324.9979000 	 3.452025 	 -1.1402230000 	 -3.9319100000 
710.85 	 324.9963000 	 3.452025 	 -1.1435510000 	 -3.9348790000 
711.05 	 324.9947000 	 3.452025 	 -1.1403150000 	 -3.9319930000 
711.25 	 324.9915000 	 3.452025 	 -1.1421680000 	 -3.9335700000 
711.45 	 324.9947000 	 3.452025 	 -1.1423520000 	 -3.9339100000 
711.65 	 324.9947000 	 3.452025 	 -1.1401810000 	 -3.9318750000 
711.85 	 324.9979000 	 3.452025 	 -1.1433950000 	 -3.9348980000 
712.05 	 325.0027000 	 3.452025 	 -1.1402670000 	 -3.9320280000 
712.25 	 325.0027000 	 3.452025 	 -1.1421970000 	 -3.9337220000 
712.45 	 324.9979000 	 3.452025 	 -1.1421870000 	 -3.9336140000 
712.65 	 324.9915000 	 3.452025 	 -1.1400950000 	 -3.9320310000 
712.85 	 324.9868000 	 3.452025 	 -1.1435030000 	 -3.9348630000 
713.05 	 324.9788000 	 3.452025 	 -1.1400890000 	 -3.9320370000 
713.25 	 324.9741000 	 3.452025 	 -1.1427820000 	 -3.9341290000 
713.45 	 324.9709000 	 3.452025 	 -1.1416880000 	 -3.9334840000 
713.65 	 324.9709000 	 3.452025 	 -1.1405020000 	 -3.9320630000 
713.85 	 324.9709000 	 3.452025 	 -1.1435130000 	 -3.9348920000 
714.05 	 324.9709000 	 3.452025 	 -1.1398030000 	 -3.9317420000 
714.25 	 324.9693000 	 3.452025 	 -1.1428390000 	 -3.9343260000 
714.45 	 324.9630000 	 3.452050 	 -1.1411480000 	 -3.9328580000 
714.65 	 324.9597000 	 3.452075 	 -1.1412400000 	 -3.9327460000 
714.85 	 324.9550000 	 3.452125 	 -1.1432230000 	 -3.9346920000 
715.05 	 324.9550000 	 3.452150 	 -1.1398600000 	 -3.9317890000 
715.25 	 324.9550000 	 3.452200 	 -1.1430740000 	 -3.9348440000 
715.45 	 324.9582000 	 3.452225 	 -1.1409660000 	 -3.9327810000 
715.65 	 324.9597000 	 3.452275 	 -1.1413510000 	 -3.9328290000 
715.85 	 324.9613000 	 3.452300 	 -1.1428640000 	 -3.9345680000 
716.05 	 324.9677000 	 3.452325 	 -1.1399970000 	 -3.9318400000 
716.25 	 324.9709000 	 3.452350 	 -1.1434360000 	 -3.9348320000 
716.45 	 324.9741000 	 3.452375 	 -1.1405690000 	 -3.9324060000 
716.65 	 324.9820000 	 3.452400 	 -1.1418760000 	 -3.9334740000 
716.85 	 324.9820000 	 3.452425 	 -1.1424030000 	 -3.9340340000 
717.05 	 324.9868000 	 3.452425 	 -1.1400730000 	 -3.9318470000 
717.25 	 324.9900000 	 3.452425 	 -1.1435990000 	 -3.9349400000 
717.45 	 324.9947000 	 3.452425 	 -1.1401460000 	 -3.9320470000 
717.65 	 325.0011000 	 3.452425 	 -1.1424410000 	 -3.9338940000 
717.85 	 325.0027000 	 3.452425 	 -1.1421430000 	 -3.9336430000 
718.05 	 325.0059000 	 3.452425 	 -1.1405530000 	 -3.9321110000 
718.25 	 325.0059000 	 3.452425 	 -1.1434080000 	 -3.9347900000 
718.45 	 325.0074000 	 3.452425 	 -1.1400480000 	 -3.9318120000 
718.65 	 325.0106000 	 3.452425 	 -1.1429340000 	 -3.9344120000 
718.85 	 325.0059000 	 3.452425 	 -1.1414560000 	 -3.9332930000 
719.05 	 325.0059000 	 3.452425 	 -1.1410360000 	 -3.9326100000 
719.25 	 324.9979000 	 3.452425 	 -1.1433790000 	 -3.9348510000 
719.45 	 324.9979000 	 3.452425 	 -1.1398950000 	 -3.9317130000 
719.65 	 324.9979000 	 3.452425 	 -1.1429790000 	 -3.9344690000 
719.85 	 324.9947000 	 3.452425 	 -1.1410710000 	 -3.9329080000 
720.05 	 324.9979000 	 3.452425 	 -1.1410750000 	 -3.9326450000 
720.25 	 324.9979000 	 3.452425 	 -1.1431030000 	 -3.9347740000 
720.45 	 324.9979000 	 3.452425 	 -1.1399020000 	 -3.9315990000 
720.65 	 324.9979000 	 3.452425 	 -1.1432010000 	 -3.9348630000 
720.85 	 324.9947000 	 3.452425 	 -1.1409600000 	 -3.9326220000 
721.05 	 324.9979000 	 3.452425 	 -1.1416850000 	 -3.9330420000 
721.25 	 324.9947000 	 3.452425 	 -1.1428290000 	 -3.9343830000 
721.45 	 324.9900000 	 3.452425 	 -1.1400600000 	 -3.9317290000 
721.65 	 324.9868000 	 3.452425 	 -1.1434650000 	 -3.9348060000 
721.85 	 324.9820000 	 3.452425 	 -1.1406580000 	 -3.9322950000 
722.05 	 324.9820000 	 3.452425 	 -1.1422160000 	 -3.9336300000 
722.25 	 324.9788000 	 3.452425 	 -1.1423270000 	 -3.9338910000 
722.45 	 324.9772000 	 3.452450 	 -1.1403590000 	 -3.9320340000 
722.65 	 324.9741000 	 3.452475 	 -1.1435830000 	 -3.9348510000 
722.85 	 324.9741000 	 3.452475 	 -1.1401560000 	 -3.9321170000 
723.05 	 324.9709000 	 3.452500 	 -1.1424830000 	 -3.9340110000 
723.25 	 324.9709000 	 3.452525 	 -1.1418500000 	 -3.9335820000 
723.45 	 324.9709000 	 3.452550 	 -1.1405020000 	 -3.9320820000 
723.65 	 324.9741000 	 3.452550 	 -1.1434300000 	 -3.9350670000 
723.85 	 324.9709000 	 3.452575 	 -1.1400350000 	 -3.9318660000 
724.05 	 324.9709000 	 3.452600 	 -1.1426830000 	 -3.9343230000 
724.25 	 324.9677000 	 3.452625 	 -1.1413160000 	 -3.9332260000 
724.45 	 324.9677000 	 3.452650 	 -1.1408200000 	 -3.9324510000 
724.65 	 324.9630000 	 3.452675 	 -1.1432270000 	 -3.9348190000 
724.85 	 324.9677000 	 3.452725 	 -1.1398320000 	 -3.9316840000 
725.05 	 324.9677000 	 3.452750 	 -1.1432970000 	 -3.9347580000 
725.25 	 324.9709000 	 3.452775 	 -1.1407090000 	 -3.9325140000 
725.45 	 324.9725000 	 3.452800 	 -1.1415160000 	 -3.9330130000 
725.65 	 324.9741000 	 3.452825 	 -1.1427120000 	 -3.9343860000 
725.85 	 324.9788000 	 3.452825 	 -1.1401080000 	 -3.9318500000 
726.05 	 324.9820000 	 3.452850 	 -1.1435130000 	 -3.9349560000 
726.25 	 324.9900000 	 3.452850 	 -1.1403660000 	 -3.9319990000 
726.45 	 324.9900000 	 3.452875 	 -1.1425400000 	 -3.9338050000 
726.65 	 324.9931000 	 3.452900 	 -1.1420470000 	 -3.9336010000 
726.85 	 324.9947000 	 3.452875 	 -1.1409000000 	 -3.9322190000 
727.05 	 324.9947000 	 3.452875 	 -1.1435320000 	 -3.9349560000 
727.25 	 324.9947000 	 3.452875 	 -1.1400600000 	 -3.9317350000 
727.45 	 324.9979000 	 3.452875 	 -1.1433790000 	 -3.9345930000 
727.65 	 325.0027000 	 3.452875 	 -1.1410970000 	 -3.9328670000 
727.85 	 325.0027000 	 3.452875 	 -1.1413450000 	 -3.9329750000 
728.05 	 325.0059000 	 3.452875 	 -1.1432360000 	 -3.9346600000 
728.25 	 325.0074000 	 3.452875 	 -1.1401810000 	 -3.9317000000 
728.45 	 325.0106000 	 3.452875 	 -1.1436620000 	 -3.9349110000 
728.65 	 325.0106000 	 3.452875 	 -1.1408810000 	 -3.9323810000 
728.85 	 325.0106000 	 3.452875 	 -1.1417330000 	 -3.9332360000 
729.05 	 325.0106000 	 3.452875 	 -1.1431340000 	 -3.9345010000 
729.25 	 325.0106000 	 3.452875 	 -1.1401650000 	 -3.9317510000 
729.45 	 325.0059000 	 3.452875 	 -1.1434870000 	 -3.9347740000 
729.65 	 325.0059000 	 3.452875 	 -1.1407720000 	 -3.9325490000 
729.85 	 325.0027000 	 3.452875 	 -1.1419770000 	 -3.9332710000 
730.05 	 324.9979000 	 3.452875 	 -1.1427240000 	 -3.9341740000 
730.25 	 324.9947000 	 3.452875 	 -1.1402670000 	 -3.9318660000 
730.45 	 324.9868000 	 3.452875 	 -1.1437320000 	 -3.9349050000 
730.65 	 324.9868000 	 3.452875 	 -1.1405980000 	 -3.9321710000 
730.85 	 324.9868000 	 3.452875 	 -1.1424730000 	 -3.9337060000 
731.05 	 324.9868000 	 3.452875 	 -1.1426000000 	 -3.9339920000 
731.25 	 324.9868000 	 3.452875 	 -1.1404040000 	 -3.9318720000 
731.45 	 324.9868000 	 3.452875 	 -1.1437860000 	 -3.9349270000 
731.65 	 324.9868000 	 3.452875 	 -1.1403430000 	 -3.9318940000 
731.85 	 324.9820000 	 3.452875 	 -1.1425340000 	 -3.9338050000 
732.05 	 324.9788000 	 3.452875 	 -1.1424670000 	 -3.9340020000 
732.25 	 324.9741000 	 3.452875 	 -1.1404930000 	 -3.9319900000 
732.45 	 324.9677000 	 3.452900 	 -1.1437420000 	 -3.9349810000 
732.65 	 324.9597000 	 3.452925 	 -1.1402420000 	 -3.9320340000 
732.85 	 324.9550000 	 3.452975 	 -1.1426800000 	 -3.9339100000 
733.05 	 324.9518000 	 3.453000 	 -1.1422820000 	 -3.9338370000 
733.25 	 324.9470000 	 3.453050 	 -1.1406710000 	 -3.9322440000 
733.45 	 324.9518000 	 3.453075 	 -1.1437480000 	 -3.9350320000 
733.65 	 324.9518000 	 3.453125 	 -1.1402830000 	 -3.9319100000 
733.85 	 324.9550000 	 3.453175 	 -1.1428170000 	 -3.9340560000 
734.05 	 324.9550000 	 3.453200 	 -1.1421650000 	 -3.9335660000 
734.25 	 324.9550000 	 3.453250 	 -1.1405560000 	 -3.9322470000 
734.45 	 324.9597000 	 3.453275 	 -1.1436330000 	 -3.9348920000 
734.65 	 324.9645000 	 3.453325 	 -1.1400000000 	 -3.9316460000 
734.85 	 324.9725000 	 3.453350 	 -1.1434050000 	 -3.9344980000 
735.05 	 324.9820000 	 3.453375 	 -1.1413450000 	 -3.9329560000 
735.25 	 324.9884000 	 3.453400 	 -1.1413130000 	 -3.9325430000 
735.45 	 324.9947000 	 3.453400 	 -1.1435760000 	 -3.9346760000 
735.65 	 324.9979000 	 3.453375 	 -1.1403050000 	 -3.9317390000 
735.85 	 325.0027000 	 3.453375 	 -1.1437230000 	 -3.9347520000 
736.05 	 325.0059000 	 3.453375 	 -1.1410840000 	 -3.9327880000 
736.25 	 325.0106000 	 3.453375 	 -1.1418880000 	 -3.9332230000 
736.45 	 325.0186000 	 3.453375 	 -1.1427430000 	 -3.9343550000 
736.65 	 325.0233000 	 3.453375 	 -1.1403020000 	 -3.9319010000 
736.85 	 325.0265000 	 3.453375 	 -1.1438560000 	 -3.9350670000 
737.05 	 325.0265000 	 3.453375 	 -1.1404100000 	 -3.9321490000 
737.25 	 325.0217000 	 3.453375 	 -1.1427340000 	 -3.9339070000 
737.45 	 325.0217000 	 3.453375 	 -1.1423490000 	 -3.9337320000 
737.65 	 325.0217000 	 3.453375 	 -1.1406330000 	 -3.9320950000 
737.85 	 325.0217000 	 3.453350 	 -1.1437450000 	 -3.9351940000 
738.05 	 325.0186000 	 3.453325 	 -1.1403780000 	 -3.9319870000 
738.25 	 325.0186000 	 3.453325 	 -1.1428930000 	 -3.9340500000 
738.45 	 325.0138000 	 3.453325 	 -1.1419230000 	 -3.9336710000 
738.65 	 325.0138000 	 3.453275 	 -1.1409760000 	 -3.9323930000 
738.85 	 325.0106000 	 3.453275 	 -1.1436750000 	 -3.9349300000 
739.05 	 325.0106000 	 3.453275 	 -1.1401340000 	 -3.9317420000 
739.25 	 325.0074000 	 3.453275 	 -1.1431920000 	 -3.9345680000 
739.45 	 325.0059000 	 3.453275 	 -1.1418090000 	 -3.9332960000 
739.65 	 325.0011000 	 3.453275 	 -1.1411130000 	 -3.9326510000 
739.85 	 324.9979000 	 3.453275 	 -1.1434970000 	 -3.9349050000 
740.05 	 324.9947000 	 3.453275 	 -1.1400600000 	 -3.9318240000 
740.25 	 324.9947000 	 3.453275 	 -1.1434430000 	 -3.9344570000 
740.45 	 324.9900000 	 3.453275 	 -1.1414400000 	 -3.9328890000 
740.65 	 324.9900000 	 3.453275 	 -1.1415830000 	 -3.9329120000 
740.85 	 324.9868000 	 3.453275 	 -1.1434400000 	 -3.9345840000 
741.05 	 324.9836000 	 3.453275 	 -1.1401210000 	 -3.9317480000 
741.25 	 324.9788000 	 3.453275 	 -1.1434240000 	 -3.9347840000 
741.45 	 324.9756000 	 3.453275 	 -1.1413800000 	 -3.9328540000 
741.65 	 324.9741000 	 3.453275 	 -1.1414560000 	 -3.9327910000 
741.85 	 324.9741000 	 3.453275 	 -1.1434620000 	 -3.9347900000 
742.05 	 324.9741000 	 3.453275 	 -1.1402860000 	 -3.9316400000 
742.25 	 324.9709000 	 3.453275 	 -1.1437670000 	 -3.9347330000 
742.45 	 324.9677000 	 3.453275 	 -1.1412590000 	 -3.9328160000 
742.65 	 324.9677000 	 3.453275 	 -1.1416660000 	 -3.9329690000 
742.85 	 324.9630000 	 3.453325 	 -1.1432010000 	 -3.9345810000 
743.05 	 324.9597000 	 3.453375 	 -1.1402160000 	 -3.9317450000 
743.25 	 324.9550000 	 3.453400 	 -1.1439420000 	 -3.9349970000 
743.45 	 324.9518000 	 3.453450 	 -1.1406010000 	 -3.9323170000 
743.65 	 324.9518000 	 3.453475 	 -1.1424570000 	 -3.9339700000 
743.85 	 324.9518000 	 3.453525 	 -1.1423430000 	 -3.9338460000 
744.05 	 324.9470000 	 3.453575 	 -1.1405750000 	 -3.9322380000 
744.25 	 324.9439000 	 3.453625 	 -1.1437570000 	 -3.9350100000 
744.45 	 324.9439000 	 3.453675 	 -1.1402800000 	 -3.9320250000 
744.65 	 324.9439000 	 3.453725 	 -1.1430330000 	 -3.9343420000 
744.85 	 324.9470000 	 3.453775 	 -1.1420950000 	 -3.9335850000 
745.05 	 324.9518000 	 3.453825 	 -1.1408770000 	 -3.9324760000 
745.25 	 324.9597000 	 3.453850 	 -1.1438500000 	 -3.9349560000 
745.45 	 324.9677000 	 3.453875 	 -1.1403150000 	 -3.9319770000 
745.65 	 324.9756000 	 3.453925 	 -1.1433860000 	 -3.9343010000 
745.85 	 324.9868000 	 3.453925 	 -1.1416980000 	 -3.9332740000 
746.05 	 324.9963000 	 3.453950 	 -1.1412460000 	 -3.9327750000 
746.25 	 325.0042000 	 3.453925 	 -1.1437350000 	 -3.9349010000 
746.45 	 325.0090000 	 3.453925 	 -1.1404640000 	 -3.9317830000 
746.65 	 325.0138000 	 3.453925 	 -1.1437640000 	 -3.9346820000 
746.85 	 325.0138000 	 3.453925 	 -1.1415130000 	 -3.9328480000 
747.05 	 325.0186000 	 3.453925 	 -1.1421870000 	 -3.9330640000 
747.25 	 325.0186000 	 3.453925 	 -1.1434490000 	 -3.9347330000 
747.45 	 325.0217000 	 3.453925 	 -1.1405440000 	 -3.9319040000 
747.65 	 325.0217000 	 3.453925 	 -1.1441450000 	 -3.9349840000 
747.85 	 325.0217000 	 3.453925 	 -1.1409160000 	 -3.9323300000 
748.05 	 325.0186000 	 3.453925 	 -1.1424960000 	 -3.9336140000 
748.25 	 325.0186000 	 3.453925 	 -1.1428800000 	 -3.9340690000 
748.45 	 325.0138000 	 3.453925 	 -1.1408140000 	 -3.9320440000 
748.65 	 325.0138000 	 3.453875 	 -1.1441230000 	 -3.9350960000 
748.85 	 325.0106000 	 3.453875 	 -1.1404960000 	 -3.9320500000 
749.05 	 325.0090000 	 3.453875 	 -1.1431790000 	 -3.9342400000 
749.25 	 325.0059000 	 3.453875 	 -1.1421900000 	 -3.9336460000 
749.45 	 325.0059000 	 3.453875 	 -1.1412780000 	 -3.9323810000 
749.65 	 325.0027000 	 3.453875 	 -1.1438690000 	 -3.9350700000 
749.85 	 325.0027000 	 3.453875 	 -1.1403270000 	 -3.9317800000 
750.05 	 324.9979000 	 3.453875 	 -1.1436690000 	 -3.9346570000 
750.25 	 324.9963000 	 3.453875 	 -1.1416400000 	 -3.9328890000 
750.45 	 324.9947000 	 3.453875 	 -1.1416850000 	 -3.9329150000 
750.65 	 324.9947000 	 3.453875 	 -1.1435510000 	 -3.9348000000 
750.85 	 324.9947000 	 3.453875 	 -1.1404860000 	 -3.9318080000 
751.05 	 324.9947000 	 3.453875 	 -1.1439670000 	 -3.9349400000 
751.25 	 324.9915000 	 3.453875 	 -1.1408960000 	 -3.9323040000 
751.45 	 324.9947000 	 3.453875 	 -1.1424260000 	 -3.9334840000 
751.65 	 324.9900000 	 3.453875 	 -1.1429750000 	 -3.9341670000 
751.85 	 324.9868000 	 3.453875 	 -1.1405340000 	 -3.9317390000 
752.05 	 324.9820000 	 3.453875 	 -1.1440280000 	 -3.9350100000 
752.25 	 324.9756000 	 3.453875 	 -1.1407470000 	 -3.9322060000 
752.45 	 324.9709000 	 3.453875 	 -1.1426990000 	 -3.9337860000 
752.65 	 324.9661000 	 3.453875 	 -1.1428170000 	 -3.9339100000 
752.85 	 324.9597000 	 3.453875 	 -1.1407090000 	 -3.9321140000 
753.05 	 324.9518000 	 3.453875 	 -1.1440560000 	 -3.9349560000 
753.25 	 324.9454000 	 3.453900 	 -1.1405180000 	 -3.9319130000 
753.45 	 324.9391000 	 3.453950 	 -1.1433790000 	 -3.9342020000 
753.65 	 324.9279000 	 3.454025 	 -1.1421620000 	 -3.9334930000 
753.85 	 324.9216000 	 3.454050 	 -1.1413160000 	 -3.9322880000 
754.05 	 324.9153000 	 3.454075 	 -1.1438210000 	 -3.9348980000 
754.25 	 324.9121000 	 3.454125 	 -1.1405150000 	 -3.9317390000 
754.45 	 324.9073000 	 3.454150 	 -1.1436210000 	 -3.9346190000 
754.65 	 324.9041000 	 3.454200 	 -1.1416090000 	 -3.9330610000 
754.85 	 324.9041000 	 3.454250 	 -1.1416720000 	 -3.9329270000 
755.05 	 324.9009000 	 3.454300 	 -1.1435860000 	 -3.9347900000 
755.25 	 324.9009000 	 3.454325 	 -1.1403020000 	 -3.9317320000 
755.45 	 324.9009000 	 3.454375 	 -1.1438590000 	 -3.9347520000 
755.65 	 324.9009000 	 3.454425 	 -1.1414020000 	 -3.9327590000 
755.85 	 324.9009000 	 3.454475 	 -1.1421240000 	 -3.9331600000 
756.05 	 324.9041000 	 3.454525 	 -1.1434870000 	 -3.9345770000 
756.25 	 324.9073000 	 3.454550 	 -1.1405250000 	 -3.9319390000 
756.45 	 324.9121000 	 3.454600 	 -1.1440400000 	 -3.9350190000 
756.65 	 324.9153000 	 3.454650 	 -1.1413160000 	 -3.9327500000 
756.85 	 324.9200000 	 3.454675 	 -1.1423110000 	 -3.9334870000 
757.05 	 324.9279000 	 3.454725 	 -1.1433030000 	 -3.9343390000 
757.25 	 324.9312000 	 3.454750 	 -1.1407120000 	 -3.9319070000 
757.45 	 324.9359000 	 3.454800 	 -1.1441200000 	 -3.9349170000 
757.65 	 324.9359000 	 3.454850 	 -1.1409660000 	 -3.9323110000 
757.85 	 324.9359000 	 3.454900 	 -1.1426290000 	 -3.9337410000 
758.05 	 324.9391000 	 3.454975 	 -1.1430300000 	 -3.9343040000 
758.25 	 324.9391000 	 3.455000 	 -1.1407310000 	 -3.9319450000 
758.45 	 324.9439000 	 3.455075 	 -1.1441580000 	 -3.9351810000 
758.65 	 324.9439000 	 3.455100 	 -1.1406580000 	 -3.9322410000 
758.85 	 324.9470000 	 3.455175 	 -1.1432580000 	 -3.9341260000 
759.05 	 324.9534000 	 3.455200 	 -1.1420760000 	 -3.9334650000 
759.25 	 324.9613000 	 3.455250 	 -1.1414590000 	 -3.9326190000 
759.45 	 324.9677000 	 3.455275 	 -1.1440820000 	 -3.9351460000 
759.65 	 324.9741000 	 3.455300 	 -1.1404420000 	 -3.9319640000 
759.85 	 324.9820000 	 3.455325 	 -1.1435160000 	 -3.9346410000 
760.05 	 324.9868000 	 3.455350 	 -1.1418500000 	 -3.9332200000 
760.25 	 324.9900000 	 3.455325 	 -1.1417390000 	 -3.9328130000 
760.45 	 324.9947000 	 3.455325 	 -1.1440560000 	 -3.9348890000 
760.65 	 324.9979000 	 3.455325 	 -1.1406740000 	 -3.9317990000 
760.85 	 324.9963000 	 3.455325 	 -1.1439770000 	 -3.9349520000 
761.05 	 324.9947000 	 3.455325 	 -1.1414880000 	 -3.9328640000 
761.25 	 324.9947000 	 3.455325 	 -1.1425210000 	 -3.9332010000 
761.45 	 324.9900000 	 3.455325 	 -1.1437320000 	 -3.9346570000 
761.65 	 324.9900000 	 3.455325 	 -1.1407570000 	 -3.9320560000 
761.85 	 324.9836000 	 3.455350 	 -1.1442250000 	 -3.9350380000 
762.05 	 324.9820000 	 3.455350 	 -1.1415960000 	 -3.9327970000 
762.25 	 324.9788000 	 3.455375 	 -1.1425650000 	 -3.9335280000 
762.45 	 324.9788000 	 3.455400 	 -1.1437350000 	 -3.9347050000 
762.65 	 324.9756000 	 3.455375 	 -1.1409730000 	 -3.9321930000 
762.85 	 324.9741000 	 3.455400 	 -1.1443710000 	 -3.9352670000 
763.05 	 324.9741000 	 3.455425 	 -1.1414810000 	 -3.9327970000 
763.25 	 324.9709000 	 3.455425 	 -1.1430710000 	 -3.9338370000 
763.45 	 324.9677000 	 3.455450 	 -1.1434900000 	 -3.9345360000 
763.65 	 324.9630000 	 3.455475 	 -1.1412620000 	 -3.9323930000 
763.85 	 324.9597000 	 3.455525 	 -1.1445270000 	 -3.9354640000 
764.05 	 324.9597000 	 3.455550 	 -1.1411190000 	 -3.9325020000 
764.25 	 324.9630000 	 3.455575 	 -1.1438400000 	 -3.9347810000 
764.45 	 324.9677000 	 3.455600 	 -1.1427630000 	 -3.9338180000 
764.65 	 324.9709000 	 3.455625 	 -1.1418090000 	 -3.9329430000 
764.85 	 324.9741000 	 3.455650 	 -1.1443710000 	 -3.9353210000 
765.05 	 324.9788000 	 3.455675 	 -1.1409850000 	 -3.9322150000 
765.25 	 324.9820000 	 3.455675 	 -1.1444470000 	 -3.9352420000 
765.45 	 324.9868000 	 3.455675 	 -1.1422060000 	 -3.9330580000 
765.65 	 324.9900000 	 3.455700 	 -1.1430640000 	 -3.9335790000 
765.85 	 324.9947000 	 3.455725 	 -1.1442850000 	 -3.9348350000 
766.05 	 324.9947000 	 3.455750 	 -1.1413700000 	 -3.9322730000 
766.25 	 324.9979000 	 3.455725 	 -1.1449500000 	 -3.9351910000 
766.45 	 324.9979000 	 3.455725 	 -1.1421110000 	 -3.9325210000 
766.65 	 324.9979000 	 3.455725 	 -1.1434710000 	 -3.9336560000 
766.85 	 325.0027000 	 3.455725 	 -1.1440790000 	 -3.9344500000 
767.05 	 325.0027000 	 3.455725 	 -1.1418020000 	 -3.9322410000 
767.25 	 325.0027000 	 3.455725 	 -1.1451720000 	 -3.9353340000 
767.45 	 325.0027000 	 3.455725 	 -1.1418660000 	 -3.9322820000 
767.65 	 325.0027000 	 3.455725 	 -1.1438850000 	 -3.9338780000 
767.85 	 325.0027000 	 3.455725 	 -1.1439200000 	 -3.9340720000 
768.05 	 324.9979000 	 3.455725 	 -1.1420250000 	 -3.9321710000 
768.25 	 324.9947000 	 3.455725 	 -1.1451120000 	 -3.9353340000 
768.45 	 324.9900000 	 3.455725 	 -1.1416750000 	 -3.9321990000 
768.65 	 324.9868000 	 3.455725 	 -1.1444410000 	 -3.9344150000 
768.85 	 324.9820000 	 3.455725 	 -1.1432550000 	 -3.9336780000 
769.05 	 324.9788000 	 3.455725 	 -1.1425300000 	 -3.9327720000 
769.25 	 324.9741000 	 3.455750 	 -1.1449780000 	 -3.9351650000 
769.45 	 324.9709000 	 3.455750 	 -1.1415510000 	 -3.9320950000 
769.65 	 324.9645000 	 3.455775 	 -1.1449430000 	 -3.9347840000 
769.85 	 324.9630000 	 3.455825 	 -1.1428670000 	 -3.9332130000 
770.05 	 324.9613000 	 3.455850 	 -1.1428740000 	 -3.9329370000 
770.25 	 324.9597000 	 3.455875 	 -1.1448890000 	 -3.9349650000 
770.45 	 324.9597000 	 3.455900 	 -1.1415610000 	 -3.9320400000 
770.65 	 324.9597000 	 3.455925 	 -1.1450990000 	 -3.9350570000 
770.85 	 324.9550000 	 3.455975 	 -1.1424130000 	 -3.9328220000 
771.05 	 324.9597000 	 3.456000 	 -1.1437070000 	 -3.9337380000 
771.25 	 324.9630000 	 3.456025 	 -1.1441640000 	 -3.9345420000 
771.45 	 324.9677000 	 3.456050 	 -1.1417640000 	 -3.9321040000 
771.65 	 324.9788000 	 3.456075 	 -1.1452450000 	 -3.9352960000 
771.85 	 324.9852000 	 3.456075 	 -1.1420660000 	 -3.9325300000 
772.05 	 324.9931000 	 3.456100 	 -1.1439770000 	 -3.9340880000 
772.25 	 324.9947000 	 3.456125 	 -1.1441990000 	 -3.9344020000 
772.45 	 324.9947000 	 3.456125 	 -1.1417580000 	 -3.9322950000 
772.65 	 324.9947000 	 3.456125 	 -1.1455410000 	 -3.9354200000 
772.85 	 324.9947000 	 3.456125 	 -1.1420500000 	 -3.9324950000 
773.05 	 324.9979000 	 3.456125 	 -1.1446950000 	 -3.9345100000 
773.25 	 325.0027000 	 3.456125 	 -1.1437230000 	 -3.9340470000 
773.45 	 325.0059000 	 3.456125 	 -1.1426290000 	 -3.9327300000 
773.65 	 325.0122000 	 3.456125 	 -1.1455220000 	 -3.9354520000 
773.85 	 325.0138000 	 3.456125 	 -1.1420570000 	 -3.9324440000 
774.05 	 325.0138000 	 3.456125 	 -1.1448320000 	 -3.9345740000 
774.25 	 325.0138000 	 3.456125 	 -1.1438270000 	 -3.9338560000 
774.45 	 325.0138000 	 3.456125 	 -1.1427310000 	 -3.9327690000 
774.65 	 325.0106000 	 3.456125 	 -1.1454200000 	 -3.9353470000 
774.85 	 325.0074000 	 3.456125 	 -1.1419070000 	 -3.9322630000 
775.05 	 325.0059000 	 3.456125 	 -1.1450320000 	 -3.9349210000 
775.25 	 325.0027000 	 3.456125 	 -1.1435000000 	 -3.9335350000 
775.45 	 325.0027000 	 3.456125 	 -1.1432520000 	 -3.9331910000 
775.65 	 324.9979000 	 3.456125 	 -1.1452480000 	 -3.9352100000 
775.85 	 324.9947000 	 3.456125 	 -1.1420570000 	 -3.9320560000 
776.05 	 324.9947000 	 3.456125 	 -1.1455570000 	 -3.9352450000 
776.25 	 324.9947000 	 3.456125 	 -1.1428830000 	 -3.9329150000 
776.45 	 324.9915000 	 3.456125 	 -1.1437770000 	 -3.9335350000 
776.65 	 324.9900000 	 3.456125 	 -1.1449970000 	 -3.9348920000 
776.85 	 324.9900000 	 3.456125 	 -1.1419900000 	 -3.9321490000 
777.05 	 324.9900000 	 3.456125 	 -1.1457320000 	 -3.9353720000 
777.25 	 324.9900000 	 3.456125 	 -1.1423330000 	 -3.9327370000 
777.45 	 324.9868000 	 3.456125 	 -1.1440470000 	 -3.9339950000 
777.65 	 324.9884000 	 3.456125 	 -1.1445940000 	 -3.9345870000 
777.85 	 324.9868000 	 3.456125 	 -1.1421590000 	 -3.9323680000 
778.05 	 324.9820000 	 3.456125 	 -1.1455570000 	 -3.9354360000 
778.25 	 324.9820000 	 3.456125 	 -1.1422160000 	 -3.9324890000 
778.45 	 324.9756000 	 3.456125 	 -1.1443610000 	 -3.9342500000 
778.65 	 324.9741000 	 3.456125 	 -1.1440440000 	 -3.9342500000 
778.85 	 324.9709000 	 3.456125 	 -1.1423840000 	 -3.9325110000 
779.05 	 324.9725000 	 3.456125 	 -1.1455470000 	 -3.9354200000 
779.25 	 324.9709000 	 3.456150 	 -1.1421330000 	 -3.9322630000 
779.45 	 324.9709000 	 3.456175 	 -1.1446950000 	 -3.9343740000 
779.65 	 324.9677000 	 3.456200 	 -1.1439610000 	 -3.9338810000 
779.85 	 324.9661000 	 3.456225 	 -1.1428230000 	 -3.9328160000 
780.05 	 324.9630000 	 3.456250 	 -1.1454170000 	 -3.9354740000 
780.25 	 324.9597000 	 3.456275 	 -1.1420220000 	 -3.9320660000 
780.45 	 324.9597000 	 3.456325 	 -1.1452580000 	 -3.9348480000 
780.65 	 324.9597000 	 3.456350 	 -1.1434050000 	 -3.9334770000 
780.85 	 324.9597000 	 3.456375 	 -1.1433220000 	 -3.9330390000 
781.05 	 324.9597000 	 3.456400 	 -1.1452960000 	 -3.9351370000 
781.25 	 324.9597000 	 3.456425 	 -1.1420090000 	 -3.9320880000 
781.45 	 324.9630000 	 3.456475 	 -1.1453120000 	 -3.9350250000 
781.65 	 324.9677000 	 3.456500 	 -1.1431340000 	 -3.9332420000 
781.85 	 324.9677000 	 3.456525 	 -1.1435350000 	 -3.9334010000 
782.05 	 324.9709000 	 3.456550 	 -1.1453570000 	 -3.9351370000 
782.25 	 324.9709000 	 3.456575 	 -1.1420790000 	 -3.9321710000 
782.45 	 324.9788000 	 3.456600 	 -1.1457190000 	 -3.9353500000 
782.65 	 324.9820000 	 3.456600 	 -1.1428070000 	 -3.9328450000 
782.85 	 324.9868000 	 3.456625 	 -1.1439990000 	 -3.9339130000 
783.05 	 324.9979000 	 3.456650 	 -1.1448450000 	 -3.9348950000 
783.25 	 325.0059000 	 3.456625 	 -1.1426860000 	 -3.9322150000 
783.45 	 325.0106000 	 3.456625 	 -1.1460560000 	 -3.9352100000 
783.65 	 325.0138000 	 3.456625 	 -1.1430330000 	 -3.9327110000 
783.85 	 325.0186000 	 3.456625 	 -1.1446830000 	 -3.9341190000 
784.05 	 325.0217000 	 3.456625 	 -1.1448730000 	 -3.9344340000 
784.25 	 325.0217000 	 3.456625 	 -1.1427560000 	 -3.9324090000 
784.45 	 325.0202000 	 3.456625 	 -1.1462560000 	 -3.9354360000 
784.65 	 325.0186000 	 3.456625 	 -1.1425460000 	 -3.9324670000 
784.85 	 325.0138000 	 3.456625 	 -1.1449880000 	 -3.9343260000 
785.05 	 325.0122000 	 3.456625 	 -1.1446220000 	 -3.9340310000 
785.25 	 325.0106000 	 3.456625 	 -1.1429950000 	 -3.9325870000 
785.45 	 325.0059000 	 3.456625 	 -1.1461290000 	 -3.9353590000 
785.65 	 325.0059000 	 3.456575 	 -1.1426290000 	 -3.9321870000 
785.85 	 325.0059000 	 3.456575 	 -1.1454550000 	 -3.9347050000 
786.05 	 325.0059000 	 3.456575 	 -1.1443710000 	 -3.9338400000 
786.25 	 325.0042000 	 3.456575 	 -1.1434780000 	 -3.9328640000 
786.45 	 325.0027000 	 3.456575 	 -1.1461260000 	 -3.9353780000 
786.65 	 325.0027000 	 3.456575 	 -1.1425650000 	 -3.9321330000 
786.85 	 324.9979000 	 3.456575 	 -1.1457120000 	 -3.9348440000 
787.05 	 324.9963000 	 3.456575 	 -1.1441330000 	 -3.9337410000 
787.25 	 324.9947000 	 3.456575 	 -1.1435570000 	 -3.9330320000 
787.45 	 324.9900000 	 3.456575 	 -1.1456780000 	 -3.9352800000 
787.65 	 324.9900000 	 3.456575 	 -1.1425240000 	 -3.9323270000 
787.85 	 324.9900000 	 3.456575 	 -1.1458620000 	 -3.9352450000 
788.05 	 324.9900000 	 3.456575 	 -1.1434430000 	 -3.9330230000 
788.25 	 324.9900000 	 3.456575 	 -1.1439510000 	 -3.9335350000 
788.45 	 324.9900000 	 3.456575 	 -1.1453600000 	 -3.9350100000 
788.65 	 324.9900000 	 3.456575 	 -1.1425690000 	 -3.9323360000 
788.85 	 324.9900000 	 3.456575 	 -1.1460840000 	 -3.9354290000 
789.05 	 324.9868000 	 3.456575 	 -1.1429210000 	 -3.9326730000 
789.25 	 324.9820000 	 3.456575 	 -1.1451150000 	 -3.9343170000 
789.45 	 324.9804000 	 3.456575 	 -1.1446830000 	 -3.9342050000 
789.65 	 324.9788000 	 3.456575 	 -1.1432110000 	 -3.9327080000 
789.85 	 324.9788000 	 3.456575 	 -1.1462430000 	 -3.9354830000 
790.05 	 324.9788000 	 3.456575 	 -1.1425940000 	 -3.9322030000 
790.25 	 324.9788000 	 3.456575 	 -1.1455570000 	 -3.9347930000 
790.45 	 324.9788000 	 3.456575 	 -1.1438750000 	 -3.9334520000 
790.65 	 324.9788000 	 3.456575 	 -1.1435600000 	 -3.9331120000 
790.85 	 324.9788000 	 3.456575 	 -1.1460210000 	 -3.9351240000 
791.05 	 324.9725000 	 3.456600 	 -1.1424190000 	 -3.9320630000 
791.25 	 324.9693000 	 3.456625 	 -1.1459380000 	 -3.9351270000 
791.45 	 324.9645000 	 3.456650 	 -1.1433730000 	 -3.9331410000 
791.65 	 324.9630000 	 3.456675 	 -1.1440310000 	 -3.9336080000 
791.85 	 324.9597000 	 3.456725 	 -1.1454710000 	 -3.9351270000 
792.05 	 324.9597000 	 3.456750 	 -1.1425880000 	 -3.9322380000 
792.25 	 324.9597000 	 3.456775 	 -1.1460560000 	 -3.9354900000 
792.45 	 324.9597000 	 3.456800 	 -1.1429660000 	 -3.9326920000 
792.65 	 324.9597000 	 3.456825 	 -1.1447650000 	 -3.9340270000 
792.85 	 324.9597000 	 3.456875 	 -1.1448100000 	 -3.9345460000 
793.05 	 324.9630000 	 3.456900 	 -1.1427720000 	 -3.9325210000 
793.25 	 324.9677000 	 3.456925 	 -1.1461160000 	 -3.9353530000 
793.45 	 324.9709000 	 3.456950 	 -1.1427720000 	 -3.9323710000 
793.65 	 324.9788000 	 3.456975 	 -1.1451660000 	 -3.9346540000 
793.85 	 324.9868000 	 3.457000 	 -1.1442250000 	 -3.9339610000 
794.05 	 324.9947000 	 3.456975 	 -1.1436750000 	 -3.9328860000 
794.25 	 325.0027000 	 3.456975 	 -1.1462590000 	 -3.9353080000 
794.45 	 325.0106000 	 3.456975 	 -1.1427370000 	 -3.9320790000 
794.65 	 325.0186000 	 3.456975 	 -1.1460750000 	 -3.9350640000 
794.85 	 325.0233000 	 3.456975 	 -1.1439700000 	 -3.9333470000 
795.05 	 325.0297000 	 3.456975 	 -1.1442630000 	 -3.9333600000 
795.25 	 325.0376000 	 3.456975 	 -1.1459920000 	 -3.9351620000 
795.45 	 325.0440000 	 3.456975 	 -1.1428830000 	 -3.9320470000 
795.65 	 325.0488000 	 3.456975 	 -1.1465010000 	 -3.9354230000 
795.85 	 325.0488000 	 3.456925 	 -1.1436430000 	 -3.9328730000 
796.05 	 325.0456000 	 3.456875 	 -1.1448480000 	 -3.9337160000 
796.25 	 325.0360000 	 3.456850 	 -1.1456080000 	 -3.9346250000 
796.45 	 325.0233000 	 3.456825 	 -1.1431310000 	 -3.9325020000 
796.65 	 325.0138000 	 3.456775 	 -1.1465140000 	 -3.9354900000 
796.85 	 325.0059000 	 3.456775 	 -1.1430960000 	 -3.9325270000 
797.05 	 324.9979000 	 3.456775 	 -1.1454680000 	 -3.9345870000 
797.25 	 324.9947000 	 3.456775 	 -1.1447910000 	 -3.9341990000 
797.45 	 324.9947000 	 3.456775 	 -1.1435350000 	 -3.9327970000 
797.65 	 324.9900000 	 3.456775 	 -1.1463640000 	 -3.9353690000 
797.85 	 324.9900000 	 3.456775 	 -1.1430170000 	 -3.9323170000 
798.05 	 324.9931000 	 3.456775 	 -1.1460210000 	 -3.9348950000 
798.25 	 324.9900000 	 3.456775 	 -1.1442150000 	 -3.9336010000 
798.45 	 324.9900000 	 3.456775 	 -1.1440340000 	 -3.9331530000 
798.65 	 324.9900000 	 3.456775 	 -1.1462910000 	 -3.9352510000 
798.85 	 324.9868000 	 3.456775 	 -1.1429950000 	 -3.9322120000 
799.05 	 324.9820000 	 3.456775 	 -1.1461770000 	 -3.9352580000 
799.25 	 324.9772000 	 3.456775 	 -1.1439360000 	 -3.9332770000 
799.45 	 324.9725000 	 3.456775 	 -1.1440210000 	 -3.9333530000 
799.65 	 324.9677000 	 3.456775 	 -1.1461100000 	 -3.9352390000 
799.85 	 324.9630000 	 3.456775 	 -1.1427590000 	 -3.9321520000 
800.05 	 324.9597000 	 3.456775 	 -1.1461350000 	 -3.9353500000 
800.25 	 324.9550000 	 3.456800 	 -1.1437100000 	 -3.9331850000 
800.45 	 324.9550000 	 3.456850 	 -1.1445360000 	 -3.9336110000 
800.65 	 324.9518000 	 3.456900 	 -1.1457410000 	 -3.9349590000 
800.85 	 324.9518000 	 3.456950 	 -1.1428870000 	 -3.9323810000 
801.05 	 324.9518000 	 3.456975 	 -1.1464630000 	 -3.9354830000 
801.25 	 324.9518000 	 3.457000 	 -1.1434490000 	 -3.9329080000 
801.45 	 324.9518000 	 3.457050 	 -1.1449270000 	 -3.9338940000 
801.65 	 324.9518000 	 3.457100 	 -1.1454580000 	 -3.9346150000 
801.85 	 324.9518000 	 3.457150 	 -1.1430140000 	 -3.9322920000 
802.05 	 324.9470000 	 3.457175 	 -1.1466180000 	 -3.9354710000 
802.25 	 324.9470000 	 3.457225 	 -1.1431030000 	 -3.9325460000 
802.45 	 324.9470000 	 3.457300 	 -1.1453410000 	 -3.9343710000 
802.65 	 324.9470000 	 3.457325 	 -1.1449270000 	 -3.9342850000 
802.85 	 324.9518000 	 3.457375 	 -1.1432710000 	 -3.9324120000 
803.05 	 324.9550000 	 3.457425 	 -1.1464340000 	 -3.9357150000 
803.25 	 324.9630000 	 3.457450 	 -1.1430300000 	 -3.9324060000 
803.45 	 324.9709000 	 3.457475 	 -1.1451850000 	 -3.9341550000 
803.65 	 324.9788000 	 3.457500 	 -1.1450350000 	 -3.9344410000 
803.85 	 324.9852000 	 3.457525 	 -1.1433410000 	 -3.9327210000 
804.05 	 324.9900000 	 3.457525 	 -1.1465230000 	 -3.9353880000 
804.25 	 324.9963000 	 3.457525 	 -1.1434170000 	 -3.9325050000 
804.45 	 325.0027000 	 3.457525 	 -1.1462180000 	 -3.9349970000 
804.65 	 325.0074000 	 3.457525 	 -1.1448030000 	 -3.9340340000 
804.85 	 325.0170000 	 3.457525 	 -1.1442630000 	 -3.9331340000 
805.05 	 325.0217000 	 3.457525 	 -1.1465960000 	 -3.9355150000 
805.25 	 325.0217000 	 3.457525 	 -1.1432040000 	 -3.9324790000 
805.45 	 325.0265000 	 3.457525 	 -1.1465010000 	 -3.9352920000 
805.65 	 325.0265000 	 3.457525 	 -1.1445710000 	 -3.9335570000 
805.85 	 325.0265000 	 3.457525 	 -1.1446890000 	 -3.9336300000 
806.05 	 325.0281000 	 3.457525 	 -1.1462310000 	 -3.9351910000 
806.25 	 325.0297000 	 3.457525 	 -1.1434020000 	 -3.9324060000 
806.45 	 325.0265000 	 3.457475 	 -1.1468440000 	 -3.9354830000 
806.65 	 325.0217000 	 3.457475 	 -1.1439770000 	 -3.9330740000 
806.85 	 325.0138000 	 3.457425 	 -1.1451440000 	 -3.9340240000 
807.05 	 325.0106000 	 3.457425 	 -1.1460590000 	 -3.9350160000 
807.25 	 325.0059000 	 3.457425 	 -1.1435920000 	 -3.9327140000 
807.45 	 325.0059000 	 3.457425 	 -1.1467970000 	 -3.9356680000 
807.65 	 325.0042000 	 3.457425 	 -1.1435600000 	 -3.9326600000 
807.85 	 325.0027000 	 3.457425 	 -1.1457600000 	 -3.9344380000 
808.05 	 325.0027000 	 3.457425 	 -1.1452610000 	 -3.9344530000 
808.25 	 325.0027000 	 3.457425 	 -1.1438810000 	 -3.9329080000 
808.45 	 325.0027000 	 3.457425 	 -1.1469400000 	 -3.9355150000 
808.65 	 324.9979000 	 3.457425 	 -1.1433510000 	 -3.9322690000 
808.85 	 324.9979000 	 3.457425 	 -1.1463480000 	 -3.9350890000 
809.05 	 324.9947000 	 3.457425 	 -1.1446480000 	 -3.9336110000 
809.25 	 324.9900000 	 3.457425 	 -1.1444000000 	 -3.9333410000 
809.45 	 324.9900000 	 3.457425 	 -1.1465640000 	 -3.9354550000 
809.65 	 324.9868000 	 3.457425 	 -1.1431850000 	 -3.9325210000 
809.85 	 324.9820000 	 3.457425 	 -1.1466660000 	 -3.9354390000 
810.05 	 324.9788000 	 3.457425 	 -1.1443810000 	 -3.9335320000 
810.25 	 324.9725000 	 3.457425 	 -1.1448290000 	 -3.9337990000 
810.45 	 324.9709000 	 3.457425 	 -1.1461960000 	 -3.9351080000 
810.65 	 324.9677000 	 3.457425 	 -1.1433220000 	 -3.9323810000 
810.85 	 324.9677000 	 3.457425 	 -1.1469170000 	 -3.9356230000 
811.05 	 324.9630000 	 3.457425 	 -1.1437130000 	 -3.9328260000 
811.25 	 324.9630000 	 3.457475 	 -1.1456360000 	 -3.9344910000 
811.45 	 324.9597000 	 3.457500 	 -1.1455540000 	 -3.9345490000 
811.65 	 324.9597000 	 3.457525 	 -1.1436780000 	 -3.9327500000 
811.85 	 324.9597000 	 3.457575 	 -1.1468250000 	 -3.9356710000 
812.05 	 324.9597000 	 3.457600 	 -1.1433380000 	 -3.9325780000 
812.25 	 324.9597000 	 3.457625 	 -1.1462240000 	 -3.9348670000 
812.45 	 324.9597000 	 3.457675 	 -1.1448990000 	 -3.9340020000 
812.65 	 324.9597000 	 3.457700 	 -1.1445550000 	 -3.9334140000 
812.85 	 324.9630000 	 3.457725 	 -1.1468090000 	 -3.9355630000 
813.05 	 324.9661000 	 3.457750 	 -1.1433090000 	 -3.9326220000 
813.25 	 324.9677000 	 3.457775 	 -1.1467680000 	 -3.9355500000 
813.45 	 324.9709000 	 3.457825 	 -1.1442660000 	 -3.9336300000 
813.65 	 324.9741000 	 3.457825 	 -1.1450200000 	 -3.9341930000 
813.85 	 324.9741000 	 3.457850 	 -1.1462500000 	 -3.9352920000 
814.05 	 324.9788000 	 3.457875 	 -1.1436330000 	 -3.9327780000 
814.25 	 324.9820000 	 3.457900 	 -1.1471080000 	 -3.9358460000 
814.45 	 324.9868000 	 3.457875 	 -1.1438690000 	 -3.9331050000 
814.65 	 324.9900000 	 3.457875 	 -1.1459060000 	 -3.9348670000 
814.85 	 324.9947000 	 3.457875 	 -1.1456680000 	 -3.9348160000 
815.05 	 324.9947000 	 3.457875 	 -1.1442410000 	 -3.9332360000 
815.25 	 324.9979000 	 3.457875 	 -1.1469810000 	 -3.9361000000 
815.45 	 324.9979000 	 3.457875 	 -1.1434210000 	 -3.9328540000 
815.65 	 324.9979000 	 3.457875 	 -1.1467110000 	 -3.9355280000 
815.85 	 324.9979000 	 3.457875 	 -1.1448290000 	 -3.9340720000 
816.05 	 324.9947000 	 3.457875 	 -1.1451120000 	 -3.9341450000 
816.25 	 324.9900000 	 3.457875 	 -1.1463290000 	 -3.9354130000 
816.45 	 324.9868000 	 3.457875 	 -1.1436240000 	 -3.9328260000 
816.65 	 324.9820000 	 3.457900 	 -1.1471530000 	 -3.9358650000 
816.85 	 324.9820000 	 3.457925 	 -1.1441930000 	 -3.9333820000 
817.05 	 324.9788000 	 3.457925 	 -1.1457790000 	 -3.9347520000 
817.25 	 324.9804000 	 3.457950 	 -1.1457320000 	 -3.9348600000 
817.45 	 324.9788000 	 3.457925 	 -1.1443420000 	 -3.9331500000 
817.65 	 324.9788000 	 3.457950 	 -1.1474550000 	 -3.9359820000 
817.85 	 324.9788000 	 3.457975 	 -1.1438210000 	 -3.9328640000 
818.05 	 324.9741000 	 3.458000 	 -1.1469550000 	 -3.9356710000 
818.25 	 324.9725000 	 3.458000 	 -1.1456870000 	 -3.9342940000 
818.45 	 324.9709000 	 3.458000 	 -1.1452710000 	 -3.9337220000 
818.65 	 324.9709000 	 3.458025 	 -1.1475340000 	 -3.9358040000 
818.85 	 324.9677000 	 3.458050 	 -1.1441740000 	 -3.9327020000 
819.05 	 324.9677000 	 3.458075 	 -1.1474610000 	 -3.9356490000 
819.25 	 324.9677000 	 3.458125 	 -1.1453820000 	 -3.9339760000 
819.45 	 324.9630000 	 3.458150 	 -1.1455540000 	 -3.9337920000 
819.65 	 324.9677000 	 3.458175 	 -1.1472260000 	 -3.9357540000 
819.85 	 324.9677000 	 3.458200 	 -1.1443770000 	 -3.9328290000 
820.05 	 324.9677000 	 3.458225 	 -1.1477440000 	 -3.9358970000 
820.25 	 324.9709000 	 3.458275 	 -1.1447620000 	 -3.9336650000 
820.45 	 324.9741000 	 3.458275 	 -1.1462270000 	 -3.9345200000 
820.65 	 324.9788000 	 3.458300 	 -1.1465520000 	 -3.9351050000 
820.85 	 324.9868000 	 3.458325 	 -1.1442120000 	 -3.9329690000 
821.05 	 324.9900000 	 3.458350 	 -1.1477660000 	 -3.9361030000 
821.25 	 324.9979000 	 3.458350 	 -1.1445460000 	 -3.9330610000 
821.45 	 325.0027000 	 3.458325 	 -1.1467200000 	 -3.9350160000 
821.65 	 325.0106000 	 3.458325 	 -1.1461800000 	 -3.9347710000 
821.85 	 325.0106000 	 3.458325 	 -1.1448800000 	 -3.9332550000 
822.05 	 325.0138000 	 3.458325 	 -1.1478770000 	 -3.9359980000 
822.25 	 325.0154000 	 3.458325 	 -1.1442660000 	 -3.9328420000 
822.45 	 325.0170000 	 3.458325 	 -1.1471690000 	 -3.9351240000 
822.65 	 325.0138000 	 3.458325 	 -1.1459860000 	 -3.9343260000 
822.85 	 325.0138000 	 3.458325 	 -1.1451180000 	 -3.9334710000 
823.05 	 325.0106000 	 3.458325 	 -1.1476520000 	 -3.9358360000 
823.25 	 325.0059000 	 3.458325 	 -1.1442760000 	 -3.9327270000 
823.45 	 325.0027000 	 3.458325 	 -1.1474130000 	 -3.9355120000 
823.65 	 324.9979000 	 3.458325 	 -1.1455060000 	 -3.9339000000 
823.85 	 324.9979000 	 3.458325 	 -1.1456010000 	 -3.9337030000 
824.05 	 324.9979000 	 3.458325 	 -1.1476140000 	 -3.9356930000 
824.25 	 324.9947000 	 3.458325 	 -1.1442850000 	 -3.9327370000 
824.45 	 324.9979000 	 3.458325 	 -1.1476330000 	 -3.9354990000 
824.65 	 324.9979000 	 3.458325 	 -1.1453600000 	 -3.9337950000 
824.85 	 324.9979000 	 3.458325 	 -1.1459380000 	 -3.9340850000 
825.05 	 324.9979000 	 3.458325 	 -1.1472540000 	 -3.9353280000 
825.25 	 324.9979000 	 3.458325 	 -1.1443230000 	 -3.9327620000 
825.45 	 324.9947000 	 3.458325 	 -1.1478870000 	 -3.9358550000 
825.65 	 324.9900000 	 3.458325 	 -1.1448800000 	 -3.9332580000 
825.85 	 324.9868000 	 3.458325 	 -1.1463290000 	 -3.9345200000 
826.05 	 324.9820000 	 3.458325 	 -1.1469240000 	 -3.9351180000 
826.25 	 324.9788000 	 3.458325 	 -1.1444660000 	 -3.9329970000 
826.45 	 324.9788000 	 3.458325 	 -1.1479060000 	 -3.9360240000 
826.65 	 324.9788000 	 3.458325 	 -1.1444570000 	 -3.9329810000 
826.85 	 324.9788000 	 3.458325 	 -1.1467330000 	 -3.9348820000 
827.05 	 324.9788000 	 3.458325 	 -1.1461510000 	 -3.9345930000 
827.25 	 324.9741000 	 3.458325 	 -1.1445780000 	 -3.9332070000 
827.45 	 324.9756000 	 3.458325 	 -1.1477090000 	 -3.9360330000 
827.65 	 324.9788000 	 3.458350 	 -1.1446630000 	 -3.9329430000 
827.85 	 324.9788000 	 3.458375 	 -1.1472890000 	 -3.9351530000 
828.05 	 324.9788000 	 3.458375 	 -1.1460050000 	 -3.9343330000 
828.25 	 324.9788000 	 3.458400 	 -1.1455570000 	 -3.9335950000 
828.45 	 324.9741000 	 3.458375 	 -1.1481030000 	 -3.9354960000 
828.65 	 324.9741000 	 3.458400 	 -1.1446860000 	 -3.9324440000 
828.85 	 324.9709000 	 3.458425 	 -1.1480240000 	 -3.9354870000 
829.05 	 324.9709000 	 3.458450 	 -1.1454650000 	 -3.9331470000 
829.25 	 324.9709000 	 3.458475 	 -1.1464790000 	 -3.9339030000 
829.45 	 324.9709000 	 3.458500 	 -1.1474320000 	 -3.9352230000 
829.65 	 324.9709000 	 3.458500 	 -1.1446410000 	 -3.9325210000 
829.85 	 324.9677000 	 3.458525 	 -1.1485130000 	 -3.9357410000 
830.05 	 324.9677000 	 3.458550 	 -1.1454450000 	 -3.9332840000 
830.25 	 324.9630000 	 3.458575 	 -1.1463390000 	 -3.9340050000 
830.45 	 324.9630000 	 3.458625 	 -1.1473970000 	 -3.9349650000 
830.65 	 324.9597000 	 3.458650 	 -1.1447840000 	 -3.9326320000 
830.85 	 324.9630000 	 3.458675 	 -1.1481950000 	 -3.9358360000 
831.05 	 324.9661000 	 3.458700 	 -1.1449590000 	 -3.9327880000 
831.25 	 324.9677000 	 3.458725 	 -1.1469970000 	 -3.9345840000 
831.45 	 324.9709000 	 3.458775 	 -1.1469330000 	 -3.9346850000 
831.65 	 324.9741000 	 3.458775 	 -1.1451820000 	 -3.9328800000 
831.85 	 324.9756000 	 3.458800 	 -1.1483000000 	 -3.9357440000 
832.05 	 324.9788000 	 3.458825 	 -1.1446320000 	 -3.9326540000 
832.25 	 324.9820000 	 3.458850 	 -1.1475440000 	 -3.9351810000 
832.45 	 324.9900000 	 3.458825 	 -1.1463010000 	 -3.9339540000 
832.65 	 324.9947000 	 3.458825 	 -1.1459600000 	 -3.9334200000 
832.85 	 324.9979000 	 3.458825 	 -1.1484270000 	 -3.9357310000 
833.05 	 325.0027000 	 3.458825 	 -1.1449050000 	 -3.9325590000 
833.25 	 325.0074000 	 3.458825 	 -1.1482590000 	 -3.9356170000 
833.45 	 325.0059000 	 3.458825 	 -1.1458910000 	 -3.9334550000 
833.65 	 325.0106000 	 3.458825 	 -1.1466090000 	 -3.9339100000 
833.85 	 325.0106000 	 3.458825 	 -1.1480170000 	 -3.9352800000 
834.05 	 325.0059000 	 3.458825 	 -1.1450480000 	 -3.9325330000 
834.25 	 325.0059000 	 3.458825 	 -1.1485200000 	 -3.9356960000 
834.45 	 325.0042000 	 3.458825 	 -1.1456300000 	 -3.9332520000 
834.65 	 325.0042000 	 3.458825 	 -1.1472320000 	 -3.9343990000 
834.85 	 325.0027000 	 3.458825 	 -1.1474450000 	 -3.9349010000 
835.05 	 325.0027000 	 3.458825 	 -1.1454010000 	 -3.9328580000 
835.25 	 325.0027000 	 3.458825 	 -1.1486720000 	 -3.9359540000 
835.45 	 324.9995000 	 3.458825 	 -1.1451630000 	 -3.9327430000 
835.65 	 324.9979000 	 3.458825 	 -1.1477690000 	 -3.9351910000 
835.85 	 324.9979000 	 3.458825 	 -1.1463930000 	 -3.9340080000 
836.05 	 324.9947000 	 3.458825 	 -1.1461070000 	 -3.9335350000 
836.25 	 324.9900000 	 3.458825 	 -1.1480940000 	 -3.9353590000 
836.45 	 324.9900000 	 3.458825 	 -1.1448540000 	 -3.9326700000 
836.65 	 324.9947000 	 3.458825 	 -1.1483450000 	 -3.9356710000 
836.85 	 324.9900000 	 3.458825 	 -1.1459760000 	 -3.9333030000 
837.05 	 324.9900000 	 3.458825 	 -1.1469870000 	 -3.9341860000 
837.25 	 324.9900000 	 3.458825 	 -1.1475180000 	 -3.9350000000 
837.45 	 324.9900000 	 3.458825 	 -1.1453820000 	 -3.9327110000 
837.65 	 324.9900000 	 3.458825 	 -1.1486940000 	 -3.9359220000 
837.85 	 324.9900000 	 3.458825 	 -1.1452740000 	 -3.9325810000 
838.05 	 324.9947000 	 3.458825 	 -1.1476710000 	 -3.9349560000 
838.25 	 324.9947000 	 3.458825 	 -1.1468600000 	 -3.9343900000 
838.45 	 324.9947000 	 3.458825 	 -1.1456650000 	 -3.9330740000 
838.65 	 324.9947000 	 3.458825 	 -1.1484500000 	 -3.9356260000 
838.85 	 324.9900000 	 3.458825 	 -1.1449210000 	 -3.9325650000 
839.05 	 324.9868000 	 3.458825 	 -1.1481630000 	 -3.9353560000 
839.25 	 324.9788000 	 3.458825 	 -1.1468000000 	 -3.9341610000 
839.45 	 324.9741000 	 3.458850 	 -1.1460490000 	 -3.9333370000 
839.65 	 324.9709000 	 3.458850 	 -1.1485860000 	 -3.9357660000 
839.85 	 324.9709000 	 3.458875 	 -1.1452040000 	 -3.9326600000 
840.05 	 324.9709000 	 3.458900 	 -1.1481700000 	 -3.9353780000 
840.25 	 324.9693000 	 3.458925 	 -1.1462820000 	 -3.9338240000 
840.45 	 324.9677000 	 3.458950 	 -1.1464750000 	 -3.9337190000 
840.65 	 324.9677000 	 3.458975 	 -1.1481980000 	 -3.9355060000 
840.85 	 324.9630000 	 3.459000 	 -1.1451750000 	 -3.9325460000 
841.05 	 324.9677000 	 3.459025 	 -1.1486880000 	 -3.9358650000 
841.25 	 324.9677000 	 3.459075 	 -1.1454170000 	 -3.9332490000 
841.45 	 324.9709000 	 3.459100 	 -1.1472420000 	 -3.9345580000 
841.65 	 324.9709000 	 3.459125 	 -1.1475310000 	 -3.9350800000 
841.85 	 324.9741000 	 3.459125 	 -1.1453820000 	 -3.9329620000 
842.05 	 324.9741000 	 3.459150 	 -1.1487710000 	 -3.9359310000 
842.25 	 324.9772000 	 3.459175 	 -1.1452130000 	 -3.9329940000 
842.45 	 324.9788000 	 3.459200 	 -1.1479890000 	 -3.9350320000 
842.65 	 324.9820000 	 3.459200 	 -1.1475630000 	 -3.9346500000 
842.85 	 324.9900000 	 3.459225 	 -1.1460650000 	 -3.9332170000 
843.05 	 324.9947000 	 3.459225 	 -1.1492060000 	 -3.9359920000 
843.25 	 324.9979000 	 3.459225 	 -1.1457320000 	 -3.9330320000 
843.45 	 324.9995000 	 3.459225 	 -1.1486150000 	 -3.9351430000 
843.65 	 324.9979000 	 3.459225 	 -1.1479700000 	 -3.9348000000 
843.85 	 324.9979000 	 3.459225 	 -1.1465390000 	 -3.9335980000 
844.05 	 324.9963000 	 3.459225 	 -1.1494190000 	 -3.9360940000 
844.25 	 324.9963000 	 3.459225 	 -1.1459030000 	 -3.9330890000 
844.45 	 324.9947000 	 3.459225 	 -1.1490000000 	 -3.9355530000 
844.65 	 324.9963000 	 3.459225 	 -1.1474670000 	 -3.9342940000 
844.85 	 324.9963000 	 3.459225 	 -1.1466760000 	 -3.9334930000 
845.05 	 324.9979000 	 3.459225 	 -1.1492730000 	 -3.9358580000 
845.25 	 324.9995000 	 3.459225 	 -1.1459350000 	 -3.9328350000 
845.45 	 325.0027000 	 3.459225 	 -1.1491270000 	 -3.9357150000 
845.65 	 324.9979000 	 3.459225 	 -1.1470570000 	 -3.9340530000 
845.85 	 324.9947000 	 3.459225 	 -1.1472890000 	 -3.9339380000 
846.05 	 324.9900000 	 3.459225 	 -1.1490790000 	 -3.9357690000 
846.25 	 324.9900000 	 3.459225 	 -1.1458720000 	 -3.9329020000 
846.45 	 324.9868000 	 3.459225 	 -1.1492480000 	 -3.9357790000 
846.65 	 324.9868000 	 3.459225 	 -1.1470060000 	 -3.9339190000 
846.85 	 324.9836000 	 3.459225 	 -1.1469680000 	 -3.9340560000 
847.05 	 324.9820000 	 3.459225 	 -1.1490060000 	 -3.9357570000 
847.25 	 324.9788000 	 3.459250 	 -1.1458490000 	 -3.9327590000 
847.45 	 324.9741000 	 3.459275 	 -1.1493270000 	 -3.9358710000 
847.65 	 324.9709000 	 3.459275 	 -1.1469270000 	 -3.9340270000 
847.85 	 324.9677000 	 3.459300 	 -1.1473940000 	 -3.9340970000 
848.05 	 324.9630000 	 3.459325 	 -1.1489550000 	 -3.9357820000 
848.25 	 324.9630000 	 3.459375 	 -1.1459700000 	 -3.9328420000 
848.45 	 324.9630000 	 3.459400 	 -1.1494060000 	 -3.9359380000 
848.65 	 324.9630000 	 3.459425 	 -1.1466410000 	 -3.9337190000 
848.85 	 324.9677000 	 3.459450 	 -1.1477850000 	 -3.9343990000 
849.05 	 324.9709000 	 3.459475 	 -1.1486370000 	 -3.9355850000 
849.25 	 324.9741000 	 3.459500 	 -1.1458080000 	 -3.9330230000 
849.45 	 324.9788000 	 3.459525 	 -1.1493590000 	 -3.9361060000 
849.65 	 324.9820000 	 3.459550 	 -1.1461730000 	 -3.9332680000 
849.85 	 324.9820000 	 3.459525 	 -1.1486470000 	 -3.9349300000 
850.05 	 324.9868000 	 3.459550 	 -1.1483480000 	 -3.9348030000 
850.25 	 324.9900000 	 3.459575 	 -1.1466820000 	 -3.9332200000 
850.45 	 324.9900000 	 3.459575 	 -1.1498710000 	 -3.9362340000 
850.65 	 324.9947000 	 3.459600 	 -1.1463450000 	 -3.9331020000 
850.85 	 324.9947000 	 3.459575 	 -1.1489450000 	 -3.9352390000 
851.05 	 324.9979000 	 3.459575 	 -1.1483700000 	 -3.9348000000 
851.25 	 324.9979000 	 3.459575 	 -1.1469080000 	 -3.9334520000 
851.45 	 325.0027000 	 3.459575 	 -1.1500100000 	 -3.9362240000 
851.65 	 325.0027000 	 3.459575 	 -1.1464750000 	 -3.9332490000 
851.85 	 325.0059000 	 3.459575 	 -1.1491550000 	 -3.9353630000 
852.05 	 325.0106000 	 3.459575 	 -1.1481890000 	 -3.9346090000 
852.25 	 325.0106000 	 3.459575 	 -1.1472480000 	 -3.9335000000 
852.45 	 325.0059000 	 3.459575 	 -1.1497910000 	 -3.9358490000 
852.65 	 325.0027000 	 3.459575 	 -1.1464530000 	 -3.9329120000 
852.85 	 324.9947000 	 3.459575 	 -1.1499470000 	 -3.9357120000 
853.05 	 324.9868000 	 3.459575 	 -1.1473720000 	 -3.9337350000 
853.25 	 324.9868000 	 3.459575 	 -1.1484620000 	 -3.9343390000 
853.45 	 324.9788000 	 3.459575 	 -1.1493490000 	 -3.9354160000 
853.65 	 324.9788000 	 3.459575 	 -1.1466470000 	 -3.9328070000 
853.85 	 324.9725000 	 3.459575 	 -1.1501280000 	 -3.9361700000 
854.05 	 324.9693000 	 3.459600 	 -1.1470670000 	 -3.9334610000 
854.25 	 324.9630000 	 3.459600 	 -1.1483100000 	 -3.9345140000 
854.45 	 324.9630000 	 3.459650 	 -1.1492280000 	 -3.9354040000 
854.65 	 324.9630000 	 3.459675 	 -1.1465870000 	 -3.9330010000 
854.85 	 324.9597000 	 3.459725 	 -1.1502230000 	 -3.9362020000 
855.05 	 324.9597000 	 3.459750 	 -1.1468380000 	 -3.9331820000 
855.25 	 324.9597000 	 3.459775 	 -1.1490790000 	 -3.9352230000 
855.45 	 324.9597000 	 3.459800 	 -1.1484880000 	 -3.9347710000 
855.65 	 324.9550000 	 3.459825 	 -1.1474450000 	 -3.9336110000 
855.85 	 324.9550000 	 3.459875 	 -1.1499560000 	 -3.9360520000 
856.05 	 324.9597000 	 3.459925 	 -1.1466500000 	 -3.9330420000 
856.25 	 324.9597000 	 3.459950 	 -1.1496160000 	 -3.9356680000 
856.45 	 324.9630000 	 3.459975 	 -1.1479730000 	 -3.9342210000 
856.65 	 324.9677000 	 3.460000 	 -1.1477280000 	 -3.9339730000 
856.85 	 324.9741000 	 3.460025 	 -1.1498230000 	 -3.9360170000 
857.05 	 324.9804000 	 3.460050 	 -1.1464950000 	 -3.9328960000 
857.25 	 324.9868000 	 3.460075 	 -1.1499400000 	 -3.9358300000 
857.45 	 324.9900000 	 3.460100 	 -1.1474670000 	 -3.9339640000 
857.65 	 324.9900000 	 3.460100 	 -1.1480870000 	 -3.9335190000 
857.85 	 324.9900000 	 3.460075 	 -1.1499120000 	 -3.9349080000 
858.05 	 324.9947000 	 3.460075 	 -1.1467200000 	 -3.9317540000 
858.25 	 324.9963000 	 3.460075 	 -1.1503410000 	 -3.9354480000 
858.45 	 324.9979000 	 3.460075 	 -1.1475720000 	 -3.9419680000 
858.65 	 324.9979000 	 3.460075 	 -1.1484720000 	 -3.9432110000 
858.85 	 325.0027000 	 3.460075 	 -1.1495780000 	 -3.9445210000 
859.05 	 324.9979000 	 3.460075 	 -1.1466340000 	 -3.9421020000 
859.25 	 324.9931000 	 3.460075 	 -1.1502580000 	 -3.9453350000 
859.45 	 324.9804000 	 3.460075 	 -1.1471180000 	 -3.9423020000 
859.65 	 324.9661000 	 3.460075 	 -1.1490850000 	 -3.9441430000 
859.85 	 324.9486000 	 3.460100 	 -1.1490350000 	 -3.9446420000 
860.05 	 324.9343000 	 3.460150 	 -1.1472540000 	 -3.9429380000 
860.25 	 324.9232000 	 3.460225 	 -1.1503730000 	 -3.9459900000 
860.45 	 324.9153000 	 3.460225 	 -1.1468630000 	 -3.9428870000 
860.65 	 324.9073000 	 3.460275 	 -1.1495750000 	 -3.9453190000 
860.85 	 324.9041000 	 3.460325 	 -1.1486910000 	 -3.9446740000 
861.05 	 324.9073000 	 3.460375 	 -1.1471240000 	 -3.9432720000 
861.25 	 324.9073000 	 3.460400 	 -1.1505030000 	 -3.9463650000 
861.45 	 324.9121000 	 3.460450 	 -1.1467740000 	 -3.9431730000 
861.65 	 324.9153000 	 3.460500 	 -1.1496800000 	 -3.9454970000 
861.85 	 324.9232000 	 3.460525 	 -1.1485510000 	 -3.9449880000 
862.05 	 324.9279000 	 3.460550 	 -1.1471720000 	 -3.9434270000 
862.25 	 324.9312000 	 3.460600 	 -1.1503510000 	 -3.9463110000 
862.45 	 324.9391000 	 3.460650 	 -1.1466760000 	 -3.9433480000 
862.65 	 324.9439000 	 3.460725 	 -1.1498510000 	 -3.9459640000 
862.85 	 324.9518000 	 3.460775 	 -1.1481090000 	 -3.9447150000 
863.05 	 324.9550000 	 3.460800 	 -1.1478960000 	 -3.9442470000 
863.25 	 324.9597000 	 3.460850 	 -1.1500450000 	 -3.9465550000 
863.45 	 324.9677000 	 3.460875 	 -1.1467040000 	 -3.9433070000 
863.65 	 324.9741000 	 3.460900 	 -1.1501250000 	 -3.9464950000 
863.85 	 324.9820000 	 3.460925 	 -1.1475440000 	 -3.9444380000 
864.05 	 324.9915000 	 3.460925 	 -1.1486340000 	 -3.9458630000 
864.25 	 325.0027000 	 3.460950 	 -1.1498800000 	 -3.9470960000 
864.45 	 325.0106000 	 3.460975 	 -1.1470450000 	 -3.9448390000 
864.65 	 325.0170000 	 3.460950 	 -1.1509200000 	 -3.9503830000 
864.85 	 325.0186000 	 3.460950 	 -1.1475050000 	 -3.9475790000 
865.05 	 325.0186000 	 3.460950 	 -1.1495970000 	 -3.9491970000 
865.25 	 325.0106000 	 3.460950 	 -1.1493620000 	 -3.9492670000 
865.45 	 324.9995000 	 3.460950 	 -1.1478420000 	 -3.9476750000 
865.65 	 324.9900000 	 3.460950 	 -1.1507670000 	 -3.9505320000 
865.85 	 324.9788000 	 3.460950 	 -1.1471530000 	 -3.9473220000 
866.05 	 324.9693000 	 3.460950 	 -1.1502170000 	 -3.9498200000 
866.25 	 324.9630000 	 3.460950 	 -1.1487330000 	 -3.9484020000 
866.45 	 324.9550000 	 3.460950 	 -1.1483890000 	 -3.9480270000 
866.65 	 324.9470000 	 3.460975 	 -1.1506780000 	 -3.9502970000 
866.85 	 324.9359000 	 3.461025 	 -1.1470920000 	 -3.9472010000 
867.05 	 324.9279000 	 3.461100 	 -1.1506910000 	 -3.9503290000 
867.25 	 324.9153000 	 3.461125 	 -1.1481630000 	 -3.9481990000 
867.45 	 324.9057000 	 3.461175 	 -1.1486910000 	 -3.9485170000 
867.65 	 324.8962000 	 3.461200 	 -1.1504080000 	 -3.9500590000 
867.85 	 324.8898000 	 3.461250 	 -1.1472700000 	 -3.9472130000 
868.05 	 324.8882000 	 3.461300 	 -1.1507830000 	 -3.9505480000 
868.25 	 324.8882000 	 3.461350 	 -1.1480620000 	 -3.9479950000 
868.45 	 324.8930000 	 3.461400 	 -1.1493050000 	 -3.9490890000 
868.65 	 324.8930000 	 3.461450 	 -1.1498550000 	 -3.9497980000 
868.85 	 324.9009000 	 3.461500 	 -1.1474040000 	 -3.9474960000 
869.05 	 324.9041000 	 3.461550 	 -1.1509640000 	 -3.9507420000 
869.25 	 324.9073000 	 3.461575 	 -1.1474480000 	 -3.9476460000 
869.45 	 324.9121000 	 3.461625 	 -1.1500140000 	 -3.9496200000 
869.65 	 324.9200000 	 3.461650 	 -1.1492920000 	 -3.9493400000 
869.85 	 324.9279000 	 3.461700 	 -1.1477690000 	 -3.9477670000 
870.05 	 324.9359000 	 3.461750 	 -1.1508940000 	 -3.9505700000 
870.25 	 324.9439000 	 3.461800 	 -1.1474200000 	 -3.9474930000 
870.45 	 324.9502000 	 3.461875 	 -1.1502170000 	 -3.9498010000 
870.65 	 324.9550000 	 3.461900 	 -1.1491200000 	 -3.9491430000 
870.85 	 324.9597000 	 3.461950 	 -1.1480620000 	 -3.9478780000 
871.05 	 324.9630000 	 3.461975 	 -1.1510210000 	 -3.9506210000 
871.25 	 324.9677000 	 3.462000 	 -1.1472670000 	 -3.9473690000 
871.45 	 324.9693000 	 3.462025 	 -1.1504210000 	 -3.9501250000 
871.65 	 324.9709000 	 3.462050 	 -1.1486430000 	 -3.9488160000 
871.85 	 324.9741000 	 3.462075 	 -1.1486020000 	 -3.9484950000 
872.05 	 324.9741000 	 3.462100 	 -1.1506330000 	 -3.9505360000 
872.25 	 324.9820000 	 3.462100 	 -1.1472100000 	 -3.9473820000 
872.45 	 324.9820000 	 3.462125 	 -1.1505670000 	 -3.9505740000 
872.65 	 324.9868000 	 3.462125 	 -1.1488660000 	 -3.9487580000 
872.85 	 324.9868000 	 3.462125 	 -1.1490470000 	 -3.9488730000 
873.05 	 324.9868000 	 3.462125 	 -1.1509000000 	 -3.9507420000 
873.25 	 324.9868000 	 3.462150 	 -1.1476390000 	 -3.9477470000 
873.45 	 324.9820000 	 3.462175 	 -1.1513550000 	 -3.9508880000 
873.65 	 324.9820000 	 3.462175 	 -1.1483420000 	 -3.9484660000 
873.85 	 324.9820000 	 3.462175 	 -1.1498260000 	 -3.9497410000 
874.05 	 324.9788000 	 3.462200 	 -1.1504680000 	 -3.9505420000 
874.25 	 324.9820000 	 3.462200 	 -1.1481480000 	 -3.9481930000 
874.45 	 324.9820000 	 3.462225 	 -1.1515680000 	 -3.9513140000 
874.65 	 324.9820000 	 3.462250 	 -1.1479600000 	 -3.9482590000 
874.85 	 324.9788000 	 3.462225 	 -1.1508050000 	 -3.9506720000 
875.05 	 324.9741000 	 3.462250 	 -1.1500330000 	 -3.9501830000 
875.25 	 324.9709000 	 3.462250 	 -1.1489360000 	 -3.9490600000 
875.45 	 324.9677000 	 3.462275 	 -1.1519180000 	 -3.9516580000 
875.65 	 324.9630000 	 3.462325 	 -1.1482840000 	 -3.9484850000 
875.85 	 324.9597000 	 3.462350 	 -1.1512600000 	 -3.9509270000 
876.05 	 324.9550000 	 3.462375 	 -1.1498170000 	 -3.9500620000 
876.25 	 324.9518000 	 3.462400 	 -1.1492320000 	 -3.9490890000 
876.45 	 324.9470000 	 3.462450 	 -1.1518130000 	 -3.9516800000 
876.65 	 324.9470000 	 3.462500 	 -1.1482110000 	 -3.9484880000 
876.85 	 324.9470000 	 3.462550 	 -1.1516130000 	 -3.9513750000 
877.05 	 324.9550000 	 3.462600 	 -1.1497530000 	 -3.9499220000 
877.25 	 324.9597000 	 3.462625 	 -1.1494600000 	 -3.9493430000 
877.45 	 324.9661000 	 3.462675 	 -1.1518190000 	 -3.9516130000 
877.65 	 324.9709000 	 3.462700 	 -1.1482020000 	 -3.9484910000 
877.85 	 324.9804000 	 3.462725 	 -1.1516320000 	 -3.9514950000 
878.05 	 324.9868000 	 3.462725 	 -1.1493680000 	 -3.9495660000 
878.25 	 324.9947000 	 3.462750 	 -1.1498320000 	 -3.9499860000 
878.45 	 325.0027000 	 3.462725 	 -1.1515620000 	 -3.9514800000 
878.65 	 325.0059000 	 3.462725 	 -1.1484910000 	 -3.9486760000 
878.85 	 325.0138000 	 3.462725 	 -1.1520890000 	 -3.9518740000 
879.05 	 325.0186000 	 3.462725 	 -1.1489840000 	 -3.9493630000 
879.25 	 325.0217000 	 3.462725 	 -1.1505670000 	 -3.9505550000 
879.45 	 325.0265000 	 3.462725 	 -1.1510340000 	 -3.9511490000 
879.65 	 325.0265000 	 3.462725 	 -1.1488150000 	 -3.9489360000 
879.85 	 325.0297000 	 3.462725 	 -1.1521690000 	 -3.9522200000 
880.05 	 325.0265000 	 3.462725 	 -1.1486280000 	 -3.9488820000 
880.25 	 325.0249000 	 3.462725 	 -1.1511480000 	 -3.9510540000 
880.45 	 325.0217000 	 3.462675 	 -1.1502680000 	 -3.9504080000 
880.65 	 325.0186000 	 3.462675 	 -1.1491010000 	 -3.9493370000 
880.85 	 325.0138000 	 3.462650 	 -1.1520260000 	 -3.9520960000 
881.05 	 325.0138000 	 3.462625 	 -1.1483640000 	 -3.9486600000 
881.25 	 325.0122000 	 3.462625 	 -1.1515620000 	 -3.9516000000 
881.45 	 325.0106000 	 3.462625 	 -1.1499940000 	 -3.9501600000 
881.65 	 325.0106000 	 3.462625 	 -1.1497850000 	 -3.9498680000 
881.85 	 325.0074000 	 3.462600 	 -1.1517180000 	 -3.9517400000 
882.05 	 325.0059000 	 3.462575 	 -1.1483860000 	 -3.9486380000 
882.25 	 325.0027000 	 3.462575 	 -1.1519620000 	 -3.9518450000 
882.45 	 324.9979000 	 3.462575 	 -1.1494510000 	 -3.9497500000 
882.65 	 324.9979000 	 3.462575 	 -1.1503380000 	 -3.9503260000 
882.85 	 324.9979000 	 3.462550 	 -1.1514250000 	 -3.9515780000 
883.05 	 324.9947000 	 3.462575 	 -1.1486120000 	 -3.9512630000 
883.25 	 324.9963000 	 3.462575 	 -1.1520860000 	 -3.9553290000 
883.45 	 324.9947000 	 3.462575 	 -1.1489840000 	 -3.9525250000 
883.65 	 324.9947000 	 3.462575 	 -1.1507350000 	 -3.9540420000 
883.85 	 324.9900000 	 3.462575 	 -1.1510630000 	 -3.9543880000 
884.05 	 324.9804000 	 3.462575 	 -1.1485930000 	 -3.9521850000 
884.25 	 324.9741000 	 3.462575 	 -1.1520960000 	 -3.9553260000 
884.45 	 324.9630000 	 3.462575 	 -1.1484340000 	 -3.9521920000 
884.65 	 324.9550000 	 3.462575 	 -1.1513580000 	 -3.9544990000 
884.85 	 324.9518000 	 3.462575 	 -1.1501600000 	 -3.9536760000 
885.05 	 324.9470000 	 3.462625 	 -1.1494890000 	 -3.9527450000 
885.25 	 324.9470000 	 3.462675 	 -1.1519300000 	 -3.9551260000 
885.45 	 324.9439000 	 3.462750 	 -1.1483730000 	 -3.9520960000 
885.65 	 324.9439000 	 3.462800 	 -1.1517180000 	 -3.9549920000 
885.85 	 324.9391000 	 3.462850 	 -1.1495050000 	 -3.9532380000 
886.05 	 324.9375000 	 3.462900 	 -1.1497370000 	 -3.9531610000 
886.25 	 324.9359000 	 3.462950 	 -1.1518060000 	 -3.9550720000 
886.45 	 324.9312000 	 3.463025 	 -1.1483420000 	 -3.9520230000 
886.65 	 324.9312000 	 3.463025 	 -1.1519720000 	 -3.9550240000 
886.85 	 324.9312000 	 3.463100 	 -1.1493300000 	 -3.9529960000 
887.05 	 324.9359000 	 3.463150 	 -1.1502580000 	 -3.9536640000 
887.25 	 324.9391000 	 3.463200 	 -1.1514440000 	 -3.9547060000 
887.45 	 324.9454000 	 3.463250 	 -1.1483800000 	 -3.9520230000 
887.65 	 324.9550000 	 3.463300 	 -1.1519850000 	 -3.9552850000 
887.85 	 324.9630000 	 3.463325 	 -1.1488600000 	 -3.9523600000 
888.05 	 324.9741000 	 3.463375 	 -1.1505920000 	 -3.9539270000 
888.25 	 324.9852000 	 3.463375 	 -1.1510750000 	 -3.9544110000 
888.45 	 324.9947000 	 3.463400 	 -1.1487550000 	 -3.9521630000 
888.65 	 325.0042000 	 3.463375 	 -1.1522010000 	 -3.9555100000 
888.85 	 325.0122000 	 3.463375 	 -1.1487960000 	 -3.9524050000 
889.05 	 325.0202000 	 3.463375 	 -1.1512440000 	 -3.9542680000 
889.25 	 325.0281000 	 3.463375 	 -1.1506050000 	 -3.9541310000 
889.45 	 325.0297000 	 3.463375 	 -1.1490470000 	 -3.9523280000 
889.65 	 325.0345000 	 3.463375 	 -1.1523120000 	 -3.9556250000 
889.85 	 325.0297000 	 3.463375 	 -1.1486780000 	 -3.9522710000 
890.05 	 325.0297000 	 3.463375 	 -1.1514310000 	 -3.9546430000 
890.25 	 325.0297000 	 3.463350 	 -1.1503540000 	 -3.9539620000 
890.45 	 325.0297000 	 3.463325 	 -1.1491810000 	 -3.9528340000 
890.65 	 325.0297000 	 3.463300 	 -1.1521400000 	 -3.9554410000 
890.85 	 325.0297000 	 3.463275 	 -1.1484940000 	 -3.9521410000 
891.05 	 325.0265000 	 3.463275 	 -1.1514150000 	 -3.9548180000 
891.25 	 325.0217000 	 3.463250 	 -1.1502930000 	 -3.9537490000 
891.45 	 325.0186000 	 3.463225 	 -1.1494030000 	 -3.9528310000 
891.65 	 325.0138000 	 3.463225 	 -1.1519150000 	 -3.9553360000 
891.85 	 325.0059000 	 3.463200 	 -1.1485320000 	 -3.9521500000 
892.05 	 325.0027000 	 3.463175 	 -1.1516600000 	 -3.9548780000 
892.25 	 325.0027000 	 3.463175 	 -1.1499090000 	 -3.9534760000 
892.45 	 325.0027000 	 3.463175 	 -1.1496000000 	 -3.9531450000 
892.65 	 325.0027000 	 3.463175 	 -1.1518480000 	 -3.9551960000 
892.85 	 324.9979000 	 3.463175 	 -1.1484690000 	 -3.9520420000 
893.05 	 324.9979000 	 3.463175 	 -1.1519370000 	 -3.9551350000 
893.25 	 325.0011000 	 3.463175 	 -1.1496450000 	 -3.9533870000 
893.45 	 324.9979000 	 3.463150 	 -1.1498930000 	 -3.9535270000 
893.65 	 325.0027000 	 3.463175 	 -1.1516160000 	 -3.9552090000 
893.85 	 325.0027000 	 3.463175 	 -1.1485040000 	 -3.9522810000 
894.05 	 325.0027000 	 3.463175 	 -1.1521180000 	 -3.9553390000 
894.25 	 324.9979000 	 3.463175 	 -1.1494450000 	 -3.9531300000 
894.45 	 324.9963000 	 3.463175 	 -1.1505320000 	 -3.9536570000 
894.65 	 324.9947000 	 3.463175 	 -1.1516440000 	 -3.9549350000 
894.85 	 324.9900000 	 3.463175 	 -1.1484940000 	 -3.9521730000 
895.05 	 324.9868000 	 3.463175 	 -1.1522260000 	 -3.9554440000 
895.25 	 324.9852000 	 3.463175 	 -1.1491550000 	 -3.9528780000 
895.45 	 324.9820000 	 3.463175 	 -1.1505600000 	 -3.9540260000 
895.65 	 324.9788000 	 3.463175 	 -1.1512850000 	 -3.9546810000 
895.85 	 324.9741000 	 3.463175 	 -1.1485230000 	 -3.9521150000 
896.05 	 324.9741000 	 3.463175 	 -1.1522360000 	 -3.9554090000 
896.25 	 324.9741000 	 3.463175 	 -1.1489140000 	 -3.9525320000 
896.45 	 324.9709000 	 3.463175 	 -1.1507450000 	 -3.9541280000 
896.65 	 324.9677000 	 3.463200 	 -1.1509420000 	 -3.9543820000 
896.85 	 324.9677000 	 3.463225 	 -1.1486370000 	 -3.9522840000 
897.05 	 324.9709000 	 3.463250 	 -1.1522830000 	 -3.9555770000 
897.25 	 324.9693000 	 3.463275 	 -1.1486720000 	 -3.9524240000 
897.45 	 324.9709000 	 3.463300 	 -1.1512880000 	 -3.9544550000 
897.65 	 324.9677000 	 3.463325 	 -1.1505890000 	 -3.9541910000 
897.85 	 324.9630000 	 3.463350 	 -1.1493210000 	 -3.9527800000 
898.05 	 324.9630000 	 3.463375 	 -1.1520580000 	 -3.9555100000 
898.25 	 324.9597000 	 3.463425 	 -1.1485070000 	 -3.9521470000 
898.45 	 324.9597000 	 3.463450 	 -1.1516030000 	 -3.9550140000 
898.65 	 324.9597000 	 3.463475 	 -1.1499750000 	 -3.9537140000 
898.85 	 324.9597000 	 3.463500 	 -1.1496290000 	 -3.9530250000 
899.05 	 324.9630000 	 3.463550 	 -1.1520350000 	 -3.9552430000 
899.25 	 324.9630000 	 3.463575 	 -1.1483540000 	 -3.9521760000 
899.45 	 324.9677000 	 3.463600 	 -1.1517180000 	 -3.9549610000 
899.65 	 324.9709000 	 3.463625 	 -1.1498290000 	 -3.9535870000 
899.85 	 324.9709000 	 3.463650 	 -1.1496030000 	 -3.9530910000 
900.05 	 324.9741000 	 3.463675 	 -1.1516350000 	 -3.9550850000 
900.25 	 324.9725000 	 3.463675 	 -1.1485510000 	 -3.9521150000 
900.45 	 324.9741000 	 3.463700 	 -1.1520580000 	 -3.9554950000 
900.65 	 324.9741000 	 3.463725 	 -1.1490190000 	 -3.9527860000 
900.85 	 324.9788000 	 3.463750 	 -1.1504240000 	 -3.9539120000 
901.05 	 324.9804000 	 3.463750 	 -1.1513650000 	 -3.9547700000 
901.25 	 324.9820000 	 3.463775 	 -1.1487170000 	 -3.9521850000 
901.45 	 324.9868000 	 3.463800 	 -1.1524170000 	 -3.9554720000 
901.65 	 324.9868000 	 3.463775 	 -1.1492000000 	 -3.9526150000 
901.85 	 324.9900000 	 3.463775 	 -1.1513870000 	 -3.9547160000 
902.05 	 324.9947000 	 3.463775 	 -1.1507610000 	 -3.9541470000 
902.25 	 324.9947000 	 3.463775 	 -1.1495180000 	 -3.9526650000 
902.45 	 324.9963000 	 3.463775 	 -1.1522610000 	 -3.9556150000 
902.65 	 324.9979000 	 3.463775 	 -1.1486430000 	 -3.9521660000 
902.85 	 324.9979000 	 3.463775 	 -1.1518030000 	 -3.9551290000 
903.05 	 324.9979000 	 3.463775 	 -1.1498860000 	 -3.9534350000 
903.25 	 325.0011000 	 3.463775 	 -1.1501150000 	 -3.9534090000 
903.45 	 325.0027000 	 3.463775 	 -1.1518800000 	 -3.9552120000 
903.65 	 325.0059000 	 3.463775 	 -1.1487260000 	 -3.9523120000 
903.85 	 325.0090000 	 3.463775 	 -1.1523370000 	 -3.9555420000 
904.05 	 325.0106000 	 3.463775 	 -1.1497750000 	 -3.9532820000 
904.25 	 325.0059000 	 3.463775 	 -1.1504970000 	 -3.9537170000 
904.45 	 325.0059000 	 3.463775 	 -1.1517270000 	 -3.9550850000 
904.65 	 325.0027000 	 3.463775 	 -1.1487480000 	 -3.9522460000 
904.85 	 325.0027000 	 3.463775 	 -1.1524420000 	 -3.9556030000 
905.05 	 325.0027000 	 3.463775 	 -1.1491740000 	 -3.9528530000 
905.25 	 325.0027000 	 3.463775 	 -1.1514600000 	 -3.9547860000 
905.45 	 324.9979000 	 3.463775 	 -1.1506270000 	 -3.9543310000 
905.65 	 324.9947000 	 3.463775 	 -1.1493020000 	 -3.9526560000 
905.85 	 324.9931000 	 3.463775 	 -1.1523470000 	 -3.9556190000 
906.05 	 324.9900000 	 3.463775 	 -1.1486340000 	 -3.9523540000 
906.25 	 324.9868000 	 3.463775 	 -1.1521310000 	 -3.9551830000 
906.45 	 324.9804000 	 3.463775 	 -1.1496510000 	 -3.9531930000 
906.65 	 324.9756000 	 3.463800 	 -1.1505090000 	 -3.9538100000 
906.85 	 324.9709000 	 3.463825 	 -1.1520040000 	 -3.9550880000 
907.05 	 324.9677000 	 3.463825 	 -1.1488470000 	 -3.9523700000 
907.25 	 324.9677000 	 3.463875 	 -1.1523910000 	 -3.9556030000 
907.45 	 324.9661000 	 3.463900 	 -1.1494350000 	 -3.9529290000 
907.65 	 324.9630000 	 3.463925 	 -1.1509510000 	 -3.9540420000 
907.85 	 324.9630000 	 3.463950 	 -1.1510440000 	 -3.9545980000 
908.05 	 324.9630000 	 3.463975 	 -1.1493300000 	 -3.9526810000 
908.25 	 324.9630000 	 3.464025 	 -1.1524960000 	 -3.9557140000 
908.45 	 324.9661000 	 3.464050 	 -1.1489170000 	 -3.9525440000 
908.65 	 324.9677000 	 3.464075 	 -1.1516410000 	 -3.9547950000 
908.85 	 324.9709000 	 3.464100 	 -1.1505220000 	 -3.9538860000 
909.05 	 324.9741000 	 3.464125 	 -1.1496290000 	 -3.9529260000 
909.25 	 324.9788000 	 3.464150 	 -1.1522100000 	 -3.9555520000 
909.45 	 324.9820000 	 3.464150 	 -1.1488410000 	 -3.9521980000 
909.65 	 324.9900000 	 3.464175 	 -1.1522170000 	 -3.9552120000 
909.85 	 324.9947000 	 3.464200 	 -1.1498710000 	 -3.9534700000 
910.05 	 324.9979000 	 3.464175 	 -1.1507030000 	 -3.9538350000 
910.25 	 325.0027000 	 3.464175 	 -1.1523660000 	 -3.9553480000 
910.45 	 325.0059000 	 3.464175 	 -1.1492090000 	 -3.9524200000 
910.65 	 325.0138000 	 3.464175 	 -1.1528910000 	 -3.9555710000 
910.85 	 325.0106000 	 3.464175 	 -1.1497150000 	 -3.9529960000 
911.05 	 325.0138000 	 3.464175 	 -1.1515650000 	 -3.9544300000 
911.25 	 325.0138000 	 3.464175 	 -1.1514630000 	 -3.9547410000 
911.45 	 325.0122000 	 3.464175 	 -1.1496290000 	 -3.9528180000 
911.65 	 325.0138000 	 3.464175 	 -1.1529250000 	 -3.9558350000 
911.85 	 325.0106000 	 3.464175 	 -1.1492670000 	 -3.9526110000 
912.05 	 325.0106000 	 3.464175 	 -1.1519460000 	 -3.9549130000 
912.25 	 325.0106000 	 3.464175 	 -1.1510720000 	 -3.9544710000 
912.45 	 325.0074000 	 3.464175 	 -1.1499090000 	 -3.9529960000 
912.65 	 325.0059000 	 3.464175 	 -1.1527980000 	 -3.9557930000 
912.85 	 325.0027000 	 3.464175 	 -1.1491270000 	 -3.9523860000 
913.05 	 325.0042000 	 3.464175 	 -1.1523090000 	 -3.9552210000 
913.25 	 325.0059000 	 3.464175 	 -1.1505920000 	 -3.9540480000 
913.45 	 325.0042000 	 3.464175 	 -1.1503700000 	 -3.9534160000 
913.65 	 325.0059000 	 3.464175 	 -1.1524360000 	 -3.9554020000 
913.85 	 325.0027000 	 3.464175 	 -1.1492790000 	 -3.9525570000 
914.05 	 324.9979000 	 3.464175 	 -1.1528620000 	 -3.9555140000 
914.25 	 324.9915000 	 3.464175 	 -1.1499660000 	 -3.9534410000 
914.45 	 324.9884000 	 3.464175 	 -1.1510720000 	 -3.9540160000 
914.65 	 324.9820000 	 3.464175 	 -1.1520130000 	 -3.9552660000 
914.85 	 324.9741000 	 3.464175 	 -1.1492890000 	 -3.9525060000 
915.05 	 324.9709000 	 3.464175 	 -1.1527670000 	 -3.9555930000 
915.25 	 324.9677000 	 3.464175 	 -1.1496670000 	 -3.9529610000 
915.45 	 324.9677000 	 3.464175 	 -1.1512570000 	 -3.9542870000 
915.65 	 324.9677000 	 3.464175 	 -1.1517370000 	 -3.9548240000 
915.85 	 324.9725000 	 3.464200 	 -1.1495940000 	 -3.9526840000 
916.05 	 324.9756000 	 3.464225 	 -1.1529540000 	 -3.9558320000 
916.25 	 324.9788000 	 3.464250 	 -1.1494450000 	 -3.9525100000 
916.45 	 324.9788000 	 3.464275 	 -1.1520290000 	 -3.9549030000 
916.65 	 324.9788000 	 3.464275 	 -1.1511140000 	 -3.9542360000 
916.85 	 324.9741000 	 3.464275 	 -1.1499750000 	 -3.9532340000 
917.05 	 324.9741000 	 3.464300 	 -1.1529830000 	 -3.9558060000 
917.25 	 324.9709000 	 3.464300 	 -1.1496930000 	 -3.9525160000 
917.45 	 324.9709000 	 3.464325 	 -1.1529670000 	 -3.9556060000 
917.65 	 324.9677000 	 3.464375 	 -1.1508750000 	 -3.9538510000 
917.85 	 324.9693000 	 3.464375 	 -1.1510090000 	 -3.9536760000 
918.05 	 324.9677000 	 3.464425 	 -1.1528270000 	 -3.9557460000 
918.25 	 324.9677000 	 3.464450 	 -1.1496420000 	 -3.9527000000 
918.45 	 324.9677000 	 3.464475 	 -1.1533070000 	 -3.9557490000 
918.65 	 324.9677000 	 3.464500 	 -1.1501090000 	 -3.9531230000 
918.85 	 324.9709000 	 3.464525 	 -1.1519400000 	 -3.9543220000 
919.05 	 324.9741000 	 3.464550 	 -1.1522330000 	 -3.9548970000 
919.25 	 324.9788000 	 3.464575 	 -1.1499180000 	 -3.9526180000 
919.45 	 324.9868000 	 3.464600 	 -1.1534790000 	 -3.9557680000 
919.65 	 324.9915000 	 3.464575 	 -1.1501090000 	 -3.9529580000 
919.85 	 325.0011000 	 3.464575 	 -1.1522550000 	 -3.9546490000 
920.05 	 325.0059000 	 3.464575 	 -1.1522740000 	 -3.9548240000 
920.25 	 325.0106000 	 3.464575 	 -1.1501730000 	 -3.9526840000 
920.45 	 325.0138000 	 3.464575 	 -1.1535360000 	 -3.9559080000 
920.65 	 325.0186000 	 3.464575 	 -1.1499790000 	 -3.9529320000 
920.85 	 325.0186000 	 3.464575 	 -1.1523090000 	 -3.9547470000 
921.05 	 325.0202000 	 3.464575 	 -1.1520070000 	 -3.9547060000 
921.25 	 325.0186000 	 3.464575 	 -1.1501950000 	 -3.9528560000 
921.45 	 325.0186000 	 3.464575 	 -1.1535070000 	 -3.9559680000 
921.65 	 325.0138000 	 3.464575 	 -1.1499180000 	 -3.9525950000 
921.85 	 325.0106000 	 3.464575 	 -1.1527670000 	 -3.9549700000 
922.05 	 325.0106000 	 3.464575 	 -1.1518760000 	 -3.9543910000 
922.25 	 325.0106000 	 3.464575 	 -1.1504240000 	 -3.9531770000 
922.45 	 325.0059000 	 3.464575 	 -1.1531480000 	 -3.9557930000 
922.65 	 325.0059000 	 3.464575 	 -1.1497500000 	 -3.9524650000 
922.85 	 325.0059000 	 3.464575 	 -1.1530530000 	 -3.9554310000 
923.05 	 325.0059000 	 3.464575 	 -1.1509930000 	 -3.9539560000 
923.25 	 325.0027000 	 3.464575 	 -1.1509580000 	 -3.9535650000 
923.45 	 325.0011000 	 3.464575 	 -1.1531100000 	 -3.9557490000 
923.65 	 324.9947000 	 3.464575 	 -1.1494730000 	 -3.9525030000 
923.85 	 324.9900000 	 3.464575 	 -1.1533320000 	 -3.9556790000 
924.05 	 324.9884000 	 3.464575 	 -1.1503350000 	 -3.9532540000 
924.25 	 324.9868000 	 3.464575 	 -1.1516730000 	 -3.9542260000 
924.45 	 324.9820000 	 3.464575 	 -1.1525850000 	 -3.9551960000 
924.65 	 324.9820000 	 3.464575 	 -1.1497660000 	 -3.9525760000 
924.85 	 324.9836000 	 3.464575 	 -1.1533990000 	 -3.9557270000 
925.05 	 324.9820000 	 3.464575 	 -1.1502740000 	 -3.9530850000 
925.25 	 324.9820000 	 3.464575 	 -1.1517400000 	 -3.9542900000 
925.45 	 324.9852000 	 3.464575 	 -1.1524170000 	 -3.9549030000 
925.65 	 324.9868000 	 3.464575 	 -1.1498990000 	 -3.9526370000 
925.85 	 324.9868000 	 3.464575 	 -1.1535040000 	 -3.9558890000 
926.05 	 324.9820000 	 3.464575 	 -1.1500450000 	 -3.9530060000 
926.25 	 324.9741000 	 3.464575 	 -1.1522960000 	 -3.9548050000 
926.45 	 324.9709000 	 3.464600 	 -1.1479730000 	 -3.9546780000 
926.65 	 324.9630000 	 3.464625 	 -1.1463870000 	 -3.9529580000 
926.85 	 324.9597000 	 3.464650 	 -1.1494160000 	 -3.9560100000 
927.05 	 324.9597000 	 3.464675 	 -1.1459030000 	 -3.9526340000 
927.25 	 324.9597000 	 3.464725 	 -1.1491330000 	 -3.9551730000 
927.45 	 324.9597000 	 3.464750 	 -1.1474160000 	 -3.9541940000 
927.65 	 324.9597000 	 3.464775 	 -1.1470250000 	 -3.9535210000 
927.85 	 324.9597000 	 3.464800 	 -1.1492350000 	 -3.9555390000 
928.05 	 324.9630000 	 3.464825 	 -1.1458050000 	 -3.9525700000 
928.25 	 324.9630000 	 3.464875 	 -1.1496930000 	 -3.9557330000 
928.45 	 324.9677000 	 3.464900 	 -1.1466340000 	 -3.9533070000 
928.65 	 324.9693000 	 3.464925 	 -1.1480390000 	 -3.9542040000 
928.85 	 324.9741000 	 3.464950 	 -1.1485670000 	 -3.9551380000 
929.05 	 324.9788000 	 3.464975 	 -1.1461830000 	 -3.9524970000 
929.25 	 324.9820000 	 3.465000 	 -1.1495880000 	 -3.9560030000 
929.45 	 324.9900000 	 3.465000 	 -1.1463740000 	 -3.9528910000 
929.65 	 324.9979000 	 3.464975 	 -1.1485890000 	 -3.9546010000 
929.85 	 325.0027000 	 3.464975 	 -1.1487230000 	 -3.9549570000 
930.05 	 325.0090000 	 3.464975 	 -1.1465330000 	 -3.9527290000 
930.25 	 325.0138000 	 3.464975 	 -1.1499180000 	 -3.9559270000 
930.45 	 325.0186000 	 3.464975 	 -1.1461160000 	 -3.9529010000 
930.65 	 325.0217000 	 3.464975 	 -1.1487800000 	 -3.9549890000 
930.85 	 325.0217000 	 3.464975 	 -1.1480810000 	 -3.9546650000 
931.05 	 325.0186000 	 3.464975 	 -1.1465990000 	 -3.9529070000 
931.25 	 325.0186000 	 3.464975 	 -1.1496730000 	 -3.9560510000 
931.45 	 325.0138000 	 3.464975 	 -1.1460690000 	 -3.9527130000 
931.65 	 325.0138000 	 3.464975 	 -1.1489450000 	 -3.9551730000 
931.85 	 325.0122000 	 3.464975 	 -1.1477030000 	 -3.9543440000 
932.05 	 325.0106000 	 3.464975 	 -1.1468030000 	 -3.9532020000 
932.25 	 325.0059000 	 3.464975 	 -1.1494510000 	 -3.9559140000 
932.45 	 325.0059000 	 3.464975 	 -1.1458110000 	 -3.9526650000 
932.65 	 325.0027000 	 3.464975 	 -1.1490470000 	 -3.9554020000 
932.85 	 325.0027000 	 3.464975 	 -1.1472100000 	 -3.9541150000 
933.05 	 324.9979000 	 3.464975 	 -1.1471970000 	 -3.9537270000 
933.25 	 325.0027000 	 3.464975 	 -1.1493430000 	 -3.9558670000 
933.45 	 324.9979000 	 3.464975 	 -1.1459220000 	 -3.9523630000 
933.65 	 324.9963000 	 3.464975 	 -1.1495270000 	 -3.9558480000 
933.85 	 324.9947000 	 3.464975 	 -1.1468160000 	 -3.9534280000 
934.05 	 324.9900000 	 3.464975 	 -1.1478460000 	 -3.9539400000 
934.25 	 324.9915000 	 3.464975 	 -1.1490660000 	 -3.9555070000 
934.45 	 324.9947000 	 3.464975 	 -1.1459540000 	 -3.9525510000 
934.65 	 324.9947000 	 3.464975 	 -1.1496670000 	 -3.9558700000 
934.85 	 324.9979000 	 3.464975 	 -1.1466060000 	 -3.9531010000 
935.05 	 324.9947000 	 3.464975 	 -1.1482330000 	 -3.9544550000 
935.25 	 324.9884000 	 3.464975 	 -1.1484780000 	 -3.9549700000 
935.45 	 324.9820000 	 3.464975 	 -1.1464180000 	 -3.9527290000 
935.65 	 324.9788000 	 3.464975 	 -1.1497590000 	 -3.9560510000 
935.85 	 324.9741000 	 3.464975 	 -1.1462910000 	 -3.9528530000 
936.05 	 324.9709000 	 3.464975 	 -1.1488280000 	 -3.9547280000 
936.25 	 324.9741000 	 3.464975 	 -1.1480430000 	 -3.9546200000 
936.45 	 324.9741000 	 3.464975 	 -1.1467040000 	 -3.9530400000 
936.65 	 324.9741000 	 3.464975 	 -1.1496990000 	 -3.9559970000 
936.85 	 324.9709000 	 3.464975 	 -1.1459830000 	 -3.9527070000 
937.05 	 324.9677000 	 3.465000 	 -1.1490540000 	 -3.9552310000 
937.25 	 324.9677000 	 3.465025 	 -1.1475240000 	 -3.9542070000 
937.45 	 324.9630000 	 3.465075 	 -1.1470830000 	 -3.9534280000 
937.65 	 324.9630000 	 3.465100 	 -1.1495300000 	 -3.9558510000 
937.85 	 324.9677000 	 3.465125 	 -1.1459260000 	 -3.9526210000 
938.05 	 324.9693000 	 3.465150 	 -1.1494220000 	 -3.9555800000 
938.25 	 324.9709000 	 3.465175 	 -1.1468160000 	 -3.9537240000 
938.45 	 324.9741000 	 3.465200 	 -1.1477530000 	 -3.9539430000 
938.65 	 324.9788000 	 3.465225 	 -1.1490470000 	 -3.9556030000 
938.85 	 324.9788000 	 3.465250 	 -1.1459190000 	 -3.9526370000 
939.05 	 324.9788000 	 3.465250 	 -1.1496860000 	 -3.9558250000 
939.25 	 324.9820000 	 3.465250 	 -1.1468540000 	 -3.9534850000 
939.45 	 324.9820000 	 3.465275 	 -1.1482520000 	 -3.9544140000 
939.65 	 324.9868000 	 3.465275 	 -1.1490250000 	 -3.9554370000 
939.85 	 324.9900000 	 3.465300 	 -1.1462910000 	 -3.9528370000 
940.05 	 324.9931000 	 3.465275 	 -1.1500260000 	 -3.9558250000 
940.25 	 324.9947000 	 3.465275 	 -1.1464790000 	 -3.9532020000 
940.45 	 324.9979000 	 3.465275 	 -1.1487130000 	 -3.9548080000 
940.65 	 324.9979000 	 3.465275 	 -1.1483700000 	 -3.9550270000 
940.85 	 324.9979000 	 3.465275 	 -1.1466600000 	 -3.9530980000 
941.05 	 324.9947000 	 3.465275 	 -1.1497970000 	 -3.9561530000 
941.25 	 324.9947000 	 3.465275 	 -1.1461230000 	 -3.9528750000 
941.45 	 324.9947000 	 3.465275 	 -1.1495240000 	 -3.9553990000 
941.65 	 324.9947000 	 3.465275 	 -1.1475400000 	 -3.9541150000 
941.85 	 324.9947000 	 3.465275 	 -1.1473560000 	 -3.9537080000 
942.05 	 324.9947000 	 3.465275 	 -1.1496100000 	 -3.9558630000 
942.25 	 324.9900000 	 3.465275 	 -1.1461040000 	 -3.9527030000 
942.45 	 324.9884000 	 3.465275 	 -1.1498710000 	 -3.9558250000 
942.65 	 324.9820000 	 3.465275 	 -1.1469780000 	 -3.9535840000 
942.85 	 324.9788000 	 3.465275 	 -1.1480940000 	 -3.9543660000 
943.05 	 324.9741000 	 3.465300 	 -1.1490310000 	 -3.9555420000 
943.25 	 324.9725000 	 3.465325 	 -1.1465390000 	 -3.9527580000 
943.45 	 324.9709000 	 3.465350 	 -1.1499720000 	 -3.9561940000 
943.65 	 324.9677000 	 3.465375 	 -1.1467330000 	 -3.9532980000 
943.85 	 324.9677000 	 3.465400 	 -1.1486370000 	 -3.9549260000 
944.05 	 324.9677000 	 3.465425 	 -1.1482560000 	 -3.9548810000 
944.25 	 324.9677000 	 3.465450 	 -1.1465520000 	 -3.9530020000 
944.45 	 324.9630000 	 3.465475 	 -1.1497820000 	 -3.9561400000 
944.65 	 324.9677000 	 3.465500 	 -1.1461510000 	 -3.9529420000 
944.85 	 324.9677000 	 3.465550 	 -1.1488060000 	 -3.9551860000 
945.05 	 324.9709000 	 3.465575 	 -1.1477120000 	 -3.9546300000 
945.25 	 324.9741000 	 3.465575 	 -1.1468660000 	 -3.9532660000 
945.45 	 324.9804000 	 3.465625 	 -1.1497530000 	 -3.9560410000 
945.65 	 324.9868000 	 3.465625 	 -1.1461990000 	 -3.9528400000 
945.85 	 324.9947000 	 3.465650 	 -1.1490220000 	 -3.9552020000 
946.05 	 324.9979000 	 3.465625 	 -1.1525000000 	 -3.9543150000 
946.25 	 325.0027000 	 3.465625 	 -1.1520000000 	 -3.9536410000 
946.45 	 325.0027000 	 3.465625 	 -1.1544740000 	 -3.9559400000 
946.65 	 325.0027000 	 3.465625 	 -1.1508620000 	 -3.9528110000 
946.85 	 325.0059000 	 3.465625 	 -1.1544550000 	 -3.9560100000 
947.05 	 325.0106000 	 3.465625 	 -1.1518510000 	 -3.9537650000 
947.25 	 325.0138000 	 3.465625 	 -1.1525950000 	 -3.9541790000 
947.45 	 325.0138000 	 3.465625 	 -1.1541940000 	 -3.9558410000 
947.65 	 325.0138000 	 3.465625 	 -1.1506880000 	 -3.9528310000 
947.85 	 325.0106000 	 3.465625 	 -1.1544830000 	 -3.9558790000 
948.05 	 325.0059000 	 3.465625 	 -1.1516030000 	 -3.9535740000 
948.25 	 325.0059000 	 3.465625 	 -1.1528490000 	 -3.9543950000 
948.45 	 325.0027000 	 3.465625 	 -1.1535640000 	 -3.9553640000 
948.65 	 325.0027000 	 3.465625 	 -1.1511800000 	 -3.9528340000 
948.85 	 325.0027000 	 3.465625 	 -1.1545470000 	 -3.9562420000 
949.05 	 325.0027000 	 3.465625 	 -1.1513680000 	 -3.9533460000 
949.25 	 325.0027000 	 3.465625 	 -1.1529190000 	 -3.9545410000 
949.45 	 325.0027000 	 3.465625 	 -1.1535740000 	 -3.9552310000 
949.65 	 325.0027000 	 3.465625 	 -1.1511450000 	 -3.9529510000 
949.85 	 324.9979000 	 3.465625 	 -1.1545560000 	 -3.9562320000 
950.05 	 324.9947000 	 3.465625 	 -1.1513930000 	 -3.9534850000 
950.25 	 324.9947000 	 3.465625 	 -1.1530180000 	 -3.9545350000 
950.45 	 324.9900000 	 3.465625 	 -1.1536950000 	 -3.9553550000 
950.65 	 324.9884000 	 3.465625 	 -1.1510910000 	 -3.9529770000 
950.85 	 324.9900000 	 3.465625 	 -1.1547150000 	 -3.9562640000 
951.05 	 324.9900000 	 3.465625 	 -1.1513770000 	 -3.9532880000 
951.25 	 324.9900000 	 3.465625 	 -1.1532850000 	 -3.9548810000 
951.45 	 324.9884000 	 3.465625 	 -1.1533740000 	 -3.9551510000 
951.65 	 324.9900000 	 3.465625 	 -1.1513270000 	 -3.9530250000 
951.85 	 324.9868000 	 3.465625 	 -1.1547280000 	 -3.9560920000 
952.05 	 324.9868000 	 3.465625 	 -1.1513490000 	 -3.9532540000 
952.25 	 324.9868000 	 3.465625 	 -1.1532020000 	 -3.9547730000 
952.45 	 324.9868000 	 3.465625 	 -1.1534530000 	 -3.9552530000 
952.65 	 324.9868000 	 3.465625 	 -1.1511870000 	 -3.9529770000 
952.85 	 324.9820000 	 3.465625 	 -1.1545020000 	 -3.9561240000 
953.05 	 324.9820000 	 3.465625 	 -1.1511290000 	 -3.9529230000 
953.25 	 324.9788000 	 3.465650 	 -1.1533320000 	 -3.9551770000 
953.45 	 324.9741000 	 3.465675 	 -1.1524360000 	 -3.9546460000 
953.65 	 324.9709000 	 3.465675 	 -1.1509130000 	 -3.9534190000 
953.85 	 324.9693000 	 3.465700 	 -1.1541590000 	 -3.9560890000 
954.05 	 324.9677000 	 3.465725 	 -1.1503310000 	 -3.9529450000 
954.25 	 324.9630000 	 3.465750 	 -1.1533290000 	 -3.9554150000 
954.45 	 324.9597000 	 3.465800 	 -1.1520610000 	 -3.9546300000 
954.65 	 324.9597000 	 3.465825 	 -1.1512340000 	 -3.9535550000 
954.85 	 324.9630000 	 3.465850 	 -1.1538000000 	 -3.9559710000 
955.05 	 324.9630000 	 3.465875 	 -1.1501820000 	 -3.9529510000 
955.25 	 324.9677000 	 3.465900 	 -1.1535800000 	 -3.9559170000 
955.45 	 324.9709000 	 3.465925 	 -1.1513960000 	 -3.9537880000 
955.65 	 324.9741000 	 3.465975 	 -1.1517180000 	 -3.9540550000 
955.85 	 324.9741000 	 3.465975 	 -1.1532310000 	 -3.9558220000 
956.05 	 324.9804000 	 3.466000 	 -1.1503730000 	 -3.9529480000 
956.25 	 324.9820000 	 3.466000 	 -1.1546800000 	 -3.9562230000 
956.45 	 324.9868000 	 3.466025 	 -1.1513930000 	 -3.9535740000 
956.65 	 324.9900000 	 3.466050 	 -1.1525500000 	 -3.9544270000 
956.85 	 324.9979000 	 3.466025 	 -1.1537930000 	 -3.9557040000 
957.05 	 324.9979000 	 3.466025 	 -1.1510210000 	 -3.9531610000 
957.25 	 325.0027000 	 3.466025 	 -1.1545790000 	 -3.9562830000 
957.45 	 325.0059000 	 3.466025 	 -1.1515430000 	 -3.9533490000 
957.65 	 325.0059000 	 3.466025 	 -1.1532020000 	 -3.9549990000 
957.85 	 325.0106000 	 3.466025 	 -1.1531800000 	 -3.9550970000 
958.05 	 325.0106000 	 3.466025 	 -1.1512340000 	 -3.9531550000 
958.25 	 325.0122000 	 3.466025 	 -1.1545440000 	 -3.9562160000 
958.45 	 325.0106000 	 3.466025 	 -1.1511420000 	 -3.9532570000 
958.65 	 325.0106000 	 3.466025 	 -1.1533260000 	 -3.9549700000 
958.85 	 325.0106000 	 3.466025 	 -1.1531640000 	 -3.9551700000 
959.05 	 325.0059000 	 3.466025 	 -1.1514150000 	 -3.9531200000 
959.25 	 325.0106000 	 3.466025 	 -1.1545910000 	 -3.9562390000 
959.45 	 325.0106000 	 3.466025 	 -1.1511010000 	 -3.9530590000 
959.65 	 325.0106000 	 3.466025 	 -1.1534560000 	 -3.9551700000 
959.85 	 325.0059000 	 3.466025 	 -1.1530270000 	 -3.9547630000 
960.05 	 325.0059000 	 3.466025 	 -1.1515270000 	 -3.9532470000 
960.25 	 325.0027000 	 3.466025 	 -1.1544580000 	 -3.9562610000 
960.45 	 324.9979000 	 3.466025 	 -1.1509230000 	 -3.9528880000 
960.65 	 324.9947000 	 3.466025 	 -1.1538540000 	 -3.9553070000 
960.85 	 324.9900000 	 3.466025 	 -1.1530080000 	 -3.9548110000 
961.05 	 324.9900000 	 3.466025 	 -1.1516060000 	 -3.9532060000 
961.25 	 324.9868000 	 3.466025 	 -1.1545850000 	 -3.9562350000 
961.45 	 324.9884000 	 3.466025 	 -1.1509260000 	 -3.9529200000 
961.65 	 324.9868000 	 3.466025 	 -1.1537140000 	 -3.9554180000 
961.85 	 324.9868000 	 3.466025 	 -1.1528020000 	 -3.9548460000 
962.05 	 324.9820000 	 3.466025 	 -1.1516570000 	 -3.9534730000 
962.25 	 324.9788000 	 3.466025 	 -1.1547250000 	 -3.9562030000 
962.45 	 324.9788000 	 3.466025 	 -1.1510820000 	 -3.9530370000 
962.65 	 324.9741000 	 3.466025 	 -1.1539360000 	 -3.9554310000 
962.85 	 324.9741000 	 3.466025 	 -1.1524610000 	 -3.9545440000 
963.05 	 324.9725000 	 3.466025 	 -1.1518220000 	 -3.9536160000 
963.25 	 324.9709000 	 3.466025 	 -1.1543940000 	 -3.9561940000 
963.45 	 324.9677000 	 3.466050 	 -1.1508690000 	 -3.9529010000 
963.65 	 324.9677000 	 3.466100 	 -1.1540860000 	 -3.9555070000 
963.85 	 324.9677000 	 3.466125 	 -1.1525410000 	 -3.9545730000 
964.05 	 324.9645000 	 3.466150 	 -1.1519430000 	 -3.9539180000 
964.25 	 324.9677000 	 3.466175 	 -1.1543500000 	 -3.9559360000 
964.45 	 324.9630000 	 3.466225 	 -1.1508660000 	 -3.9527730000 
964.65 	 324.9630000 	 3.466250 	 -1.1543880000 	 -3.9559300000 
964.85 	 324.9630000 	 3.466275 	 -1.1521120000 	 -3.9540990000 
965.05 	 324.9677000 	 3.466300 	 -1.1523570000 	 -3.9542200000 
965.25 	 324.9709000 	 3.466325 	 -1.1538470000 	 -3.9557360000 
965.45 	 324.9741000 	 3.466350 	 -1.1509450000 	 -3.9527540000 
965.65 	 324.9788000 	 3.466375 	 -1.1545720000 	 -3.9561490000 
965.85 	 324.9836000 	 3.466400 	 -1.1514380000 	 -3.9534280000 
966.05 	 324.9868000 	 3.466375 	 -1.1533010000 	 -3.9549670000 
966.25 	 324.9947000 	 3.466400 	 -1.1534820000 	 -3.9552120000 
966.45 	 324.9979000 	 3.466425 	 -1.1515170000 	 -3.9531770000 
966.65 	 325.0042000 	 3.466425 	 -1.1548170000 	 -3.9562480000 
966.85 	 325.0122000 	 3.466425 	 -1.1512570000 	 -3.9530980000 
967.05 	 325.0138000 	 3.466425 	 -1.1540480000 	 -3.9552690000 
967.25 	 325.0186000 	 3.466425 	 -1.1533800000 	 -3.9550340000 
967.45 	 325.0186000 	 3.466425 	 -1.1518990000 	 -3.9535430000 
967.65 	 325.0138000 	 3.466425 	 -1.1549570000 	 -3.9564230000 
967.85 	 325.0106000 	 3.466425 	 -1.1513680000 	 -3.9530250000 
968.05 	 325.0059000 	 3.466425 	 -1.1544420000 	 -3.9557840000 
968.25 	 325.0059000 	 3.466425 	 -1.1531830000 	 -3.9547190000 
968.45 	 325.0059000 	 3.466425 	 -1.1522170000 	 -3.9535840000 
968.65 	 325.0059000 	 3.466425 	 -1.1548610000 	 -3.9564160000 
968.85 	 325.0059000 	 3.466425 	 -1.1512820000 	 -3.9531580000 
969.05 	 325.0059000 	 3.466425 	 -1.1543210000 	 -3.9557010000 
969.25 	 325.0059000 	 3.466425 	 -1.1526490000 	 -3.9543250000 
969.45 	 325.0027000 	 3.466425 	 -1.1525500000 	 -3.9540000000 
969.65 	 324.9979000 	 3.466425 	 -1.1545440000 	 -3.9560320000 
969.85 	 324.9979000 	 3.466425 	 -1.1511680000 	 -3.9529960000 
970.05 	 324.9963000 	 3.466425 	 -1.1549350000 	 -3.9561840000 
970.25 	 324.9947000 	 3.466425 	 -1.1520670000 	 -3.9536830000 
970.45 	 324.9947000 	 3.466425 	 -1.1531610000 	 -3.9545440000 
970.65 	 324.9900000 	 3.466425 	 -1.1543120000 	 -3.9558760000 
970.85 	 324.9868000 	 3.466425 	 -1.1513840000 	 -3.9529930000 
971.05 	 324.9868000 	 3.466425 	 -1.1550050000 	 -3.9563150000 
971.25 	 324.9820000 	 3.466425 	 -1.1519050000 	 -3.9538030000 
971.45 	 324.9820000 	 3.466425 	 -1.1536470000 	 -3.9550110000 
971.65 	 324.9804000 	 3.466425 	 -1.1536820000 	 -3.9553200000 
971.85 	 324.9820000 	 3.466425 	 -1.1516700000 	 -3.9532630000 
972.05 	 324.9788000 	 3.466425 	 -1.1549630000 	 -3.9564160000 
972.25 	 324.9788000 	 3.466425 	 -1.1514190000 	 -3.9532820000 
972.45 	 324.9788000 	 3.466425 	 -1.1539810000 	 -3.9552620000 
972.65 	 324.9741000 	 3.466425 	 -1.1533070000 	 -3.9550140000 
972.85 	 324.9709000 	 3.466450 	 -1.1519750000 	 -3.9536160000 
973.05 	 324.9677000 	 3.466450 	 -1.1550970000 	 -3.9564610000 
973.25 	 324.9630000 	 3.466500 	 -1.1514510000 	 -3.9531680000 
973.45 	 324.9597000 	 3.466525 	 -1.1542860000 	 -3.9556530000 
973.65 	 324.9597000 	 3.466550 	 -1.1529350000 	 -3.9545570000 
973.85 	 324.9597000 	 3.466575 	 -1.1522670000 	 -3.9538510000 
974.05 	 324.9597000 	 3.466625 	 -1.1547340000 	 -3.9561530000 
974.25 	 324.9630000 	 3.466650 	 -1.1513520000 	 -3.9529510000 
974.45 	 324.9677000 	 3.466675 	 -1.1547950000 	 -3.9559680000 
974.65 	 324.9709000 	 3.466700 	 -1.1526460000 	 -3.9544070000 
974.85 	 324.9741000 	 3.466725 	 -1.1527090000 	 -3.9540320000 
975.05 	 324.9772000 	 3.466750 	 -1.1545440000 	 -3.9560990000 
975.25 	 324.9788000 	 3.466775 	 -1.1512850000 	 -3.9530560000 
975.45 	 324.9788000 	 3.466800 	 -1.1548170000 	 -3.9561080000 
975.65 	 324.9820000 	 3.466775 	 -1.1523720000 	 -3.9538290000 
975.85 	 324.9868000 	 3.466775 	 -1.1535360000 	 -3.9546010000 
976.05 	 324.9947000 	 3.466775 	 -1.1544480000 	 -3.9556120000 
976.25 	 324.9979000 	 3.466775 	 -1.1516090000 	 -3.9532660000 
976.45 	 325.0027000 	 3.466775 	 -1.1552180000 	 -3.9565020000 
976.65 	 325.0059000 	 3.466775 	 -1.1520990000 	 -3.9535210000 
976.85 	 325.0059000 	 3.466775 	 -1.1538700000 	 -3.9550080000 
977.05 	 325.0106000 	 3.466775 	 -1.1542610000 	 -3.9555360000 
977.25 	 325.0074000 	 3.466775 	 -1.1518570000 	 -3.9531640000 
977.45 	 325.0106000 	 3.466775 	 -1.1553320000 	 -3.9563690000 
977.65 	 325.0106000 	 3.466775 	 -1.1520610000 	 -3.9534060000 
977.85 	 325.0059000 	 3.466775 	 -1.1538950000 	 -3.9551730000 
978.05 	 325.0059000 	 3.466775 	 -1.1539620000 	 -3.9552910000 
978.25 	 325.0027000 	 3.466775 	 -1.1518920000 	 -3.9533620000 
978.45 	 324.9979000 	 3.466775 	 -1.1551570000 	 -3.9564610000 
978.65 	 324.9979000 	 3.466775 	 -1.1517430000 	 -3.9532950000 
978.85 	 324.9947000 	 3.466775 	 -1.1543460000 	 -3.9553830000 
979.05 	 324.9947000 	 3.466775 	 -1.1535200000 	 -3.9551420000 
979.25 	 324.9947000 	 3.466775 	 -1.1522100000 	 -3.9535620000 
979.45 	 324.9947000 	 3.466775 	 -1.1552840000 	 -3.9565060000 
979.65 	 324.9947000 	 3.466775 	 -1.1514950000 	 -3.9531140000 
979.85 	 324.9900000 	 3.466775 	 -1.1546900000 	 -3.9558060000 
980.05 	 324.9868000 	 3.466775 	 -1.1530780000 	 -3.9545540000 
980.25 	 324.9820000 	 3.466775 	 -1.1524800000 	 -3.9538030000 
980.45 	 324.9788000 	 3.466775 	 -1.1548870000 	 -3.9563150000 
980.65 	 324.9820000 	 3.466775 	 -1.1513610000 	 -3.9531960000 
980.85 	 324.9788000 	 3.466800 	 -1.1549630000 	 -3.9560920000 
981.05 	 324.9820000 	 3.466825 	 -1.1529890000 	 -3.9542680000 
981.25 	 324.9820000 	 3.466825 	 -1.1532430000 	 -3.9543150000 
981.45 	 324.9788000 	 3.466850 	 -1.1550520000 	 -3.9562800000 
981.65 	 324.9788000 	 3.466850 	 -1.1517330000 	 -3.9529960000 
981.85 	 324.9741000 	 3.466850 	 -1.1554530000 	 -3.9561840000 
982.05 	 324.9741000 	 3.466875 	 -1.1531070000 	 -3.9541240000 
982.25 	 324.9741000 	 3.466875 	 -1.1535200000 	 -3.9544680000 
982.45 	 324.9741000 	 3.466925 	 -1.1551380000 	 -3.9560990000 
982.65 	 324.9709000 	 3.466925 	 -1.1519690000 	 -3.9530310000 
982.85 	 324.9677000 	 3.466950 	 -1.1555830000 	 -3.9563910000 
983.05 	 324.9645000 	 3.466975 	 -1.1526680000 	 -3.9539880000 
983.25 	 324.9645000 	 3.467000 	 -1.1537710000 	 -3.9547630000 
983.45 	 324.9613000 	 3.467025 	 -1.1549120000 	 -3.9557140000 
983.65 	 324.9613000 	 3.467075 	 -1.1522550000 	 -3.9532540000 
983.85 	 324.9630000 	 3.467100 	 -1.1556750000 	 -3.9564100000 
984.05 	 324.9630000 	 3.467125 	 -1.1526930000 	 -3.9537050000 
984.25 	 324.9661000 	 3.467150 	 -1.1540320000 	 -3.9548050000 
984.45 	 324.9709000 	 3.467175 	 -1.1548930000 	 -3.9558950000 
984.65 	 324.9772000 	 3.467200 	 -1.1521210000 	 -3.9531300000 
984.85 	 324.9788000 	 3.467225 	 -1.1557480000 	 -3.9565060000 
985.05 	 324.9852000 	 3.467225 	 -1.1523180000 	 -3.9537750000 
985.25 	 324.9900000 	 3.467225 	 -1.1545560000 	 -3.9555390000 
985.45 	 324.9947000 	 3.467225 	 -1.1549500000 	 -3.9559560000 
985.65 	 324.9979000 	 3.467225 	 -1.1527090000 	 -3.9538160000 
985.85 	 325.0027000 	 3.467225 	 -1.1562090000 	 -3.9568650000 
986.05 	 325.0059000 	 3.467225 	 -1.1526490000 	 -3.9538030000 
986.25 	 325.0106000 	 3.467225 	 -1.1549470000 	 -3.9556570000 
986.45 	 325.0059000 	 3.467225 	 -1.1547720000 	 -3.9558090000 
986.65 	 325.0059000 	 3.467225 	 -1.1527320000 	 -3.9537720000 
986.85 	 325.0027000 	 3.467225 	 -1.1560730000 	 -3.9568680000 
987.05 	 324.9979000 	 3.467225 	 -1.1527030000 	 -3.9535870000 
987.25 	 324.9979000 	 3.467225 	 -1.1548580000 	 -3.9556760000 
987.45 	 324.9947000 	 3.467225 	 -1.1546260000 	 -3.9555550000 
987.65 	 324.9947000 	 3.467225 	 -1.1528360000 	 -3.9540130000 
987.85 	 324.9947000 	 3.467225 	 -1.1561270000 	 -3.9569060000 
988.05 	 324.9947000 	 3.467225 	 -1.1524550000 	 -3.9536450000 
988.25 	 324.9884000 	 3.467225 	 -1.1553380000 	 -3.9561780000 
988.45 	 324.9868000 	 3.467225 	 -1.1543810000 	 -3.9555710000 
988.65 	 324.9788000 	 3.467225 	 -1.1530650000 	 -3.9542100000 
988.85 	 324.9741000 	 3.467250 	 -1.1561460000 	 -3.9568870000 
989.05 	 324.9677000 	 3.467275 	 -1.1523570000 	 -3.9536760000 
989.25 	 324.9613000 	 3.467300 	 -1.1553920000 	 -3.9562830000 
989.45 	 324.9550000 	 3.467325 	 -1.1539710000 	 -3.9552910000 
989.65 	 324.9470000 	 3.467375 	 -1.1533510000 	 -3.9543060000 
989.85 	 324.9391000 	 3.467425 	 -1.1558090000 	 -3.9567920000 
990.05 	 324.9327000 	 3.467475 	 -1.1522260000 	 -3.9535650000 
990.25 	 324.9279000 	 3.467525 	 -1.1556880000 	 -3.9563940000 
990.45 	 324.9200000 	 3.467550 	 -1.1535770000 	 -3.9547950000 
990.65 	 324.9153000 	 3.467575 	 -1.1537330000 	 -3.9547440000 
990.85 	 324.9153000 	 3.467625 	 -1.1555230000 	 -3.9565500000 
991.05 	 324.9200000 	 3.467675 	 -1.1522360000 	 -3.9535490000 
991.25 	 324.9232000 	 3.467700 	 -1.1557450000 	 -3.9567600000 
991.45 	 324.9279000 	 3.467725 	 -1.1532970000 	 -3.9545950000 
991.65 	 324.9312000 	 3.467775 	 -1.1539300000 	 -3.9550210000 
991.85 	 324.9312000 	 3.467825 	 -1.1553260000 	 -3.9564320000 
992.05 	 324.9312000 	 3.467875 	 -1.1524520000 	 -3.9537810000 
992.25 	 324.9312000 	 3.467900 	 -1.1560280000 	 -3.9567630000 
992.45 	 324.9312000 	 3.467975 	 -1.1529730000 	 -3.9543560000 
992.65 	 324.9359000 	 3.468025 	 -1.1544900000 	 -3.9552590000 
992.85 	 324.9359000 	 3.468075 	 -1.1552140000 	 -3.9562320000 
993.05 	 324.9359000 	 3.468125 	 -1.1525660000 	 -3.9536860000 
993.25 	 324.9391000 	 3.468150 	 -1.1560760000 	 -3.9569630000 
993.45 	 324.9391000 	 3.468200 	 -1.1530590000 	 -3.9542550000 
993.65 	 324.9439000 	 3.468250 	 -1.1543810000 	 -3.9553480000 
993.85 	 324.9470000 	 3.468300 	 -1.1552810000 	 -3.9561400000 
994.05 	 324.9550000 	 3.468350 	 -1.1525310000 	 -3.9535590000 
994.25 	 324.9597000 	 3.468375 	 -1.1562120000 	 -3.9569540000 
994.45 	 324.9677000 	 3.468425 	 -1.1529350000 	 -3.9541210000 
994.65 	 324.9709000 	 3.468450 	 -1.1546130000 	 -3.9555200000 
994.85 	 324.9756000 	 3.468475 	 -1.1549470000 	 -3.9559970000 
995.05 	 324.9804000 	 3.468500 	 -1.1528170000 	 -3.9537650000 
995.25 	 324.9868000 	 3.468475 	 -1.1568550000 	 -3.9569380000 
995.45 	 324.9900000 	 3.468500 	 -1.1538160000 	 -3.9542170000 
995.65 	 324.9900000 	 3.468525 	 -1.1560600000 	 -3.9559270000 
995.85 	 324.9947000 	 3.468550 	 -1.1557830000 	 -3.9560700000 
996.05 	 324.9947000 	 3.468525 	 -1.1541270000 	 -3.9541790000 
996.25 	 324.9947000 	 3.468525 	 -1.1576620000 	 -3.9572170000 
996.45 	 324.9900000 	 3.468525 	 -1.1543340000 	 -3.9542520000 
996.65 	 324.9900000 	 3.468525 	 -1.1561970000 	 -3.9558980000 
996.85 	 324.9868000 	 3.468525 	 -1.1558250000 	 -3.9560730000 
997.05 	 324.9868000 	 3.468525 	 -1.1543270000 	 -3.9542960000 
997.25 	 324.9868000 	 3.468525 	 -1.1575160000 	 -3.9572490000 
997.45 	 324.9868000 	 3.468525 	 -1.1539550000 	 -3.9541120000 
997.65 	 324.9820000 	 3.468525 	 -1.1567590000 	 -3.9564670000 
997.85 	 324.9788000 	 3.468550 	 -1.1558760000 	 -3.9557960000 
998.05 	 324.9709000 	 3.468575 	 -1.1545720000 	 -3.9545190000 
998.25 	 324.9709000 	 3.468575 	 -1.1576080000 	 -3.9571640000 
998.45 	 324.9677000 	 3.468600 	 -1.1540350000 	 -3.9539810000 
998.65 	 324.9677000 	 3.468650 	 -1.1567430000 	 -3.9565060000 
998.85 	 324.9677000 	 3.468675 	 -1.1558120000 	 -3.9556250000 
999.05 	 324.9709000 	 3.468700 	 -1.1547910000 	 -3.9547410000 
999.25 	 324.9709000 	 3.468725 	 -1.1575250000 	 -3.9573030000 
999.45 	 324.9693000 	 3.468725 	 -1.1538950000 	 -3.9541660000 
999.65 	 324.9693000 	 3.468750 	 -1.1572070000 	 -3.9569030000 
999.85 	 324.9677000 	 3.468775 	 -1.1555000000 	 -3.9552910000 
1000.05 	 324.9709000 	 3.468800 	 -1.1552940000 	 -3.9548840000 
1000.25 	 324.9693000 	 3.468825 	 -1.1572810000 	 -3.9570490000 
1000.45 	 324.9709000 	 3.468850 	 -1.1539240000 	 -3.9539400000 
1000.65 	 324.9741000 	 3.468875 	 -1.1574520000 	 -3.9569890000 
1000.85 	 324.9741000 	 3.468900 	 -1.1551510000 	 -3.9552370000 
1001.05 	 324.9741000 	 3.468900 	 -1.1553220000 	 -3.9551190000 
1001.25 	 324.9756000 	 3.468925 	 -1.1572650000 	 -3.9569600000 
1001.45 	 324.9788000 	 3.468950 	 -1.1539620000 	 -3.9540480000 
1001.65 	 324.9820000 	 3.468975 	 -1.1575000000 	 -3.9570330000 
1001.85 	 324.9868000 	 3.468975 	 -1.1550810000 	 -3.9551320000 
1002.05 	 324.9900000 	 3.468975 	 -1.1557230000 	 -3.9553830000 
1002.25 	 324.9947000 	 3.468975 	 -1.1576110000 	 -3.9570840000 
1002.45 	 324.9947000 	 3.468975 	 -1.1542320000 	 -3.9540960000 
1002.65 	 324.9979000 	 3.468975 	 -1.1576840000 	 -3.9569660000 
1002.85 	 324.9979000 	 3.468975 	 -1.1554020000 	 -3.9555290000 
1003.05 	 325.0027000 	 3.468975 	 -1.1556370000 	 -3.9552150000 
1003.25 	 325.0027000 	 3.468975 	 -1.1574970000 	 -3.9570520000 
1003.45 	 325.0027000 	 3.468975 	 -1.1541020000 	 -3.9540960000 
1003.65 	 325.0027000 	 3.468975 	 -1.1575790000 	 -3.9571730000 
1003.85 	 324.9979000 	 3.468975 	 -1.1553190000 	 -3.9552850000 
1004.05 	 324.9979000 	 3.468975 	 -1.1555000000 	 -3.9551420000 
1004.25 	 324.9979000 	 3.468975 	 -1.1572200000 	 -3.9569470000 
1004.45 	 325.0027000 	 3.468975 	 -1.1541720000 	 -3.9541590000 
1004.65 	 325.0027000 	 3.468975 	 -1.1577510000 	 -3.9573030000 
1004.85 	 325.0059000 	 3.468975 	 -1.1550050000 	 -3.9549890000 
1005.05 	 325.0059000 	 3.468975 	 -1.1558150000 	 -3.9554690000 
1005.25 	 325.0059000 	 3.468975 	 -1.1572610000 	 -3.9570870000 
1005.45 	 325.0059000 	 3.468975 	 -1.1541810000 	 -3.9542800000 
1005.65 	 325.0027000 	 3.468975 	 -1.1575950000 	 -3.9571860000 
1005.85 	 325.0011000 	 3.468975 	 -1.1548360000 	 -3.9548810000 
1006.05 	 324.9979000 	 3.468975 	 -1.1564290000 	 -3.9559170000 
1006.25 	 324.9947000 	 3.468975 	 -1.1566770000 	 -3.9563820000 
1006.45 	 324.9900000 	 3.468975 	 -1.1545910000 	 -3.9541820000 
1006.65 	 324.9868000 	 3.468975 	 -1.1579360000 	 -3.9574560000 
1006.85 	 324.9868000 	 3.468975 	 -1.1541970000 	 -3.9543220000 
1007.05 	 324.9868000 	 3.468975 	 -1.1568510000 	 -3.9563370000 
1007.25 	 324.9868000 	 3.469000 	 -1.1561650000 	 -3.9560320000 
1007.45 	 324.9868000 	 3.469025 	 -1.1548270000 	 -3.9546970000 
1007.65 	 324.9868000 	 3.469025 	 -1.1577290000 	 -3.9573220000 
1007.85 	 324.9868000 	 3.469025 	 -1.1542000000 	 -3.9542580000 
1008.05 	 324.9868000 	 3.469050 	 -1.1568480000 	 -3.9565440000 
1008.25 	 324.9868000 	 3.469050 	 -1.1561710000 	 -3.9560730000 
1008.45 	 324.9868000 	 3.469075 	 -1.1547660000 	 -3.9546140000 
1008.65 	 324.9868000 	 3.469100 	 -1.1578780000 	 -3.9574400000 
1008.85 	 324.9868000 	 3.469075 	 -1.1546450000 	 -3.9544460000 
1009.05 	 324.9868000 	 3.469100 	 -1.1574900000 	 -3.9567310000 
1009.25 	 324.9868000 	 3.469100 	 -1.1564130000 	 -3.9561020000 
1009.45 	 324.9868000 	 3.469125 	 -1.1552590000 	 -3.9548840000 
1009.65 	 324.9868000 	 3.469150 	 -1.1581580000 	 -3.9573570000 
1009.85 	 324.9900000 	 3.469125 	 -1.1547340000 	 -3.9543470000 
1010.05 	 324.9900000 	 3.469125 	 -1.1578940000 	 -3.9569690000 
1010.25 	 324.9900000 	 3.469125 	 -1.1562760000 	 -3.9559330000 
1010.45 	 324.9900000 	 3.469125 	 -1.1555100000 	 -3.9551670000 
1010.65 	 324.9900000 	 3.469125 	 -1.1581290000 	 -3.9575000000 
1010.85 	 324.9900000 	 3.469125 	 -1.1546550000 	 -3.9542520000 
1011.05 	 324.9868000 	 3.469125 	 -1.1581230000 	 -3.9573670000 
1011.25 	 324.9820000 	 3.469150 	 -1.1557710000 	 -3.9555170000 
1011.45 	 324.9788000 	 3.469175 	 -1.1560920000 	 -3.9555290000 
1011.65 	 324.9788000 	 3.469175 	 -1.1576210000 	 -3.9570170000 
1011.85 	 324.9741000 	 3.469200 	 -1.1548520000 	 -3.9543410000 
1012.05 	 324.9788000 	 3.469200 	 -1.1583040000 	 -3.9576340000 
1012.25 	 324.9788000 	 3.469225 	 -1.1553990000 	 -3.9549700000 
1012.45 	 324.9804000 	 3.469225 	 -1.1565560000 	 -3.9559680000 
1012.65 	 324.9788000 	 3.469250 	 -1.1577450000 	 -3.9570210000 
1012.85 	 324.9788000 	 3.469225 	 -1.1547660000 	 -3.9543530000 
1013.05 	 324.9788000 	 3.469250 	 -1.1584060000 	 -3.9576470000 
1013.25 	 324.9788000 	 3.469275 	 -1.1551920000 	 -3.9550050000 
1013.45 	 324.9788000 	 3.469275 	 -1.1568070000 	 -3.9562000000 
1013.65 	 324.9788000 	 3.469300 	 -1.1571690000 	 -3.9566800000 
1013.85 	 324.9788000 	 3.469275 	 -1.1551160000 	 -3.9545350000 
1014.05 	 324.9741000 	 3.469300 	 -1.1588480000 	 -3.9578180000 
1014.25 	 324.9788000 	 3.469325 	 -1.1551350000 	 -3.9545630000 
1014.45 	 324.9788000 	 3.469325 	 -1.1576180000 	 -3.9564290000 
1014.65 	 324.9820000 	 3.469350 	 -1.1571690000 	 -3.9565340000 
1014.85 	 324.9820000 	 3.469325 	 -1.1553990000 	 -3.9548110000 
1015.05 	 324.9868000 	 3.469350 	 -1.1586860000 	 -3.9576050000 
1015.25 	 324.9868000 	 3.469375 	 -1.1550200000 	 -3.9543030000 
1015.45 	 324.9868000 	 3.469400 	 -1.1579580000 	 -3.9566710000 
1015.65 	 324.9900000 	 3.469375 	 -1.1568960000 	 -3.9561270000 
1015.85 	 324.9884000 	 3.469375 	 -1.1555700000 	 -3.9546040000 
1016.05 	 324.9900000 	 3.469375 	 -1.1588800000 	 -3.9575480000 
1016.25 	 324.9900000 	 3.469375 	 -1.1552520000 	 -3.9545700000 
1016.45 	 324.9868000 	 3.469375 	 -1.1580560000 	 -3.9567570000 
1016.65 	 324.9868000 	 3.469400 	 -1.1571440000 	 -3.9560480000 
1016.85 	 324.9820000 	 3.469425 	 -1.1557770000 	 -3.9549760000 
1017.05 	 324.9820000 	 3.469425 	 -1.1587780000 	 -3.9575890000 
1017.25 	 324.9820000 	 3.469450 	 -1.1552330000 	 -3.9543410000 
1017.45 	 324.9868000 	 3.469425 	 -1.1580150000 	 -3.9569600000 
1017.65 	 324.9868000 	 3.469425 	 -1.1567370000 	 -3.9556090000 
1017.85 	 324.9900000 	 3.469475 	 -1.1558280000 	 -3.9549350000 
1018.05 	 324.9900000 	 3.469475 	 -1.1585900000 	 -3.9575930000 
1018.25 	 324.9868000 	 3.469475 	 -1.1549500000 	 -3.9543280000 
1018.45 	 324.9820000 	 3.469475 	 -1.1585940000 	 -3.9573100000 
1018.65 	 324.9788000 	 3.469475 	 -1.1564220000 	 -3.9556380000 
1018.85 	 324.9788000 	 3.469475 	 -1.1566030000 	 -3.9554180000 
1019.05 	 324.9788000 	 3.469500 	 -1.1583770000 	 -3.9572940000 
1019.25 	 324.9741000 	 3.469525 	 -1.1552400000 	 -3.9543410000 
1019.45 	 324.9788000 	 3.469525 	 -1.1586820000 	 -3.9573380000 
1019.65 	 324.9788000 	 3.469525 	 -1.1562860000 	 -3.9552910000 
1019.85 	 324.9788000 	 3.469550 	 -1.1568070000 	 -3.9556340000 
1020.05 	 324.9741000 	 3.469575 	 -1.1582720000 	 -3.9572810000 
1020.25 	 324.9741000 	 3.469575 	 -1.1552080000 	 -3.9543630000 
1020.45 	 324.9741000 	 3.469600 	 -1.1588890000 	 -3.9576080000 
1020.65 	 324.9709000 	 3.469625 	 -1.1559100000 	 -3.9551320000 
1020.85 	 324.9709000 	 3.469650 	 -1.1571380000 	 -3.9561210000 
1021.05 	 324.9741000 	 3.469650 	 -1.1582220000 	 -3.9571670000 
1021.25 	 324.9741000 	 3.469675 	 -1.1553990000 	 -3.9544770000 
1021.45 	 324.9788000 	 3.469700 	 -1.1588570000 	 -3.9576340000 
1021.65 	 324.9788000 	 3.469725 	 -1.1555670000 	 -3.9547860000 
1021.85 	 324.9820000 	 3.469750 	 -1.1575030000 	 -3.9563940000 
1022.05 	 324.9820000 	 3.469725 	 -1.1575060000 	 -3.9566070000 
1022.25 	 324.9868000 	 3.469725 	 -1.1556020000 	 -3.9547570000 
1022.45 	 324.9868000 	 3.469750 	 -1.1589300000 	 -3.9577830000 
1022.65 	 324.9868000 	 3.469775 	 -1.1554560000 	 -3.9546390000 
1022.85 	 324.9868000 	 3.469775 	 -1.1577960000 	 -3.9566490000 
1023.05 	 324.9900000 	 3.469800 	 -1.1573980000 	 -3.9565060000 
1023.25 	 324.9900000 	 3.469775 	 -1.1559420000 	 -3.9548560000 
1023.45 	 324.9915000 	 3.469775 	 -1.1589560000 	 -3.9577100000 
1023.65 	 324.9947000 	 3.469775 	 -1.1554620000 	 -3.9547030000 
1023.85 	 324.9900000 	 3.469775 	 -1.1582500000 	 -3.9570650000 
1024.05 	 324.9900000 	 3.469775 	 -1.1571090000 	 -3.9562670000 
1024.25 	 324.9900000 	 3.469775 	 -1.1559840000 	 -3.9549000000 
1024.45 	 324.9947000 	 3.469775 	 -1.1589650000 	 -3.9576120000 
1024.65 	 324.9979000 	 3.469775 	 -1.1553760000 	 -3.9544990000 
1024.85 	 325.0027000 	 3.469775 	 -1.1585970000 	 -3.9573220000 
1025.05 	 325.0027000 	 3.469775 	 -1.1567780000 	 -3.9557170000 
1025.25 	 325.0059000 	 3.469775 	 -1.1564700000 	 -3.9552050000 
1025.45 	 325.0059000 	 3.469775 	 -1.1587590000 	 -3.9576020000 
1025.65 	 324.9979000 	 3.469775 	 -1.1553260000 	 -3.9544040000 
1025.85 	 324.9947000 	 3.469775 	 -1.1587460000 	 -3.9575040000 
1026.05 	 324.9900000 	 3.469775 	 -1.1565560000 	 -3.9555360000 
1026.25 	 324.9900000 	 3.469775 	 -1.1568990000 	 -3.9557010000 
1026.45 	 324.9900000 	 3.469775 	 -1.1584850000 	 -3.9572140000 
1026.65 	 324.9947000 	 3.469775 	 -1.1553480000 	 -3.9545120000 
1026.85 	 324.9979000 	 3.469775 	 -1.1587870000 	 -3.9576750000 
1027.05 	 325.0027000 	 3.469775 	 -1.1562950000 	 -3.9552720000 
1027.25 	 325.0027000 	 3.469775 	 -1.1571850000 	 -3.9561080000 
1027.45 	 324.9979000 	 3.469775 	 -1.1583740000 	 -3.9572880000 
1027.65 	 324.9947000 	 3.469775 	 -1.1554940000 	 -3.9545700000 
1027.85 	 324.9868000 	 3.469775 	 -1.1590070000 	 -3.9576660000 
1028.05 	 324.9820000 	 3.469775 	 -1.1559680000 	 -3.9549350000 
1028.25 	 324.9788000 	 3.469800 	 -1.1575160000 	 -3.9563970000 
1028.45 	 324.9788000 	 3.469825 	 -1.1579160000 	 -3.9567730000 
1028.65 	 324.9788000 	 3.469825 	 -1.1555930000 	 -3.9545310000 
1028.85 	 324.9788000 	 3.469850 	 -1.1589780000 	 -3.9578530000 
1029.05 	 324.9788000 	 3.469825 	 -1.1559390000 	 -3.9551040000 
1029.25 	 324.9820000 	 3.469850 	 -1.1579320000 	 -3.9568010000 
1029.45 	 324.9788000 	 3.469875 	 -1.1579830000 	 -3.9569820000 
1029.65 	 324.9820000 	 3.469900 	 -1.1557170000 	 -3.9548680000 
1029.85 	 324.9820000 	 3.469875 	 -1.1593950000 	 -3.9581430000 
1030.05 	 324.9820000 	 3.469900 	 -1.1558210000 	 -3.9550910000 
1030.25 	 324.9820000 	 3.469900 	 -1.1581770000 	 -3.9570270000 
1030.45 	 324.9820000 	 3.469925 	 -1.1578050000 	 -3.9568010000 
1030.65 	 324.9820000 	 3.469925 	 -1.1561580000 	 -3.9552280000 
1030.85 	 324.9788000 	 3.469950 	 -1.1594170000 	 -3.9581900000 
1031.05 	 324.9741000 	 3.469925 	 -1.1558340000 	 -3.9549990000 
1031.25 	 324.9709000 	 3.469950 	 -1.1582760000 	 -3.9573320000 
1031.45 	 324.9709000 	 3.469975 	 -1.1577510000 	 -3.9568970000 
1031.65 	 324.9677000 	 3.470000 	 -1.1561170000 	 -3.9551260000 
1031.85 	 324.9709000 	 3.470025 	 -1.1592580000 	 -3.9582440000 
1032.05 	 324.9741000 	 3.470050 	 -1.1557640000 	 -3.9549830000 
1032.25 	 324.9788000 	 3.470075 	 -1.1584760000 	 -3.9573760000 
1032.45 	 324.9820000 	 3.470100 	 -1.1575440000 	 -3.9567090000 
1032.65 	 324.9868000 	 3.470075 	 -1.1561460000 	 -3.9554020000 
1032.85 	 324.9900000 	 3.470100 	 -1.1593910000 	 -3.9584160000 
1033.05 	 324.9900000 	 3.470125 	 -1.1557960000 	 -3.9550780000 
1033.25 	 324.9947000 	 3.470125 	 -1.1584980000 	 -3.9574020000 
1033.45 	 324.9947000 	 3.470150 	 -1.1574460000 	 -3.9568460000 
1033.65 	 324.9915000 	 3.470125 	 -1.1564540000 	 -3.9553200000 
1033.85 	 324.9947000 	 3.470125 	 -1.1595730000 	 -3.9582410000 
1034.05 	 324.9947000 	 3.470125 	 -1.1558910000 	 -3.9549800000 
1034.25 	 324.9979000 	 3.470125 	 -1.1588450000 	 -3.9576080000 
1034.45 	 325.0027000 	 3.470125 	 -1.1575510000 	 -3.9564450000 
1034.65 	 325.0059000 	 3.470125 	 -1.1568290000 	 -3.9557550000 
1034.85 	 325.0106000 	 3.470125 	 -1.1592960000 	 -3.9580060000 
1035.05 	 325.0106000 	 3.470125 	 -1.1557480000 	 -3.9548520000 
1035.25 	 325.0106000 	 3.470125 	 -1.1591470000 	 -3.9579490000 
1035.45 	 325.0027000 	 3.470125 	 -1.1570840000 	 -3.9562130000 
1035.65 	 324.9995000 	 3.470125 	 -1.1571180000 	 -3.9560160000 
1035.85 	 324.9947000 	 3.470125 	 -1.1589490000 	 -3.9578410000 
1036.05 	 324.9947000 	 3.470125 	 -1.1557290000 	 -3.9548460000 
1036.25 	 324.9900000 	 3.470125 	 -1.1594100000 	 -3.9580090000 
1036.45 	 324.9900000 	 3.470125 	 -1.1566700000 	 -3.9558160000 
1036.65 	 324.9900000 	 3.470125 	 -1.1573510000 	 -3.9562390000 
1036.85 	 324.9868000 	 3.470125 	 -1.1590860000 	 -3.9580730000 
1037.05 	 324.9884000 	 3.470125 	 -1.1557230000 	 -3.9548650000 
1037.25 	 324.9868000 	 3.470125 	 -1.1594200000 	 -3.9581330000 
1037.45 	 324.9820000 	 3.470125 	 -1.1567020000 	 -3.9558320000 
1037.65 	 324.9804000 	 3.470125 	 -1.1573310000 	 -3.9562130000 
1037.85 	 324.9788000 	 3.470125 	 -1.1589210000 	 -3.9577960000 
1038.05 	 324.9820000 	 3.470125 	 -1.1558850000 	 -3.9548110000 
1038.25 	 324.9820000 	 3.470125 	 -1.1595030000 	 -3.9581140000 
1038.45 	 324.9820000 	 3.470125 	 -1.1564830000 	 -3.9554470000 
1038.65 	 324.9820000 	 3.470150 	 -1.1577380000 	 -3.9564990000 
1038.85 	 324.9820000 	 3.470175 	 -1.1587520000 	 -3.9575930000 
1039.05 	 324.9788000 	 3.470175 	 -1.1558560000 	 -3.9549320000 
1039.25 	 324.9741000 	 3.470200 	 -1.1595820000 	 -3.9581040000 
1039.45 	 324.9741000 	 3.470200 	 -1.1564790000 	 -3.9559520000 
1039.65 	 324.9709000 	 3.470225 	 -1.1573980000 	 -3.9567880000 
1039.85 	 324.9709000 	 3.470250 	 -1.1585740000 	 -3.9579770000 
1040.05 	 324.9709000 	 3.470275 	 -1.1558180000 	 -3.9554090000 
1040.25 	 324.9709000 	 3.470300 	 -1.1592770000 	 -3.9584320000 
1040.45 	 324.9741000 	 3.470300 	 -1.1560820000 	 -3.9558700000 
1040.65 	 324.9741000 	 3.470325 	 -1.1578560000 	 -3.9572720000 
1040.85 	 324.9788000 	 3.470350 	 -1.1580180000 	 -3.9575610000 
1041.05 	 324.9788000 	 3.470350 	 -1.1558410000 	 -3.9554790000 
1041.25 	 324.9788000 	 3.470350 	 -1.1590100000 	 -3.9585340000 
1041.45 	 324.9820000 	 3.470375 	 -1.1554850000 	 -3.9554720000 
1041.65 	 324.9804000 	 3.470375 	 -1.1579740000 	 -3.9574970000 
1041.85 	 324.9788000 	 3.470375 	 -1.1579900000 	 -3.9575480000 
1042.05 	 324.9788000 	 3.470375 	 -1.1557830000 	 -3.9554790000 
1042.25 	 324.9788000 	 3.470400 	 -1.1590700000 	 -3.9587660000 
1042.45 	 324.9820000 	 3.470425 	 -1.1554150000 	 -3.9555360000 
1042.65 	 324.9868000 	 3.470450 	 -1.1583810000 	 -3.9578280000 
1042.85 	 324.9868000 	 3.470425 	 -1.1573730000 	 -3.9569090000 
1043.05 	 324.9900000 	 3.470425 	 -1.1569400000 	 -3.9563240000 
1043.25 	 324.9900000 	 3.470425 	 -1.1592550000 	 -3.9585020000 
1043.45 	 324.9900000 	 3.470425 	 -1.1559230000 	 -3.9554020000 
1043.65 	 324.9900000 	 3.470425 	 -1.1593820000 	 -3.9584160000 
1043.85 	 324.9868000 	 3.470425 	 -1.1566510000 	 -3.9562450000 
1044.05 	 324.9868000 	 3.470450 	 -1.1574210000 	 -3.9567340000 
1044.25 	 324.9820000 	 3.470475 	 -1.1586630000 	 -3.9581550000 
1044.45 	 324.9820000 	 3.470475 	 -1.1556940000 	 -3.9552850000 
1044.65 	 324.9820000 	 3.470475 	 -1.1596270000 	 -3.9585080000 
1044.85 	 324.9868000 	 3.470475 	 -1.1564670000 	 -3.9559330000 
1045.05 	 324.9868000 	 3.470500 	 -1.1583230000 	 -3.9574560000 
1045.25 	 324.9868000 	 3.470525 	 -1.1583840000 	 -3.9577290000 
1045.45 	 324.9868000 	 3.470525 	 -1.1562760000 	 -3.9556380000 
1045.65 	 324.9868000 	 3.470550 	 -1.1593760000 	 -3.9587660000 
1045.85 	 324.9820000 	 3.470525 	 -1.1560880000 	 -3.9556980000 
1046.05 	 324.9868000 	 3.470550 	 -1.1585300000 	 -3.9576470000 
1046.25 	 324.9868000 	 3.470575 	 -1.1577640000 	 -3.9571730000 
1046.45 	 324.9884000 	 3.470575 	 -1.1565020000 	 -3.9559520000 
1046.65 	 324.9931000 	 3.470575 	 -1.1594450000 	 -3.9586800000 
1046.85 	 324.9947000 	 3.470575 	 -1.1558280000 	 -3.9554440000 
1047.05 	 324.9979000 	 3.470575 	 -1.1588260000 	 -3.9581080000 
1047.25 	 324.9979000 	 3.470575 	 -1.1570680000 	 -3.9567730000 
1047.45 	 325.0027000 	 3.470575 	 -1.1566930000 	 -3.9562890000 
1047.65 	 325.0027000 	 3.470575 	 -1.1591970000 	 -3.9585810000 
1047.85 	 325.0011000 	 3.470575 	 -1.1556750000 	 -3.9554500000 
1048.05 	 325.0011000 	 3.470575 	 -1.1591280000 	 -3.9584540000 
1048.25 	 324.9979000 	 3.470575 	 -1.1567310000 	 -3.9565280000 
1048.45 	 324.9979000 	 3.470575 	 -1.1571660000 	 -3.9567790000 
1048.65 	 324.9947000 	 3.470575 	 -1.1586250000 	 -3.9582030000 
1048.85 	 324.9947000 	 3.470575 	 -1.1557870000 	 -3.9555330000 
1049.05 	 324.9900000 	 3.470575 	 -1.1592900000 	 -3.9586350000 
1049.25 	 324.9836000 	 3.470575 	 -1.1562540000 	 -3.9560700000 
1049.45 	 324.9820000 	 3.470575 	 -1.1576240000 	 -3.9572590000 
1049.65 	 324.9788000 	 3.470600 	 -1.1585240000 	 -3.9581940000 
1049.85 	 324.9788000 	 3.470625 	 -1.1556120000 	 -3.9555770000 
1050.05 	 324.9788000 	 3.470625 	 -1.1590480000 	 -3.9588040000 
1050.25 	 324.9820000 	 3.470650 	 -1.1559900000 	 -3.9558320000 
1050.45 	 324.9820000 	 3.470650 	 -1.1583010000 	 -3.9575800000 
1050.65 	 324.9868000 	 3.470650 	 -1.1583390000 	 -3.9576050000 
1050.85 	 324.9868000 	 3.470675 	 -1.1566070000 	 -3.9557900000 
1051.05 	 324.9900000 	 3.470675 	 -1.1597030000 	 -3.9588900000 
1051.25 	 324.9900000 	 3.470700 	 -1.1563680000 	 -3.9557240000 
1051.45 	 324.9900000 	 3.470675 	 -1.1587460000 	 -3.9578850000 
1051.65 	 324.9900000 	 3.470675 	 -1.1581640000 	 -3.9575450000 
1051.85 	 324.9868000 	 3.470675 	 -1.1569280000 	 -3.9560600000 
1052.05 	 324.9868000 	 3.470675 	 -1.1597630000 	 -3.9587180000 
1052.25 	 324.9820000 	 3.470675 	 -1.1559800000 	 -3.9555640000 
1052.45 	 324.9820000 	 3.470700 	 -1.1591310000 	 -3.9582220000 
1052.65 	 324.9788000 	 3.470700 	 -1.1575190000 	 -3.9570460000 
1052.85 	 324.9788000 	 3.470725 	 -1.1570070000 	 -3.9562730000 
1053.05 	 324.9741000 	 3.470725 	 -1.1592740000 	 -3.9585650000 
1053.25 	 324.9725000 	 3.470750 	 -1.1559840000 	 -3.9555770000 
1053.45 	 324.9709000 	 3.470775 	 -1.1594300000 	 -3.9586450000 
1053.65 	 324.9709000 	 3.470775 	 -1.1570100000 	 -3.9566710000 
1053.85 	 324.9709000 	 3.470825 	 -1.1573630000 	 -3.9567850000 
1054.05 	 324.9709000 	 3.470825 	 -1.1590070000 	 -3.9583050000 
1054.25 	 324.9709000 	 3.470850 	 -1.1559550000 	 -3.9554410000 
1054.45 	 324.9741000 	 3.470875 	 -1.1596780000 	 -3.9586480000 
1054.65 	 324.9741000 	 3.470900 	 -1.1568010000 	 -3.9565210000 
1054.85 	 324.9709000 	 3.470900 	 -1.1579700000 	 -3.9572240000 
1055.05 	 324.9709000 	 3.470925 	 -1.1587240000 	 -3.9580250000 
1055.25 	 324.9709000 	 3.470950 	 -1.1562860000 	 -3.9556790000 
1055.45 	 324.9741000 	 3.470975 	 -1.1596580000 	 -3.9589250000 
1055.65 	 324.9820000 	 3.471000 	 -1.1563520000 	 -3.9558030000 
1055.85 	 324.9900000 	 3.471000 	 -1.1585780000 	 -3.9576750000 
1056.05 	 324.9979000 	 3.471000 	 -1.1581390000 	 -3.9574970000 
1056.25 	 325.0059000 	 3.471025 	 -1.1565720000 	 -3.9559170000 
1056.45 	 325.0122000 	 3.471050 	 -1.1597600000 	 -3.9587940000 
1056.65 	 325.0138000 	 3.471025 	 -1.1561680000 	 -3.9557360000 
1056.85 	 325.0138000 	 3.471025 	 -1.1591210000 	 -3.9579870000 
1057.05 	 325.0170000 	 3.471025 	 -1.1580210000 	 -3.9574460000 
1057.25 	 325.0186000 	 3.471025 	 -1.1569470000 	 -3.9563590000 
1057.45 	 325.0170000 	 3.471025 	 -1.1596360000 	 -3.9588610000 
1057.65 	 325.0170000 	 3.471025 	 -1.1562440000 	 -3.9556090000 
1057.85 	 325.0186000 	 3.471025 	 -1.1595660000 	 -3.9585720000 
1058.05 	 325.0186000 	 3.471025 	 -1.1574520000 	 -3.9568070000 
1058.25 	 325.0186000 	 3.471025 	 -1.1575030000 	 -3.9566520000 
1058.45 	 325.0186000 	 3.471025 	 -1.1594640000 	 -3.9585370000 
1058.65 	 325.0186000 	 3.470975 	 -1.1561040000 	 -3.9556570000 
1058.85 	 325.0186000 	 3.470975 	 -1.1598430000 	 -3.9587970000 
1059.05 	 325.0138000 	 3.470975 	 -1.1570390000 	 -3.9565400000 
1059.25 	 325.0106000 	 3.470975 	 -1.1579230000 	 -3.9569690000 
1059.45 	 325.0059000 	 3.470950 	 -1.1591590000 	 -3.9584410000 
1059.65 	 325.0059000 	 3.470925 	 -1.1562470000 	 -3.9557490000 
1059.85 	 325.0027000 	 3.470925 	 -1.1599570000 	 -3.9589340000 
1060.05 	 325.0027000 	 3.470925 	 -1.1565370000 	 -3.9559650000 
1060.25 	 325.0027000 	 3.470925 	 -1.1584410000 	 -3.9577320000 
1060.45 	 325.0027000 	 3.470925 	 -1.1581550000 	 -3.9575200000 
1060.65 	 324.9979000 	 3.470925 	 -1.1566480000 	 -3.9559910000 
1060.85 	 324.9979000 	 3.470925 	 -1.1599410000 	 -3.9587240000 
1061.05 	 324.9947000 	 3.470925 	 -1.1563520000 	 -3.9556630000 
1061.25 	 324.9947000 	 3.470925 	 -1.1589970000 	 -3.9581840000 
1061.45 	 324.9900000 	 3.470925 	 -1.1581450000 	 -3.9574940000 
1061.65 	 324.9900000 	 3.470925 	 -1.1565400000 	 -3.9560890000 
1061.85 	 324.9900000 	 3.470925 	 -1.1597760000 	 -3.9590140000 
1062.05 	 324.9900000 	 3.470925 	 -1.1564250000 	 -3.9559080000 
1062.25 	 324.9868000 	 3.470925 	 -1.1586250000 	 -3.9576590000 
1062.45 	 324.9820000 	 3.470925 	 -1.1585170000 	 -3.9578820000 
1062.65 	 324.9820000 	 3.470925 	 -1.1564640000 	 -3.9559240000 
1062.85 	 324.9788000 	 3.470925 	 -1.1598330000 	 -3.9591600000 
1063.05 	 324.9788000 	 3.470925 	 -1.1562950000 	 -3.9560290000 
1063.25 	 324.9788000 	 3.470925 	 -1.1589850000 	 -3.9580730000 
1063.45 	 324.9788000 	 3.470925 	 -1.1580340000 	 -3.9574650000 
1063.65 	 324.9788000 	 3.470925 	 -1.1569020000 	 -3.9564200000 
1063.85 	 324.9788000 	 3.470925 	 -1.1596170000 	 -3.9588800000 
1064.05 	 324.9741000 	 3.470925 	 -1.1561200000 	 -3.9556500000 
1064.25 	 324.9725000 	 3.470925 	 -1.1594740000 	 -3.9584260000 
1064.45 	 324.9709000 	 3.470975 	 -1.1573280000 	 -3.9570080000 
1064.65 	 324.9677000 	 3.470975 	 -1.1573160000 	 -3.9566040000 
1064.85 	 324.9630000 	 3.471025 	 -1.1594740000 	 -3.9587340000 
1065.05 	 324.9597000 	 3.471050 	 -1.1561680000 	 -3.9557010000 
1065.25 	 324.9582000 	 3.471075 	 -1.1594930000 	 -3.9587690000 
1065.45 	 324.9550000 	 3.471125 	 -1.1573030000 	 -3.9568330000 
1065.65 	 324.9518000 	 3.471175 	 -1.1573600000 	 -3.9567880000 
1065.85 	 324.9518000 	 3.471200 	 -1.1595060000 	 -3.9588260000 
1066.05 	 324.9550000 	 3.471250 	 -1.1558790000 	 -3.9556760000 
1066.25 	 324.9550000 	 3.471275 	 -1.1594960000 	 -3.9585490000 
1066.45 	 324.9597000 	 3.471325 	 -1.1574620000 	 -3.9568300000 
1066.65 	 324.9677000 	 3.471350 	 -1.1576330000 	 -3.9569600000 
1066.85 	 324.9741000 	 3.471375 	 -1.1592170000 	 -3.9586000000 
1067.05 	 324.9820000 	 3.471400 	 -1.1563810000 	 -3.9557710000 
1067.25 	 324.9900000 	 3.471400 	 -1.1598460000 	 -3.9588800000 
1067.45 	 324.9947000 	 3.471425 	 -1.1570680000 	 -3.9565280000 
1067.65 	 324.9979000 	 3.471450 	 -1.1578560000 	 -3.9572400000 
1067.85 	 325.0059000 	 3.471425 	 -1.1594580000 	 -3.9584130000 
1068.05 	 325.0106000 	 3.471425 	 -1.1563490000 	 -3.9555740000 
1068.25 	 325.0138000 	 3.471425 	 -1.1599190000 	 -3.9589020000 
1068.45 	 325.0217000 	 3.471425 	 -1.1567780000 	 -3.9562160000 
1068.65 	 325.0217000 	 3.471425 	 -1.1585710000 	 -3.9573890000 
1068.85 	 325.0265000 	 3.471425 	 -1.1590290000 	 -3.9581110000 
1069.05 	 325.0217000 	 3.471425 	 -1.1566030000 	 -3.9557680000 
1069.25 	 325.0217000 	 3.471425 	 -1.1599860000 	 -3.9590330000 
1069.45 	 325.0217000 	 3.471400 	 -1.1565650000 	 -3.9560510000 
1069.65 	 325.0217000 	 3.471375 	 -1.1589490000 	 -3.9578720000 
1069.85 	 325.0217000 	 3.471350 	 -1.1582820000 	 -3.9575200000 
1070.05 	 325.0217000 	 3.471325 	 -1.1571310000 	 -3.9561490000 
1070.25 	 325.0202000 	 3.471325 	 -1.1598840000 	 -3.9588990000 
1070.45 	 325.0138000 	 3.471275 	 -1.1562510000 	 -3.9555930000 
1070.65 	 325.0122000 	 3.471275 	 -1.1594010000 	 -3.9582470000 
1070.85 	 325.0106000 	 3.471275 	 -1.1579040000 	 -3.9571160000 
1071.05 	 325.0059000 	 3.471275 	 -1.1572970000 	 -3.9564450000 
1071.25 	 325.0074000 	 3.471275 	 -1.1597350000 	 -3.9587910000 
1071.45 	 325.0059000 	 3.471275 	 -1.1561840000 	 -3.9555800000 
1071.65 	 325.0106000 	 3.471275 	 -1.1596240000 	 -3.9585780000 
1071.85 	 325.0106000 	 3.471250 	 -1.1578880000 	 -3.9570300000 
1072.05 	 325.0106000 	 3.471225 	 -1.1571760000 	 -3.9564610000 
1072.25 	 325.0106000 	 3.471225 	 -1.1599730000 	 -3.9588900000 
1072.45 	 325.0059000 	 3.471225 	 -1.1561390000 	 -3.9555200000 
1072.65 	 325.0059000 	 3.471225 	 -1.1593660000 	 -3.9583520000 
1072.85 	 325.0027000 	 3.471225 	 -1.1579700000 	 -3.9571480000 
1073.05 	 325.0027000 	 3.471225 	 -1.1572810000 	 -3.9564070000 
1073.25 	 324.9979000 	 3.471225 	 -1.1596110000 	 -3.9588640000 
1073.45 	 324.9947000 	 3.471225 	 -1.1561650000 	 -3.9556730000 
1073.65 	 324.9900000 	 3.471225 	 -1.1598780000 	 -3.9586350000 
1073.85 	 324.9900000 	 3.471225 	 -1.1572520000 	 -3.9566200000 
1074.05 	 324.9900000 	 3.471225 	 -1.1577450000 	 -3.9584450000 
1074.25 	 324.9900000 	 3.471225 	 -1.1595030000 	 -3.9602310000 
1074.45 	 324.9947000 	 3.471225 	 -1.1561040000 	 -3.9572300000 
1074.65 	 324.9947000 	 3.471225 	 -1.1597730000 	 -3.9601260000 
1074.85 	 324.9947000 	 3.471225 	 -1.1573160000 	 -3.9584610000 
1075.05 	 324.9900000 	 3.471225 	 -1.1574840000 	 -3.9581970000 
1075.25 	 324.9820000 	 3.471225 	 -1.1595540000 	 -3.9602980000 
1075.45 	 324.9756000 	 3.471225 	 -1.1561170000 	 -3.9572210000 
1075.65 	 324.9709000 	 3.471225 	 -1.1595410000 	 -3.9602760000 
1075.85 	 324.9677000 	 3.471225 	 -1.1572420000 	 -3.9582920000 
1076.05 	 324.9630000 	 3.471225 	 -1.1577890000 	 -3.9584990000 
1076.25 	 324.9613000 	 3.471225 	 -1.1593120000 	 -3.9601010000 
1076.45 	 324.9613000 	 3.471250 	 -1.1561900000 	 -3.9571410000 
1076.65 	 324.9550000 	 3.471275 	 -1.1595380000 	 -3.9602440000 
1076.85 	 324.9550000 	 3.471325 	 -1.1574140000 	 -3.9583140000 
1077.05 	 324.9518000 	 3.471350 	 -1.1578080000 	 -3.9583680000 
1077.25 	 324.9470000 	 3.471400 	 -1.1594260000 	 -3.9600150000 
1077.45 	 324.9470000 	 3.471450 	 -1.1561780000 	 -3.9570740000 
1077.65 	 324.9470000 	 3.471500 	 -1.1595060000 	 -3.9602090000 
1077.85 	 324.9470000 	 3.471550 	 -1.1570260000 	 -3.9581170000 
1078.05 	 324.9470000 	 3.471625 	 -1.1578340000 	 -3.9585370000 
1078.25 	 324.9470000 	 3.471650 	 -1.1593090000 	 -3.9600060000 
1078.45 	 324.9518000 	 3.471725 	 -1.1561970000 	 -3.9572810000 
1078.65 	 324.9502000 	 3.471725 	 -1.1598300000 	 -3.9605680000 
1078.85 	 324.9550000 	 3.471800 	 -1.1569120000 	 -3.9578910000 
1079.05 	 324.9597000 	 3.471825 	 -1.1580660000 	 -3.9587850000 
1079.25 	 324.9693000 	 3.471850 	 -1.1590540000 	 -3.9598370000 
1079.45 	 324.9741000 	 3.471875 	 -1.1562250000 	 -3.9573350000 
1079.65 	 324.9868000 	 3.471900 	 -1.1599030000 	 -3.9606060000 
1079.85 	 324.9947000 	 3.471900 	 -1.1566860000 	 -3.9579140000 
1080.05 	 325.0027000 	 3.471925 	 -1.1581330000 	 -3.9587720000 
1080.25 	 325.0106000 	 3.471950 	 -1.1589810000 	 -3.9598460000 
1080.45 	 325.0138000 	 3.471925 	 -1.1566290000 	 -3.9573000000 
1080.65 	 325.0217000 	 3.471925 	 -1.1601510000 	 -3.9605710000 
1080.85 	 325.0217000 	 3.471925 	 -1.1570640000 	 -3.9577770000 
1081.05 	 325.0297000 	 3.471925 	 -1.1585740000 	 -3.9592170000 
1081.25 	 325.0297000 	 3.471925 	 -1.1590190000 	 -3.9595860000 
1081.45 	 325.0345000 	 3.471925 	 -1.1567120000 	 -3.9574560000 
1081.65 	 325.0345000 	 3.471875 	 -1.1601770000 	 -3.9604630000 
1081.85 	 325.0376000 	 3.471850 	 -1.1564480000 	 -3.9575130000 
1082.05 	 325.0376000 	 3.471825 	 -1.1589750000 	 -3.9596080000 
1082.25 	 325.0345000 	 3.471800 	 -1.1584660000 	 -3.9594050000 
1082.45 	 325.0345000 	 3.471750 	 -1.1569090000 	 -3.9576590000 
1082.65 	 325.0297000 	 3.471725 	 -1.1599290000 	 -3.9604820000 
1082.85 	 325.0265000 	 3.471700 	 -1.1565750000 	 -3.9574780000 
1083.05 	 325.0265000 	 3.471675 	 -1.1590960000 	 -3.9595700000 
1083.25 	 325.0217000 	 3.471675 	 -1.1582880000 	 -3.9591820000 
1083.45 	 325.0217000 	 3.471650 	 -1.1570640000 	 -3.9577170000 
1083.65 	 325.0186000 	 3.471625 	 -1.1600050000 	 -3.9607170000 
1083.85 	 325.0154000 	 3.471625 	 -1.1564640000 	 -3.9573450000 
1084.05 	 325.0138000 	 3.471625 	 -1.1593530000 	 -3.9598880000 
1084.25 	 325.0138000 	 3.471600 	 -1.1579550000 	 -3.9588330000 
1084.45 	 325.0138000 	 3.471575 	 -1.1573030000 	 -3.9580250000 
1084.65 	 325.0106000 	 3.471575 	 -1.1597540000 	 -3.9605010000 
1084.85 	 325.0106000 	 3.471575 	 -1.1564570000 	 -3.9572110000 
1085.05 	 325.0106000 	 3.471575 	 -1.1597410000 	 -3.9602380000 
1085.25 	 325.0106000 	 3.471550 	 -1.1578660000 	 -3.9584890000 
1085.45 	 325.0059000 	 3.471525 	 -1.1574240000 	 -3.9583180000 
1085.65 	 325.0059000 	 3.471500 	 -1.1598170000 	 -3.9603360000 
1085.85 	 325.0059000 	 3.471525 	 -1.1564700000 	 -3.9572430000 
1086.05 	 325.0027000 	 3.471525 	 -1.1599700000 	 -3.9602790000 
1086.25 	 324.9947000 	 3.471525 	 -1.1575250000 	 -3.9584190000 
1086.45 	 324.9900000 	 3.471525 	 -1.1579360000 	 -3.9584100000 
1086.65 	 324.9884000 	 3.471525 	 -1.1595600000 	 -3.9602820000 
1086.85 	 324.9868000 	 3.471525 	 -1.1564060000 	 -3.9573380000 
1087.05 	 324.9820000 	 3.471525 	 -1.1599410000 	 -3.9604950000 
1087.25 	 324.9788000 	 3.471525 	 -1.1570900000 	 -3.9582630000 
1087.45 	 324.9741000 	 3.471525 	 -1.1581390000 	 -3.9589120000 
1087.65 	 324.9709000 	 3.471525 	 -1.1592070000 	 -3.9599860000 
1087.85 	 324.9677000 	 3.471525 	 -1.1566860000 	 -3.9573070000 
1088.05 	 324.9645000 	 3.471525 	 -1.1600430000 	 -3.9606030000 
1088.25 	 324.9630000 	 3.471550 	 -1.1566830000 	 -3.9576820000 
1088.45 	 324.9630000 	 3.471600 	 -1.1589150000 	 -3.9593220000 
1088.65 	 324.9677000 	 3.471625 	 -1.1585550000 	 -3.9593470000 
1088.85 	 324.9630000 	 3.471650 	 -1.1568960000 	 -3.9577520000 
1089.05 	 324.9630000 	 3.471675 	 -1.1601190000 	 -3.9606250000 
1089.25 	 324.9597000 	 3.471725 	 -1.1564510000 	 -3.9574880000 
1089.45 	 324.9550000 	 3.471750 	 -1.1599130000 	 -3.9600310000 
1089.65 	 324.9470000 	 3.471775 	 -1.1583330000 	 -3.9588580000 
1089.85 	 324.9391000 	 3.471825 	 -1.1577920000 	 -3.9580700000 
1090.05 	 324.9359000 	 3.471900 	 -1.1602620000 	 -3.9604440000 
1090.25 	 324.9312000 	 3.471950 	 -1.1566540000 	 -3.9572970000 
1090.45 	 324.9312000 	 3.472000 	 -1.1601920000 	 -3.9602530000 
1090.65 	 324.9359000 	 3.472025 	 -1.1577730000 	 -3.9583300000 
1090.85 	 324.9439000 	 3.472100 	 -1.1586220000 	 -3.9587180000 
1091.05 	 324.9470000 	 3.472150 	 -1.1598210000 	 -3.9600500000 
1091.25 	 324.9518000 	 3.472200 	 -1.1566990000 	 -3.9572370000 
1091.45 	 324.9518000 	 3.472225 	 -1.1604210000 	 -3.9605900000 
1091.65 	 324.9518000 	 3.472275 	 -1.1571310000 	 -3.9577360000 
1091.85 	 324.9518000 	 3.472325 	 -1.1589910000 	 -3.9593350000 
1092.05 	 324.9550000 	 3.472350 	 -1.1589110000 	 -3.9593440000 
1092.25 	 324.9597000 	 3.472400 	 -1.1573000000 	 -3.9575420000 
1092.45 	 324.9709000 	 3.472425 	 -1.1603740000 	 -3.9608220000 
1092.65 	 324.9788000 	 3.472450 	 -1.1568160000 	 -3.9572680000 
1092.85 	 324.9868000 	 3.472450 	 -1.1597860000 	 -3.9600020000 
1093.05 	 324.9947000 	 3.472450 	 -1.1588190000 	 -3.9591760000 
1093.25 	 325.0027000 	 3.472450 	 -1.1578050000 	 -3.9580380000 
1093.45 	 325.0106000 	 3.472450 	 -1.1606920000 	 -3.9606920000 
1093.65 	 325.0186000 	 3.472450 	 -1.1570870000 	 -3.9574150000 
1093.85 	 325.0217000 	 3.472450 	 -1.1599760000 	 -3.9600880000 
1094.05 	 325.0281000 	 3.472450 	 -1.1584470000 	 -3.9588610000 
1094.25 	 325.0345000 	 3.472450 	 -1.1582250000 	 -3.9583240000 
1094.45 	 325.0345000 	 3.472450 	 -1.1603010000 	 -3.9603200000 
1094.65 	 325.0345000 	 3.472450 	 -1.1570100000 	 -3.9572810000 
1094.85 	 325.0297000 	 3.472450 	 -1.1604470000 	 -3.9605210000 
1095.05 	 325.0281000 	 3.472400 	 -1.1580630000 	 -3.9583560000 
1095.25 	 325.0217000 	 3.472400 	 -1.1585680000 	 -3.9587620000 
1095.45 	 325.0186000 	 3.472350 	 -1.1600460000 	 -3.9602500000 
1095.65 	 325.0138000 	 3.472350 	 -1.1569310000 	 -3.9573670000 
1095.85 	 325.0138000 	 3.472350 	 -1.1605390000 	 -3.9604820000 
1096.05 	 325.0138000 	 3.472350 	 -1.1574650000 	 -3.9579110000 
1096.25 	 325.0138000 	 3.472300 	 -1.1588510000 	 -3.9587910000 
1096.45 	 325.0138000 	 3.472300 	 -1.1600560000 	 -3.9601800000 
1096.65 	 325.0106000 	 3.472300 	 -1.1570070000 	 -3.9572560000 
1096.85 	 325.0090000 	 3.472300 	 -1.1607360000 	 -3.9606510000 
1097.05 	 325.0027000 	 3.472300 	 -1.1576050000 	 -3.9593350000 
1097.25 	 324.9995000 	 3.472300 	 -1.1588410000 	 -3.9605590000 
1097.45 	 324.9963000 	 3.472300 	 -1.1595250000 	 -3.9611590000 
1097.65 	 324.9947000 	 3.472300 	 -1.1574050000 	 -3.9587970000 
1097.85 	 324.9900000 	 3.472300 	 -1.1606280000 	 -3.9621320000 
1098.05 	 324.9868000 	 3.472300 	 -1.1571690000 	 -3.9589560000 
1098.25 	 324.9820000 	 3.472300 	 -1.1596200000 	 -3.9611020000 
1098.45 	 324.9788000 	 3.472300 	 -1.1591400000 	 -3.9609430000 
1098.65 	 324.9788000 	 3.472300 	 -1.1574430000 	 -3.9590230000 
1098.85 	 324.9741000 	 3.472300 	 -1.1604660000 	 -3.9620490000 
1099.05 	 324.9741000 	 3.472300 	 -1.1571950000 	 -3.9588610000 
1099.25 	 324.9741000 	 3.472300 	 -1.1595980000 	 -3.9611020000 
1099.45 	 324.9725000 	 3.472300 	 -1.1590320000 	 -3.9606860000 
1099.65 	 324.9725000 	 3.472300 	 -1.1575830000 	 -3.9591530000 
1099.85 	 324.9741000 	 3.472300 	 -1.1605330000 	 -3.9620850000 
1100.05 	 324.9741000 	 3.472350 	 -1.1570360000 	 -3.9587430000 
1100.25 	 324.9741000 	 3.472350 	 -1.1597600000 	 -3.9611690000 
1100.45 	 324.9709000 	 3.472375 	 -1.1587180000 	 -3.9604760000 
1100.65 	 324.9677000 	 3.472400 	 -1.1579160000 	 -3.9592930000 
1100.85 	 324.9630000 	 3.472425 	 -1.1602820000 	 -3.9618050000 
1101.05 	 324.9597000 	 3.472450 	 -1.1569400000 	 -3.9586610000 
1101.25 	 324.9550000 	 3.472475 	 -1.1603610000 	 -3.9617190000 
1101.45 	 324.9550000 	 3.472525 	 -1.1583200000 	 -3.9600310000 
1101.65 	 324.9597000 	 3.472575 	 -1.1583140000 	 -3.9598880000 
1101.85 	 324.9630000 	 3.472600 	 -1.1601000000 	 -3.9617760000 
1102.05 	 324.9677000 	 3.472625 	 -1.1569020000 	 -3.9586730000 
1102.25 	 324.9693000 	 3.472650 	 -1.1605610000 	 -3.9619060000 
1102.45 	 324.9709000 	 3.472675 	 -1.1576840000 	 -3.9596840000 
1102.65 	 324.9741000 	 3.472725 	 -1.1585710000 	 -3.9600720000 
1102.85 	 324.9788000 	 3.472725 	 -1.1598400000 	 -3.9613220000 
1103.05 	 324.9788000 	 3.472725 	 -1.1568230000 	 -3.9587400000 
1103.25 	 324.9820000 	 3.472750 	 -1.1606950000 	 -3.9620050000 
1103.45 	 324.9868000 	 3.472750 	 -1.1575220000 	 -3.9591660000 
1103.65 	 324.9868000 	 3.472750 	 -1.1588380000 	 -3.9603260000 
1103.85 	 324.9900000 	 3.472750 	 -1.1591910000 	 -3.9610990000 
1104.05 	 324.9947000 	 3.472750 	 -1.1565690000 	 -3.9585180000 
1104.25 	 324.9979000 	 3.472750 	 -1.1605330000 	 -3.9620140000 
1104.45 	 324.9979000 	 3.472750 	 -1.1565780000 	 -3.9588770000 
1104.65 	 324.9979000 	 3.472750 	 -1.1591560000 	 -3.9608480000 
1104.85 	 324.9947000 	 3.472750 	 -1.1586480000 	 -3.9605810000 
1105.05 	 324.9900000 	 3.472750 	 -1.1568160000 	 -3.9588040000 
1105.25 	 324.9868000 	 3.472750 	 -1.1602910000 	 -3.9619830000 
1105.45 	 324.9820000 	 3.472775 	 -1.1562380000 	 -3.9584540000 
1105.65 	 324.9788000 	 3.472800 	 -1.1591910000 	 -3.9611820000 
1105.85 	 324.9741000 	 3.472825 	 -1.1579580000 	 -3.9602150000 
1106.05 	 324.9788000 	 3.472800 	 -1.1571850000 	 -3.9596840000 
1106.25 	 324.9788000 	 3.472825 	 -1.1606370000 	 -3.9620590000 
1106.45 	 324.9820000 	 3.472850 	 -1.1570300000 	 -3.9589020000 
1106.65 	 324.9868000 	 3.472875 	 -1.1605200000 	 -3.9618460000 
1106.85 	 324.9884000 	 3.472850 	 -1.1578720000 	 -3.9600090000 
1107.05 	 324.9868000 	 3.472850 	 -1.1586130000 	 -3.9601990000 
1107.25 	 324.9868000 	 3.472850 	 -1.1604820000 	 -3.9620650000 
1107.45 	 324.9868000 	 3.472875 	 -1.1571530000 	 -3.9589910000 
1107.65 	 324.9868000 	 3.472900 	 -1.1605930000 	 -3.9620210000 
1107.85 	 324.9836000 	 3.472925 	 -1.1584150000 	 -3.9601770000 
1108.05 	 324.9820000 	 3.472900 	 -1.1586670000 	 -3.9601360000 
1108.25 	 324.9788000 	 3.472900 	 -1.1605260000 	 -3.9619730000 
1108.45 	 324.9756000 	 3.472925 	 -1.1573350000 	 -3.9589760000 
1108.65 	 324.9741000 	 3.472950 	 -1.1609080000 	 -3.9619760000 
1108.85 	 324.9709000 	 3.472975 	 -1.1585780000 	 -3.9601710000 
1109.05 	 324.9661000 	 3.472975 	 -1.1583710000 	 -3.9601640000 
1109.25 	 324.9630000 	 3.473025 	 -1.1603450000 	 -3.9618300000 
1109.45 	 324.9597000 	 3.473050 	 -1.1573950000 	 -3.9591500000 
1109.65 	 324.9550000 	 3.473075 	 -1.1607230000 	 -3.9621450000 
1109.85 	 324.9518000 	 3.473125 	 -1.1580180000 	 -3.9598820000 
1110.05 	 324.9470000 	 3.473175 	 -1.1591400000 	 -3.9605110000 
1110.25 	 324.9439000 	 3.473225 	 -1.1602940000 	 -3.9616710000 
1110.45 	 324.9439000 	 3.473275 	 -1.1574840000 	 -3.9591660000 
1110.65 	 324.9391000 	 3.473325 	 -1.1609170000 	 -3.9622810000 
1110.85 	 324.9359000 	 3.473375 	 -1.1577610000 	 -3.9595000000 
1111.05 	 324.9359000 	 3.473425 	 -1.1596300000 	 -3.9610610000 
1111.25 	 324.9375000 	 3.473500 	 -1.1597920000 	 -3.9613280000 
1111.45 	 324.9439000 	 3.473525 	 -1.1576650000 	 -3.9592810000 
1111.65 	 324.9502000 	 3.473600 	 -1.1609240000 	 -3.9622430000 
1111.85 	 324.9550000 	 3.473625 	 -1.1575160000 	 -3.9593730000 
1112.05 	 324.9630000 	 3.473675 	 -1.1598810000 	 -3.9613560000 
1112.25 	 324.9709000 	 3.473700 	 -1.1591720000 	 -3.9610000000 
1112.45 	 324.9741000 	 3.473725 	 -1.1578880000 	 -3.9593190000 
1112.65 	 324.9741000 	 3.473725 	 -1.1609210000 	 -3.9623260000 
1112.85 	 324.9788000 	 3.473775 	 -1.1573190000 	 -3.9591600000 
1113.05 	 324.9820000 	 3.473750 	 -1.1600620000 	 -3.9614010000 
1113.25 	 324.9868000 	 3.473775 	 -1.1594360000 	 -3.9609810000 
1113.45 	 324.9900000 	 3.473800 	 -1.1581610000 	 -3.9594170000 
1113.65 	 324.9900000 	 3.473825 	 -1.1612320000 	 -3.9622470000 
1113.85 	 324.9947000 	 3.473800 	 -1.1576520000 	 -3.9592110000 
1114.05 	 324.9947000 	 3.473800 	 -1.1608250000 	 -3.9618430000 
1114.25 	 324.9947000 	 3.473800 	 -1.1592200000 	 -3.9607140000 
1114.45 	 324.9947000 	 3.473800 	 -1.1587050000 	 -3.9600500000 
1114.65 	 324.9900000 	 3.473800 	 -1.1610670000 	 -3.9623320000 
1114.85 	 324.9868000 	 3.473800 	 -1.1576210000 	 -3.9591950000 
1115.05 	 324.9788000 	 3.473800 	 -1.1608280000 	 -3.9619920000 
1115.25 	 324.9741000 	 3.473800 	 -1.1589400000 	 -3.9604380000 
1115.45 	 324.9709000 	 3.473825 	 -1.1591280000 	 -3.9602980000 
1115.65 	 324.9677000 	 3.473850 	 -1.1610000000 	 -3.9625040000 
1115.85 	 324.9677000 	 3.473875 	 -1.1576330000 	 -3.9593540000 
1116.05 	 324.9677000 	 3.473900 	 -1.1608470000 	 -3.9621130000 
1116.25 	 324.9630000 	 3.473950 	 -1.1591090000 	 -3.9606220000 
1116.45 	 324.9630000 	 3.473975 	 -1.1591780000 	 -3.9602500000 
1116.65 	 324.9597000 	 3.474000 	 -1.1610570000 	 -3.9623480000 
1116.85 	 324.9582000 	 3.474025 	 -1.1577510000 	 -3.9593350000 
1117.05 	 324.9550000 	 3.474075 	 -1.1611270000 	 -3.9621160000 
1117.25 	 324.9550000 	 3.474100 	 -1.1591910000 	 -3.9607140000 
1117.45 	 324.9550000 	 3.474150 	 -1.1589940000 	 -3.9603550000 
1117.65 	 324.9597000 	 3.474175 	 -1.1610350000 	 -3.9622970000 
1117.85 	 324.9630000 	 3.474225 	 -1.1576620000 	 -3.9593160000 
1118.05 	 324.9709000 	 3.474250 	 -1.1611180000 	 -3.9622210000 
1118.25 	 324.9741000 	 3.474275 	 -1.1588920000 	 -3.9604090000 
1118.45 	 324.9820000 	 3.474275 	 -1.1589850000 	 -3.9603390000 
1118.65 	 324.9868000 	 3.474325 	 -1.1608730000 	 -3.9621770000 
1118.85 	 324.9931000 	 3.474300 	 -1.1581450000 	 -3.9592300000 
1119.05 	 325.0011000 	 3.474300 	 -1.1614770000 	 -3.9621830000 
1119.25 	 325.0042000 	 3.474300 	 -1.1591430000 	 -3.9604090000 
1119.45 	 325.0106000 	 3.474300 	 -1.1594200000 	 -3.9602120000 
1119.65 	 325.0106000 	 3.474300 	 -1.1612610000 	 -3.9622850000 
1119.85 	 325.0106000 	 3.474300 	 -1.1581640000 	 -3.9592580000 
1120.05 	 325.0106000 	 3.474300 	 -1.1615020000 	 -3.9624090000 
1120.25 	 325.0106000 	 3.474300 	 -1.1589210000 	 -3.9601770000 
1120.45 	 325.0106000 	 3.474300 	 -1.1595630000 	 -3.9606890000 
1120.65 	 325.0059000 	 3.474300 	 -1.1609050000 	 -3.9620530000 
1120.85 	 325.0027000 	 3.474300 	 -1.1580050000 	 -3.9593600000 
1121.05 	 325.0027000 	 3.474300 	 -1.1615530000 	 -3.9624880000 
1121.25 	 324.9963000 	 3.474300 	 -1.1589270000 	 -3.9602280000 
1121.45 	 324.9900000 	 3.474300 	 -1.1598360000 	 -3.9609530000 
1121.65 	 324.9868000 	 3.474300 	 -1.1607110000 	 -3.9619510000 
1121.85 	 324.9820000 	 3.474300 	 -1.1580340000 	 -3.9594590000 
1122.05 	 324.9804000 	 3.474300 	 -1.1616900000 	 -3.9625230000 
1122.25 	 324.9788000 	 3.474300 	 -1.1584630000 	 -3.9599100000 
1122.45 	 324.9772000 	 3.474300 	 -1.1602460000 	 -3.9612900000 
1122.65 	 324.9741000 	 3.474300 	 -1.1605170000 	 -3.9615920000 
1122.85 	 324.9741000 	 3.474300 	 -1.1583870000 	 -3.9596150000 
1123.05 	 324.9741000 	 3.474325 	 -1.1619380000 	 -3.9625420000 
1123.25 	 324.9741000 	 3.474350 	 -1.1584220000 	 -3.9597160000 
1123.45 	 324.9741000 	 3.474375 	 -1.1606600000 	 -3.9613600000 
1123.65 	 324.9709000 	 3.474400 	 -1.1607140000 	 -3.9615760000 
1123.85 	 324.9709000 	 3.474425 	 -1.1588920000 	 -3.9595600000 
1124.05 	 324.9709000 	 3.474425 	 -1.1623160000 	 -3.9625610000 
1124.25 	 324.9709000 	 3.474450 	 -1.1587940000 	 -3.9596560000 
1124.45 	 324.9709000 	 3.474475 	 -1.1611370000 	 -3.9616330000 
1124.65 	 324.9741000 	 3.474500 	 -1.1608790000 	 -3.9616810000 
1124.85 	 324.9741000 	 3.474525 	 -1.1590700000 	 -3.9597830000 
1125.05 	 324.9804000 	 3.474525 	 -1.1621030000 	 -3.9625330000 
1125.25 	 324.9820000 	 3.474550 	 -1.1587370000 	 -3.9596210000 
1125.45 	 324.9820000 	 3.474575 	 -1.1611370000 	 -3.9616230000 
1125.65 	 324.9868000 	 3.474550 	 -1.1611110000 	 -3.9611370000 
1125.85 	 324.9868000 	 3.474575 	 -1.1596010000 	 -3.9596560000 
1126.05 	 324.9868000 	 3.474600 	 -1.1626180000 	 -3.9625480000 
1126.25 	 324.9900000 	 3.474625 	 -1.1593790000 	 -3.9595480000 
1126.45 	 324.9979000 	 3.474600 	 -1.1613850000 	 -3.9612640000 
1126.65 	 324.9995000 	 3.474600 	 -1.1611270000 	 -3.9612710000 
1126.85 	 324.9979000 	 3.474600 	 -1.1593690000 	 -3.9594430000 
1127.05 	 324.9979000 	 3.474600 	 -1.1626340000 	 -3.9624880000 
1127.25 	 324.9931000 	 3.474600 	 -1.1593880000 	 -3.9594590000 
1127.45 	 324.9900000 	 3.474600 	 -1.1612320000 	 -3.9611630000 
1127.65 	 324.9868000 	 3.474600 	 -1.1614740000 	 -3.9614140000 
1127.85 	 324.9868000 	 3.474600 	 -1.1592990000 	 -3.9593670000 
1128.05 	 324.9868000 	 3.474600 	 -1.1626780000 	 -3.9623770000 
1128.25 	 324.9868000 	 3.474625 	 -1.1594070000 	 -3.9596460000 
1128.45 	 324.9868000 	 3.474625 	 -1.1615910000 	 -3.9612290000 
1128.65 	 324.9868000 	 3.474650 	 -1.1613530000 	 -3.9613280000 
1128.85 	 324.9868000 	 3.474675 	 -1.1596080000 	 -3.9595950000 
1129.05 	 324.9820000 	 3.474650 	 -1.1630630000 	 -3.9626820000 
1129.25 	 324.9820000 	 3.474675 	 -1.1595310000 	 -3.9594750000 
1129.45 	 324.9820000 	 3.474675 	 -1.1624720000 	 -3.9617860000 
1129.65 	 324.9820000 	 3.474700 	 -1.1616070000 	 -3.9612420000 
1129.85 	 324.9820000 	 3.474725 	 -1.1603420000 	 -3.9599930000 
1130.05 	 324.9820000 	 3.474700 	 -1.1634640000 	 -3.9624400000 
1130.25 	 324.9868000 	 3.474725 	 -1.1598520000 	 -3.9591220000 
1130.45 	 324.9868000 	 3.474725 	 -1.1628950000 	 -3.9616680000 
1130.65 	 324.9868000 	 3.474750 	 -1.1616670000 	 -3.9607720000 
1130.85 	 324.9900000 	 3.474775 	 -1.1606600000 	 -3.9596910000 
1131.05 	 324.9915000 	 3.474750 	 -1.1635400000 	 -3.9624280000 
1131.25 	 324.9947000 	 3.474750 	 -1.1600690000 	 -3.9592550000 
1131.45 	 324.9947000 	 3.474750 	 -1.1630000000 	 -3.9618620000 
1131.65 	 324.9947000 	 3.474750 	 -1.1614350000 	 -3.9607940000 
1131.85 	 324.9947000 	 3.474750 	 -1.1610640000 	 -3.9600820000 
1132.05 	 324.9900000 	 3.474750 	 -1.1634640000 	 -3.9624250000 
1132.25 	 324.9868000 	 3.474750 	 -1.1599640000 	 -3.9592200000 
1132.45 	 324.9868000 	 3.474750 	 -1.1632060000 	 -3.9619830000 
1132.65 	 324.9852000 	 3.474750 	 -1.1613370000 	 -3.9604410000 
1132.85 	 324.9820000 	 3.474775 	 -1.1610000000 	 -3.9599770000 
1133.05 	 324.9820000 	 3.474775 	 -1.1634160000 	 -3.9624690000 
1133.25 	 324.9820000 	 3.474800 	 -1.1599290000 	 -3.9592930000 
1133.45 	 324.9868000 	 3.474825 	 -1.1630850000 	 -3.9620240000 
1133.65 	 324.9868000 	 3.474800 	 -1.1613560000 	 -3.9606730000 
1133.85 	 324.9836000 	 3.474825 	 -1.1611110000 	 -3.9600150000 
1134.05 	 324.9868000 	 3.474825 	 -1.1634130000 	 -3.9623420000 
1134.25 	 324.9820000 	 3.474850 	 -1.1598110000 	 -3.9591440000 
1134.45 	 324.9820000 	 3.474850 	 -1.1634410000 	 -3.9620400000 
1134.65 	 324.9788000 	 3.474850 	 -1.1614390000 	 -3.9606320000 
1134.85 	 324.9788000 	 3.474875 	 -1.1614610000 	 -3.9602790000 
1135.05 	 324.9788000 	 3.474875 	 -1.1633520000 	 -3.9625100000 
1135.25 	 324.9741000 	 3.474900 	 -1.1601920000 	 -3.9594970000 
1135.45 	 324.9741000 	 3.474900 	 -1.1636290000 	 -3.9626030000 
1135.65 	 324.9741000 	 3.474925 	 -1.1610570000 	 -3.9602150000 
1135.85 	 324.9741000 	 3.474950 	 -1.1622430000 	 -3.9609430000 
1136.05 	 324.9741000 	 3.474975 	 -1.1632570000 	 -3.9621890000 
1136.25 	 324.9788000 	 3.474975 	 -1.1602850000 	 -3.9594270000 
1136.45 	 324.9788000 	 3.475000 	 -1.1637560000 	 -3.9627270000 
1136.65 	 324.9772000 	 3.475000 	 -1.1608120000 	 -3.9602570000 
1136.85 	 324.9788000 	 3.475000 	 -1.1622590000 	 -3.9613850000 
1137.05 	 324.9741000 	 3.475025 	 -1.1630410000 	 -3.9620650000 
1137.25 	 324.9788000 	 3.475050 	 -1.1604060000 	 -3.9595100000 
1137.45 	 324.9788000 	 3.475050 	 -1.1640330000 	 -3.9626470000 
1137.65 	 324.9820000 	 3.475050 	 -1.1608510000 	 -3.9600340000 
1137.85 	 324.9868000 	 3.475075 	 -1.1627230000 	 -3.9613950000 
1138.05 	 324.9947000 	 3.475100 	 -1.1629170000 	 -3.9619290000 
1138.25 	 324.9979000 	 3.475125 	 -1.1606880000 	 -3.9596150000 
1138.45 	 325.0027000 	 3.475100 	 -1.1641920000 	 -3.9626630000 
1138.65 	 325.0027000 	 3.475100 	 -1.1611020000 	 -3.9599040000 
1138.85 	 325.0042000 	 3.475100 	 -1.1625960000 	 -3.9612670000 
1139.05 	 325.0027000 	 3.475100 	 -1.1630690000 	 -3.9615500000 
1139.25 	 325.0059000 	 3.475100 	 -1.1607840000 	 -3.9594460000 
1139.45 	 325.0042000 	 3.475100 	 -1.1641600000 	 -3.9625710000 
1139.65 	 325.0059000 	 3.475100 	 -1.1605800000 	 -3.9594400000 
1139.85 	 325.0090000 	 3.475100 	 -1.1633170000 	 -3.9615790000 
1140.05 	 325.0106000 	 3.475100 	 -1.1625230000 	 -3.9612040000 
1140.25 	 325.0106000 	 3.475100 	 -1.1611680000 	 -3.9597480000 
1140.45 	 325.0059000 	 3.475100 	 -1.1641690000 	 -3.9624660000 
1140.65 	 325.0059000 	 3.475100 	 -1.1607170000 	 -3.9594430000 
1140.85 	 325.0027000 	 3.475100 	 -1.1634410000 	 -3.9619000000 
1141.05 	 325.0027000 	 3.475100 	 -1.1622140000 	 -3.9610230000 
1141.25 	 324.9979000 	 3.475100 	 -1.1611910000 	 -3.9598180000 
1141.45 	 324.9979000 	 3.475100 	 -1.1640580000 	 -3.9624720000 
1141.65 	 324.9979000 	 3.475100 	 -1.1604440000 	 -3.9593030000 
1141.85 	 324.9947000 	 3.475100 	 -1.1635490000 	 -3.9617600000 
1142.05 	 324.9900000 	 3.475100 	 -1.1622840000 	 -3.9609880000 
1142.25 	 324.9868000 	 3.475100 	 -1.1611970000 	 -3.9597540000 
1142.45 	 324.9852000 	 3.475100 	 -1.1639440000 	 -3.9625900000 
1142.65 	 324.9820000 	 3.475100 	 -1.1604820000 	 -3.9594300000 
1142.85 	 324.9868000 	 3.475100 	 -1.1635240000 	 -3.9618270000 
1143.05 	 324.9900000 	 3.475100 	 -1.1625000000 	 -3.9610860000 
1143.25 	 324.9947000 	 3.475100 	 -1.1610980000 	 -3.9599450000 
1143.45 	 324.9947000 	 3.475100 	 -1.1641310000 	 -3.9626090000 
1143.65 	 324.9947000 	 3.475100 	 -1.1604470000 	 -3.9593760000 
1143.85 	 324.9947000 	 3.475100 	 -1.1633270000 	 -3.9615220000 
1144.05 	 324.9900000 	 3.475100 	 -1.1624850000 	 -3.9612480000 
1144.25 	 324.9820000 	 3.475100 	 -1.1609780000 	 -3.9596650000 
1144.45 	 324.9788000 	 3.475100 	 -1.1642360000 	 -3.9625900000 
1144.65 	 324.9788000 	 3.475100 	 -1.1608220000 	 -3.9594970000 
1144.85 	 324.9709000 	 3.475125 	 -1.1631200000 	 -3.9615820000 
1145.05 	 324.9709000 	 3.475150 	 -1.1627130000 	 -3.9612800000 
1145.25 	 324.9709000 	 3.475175 	 -1.1611300000 	 -3.9596560000 
1145.45 	 324.9677000 	 3.475200 	 -1.1642170000 	 -3.9624210000 
1145.65 	 324.9630000 	 3.475225 	 -1.1606950000 	 -3.9591880000 
1145.85 	 324.9597000 	 3.475250 	 -1.1635340000 	 -3.9618430000 
1146.05 	 324.9630000 	 3.475275 	 -1.1623670000 	 -3.9609530000 
1146.25 	 324.9597000 	 3.475325 	 -1.1614580000 	 -3.9598590000 
1146.45 	 324.9597000 	 3.475350 	 -1.1640260000 	 -3.9623770000 
1146.65 	 324.9597000 	 3.475375 	 -1.1604690000 	 -3.9592960000 
1146.85 	 324.9630000 	 3.475400 	 -1.1636960000 	 -3.9618240000 
1147.05 	 324.9630000 	 3.475425 	 -1.1621380000 	 -3.9607720000 
1147.25 	 324.9630000 	 3.475475 	 -1.1616960000 	 -3.9600980000 
1147.45 	 324.9677000 	 3.475500 	 -1.1640580000 	 -3.9623450000 
1147.65 	 324.9741000 	 3.475525 	 -1.1604980000 	 -3.9592770000 
1147.85 	 324.9788000 	 3.475550 	 -1.1637080000 	 -3.9621830000 
1148.05 	 324.9868000 	 3.475575 	 -1.1617410000 	 -3.9606410000 
1148.25 	 324.9900000 	 3.475550 	 -1.1620170000 	 -3.9606190000 
1148.45 	 324.9979000 	 3.475550 	 -1.1640990000 	 -3.9626220000 
1148.65 	 325.0027000 	 3.475550 	 -1.1607740000 	 -3.9595730000 
1148.85 	 325.0059000 	 3.475550 	 -1.1640830000 	 -3.9625360000 
1149.05 	 325.0106000 	 3.475550 	 -1.1620140000 	 -3.9608920000 
1149.25 	 325.0186000 	 3.475550 	 -1.1619340000 	 -3.9606090000 
1149.45 	 325.0217000 	 3.475550 	 -1.1640830000 	 -3.9626220000 
1149.65 	 325.0265000 	 3.475550 	 -1.1608030000 	 -3.9595510000 
1149.85 	 325.0265000 	 3.475550 	 -1.1638640000 	 -3.9624820000 
1150.05 	 325.0297000 	 3.475550 	 -1.1620330000 	 -3.9607780000 
1150.25 	 325.0297000 	 3.475550 	 -1.1620580000 	 -3.9607880000 
1150.45 	 325.0297000 	 3.475550 	 -1.1641340000 	 -3.9625740000 
1150.65 	 325.0297000 	 3.475525 	 -1.1606310000 	 -3.9597800000 
1150.85 	 325.0297000 	 3.475500 	 -1.1642200000 	 -3.9626000000 
1151.05 	 325.0281000 	 3.475475 	 -1.1617530000 	 -3.9604690000 
1151.25 	 325.0265000 	 3.475450 	 -1.1623380000 	 -3.9610550000 
1151.45 	 325.0186000 	 3.475450 	 -1.1637270000 	 -3.9624370000 
1151.65 	 325.0138000 	 3.475425 	 -1.1605800000 	 -3.9595630000 
1151.85 	 325.0138000 	 3.475400 	 -1.1644650000 	 -3.9627900000 
1152.05 	 325.0106000 	 3.475400 	 -1.1613050000 	 -3.9602440000 
1152.25 	 325.0122000 	 3.475375 	 -1.1627710000 	 -3.9612510000 
1152.45 	 325.0106000 	 3.475400 	 -1.1634130000 	 -3.9627710000 
1152.65 	 325.0106000 	 3.475375 	 -1.1607930000 	 -3.9601930000 
1152.85 	 325.0059000 	 3.475350 	 -1.1643030000 	 -3.9633750000 
1153.05 	 325.0027000 	 3.475350 	 -1.1612860000 	 -3.9607680000 
1153.25 	 324.9979000 	 3.475325 	 -1.1628690000 	 -3.9619260000 
1153.45 	 324.9931000 	 3.475350 	 -1.1632760000 	 -3.9624760000 
1153.65 	 324.9900000 	 3.475350 	 -1.1608380000 	 -3.9611430000 
1153.85 	 324.9868000 	 3.475350 	 -1.1644840000 	 -3.9641510000 
1154.05 	 324.9868000 	 3.475350 	 -1.1610410000 	 -3.9611370000 
1154.25 	 324.9852000 	 3.475350 	 -1.1629680000 	 -3.9627960000 
1154.45 	 324.9804000 	 3.475350 	 -1.1630760000 	 -3.9630480000 
1154.65 	 324.9788000 	 3.475350 	 -1.1609210000 	 -3.9609880000 
1154.85 	 324.9741000 	 3.475350 	 -1.1644200000 	 -3.9641320000 
1155.05 	 324.9725000 	 3.475350 	 -1.1610540000 	 -3.9611910000 
1155.25 	 324.9693000 	 3.475350 	 -1.1629490000 	 -3.9626410000 
1155.45 	 324.9677000 	 3.475350 	 -1.1634220000 	 -3.9632580000 
1155.65 	 324.9677000 	 3.475400 	 -1.1608540000 	 -3.9608410000 
1155.85 	 324.9677000 	 3.475425 	 -1.1643540000 	 -3.9641250000 
1156.05 	 324.9677000 	 3.475450 	 -1.1611720000 	 -3.9612390000 
1156.25 	 324.9677000 	 3.475475 	 -1.1628400000 	 -3.9627300000 
1156.45 	 324.9677000 	 3.475525 	 -1.1630920000 	 -3.9631370000 
1156.65 	 324.9693000 	 3.475550 	 -1.1610890000 	 -3.9610320000 
1156.85 	 324.9693000 	 3.475575 	 -1.1644430000 	 -3.9640900000 
1157.05 	 324.9677000 	 3.475600 	 -1.1608950000 	 -3.9611820000 
1157.25 	 324.9630000 	 3.475625 	 -1.1630030000 	 -3.9628440000 
1157.45 	 324.9597000 	 3.475650 	 -1.1629840000 	 -3.9629780000 
1157.65 	 324.9566000 	 3.475700 	 -1.1610700000 	 -3.9610550000 
1157.85 	 324.9550000 	 3.475725 	 -1.1643730000 	 -3.9641350000 
1158.05 	 324.9518000 	 3.475775 	 -1.1609010000 	 -3.9609620000 
1158.25 	 324.9518000 	 3.475800 	 -1.1632600000 	 -3.9629910000 
1158.45 	 324.9550000 	 3.475850 	 -1.1627640000 	 -3.9628310000 
1158.65 	 324.9597000 	 3.475875 	 -1.1611780000 	 -3.9611910000 
1158.85 	 324.9677000 	 3.475925 	 -1.1641180000 	 -3.9641790000 
1159.05 	 324.9741000 	 3.475950 	 -1.1608570000 	 -3.9609880000 
1159.25 	 324.9804000 	 3.475975 	 -1.1634730000 	 -3.9631530000 
1159.45 	 324.9868000 	 3.475950 	 -1.1631390000 	 -3.9625800000 
1159.65 	 324.9947000 	 3.475975 	 -1.1615400000 	 -3.9610070000 
1159.85 	 325.0027000 	 3.476000 	 -1.1646460000 	 -3.9639030000 
1160.05 	 325.0090000 	 3.476000 	 -1.1611180000 	 -3.9607240000 
1160.25 	 325.0138000 	 3.476000 	 -1.1640390000 	 -3.9632070000 
1160.45 	 325.0186000 	 3.476000 	 -1.1633210000 	 -3.9630000000 
1160.65 	 325.0217000 	 3.476000 	 -1.1615050000 	 -3.9610740000 
1160.85 	 325.0265000 	 3.476000 	 -1.1649800000 	 -3.9641510000 
1161.05 	 325.0265000 	 3.476000 	 -1.1615180000 	 -3.9611430000 
1161.25 	 325.0297000 	 3.476000 	 -1.1636000000 	 -3.9630540000 
1161.45 	 325.0297000 	 3.475975 	 -1.1632540000 	 -3.9629550000 
1161.65 	 325.0297000 	 3.475950 	 -1.1614930000 	 -3.9611790000 
1161.85 	 325.0265000 	 3.475925 	 -1.1647960000 	 -3.9640870000 
1162.05 	 325.0265000 	 3.475900 	 -1.1614040000 	 -3.9610550000 
1162.25 	 325.0265000 	 3.475900 	 -1.1636890000 	 -3.9629140000 
1162.45 	 325.0265000 	 3.475875 	 -1.1634760000 	 -3.9629140000 
1162.65 	 325.0265000 	 3.475850 	 -1.1616420000 	 -3.9610800000 
1162.85 	 325.0297000 	 3.475825 	 -1.1648270000 	 -3.9641060000 
1163.05 	 325.0297000 	 3.475800 	 -1.1612890000 	 -3.9611940000 
1163.25 	 325.0297000 	 3.475800 	 -1.1636260000 	 -3.9631810000 
1163.45 	 325.0265000 	 3.475775 	 -1.1631680000 	 -3.9628220000 
1163.65 	 325.0265000 	 3.475750 	 -1.1616480000 	 -3.9613530000 
1163.85 	 325.0265000 	 3.475725 	 -1.1647570000 	 -3.9642140000 
1164.05 	 325.0217000 	 3.475700 	 -1.1611330000 	 -3.9609180000 
1164.25 	 325.0186000 	 3.475700 	 -1.1637120000 	 -3.9631020000 
1164.45 	 325.0170000 	 3.475675 	 -1.1634480000 	 -3.9631300000 
1164.65 	 325.0138000 	 3.475650 	 -1.1615750000 	 -3.9612480000 
1164.85 	 325.0106000 	 3.475625 	 -1.1650370000 	 -3.9640810000 
1165.05 	 325.0106000 	 3.475650 	 -1.1612420000 	 -3.9610990000 
1165.25 	 325.0106000 	 3.475650 	 -1.1638800000 	 -3.9632580000 
1165.45 	 325.0106000 	 3.475625 	 -1.1634220000 	 -3.9630440000 
1165.65 	 325.0027000 	 3.475600 	 -1.1613430000 	 -3.9610700000 
1165.85 	 324.9979000 	 3.475600 	 -1.1648650000 	 -3.9641760000 
1166.05 	 324.9963000 	 3.475600 	 -1.1613460000 	 -3.9610040000 
1166.25 	 324.9900000 	 3.475600 	 -1.1639060000 	 -3.9631370000 
1166.45 	 324.9868000 	 3.475600 	 -1.1633080000 	 -3.9630220000 
1166.65 	 324.9868000 	 3.475600 	 -1.1615280000 	 -3.9610990000 
1166.85 	 324.9868000 	 3.475600 	 -1.1647190000 	 -3.9641480000 
1167.05 	 324.9820000 	 3.475600 	 -1.1613590000 	 -3.9610930000 
1167.25 	 324.9788000 	 3.475600 	 -1.1633550000 	 -3.9626340000 
1167.45 	 324.9788000 	 3.475600 	 -1.1638700000 	 -3.9631840000 
1167.65 	 324.9788000 	 3.475600 	 -1.1612130000 	 -3.9608860000 
1167.85 	 324.9788000 	 3.475600 	 -1.1649580000 	 -3.9640300000 
1168.05 	 324.9788000 	 3.475600 	 -1.1619340000 	 -3.9615570000 
1168.25 	 324.9788000 	 3.475600 	 -1.1629260000 	 -3.9621700000 
1168.45 	 324.9772000 	 3.475600 	 -1.1641880000 	 -3.9635560000 
1168.65 	 324.9741000 	 3.475600 	 -1.1611680000 	 -3.9607370000 
1168.85 	 324.9725000 	 3.475650 	 -1.1648310000 	 -3.9639380000 
1169.05 	 324.9709000 	 3.475650 	 -1.1622300000 	 -3.9618780000 
1169.25 	 324.9630000 	 3.475675 	 -1.1625450000 	 -3.9618210000 
1169.45 	 324.9613000 	 3.475725 	 -1.1645320000 	 -3.9638490000 
1169.65 	 324.9550000 	 3.475750 	 -1.1611460000 	 -3.9607520000 
1169.85 	 324.9550000 	 3.475775 	 -1.1645350000 	 -3.9636830000 
1170.05 	 324.9518000 	 3.475825 	 -1.1624210000 	 -3.9621000000 
1170.25 	 324.9518000 	 3.475875 	 -1.1623350000 	 -3.9619160000 
1170.45 	 324.9518000 	 3.475900 	 -1.1645890000 	 -3.9639570000 
1170.65 	 324.9470000 	 3.475925 	 -1.1611650000 	 -3.9608600000 
1170.85 	 324.9470000 	 3.475975 	 -1.1647830000 	 -3.9639000000 
1171.05 	 324.9439000 	 3.476025 	 -1.1620740000 	 -3.9618400000 
1171.25 	 324.9439000 	 3.476100 	 -1.1626940000 	 -3.9620400000 
1171.45 	 324.9470000 	 3.476125 	 -1.1644520000 	 -3.9637690000 
1171.65 	 324.9518000 	 3.476200 	 -1.1611020000 	 -3.9609150000 
1171.85 	 324.9550000 	 3.476225 	 -1.1645980000 	 -3.9639000000 
1172.05 	 324.9597000 	 3.476275 	 -1.1621380000 	 -3.9617760000 
1172.25 	 324.9597000 	 3.476300 	 -1.1627770000 	 -3.9621070000 
1172.45 	 324.9677000 	 3.476325 	 -1.1644650000 	 -3.9639160000 
1172.65 	 324.9709000 	 3.476375 	 -1.1611400000 	 -3.9608450000 
1172.85 	 324.9756000 	 3.476375 	 -1.1645860000 	 -3.9639980000 
1173.05 	 324.9820000 	 3.476425 	 -1.1622910000 	 -3.9618870000 
1173.25 	 324.9900000 	 3.476400 	 -1.1625830000 	 -3.9619160000 
1173.45 	 324.9979000 	 3.476400 	 -1.1646300000 	 -3.9637250000 
1173.65 	 325.0042000 	 3.476400 	 -1.1611620000 	 -3.9607620000 
1173.85 	 325.0106000 	 3.476400 	 -1.1646810000 	 -3.9637060000 
1174.05 	 325.0170000 	 3.476400 	 -1.1623990000 	 -3.9618430000 
1174.25 	 325.0186000 	 3.476400 	 -1.1628310000 	 -3.9618710000 
1174.45 	 325.0265000 	 3.476400 	 -1.1642930000 	 -3.9634390000 
1174.65 	 325.0265000 	 3.476400 	 -1.1613310000 	 -3.9605870000 
1174.85 	 325.0329000 	 3.476400 	 -1.1649290000 	 -3.9637500000 
1175.05 	 325.0345000 	 3.476400 	 -1.1623830000 	 -3.9617730000 
1175.25 	 325.0424000 	 3.476400 	 -1.1625580000 	 -3.9617570000 
1175.45 	 325.0424000 	 3.476350 	 -1.1646780000 	 -3.9635690000 
1175.65 	 325.0440000 	 3.476300 	 -1.1611880000 	 -3.9604950000 
1175.85 	 325.0424000 	 3.476275 	 -1.1646370000 	 -3.9636200000 
1176.05 	 325.0424000 	 3.476225 	 -1.1625390000 	 -3.9617250000 
1176.25 	 325.0408000 	 3.476175 	 -1.1627860000 	 -3.9617540000 
1176.45 	 325.0360000 	 3.476150 	 -1.1645600000 	 -3.9636900000 
1176.65 	 325.0345000 	 3.476125 	 -1.1612670000 	 -3.9606480000 
1176.85 	 325.0281000 	 3.476100 	 -1.1646620000 	 -3.9637790000 
1177.05 	 325.0217000 	 3.476075 	 -1.1622780000 	 -3.9619800000 
1177.25 	 325.0186000 	 3.476050 	 -1.1624620000 	 -3.9618680000 
1177.45 	 325.0170000 	 3.476050 	 -1.1645570000 	 -3.9636870000 
1177.65 	 325.0138000 	 3.476050 	 -1.1610250000 	 -3.9607050000 
1177.85 	 325.0106000 	 3.476000 	 -1.1645540000 	 -3.9634260000 
1178.05 	 325.0042000 	 3.475975 	 -1.1623700000 	 -3.9618080000 
1178.25 	 325.0027000 	 3.476000 	 -1.1626820000 	 -3.9616460000 
1178.45 	 324.9947000 	 3.476000 	 -1.1644970000 	 -3.9635750000 
1178.65 	 324.9900000 	 3.476000 	 -1.1611650000 	 -3.9606540000 
1178.85 	 324.9900000 	 3.476000 	 -1.1647730000 	 -3.9637310000 
1179.05 	 324.9868000 	 3.476000 	 -1.1621760000 	 -3.9615660000 
1179.25 	 324.9868000 	 3.476000 	 -1.1627830000 	 -3.9618400000 
1179.45 	 324.9868000 	 3.476000 	 -1.1644680000 	 -3.9634770000 
1179.65 	 324.9900000 	 3.476000 	 -1.1612540000 	 -3.9605210000 
1179.85 	 324.9900000 	 3.476000 	 -1.1647990000 	 -3.9636770000 
1180.05 	 324.9884000 	 3.476000 	 -1.1623030000 	 -3.9617730000 
1180.25 	 324.9884000 	 3.476000 	 -1.1629710000 	 -3.9620620000 
1180.45 	 324.9820000 	 3.476000 	 -1.1643920000 	 -3.9634640000 
1180.65 	 324.9788000 	 3.476000 	 -1.1611880000 	 -3.9606410000 
1180.85 	 324.9741000 	 3.476000 	 -1.1645830000 	 -3.9636070000 
1181.05 	 324.9677000 	 3.476000 	 -1.1626280000 	 -3.9618140000 
1181.25 	 324.9630000 	 3.476000 	 -1.1624210000 	 -3.9615120000 
1181.45 	 324.9550000 	 3.476025 	 -1.1646940000 	 -3.9637410000 
1181.65 	 324.9550000 	 3.476075 	 -1.1613560000 	 -3.9606760000 
1181.85 	 324.9518000 	 3.476125 	 -1.1645920000 	 -3.9633660000 
1182.05 	 324.9518000 	 3.476150 	 -1.1624110000 	 -3.9617860000 
1182.25 	 324.9518000 	 3.476200 	 -1.1627860000 	 -3.9619030000 
1182.45 	 324.9470000 	 3.476250 	 -1.1643820000 	 -3.9636580000 
1182.65 	 324.9486000 	 3.476275 	 -1.1610320000 	 -3.9606220000 
1182.85 	 324.9518000 	 3.476325 	 -1.1646490000 	 -3.9636960000 
1183.05 	 324.9518000 	 3.476375 	 -1.1623640000 	 -3.9619640000 
1183.25 	 324.9550000 	 3.476425 	 -1.1627040000 	 -3.9617890000 
1183.45 	 324.9550000 	 3.476450 	 -1.1644870000 	 -3.9635020000 
1183.65 	 324.9518000 	 3.476500 	 -1.1611680000 	 -3.9606410000 
1183.85 	 324.9518000 	 3.476525 	 -1.1646910000 	 -3.9638170000 
1184.05 	 324.9486000 	 3.476575 	 -1.1624780000 	 -3.9618780000 
1184.25 	 324.9470000 	 3.476625 	 -1.1624560000 	 -3.9616870000 
1184.45 	 324.9518000 	 3.476675 	 -1.1647160000 	 -3.9638230000 
1184.65 	 324.9550000 	 3.476700 	 -1.1611560000 	 -3.9607080000 
1184.85 	 324.9597000 	 3.476750 	 -1.1644740000 	 -3.9634450000 
1185.05 	 324.9677000 	 3.476775 	 -1.1631490000 	 -3.9625550000 
1185.25 	 324.9725000 	 3.476800 	 -1.1620110000 	 -3.9613600000 
1185.45 	 324.9820000 	 3.476825 	 -1.1649700000 	 -3.9639760000 
1185.65 	 324.9947000 	 3.476825 	 -1.1614700000 	 -3.9610130000 
1185.85 	 325.0027000 	 3.476850 	 -1.1640870000 	 -3.9633400000 
1186.05 	 325.0106000 	 3.476875 	 -1.1633430000 	 -3.9628630000 
1186.25 	 325.0186000 	 3.476850 	 -1.1623380000 	 -3.9612930000 
1186.45 	 325.0265000 	 3.476850 	 -1.1651640000 	 -3.9640840000 
1186.65 	 325.0297000 	 3.476850 	 -1.1615910000 	 -3.9609180000 
1186.85 	 325.0297000 	 3.476850 	 -1.1647070000 	 -3.9633940000 
1187.05 	 325.0345000 	 3.476850 	 -1.1633050000 	 -3.9623130000 
1187.25 	 325.0345000 	 3.476825 	 -1.1625100000 	 -3.9614550000 
1187.45 	 325.0376000 	 3.476800 	 -1.1652220000 	 -3.9639850000 
1187.65 	 325.0376000 	 3.476750 	 -1.1615910000 	 -3.9606950000 
1187.85 	 325.0345000 	 3.476725 	 -1.1643950000 	 -3.9631970000 
1188.05 	 325.0376000 	 3.476700 	 -1.1636350000 	 -3.9627270000 
1188.25 	 325.0345000 	 3.476675 	 -1.1622840000 	 -3.9610670000 
1188.45 	 325.0345000 	 3.476625 	 -1.1650980000 	 -3.9640780000 
1188.65 	 325.0281000 	 3.476600 	 -1.1617030000 	 -3.9610230000 
1188.85 	 325.0217000 	 3.476600 	 -1.1643760000 	 -3.9630950000 
1189.05 	 325.0186000 	 3.476575 	 -1.1637780000 	 -3.9627430000 
1189.25 	 325.0138000 	 3.476550 	 -1.1620840000 	 -3.9610890000 
1189.45 	 325.0106000 	 3.476550 	 -1.1652910000 	 -3.9641090000 
1189.65 	 325.0059000 	 3.476550 	 -1.1616290000 	 -3.9609270000 
1189.85 	 325.0042000 	 3.476550 	 -1.1640390000 	 -3.9628820000 
1190.05 	 325.0027000 	 3.476550 	 -1.1641760000 	 -3.9631400000 
1190.25 	 325.0027000 	 3.476550 	 -1.1619190000 	 -3.9608540000 
1190.45 	 325.0059000 	 3.476550 	 -1.1654950000 	 -3.9640900000 
1190.65 	 325.0059000 	 3.476550 	 -1.1619790000 	 -3.9611790000 
1190.85 	 325.0059000 	 3.476550 	 -1.1636420000 	 -3.9627520000 
1191.05 	 325.0042000 	 3.476550 	 -1.1643090000 	 -3.9632670000 
1191.25 	 325.0027000 	 3.476550 	 -1.1617980000 	 -3.9606540000 
1191.45 	 325.0027000 	 3.476550 	 -1.1652760000 	 -3.9641480000 
1191.65 	 325.0027000 	 3.476550 	 -1.1622710000 	 -3.9614610000 
1191.85 	 324.9979000 	 3.476550 	 -1.1632090000 	 -3.9619760000 
1192.05 	 324.9979000 	 3.476550 	 -1.1647610000 	 -3.9637090000 
1192.25 	 324.9979000 	 3.476550 	 -1.1615090000 	 -3.9606480000 
1192.45 	 324.9979000 	 3.476550 	 -1.1650370000 	 -3.9637980000 
1192.65 	 324.9979000 	 3.476550 	 -1.1628400000 	 -3.9620180000 
1192.85 	 324.9979000 	 3.476550 	 -1.1627100000 	 -3.9618110000 
1193.05 	 324.9979000 	 3.476550 	 -1.1650240000 	 -3.9638520000 
1193.25 	 324.9979000 	 3.476550 	 -1.1616130000 	 -3.9606890000 
1193.45 	 324.9979000 	 3.476550 	 -1.1651230000 	 -3.9637600000 
1193.65 	 324.9947000 	 3.476550 	 -1.1629420000 	 -3.9620080000 
1193.85 	 324.9868000 	 3.476550 	 -1.1627420000 	 -3.9616430000 
1194.05 	 324.9820000 	 3.476550 	 -1.1651480000 	 -3.9640080000 
1194.25 	 324.9741000 	 3.476550 	 -1.1614510000 	 -3.9607840000 
1194.45 	 324.9725000 	 3.476550 	 -1.1643410000 	 -3.9631150000 
1194.65 	 324.9709000 	 3.476550 	 -1.1633910000 	 -3.9624340000 
1194.85 	 324.9709000 	 3.476550 	 -1.1622110000 	 -3.9611370000 
1195.05 	 324.9741000 	 3.476550 	 -1.1652470000 	 -3.9638810000 
1195.25 	 324.9788000 	 3.476550 	 -1.1616640000 	 -3.9606380000 
1195.45 	 324.9788000 	 3.476550 	 -1.1644780000 	 -3.9629940000 
1195.65 	 324.9788000 	 3.476550 	 -1.1637850000 	 -3.9627580000 
1195.85 	 324.9772000 	 3.476600 	 -1.1619250000 	 -3.9608730000 
1196.05 	 324.9741000 	 3.476600 	 -1.1652500000 	 -3.9640840000 
1196.25 	 324.9677000 	 3.476625 	 -1.1619760000 	 -3.9609940000 
1196.45 	 324.9613000 	 3.476650 	 -1.1640040000 	 -3.9627430000 
1196.65 	 324.9550000 	 3.476675 	 -1.1640070000 	 -3.9631110000 
1196.85 	 324.9518000 	 3.476725 	 -1.1618740000 	 -3.9609180000 
1197.05 	 324.9486000 	 3.476750 	 -1.1653840000 	 -3.9640490000 
1197.25 	 324.9518000 	 3.476800 	 -1.1619410000 	 -3.9610450000 
1197.45 	 324.9518000 	 3.476825 	 -1.1642360000 	 -3.9629840000 
1197.65 	 324.9550000 	 3.476875 	 -1.1638390000 	 -3.9627810000 
1197.85 	 324.9534000 	 3.476925 	 -1.1619920000 	 -3.9609120000 
1198.05 	 324.9550000 	 3.476975 	 -1.1653460000 	 -3.9640740000 
1198.25 	 324.9597000 	 3.477000 	 -1.1619380000 	 -3.9612390000 
1198.45 	 324.9597000 	 3.477025 	 -1.1639250000 	 -3.9624090000 
1198.65 	 324.9630000 	 3.477075 	 -1.1642460000 	 -3.9631750000 
1198.85 	 324.9630000 	 3.477100 	 -1.1618550000 	 -3.9606160000 
1199.05 	 324.9693000 	 3.477125 	 -1.1653770000 	 -3.9639600000 
1199.25 	 324.9709000 	 3.477150 	 -1.1624180000 	 -3.9613750000 
1199.45 	 324.9741000 	 3.477175 	 -1.1632540000 	 -3.9620400000 
1199.65 	 324.9788000 	 3.477175 	 -1.1646810000 	 -3.9636070000 
1199.85 	 324.9820000 	 3.477200 	 -1.1617250000 	 -3.9606250000 
1200.05 	 324.9868000 	 3.477200 	 -1.1652790000 	 -3.9639090000 
1200.25 	 324.9900000 	 3.477200 	 -1.1627290000 	 -3.9617130000 
1200.45 	 324.9947000 	 3.477200 	 -1.1635180000 	 -3.9619290000 
1200.65 	 324.9947000 	 3.477200 	 -1.1651330000 	 -3.9636960000 
1200.85 	 324.9979000 	 3.477200 	 -1.1619150000 	 -3.9607430000 
1201.05 	 325.0027000 	 3.477200 	 -1.1652790000 	 -3.9638260000 
1201.25 	 325.0027000 	 3.477200 	 -1.1629710000 	 -3.9620210000 
1201.45 	 325.0059000 	 3.477200 	 -1.1632310000 	 -3.9618460000 
1201.65 	 325.0122000 	 3.477200 	 -1.1653710000 	 -3.9640840000 
1201.85 	 325.0186000 	 3.477200 	 -1.1618390000 	 -3.9608030000 
1202.05 	 325.0186000 	 3.477200 	 -1.1649580000 	 -3.9635500000 
1202.25 	 325.0170000 	 3.477200 	 -1.1636290000 	 -3.9625770000 
1202.45 	 325.0138000 	 3.477200 	 -1.1627480000 	 -3.9613720000 
1202.65 	 325.0106000 	 3.477200 	 -1.1655200000 	 -3.9641980000 
1202.85 	 325.0106000 	 3.477200 	 -1.1619090000 	 -3.9610350000 
1203.05 	 325.0059000 	 3.477200 	 -1.1647800000 	 -3.9633660000 
1203.25 	 325.0059000 	 3.477200 	 -1.1642330000 	 -3.9629750000 
1203.45 	 325.0027000 	 3.477200 	 -1.1623190000 	 -3.9612170000 
1203.65 	 325.0027000 	 3.477200 	 -1.1657140000 	 -3.9642050000 
1203.85 	 324.9979000 	 3.477200 	 -1.1621280000 	 -3.9612360000 
1204.05 	 324.9947000 	 3.477200 	 -1.1642040000 	 -3.9629520000 
1204.25 	 324.9900000 	 3.477200 	 -1.1645860000 	 -3.9631490000 
1204.45 	 324.9900000 	 3.477200 	 -1.1620940000 	 -3.9609590000 
1204.65 	 324.9900000 	 3.477200 	 -1.1655840000 	 -3.9641920000 
1204.85 	 324.9900000 	 3.477200 	 -1.1624050000 	 -3.9613030000 
1205.05 	 324.9900000 	 3.477200 	 -1.1642490000 	 -3.9627900000 
1205.25 	 324.9900000 	 3.477200 	 -1.1647220000 	 -3.9634260000 
1205.45 	 324.9868000 	 3.477200 	 -1.1620330000 	 -3.9609460000 
1205.65 	 324.9868000 	 3.477200 	 -1.1654000000 	 -3.9642620000 
1205.85 	 324.9820000 	 3.477200 	 -1.1623730000 	 -3.9614520000 
1206.05 	 324.9788000 	 3.477200 	 -1.1639980000 	 -3.9626120000 
1206.25 	 324.9788000 	 3.477200 	 -1.1647830000 	 -3.9634040000 
1206.45 	 324.9741000 	 3.477200 	 -1.1620430000 	 -3.9609120000 
1206.65 	 324.9741000 	 3.477200 	 -1.1657300000 	 -3.9642020000 
1206.85 	 324.9709000 	 3.477225 	 -1.1625100000 	 -3.9614390000 
1207.05 	 324.9709000 	 3.477250 	 -1.1638740000 	 -3.9623710000 
1207.25 	 324.9725000 	 3.477275 	 -1.1645890000 	 -3.9634320000 
1207.45 	 324.9741000 	 3.477300 	 -1.1619660000 	 -3.9609460000 
1207.65 	 324.9725000 	 3.477325 	 -1.1656160000 	 -3.9641730000 
1207.85 	 324.9709000 	 3.477325 	 -1.1624750000 	 -3.9612290000 
1208.05 	 324.9645000 	 3.477350 	 -1.1640230000 	 -3.9625710000 
1208.25 	 324.9597000 	 3.477375 	 -1.1647890000 	 -3.9633340000 
1208.45 	 324.9550000 	 3.477425 	 -1.1621220000 	 -3.9608510000 
1208.65 	 324.9550000 	 3.477450 	 -1.1657050000 	 -3.9641060000 
1208.85 	 324.9597000 	 3.477500 	 -1.1624180000 	 -3.9611180000 
1209.05 	 324.9597000 	 3.477525 	 -1.1642520000 	 -3.9627490000 
1209.25 	 324.9677000 	 3.477550 	 -1.1645060000 	 -3.9631780000 
1209.45 	 324.9709000 	 3.477575 	 -1.1621980000 	 -3.9609400000 
1209.65 	 324.9788000 	 3.477625 	 -1.1656730000 	 -3.9640930000 
1209.85 	 324.9868000 	 3.477600 	 -1.1623260000 	 -3.9611370000 
1210.05 	 324.9947000 	 3.477600 	 -1.1650310000 	 -3.9630440000 
1210.25 	 325.0027000 	 3.477600 	 -1.1643630000 	 -3.9625960000 
1210.45 	 325.0090000 	 3.477600 	 -1.1629330000 	 -3.9612610000 
1210.65 	 325.0154000 	 3.477600 	 -1.1658510000 	 -3.9639980000 
1210.85 	 325.0217000 	 3.477600 	 -1.1622680000 	 -3.9607650000 
1211.05 	 325.0265000 	 3.477600 	 -1.1650340000 	 -3.9631780000 
1211.25 	 325.0297000 	 3.477600 	 -1.1643120000 	 -3.9627230000 
1211.45 	 325.0265000 	 3.477600 	 -1.1627710000 	 -3.9609690000 
1211.65 	 325.0265000 	 3.477600 	 -1.1659050000 	 -3.9639820000 
1211.85 	 325.0265000 	 3.477600 	 -1.1624720000 	 -3.9608160000 
1212.05 	 325.0265000 	 3.477600 	 -1.1647800000 	 -3.9627870000 
1212.25 	 325.0217000 	 3.477575 	 -1.1645760000 	 -3.9629360000 
1212.45 	 325.0217000 	 3.477550 	 -1.1626340000 	 -3.9608190000 
1212.65 	 325.0186000 	 3.477525 	 -1.1659340000 	 -3.9640170000 
1212.85 	 325.0186000 	 3.477500 	 -1.1623700000 	 -3.9608800000 
1213.05 	 325.0106000 	 3.477500 	 -1.1649510000 	 -3.9630190000 
1213.25 	 325.0106000 	 3.477500 	 -1.1644050000 	 -3.9629010000 
1213.45 	 325.0059000 	 3.477500 	 -1.1628120000 	 -3.9610830000 
1213.65 	 325.0027000 	 3.477500 	 -1.1658540000 	 -3.9640840000 
1213.85 	 324.9979000 	 3.477500 	 -1.1621860000 	 -3.9607430000 
1214.05 	 324.9947000 	 3.477500 	 -1.1647610000 	 -3.9628060000 
1214.25 	 324.9947000 	 3.477500 	 -1.1646330000 	 -3.9629010000 
1214.45 	 324.9947000 	 3.477500 	 -1.1623730000 	 -3.9609810000 
1214.65 	 324.9979000 	 3.477500 	 -1.1659780000 	 -3.9640170000 
1214.85 	 324.9979000 	 3.477500 	 -1.1623730000 	 -3.9608450000 
1215.05 	 325.0027000 	 3.477500 	 -1.1647100000 	 -3.9628890000 
1215.25 	 325.0027000 	 3.477500 	 -1.1645350000 	 -3.9628410000 
1215.45 	 325.0027000 	 3.477500 	 -1.1624210000 	 -3.9608480000 
1215.65 	 324.9995000 	 3.477500 	 -1.1659720000 	 -3.9640460000 
1215.85 	 324.9979000 	 3.477500 	 -1.1626430000 	 -3.9611750000 
1216.05 	 324.9979000 	 3.477500 	 -1.1643030000 	 -3.9626150000 
1216.25 	 324.9979000 	 3.477500 	 -1.1647320000 	 -3.9630670000 
1216.45 	 324.9947000 	 3.477500 	 -1.1625670000 	 -3.9608860000 
1216.65 	 324.9947000 	 3.477500 	 -1.1657370000 	 -3.9639730000 
1216.85 	 324.9947000 	 3.477500 	 -1.1623160000 	 -3.9609840000 
1217.05 	 324.9947000 	 3.477475 	 -1.1645700000 	 -3.9627390000 
1217.25 	 324.9900000 	 3.477500 	 -1.1646180000 	 -3.9629970000 
1217.45 	 324.9900000 	 3.477500 	 -1.1623260000 	 -3.9607400000 
1217.65 	 324.9900000 	 3.477500 	 -1.1659110000 	 -3.9640430000 
1217.85 	 324.9852000 	 3.477500 	 -1.1625420000 	 -3.9610770000 
1218.05 	 324.9836000 	 3.477500 	 -1.1645440000 	 -3.9626790000 
1218.25 	 324.9741000 	 3.477500 	 -1.1644900000 	 -3.9630190000 
1218.45 	 324.9725000 	 3.477500 	 -1.1625580000 	 -3.9610230000 
1218.65 	 324.9677000 	 3.477500 	 -1.1660000000 	 -3.9640110000 
1218.85 	 324.9677000 	 3.477500 	 -1.1622970000 	 -3.9608450000 
1219.05 	 324.9630000 	 3.477500 	 -1.1646490000 	 -3.9626470000 
1219.25 	 324.9630000 	 3.477500 	 -1.1645790000 	 -3.9628220000 
1219.45 	 324.9645000 	 3.477550 	 -1.1623030000 	 -3.9608290000 
1219.65 	 324.9630000 	 3.477575 	 -1.1658920000 	 -3.9641280000 
1219.85 	 324.9597000 	 3.477625 	 -1.1627610000 	 -3.9611430000 
1220.05 	 324.9550000 	 3.477650 	 -1.1646140000 	 -3.9627330000 
1220.25 	 324.9597000 	 3.477675 	 -1.1643920000 	 -3.9628060000 
1220.45 	 324.9550000 	 3.477725 	 -1.1625230000 	 -3.9608540000 
1220.65 	 324.9550000 	 3.477750 	 -1.1658610000 	 -3.9639820000 
1220.85 	 324.9550000 	 3.477800 	 -1.1622750000 	 -3.9609780000 
1221.05 	 324.9550000 	 3.477825 	 -1.1647450000 	 -3.9628160000 
1221.25 	 324.9597000 	 3.477875 	 -1.1644430000 	 -3.9628190000 
1221.45 	 324.9630000 	 3.477900 	 -1.1625450000 	 -3.9608960000 
1221.65 	 324.9677000 	 3.477925 	 -1.1658220000 	 -3.9641350000 
1221.85 	 324.9709000 	 3.477975 	 -1.1624560000 	 -3.9608670000 
1222.05 	 324.9756000 	 3.477975 	 -1.1647350000 	 -3.9628510000 
1222.25 	 324.9820000 	 3.478000 	 -1.1646110000 	 -3.9630790000 
1222.45 	 324.9868000 	 3.478025 	 -1.1629390000 	 -3.9610290000 
1222.65 	 324.9900000 	 3.478000 	 -1.1662580000 	 -3.9641160000 
1222.85 	 324.9900000 	 3.478000 	 -1.1628660000 	 -3.9610100000 
1223.05 	 324.9947000 	 3.478000 	 -1.1651800000 	 -3.9627360000 
1223.25 	 324.9979000 	 3.478000 	 -1.1651010000 	 -3.9629780000 
1223.45 	 324.9995000 	 3.478000 	 -1.1627860000 	 -3.9608700000 
1223.65 	 325.0027000 	 3.478000 	 -1.1663250000 	 -3.9641000000 
1223.85 	 325.0059000 	 3.478000 	 -1.1630380000 	 -3.9610700000 
1224.05 	 325.0106000 	 3.478000 	 -1.1648970000 	 -3.9626720000 
1224.25 	 325.0138000 	 3.478000 	 -1.1654340000 	 -3.9633050000 
1224.45 	 325.0154000 	 3.478000 	 -1.1627740000 	 -3.9606700000 
1224.65 	 325.0186000 	 3.478000 	 -1.1662420000 	 -3.9639280000 
1224.85 	 325.0202000 	 3.478000 	 -1.1634000000 	 -3.9615890000 
1225.05 	 325.0186000 	 3.478000 	 -1.1642140000 	 -3.9620340000 
1225.25 	 325.0186000 	 3.478000 	 -1.1658700000 	 -3.9635850000 
1225.45 	 325.0138000 	 3.478000 	 -1.1626970000 	 -3.9607080000 
1225.65 	 325.0106000 	 3.478000 	 -1.1661850000 	 -3.9638770000 
1225.85 	 325.0059000 	 3.478000 	 -1.1635110000 	 -3.9617280000 
1226.05 	 325.0059000 	 3.478000 	 -1.1638320000 	 -3.9618400000 
1226.25 	 325.0059000 	 3.478000 	 -1.1658640000 	 -3.9637660000 
1226.45 	 325.0027000 	 3.478000 	 -1.1624110000 	 -3.9606570000 
1226.65 	 324.9979000 	 3.478000 	 -1.1658800000 	 -3.9635780000 
1226.85 	 324.9947000 	 3.478000 	 -1.1636670000 	 -3.9618970000 
1227.05 	 324.9947000 	 3.478000 	 -1.1637310000 	 -3.9615090000 
1227.25 	 324.9947000 	 3.478000 	 -1.1661150000 	 -3.9637530000 
1227.45 	 324.9900000 	 3.478000 	 -1.1625190000 	 -3.9607240000 
1227.65 	 324.9947000 	 3.478000 	 -1.1659240000 	 -3.9637060000 
1227.85 	 324.9900000 	 3.478000 	 -1.1637460000 	 -3.9619920000
[truncated: 311,362 more chars]
